# Supplementary material for: Altered Expression of Two Small Secreted Proteins (ssp4 and ssp6) Affects the Degradation of a Natural Lignocellulosic Substrate by Pleurotus ostreatus
Source: Int J Mol Sci. 2023 Nov 27;24(23):16828. doi: 10.3390/ijms242316828 (PMC10705924; doi:10.3390/ijms242316828)
Supplement: Supplementary file 1 [file ijms-24-16828-s001.zip]

Archive with 6 entries (6 files):
- ijms-2724555-supplementary/Figure S1.PPTX
- ijms-2724555-supplementary/Table S1.XLSX
- ijms-2724555-supplementary/Table S2.docx
- ijms-2724555-supplementary/Table S3.XLSX
- ijms-2724555-supplementary/Table S4.XLSX
- ijms-2724555-supplementary/Table S5.XLSX
