# Supplementary material for: Altered Expression of Two Small Secreted Proteins (ssp4 and ssp6) Affects the Degradation of a Natural Lignocellulosic Substrate by Pleurotus ostreatus
Source: Int J Mol Sci. 2023 Nov 27;24(23):16828. doi: 10.3390/ijms242316828 (PMC10705924; doi:10.3390/ijms242316828)
Supplement: Supplementary file 1 [file ijms-24-16828-s001.zip › ijms-2724555-supplementary/Table S3.XLSX]

## Sheet: parameters 1_low mismatch rate
SeqName	PC9-14 DAYS, FPKM					PC9-21 DAYS, FPKM					PC9-7 DAYS, FPKM
	PC9141	PC9142	PC9143	PC9144	PC9145	PC9211	PC9212	PC9213	PC9214	PC9215	PC971	PC972	PC973	PC974	PC975
jgi.p|PleosPC9_1|100006	14.54	27.99	24.08	11.3	41.56	15.85	4.35	17.59	9.31	7.53	104.32	71.87	196.62	118.06	52.43
jgi.p|PleosPC9_1|100009	5.31	5.1	3.62	4.25	4.75	2.5	3.4	2.92	2.22	2.54	3.22	1.97	2.96	2.44	2.37
jgi.p|PleosPC9_1|100011	26.38	24.31	28.48	30.73	27.47	27.7	30.77	31.4	35.02	35.91	23.88	24.11	24.03	21.8	24.91
jgi.p|PleosPC9_1|100014	0.92	0.6	0.7	1.95	0.74	0.87	1.12	1.91	1.3	1.16	1.33	1.39	1.49	1.79	1.02
jgi.p|PleosPC9_1|100020	30.91	29.6	32.71	35.25	28.6	31.67	32.42	28.97	35.76	35.52	16.63	15.94	16.28	17.04	25.5
jgi.p|PleosPC9_1|100021	0	0	0	0	0	0	0	0	0	0.09	0	0	0	0	0
jgi.p|PleosPC9_1|100023	6.35	6.34	6.54	6.19	7.07	5.36	5.86	5.78	6.68	7.64	6.6	5.95	7.04	5.93	6.66
jgi.p|PleosPC9_1|100029	0.21	0.98	0.72	0.24	0	0.27	0	0.09	0.55	0.24	0.33	0.45	0.26	0	0.12
jgi.p|PleosPC9_1|100039	81.67	223.57	199.32	102.2	211.48	82.14	30.21	57.01	39.56	49.09	363.31	240.33	370.88	515.72	226.57
jgi.p|PleosPC9_1|100040	1.95	2.14	2.51	2.47	2.44	2.9	1.5	1.87	2.5	2.04	4.16	3.55	2.68	3.45	2.35
jgi.p|PleosPC9_1|100042	0	0	0	0	0	0	0.01	0	0	0	0	0	0	0	0.01
jgi.p|PleosPC9_1|100049	26.05	21.81	21.42	26.96	18.3	20.02	25.22	23.91	33.96	24.26	8.31	10.82	8.63	10.76	14.02
jgi.p|PleosPC9_1|100052	45.64	40.02	47.71	48.03	31.24	71.82	56.6	60.93	65.78	65.58	16.47	23.99	19.02	17.38	37.85
jgi.p|PleosPC9_1|100056	17.71	18.49	15.57	18.19	19.02	15.68	21.08	18.29	20.15	19.97	23.72	23.28	24.14	23.7	19.26
jgi.p|PleosPC9_1|100062	0.39	0.34	0.17	0.04	0.12	0.13	0.23	0.12	0.35	0	0.27	0.31	0.18	0.05	0.37
jgi.p|PleosPC9_1|100072	85.39	184.6	133.4	70.33	221.94	79.63	40.86	113.31	53.64	53.08	511.89	439.58	944.19	520.08	277.5
jgi.p|PleosPC9_1|100077	61.55	62.61	63.18	68.51	67.93	62.58	64.08	66.44	66.67	69.37	75.96	77.05	77.51	76.87	72.77
jgi.p|PleosPC9_1|100080	34.19	35.38	35.38	41.24	33.99	32.14	37.54	32.68	37.87	33.1	30.53	30.47	28.09	28.48	34.16
jgi.p|PleosPC9_1|100086	2.66	2.88	2.82	2.33	3.48	3	2.32	2.06	2.83	3.14	4.39	5.09	3.53	4.43	4.55
jgi.p|PleosPC9_1|100099	100.38	121.93	120.6	109.21	107	75.19	67.85	83.49	64.55	67	82	66.28	82.6	85.56	82.25
jgi.p|PleosPC9_1|100128	63.83	66.73	68.32	68.26	65.09	58.62	65.42	71.32	57.43	51.93	47.75	45.57	50.64	53.66	60.55
jgi.p|PleosPC9_1|100130	71.61	74.61	76.64	71.52	78.66	62.28	80.36	76.01	66.47	74.5	54.52	56.69	55.49	58.07	64.42
jgi.p|PleosPC9_1|100132	11.78	10.47	9.34	9.62	10.74	10.65	10.47	8.67	11.18	10.19	9.57	9.29	10.02	9.27	10.06
jgi.p|PleosPC9_1|100134	0.01	0.01	0.02	0.02	0.01	0.07	0.02	0.04	0.04	0	0.02	0.03	0.03	0.02	0
jgi.p|PleosPC9_1|100137	6.81	6.93	8.18	7.55	8.26	6.02	6.9	7.57	7.02	6.53	7.93	7.07	7.79	7.98	7.96
jgi.p|PleosPC9_1|100143	0	0	0	0	0	0	0	0	0	0	0	0	0	0	0
jgi.p|PleosPC9_1|100151	4.32	4.58	3.72	4.58	4.52	4.72	2.98	3.65	3.6	4.28	2.97	1.46	2.26	1.7	2.58
jgi.p|PleosPC9_1|100157	16.73	17.66	17.25	16.98	16.77	13.55	19.1	17.58	16.58	16.17	12.52	13.34	13.76	14.21	14.54
jgi.p|PleosPC9_1|100165	4.43	2.39	5.22	4.69	5.46	3.68	6.36	6.92	9.03	6.14	3.91	5	5.83	5.65	4.12
jgi.p|PleosPC9_1|100174	6.67	7.59	4.87	5.87	6.35	3.73	3.32	3.42	2.96	4.21	3.62	2.95	4.07	3.8	4.5
jgi.p|PleosPC9_1|100184	3.24	4.66	3.77	3.07	7.68	1.9	2.9	2.87	2.93	2.32	21.08	16.04	18.87	17.41	12.14
jgi.p|PleosPC9_1|100185	19.66	16.57	20.96	21	20.35	19.42	21.42	22.9	21.48	22.88	18.43	16.03	20.38	17.13	17.95
jgi.p|PleosPC9_1|100188	189.13	193.54	140.55	155.76	150.03	115.68	109.64	99.45	120.36	126.65	40.93	35.52	56.45	41.28	92.34
jgi.p|PleosPC9_1|100205	97.85	94.05	89.3	101.42	93.18	103.98	98.48	97.17	89.47	97.68	108.63	96.97	112.91	98.94	102.31
jgi.p|PleosPC9_1|100213	48.58	45.24	45.55	46.49	46.78	62	39.74	49.15	48.33	44.6	50.07	45.54	41.99	49.11	49.29
jgi.p|PleosPC9_1|100229	11.95	11.5	11.91	12.69	11.27	11.76	15.21	15.49	12.63	15.51	11.19	12.05	11.7	10.91	11.75
jgi.p|PleosPC9_1|100231	10.74	25.64	13.88	5.77	37.26	6.93	7.74	21.38	11.08	7.68	83.99	51.75	196.73	79.48	46.36
jgi.p|PleosPC9_1|100252	77.32	77	79.04	83.49	85.85	87.1	75.99	88.59	88.93	87.84	97.13	96.36	86.21	98.03	88.9
jgi.p|PleosPC9_1|100255	10.44	8.52	10.43	9.69	8.18	9.97	10.76	11.6	11.31	12.13	8.61	11.26	11.35	10.03	9.85
jgi.p|PleosPC9_1|100266	5.85	7.04	6.69	7.23	6.52	4.54	7.42	7.06	8.79	5.35	6.2	6.11	7.27	5.91	5.4
jgi.p|PleosPC9_1|100270	16.67	13.93	14.35	13.96	13.37	15.82	13.27	14.69	15.62	14.15	15.64	14.72	15.65	15.63	15.91
jgi.p|PleosPC9_1|100278	15.69	12.87	13.47	17.04	14.69	10.03	14.66	16.2	12.77	14.78	15.83	15.44	16.96	16.39	13.54
jgi.p|PleosPC9_1|100288	4.45	5.33	3.35	4.01	5.3	4.78	4.67	3.65	6.3	5.6	5.18	4.43	4.29	4.91	4.82
jgi.p|PleosPC9_1|100289	39.07	43.1	42.34	43.87	43.67	34.26	44.01	38.56	38.26	39.2	41.04	36.05	40.95	38.98	38.23
jgi.p|PleosPC9_1|100294	0.98	1.43	1.05	0.57	1.21	0.67	0.65	1.55	0.62	1.12	0.87	0.46	0.5	0.89	0.74
jgi.p|PleosPC9_1|100299	0.73	0.83	0.55	0.89	0.69	0.82	0.53	0.41	0.82	0.74	1.37	0.94	1.37	1.5	1.2
jgi.p|PleosPC9_1|100304	14.46	14.93	13.95	14.69	14.28	12.48	16.12	14.52	13.28	13.66	11.65	11.98	11.6	11.05	12.95
jgi.p|PleosPC9_1|100306	22.09	19.76	20.53	22.76	23.36	23.52	34.57	27.49	28.19	27.39	24.35	25.54	27.03	25.96	24.61
jgi.p|PleosPC9_1|100307	58.86	52.97	54.98	64.21	63.16	59.19	63.78	59.4	85.7	76.15	71.69	64.39	70.09	70.72	62.95
jgi.p|PleosPC9_1|100316	29.73	33.51	30.85	29.83	32.96	26.41	25.93	27.53	23.52	26.12	28.18	27.68	28.35	29.24	28.85
jgi.p|PleosPC9_1|100327	7.07	8.92	6.68	6.21	6.78	5.82	5.27	6.85	6.46	5.88	7.26	7.13	6.4	6.22	6.55
jgi.p|PleosPC9_1|100338	14.17	13.89	14.52	14.08	15.04	10.9	14.72	14.65	13.15	15.54	13.89	14.52	14.33	15.26	14.29
jgi.p|PleosPC9_1|100342	10.4	8.42	8.58	10.6	10.01	8.42	13.13	12.54	13.58	13.23	6.04	6.14	6.76	6.86	7.52
jgi.p|PleosPC9_1|100343	1.1	1.52	1.15	0.91	0.98	0.9	1.04	0.82	1.07	1.18	1.07	0.99	1.73	1.12	1.03
jgi.p|PleosPC9_1|100360	3.86	3.16	3.5	8.36	4.26	5.41	6.14	5.24	6.18	4.32	2.98	3.36	3.55	3.19	4.58
jgi.p|PleosPC9_1|100362	2.68	4.53	2.06	4.67	3.05	1.74	2.45	1.78	3.43	1.86	0.94	1.58	2.07	2.09	2.14
jgi.p|PleosPC9_1|100366	12.91	12.51	12.63	13.48	15.85	14.17	15.18	15.68	14.35	16.68	17.83	18.6	18.17	17.81	15.33
jgi.p|PleosPC9_1|100368	12.48	9.8	6.83	6.58	7.28	6.46	4.83	7.36	7.35	4.25	4.48	5.6	5.11	3.74	5.43
jgi.p|PleosPC9_1|100384	4.69	3.37	3.65	4.24	3.74	3.2	4.37	4.26	4.98	5.22	4.57	2.57	3.18	3.61	3.55
jgi.p|PleosPC9_1|100387	11.07	10.82	8.61	10.7	12.08	11.07	10.58	11.22	10.54	10.66	12.17	11.56	11.79	12.93	11.42
jgi.p|PleosPC9_1|100398	2.31	2	1.3	1.82	1.36	3.24	3.15	2.48	2.33	2.83	0.77	0.36	0.92	0.69	1.38
jgi.p|PleosPC9_1|100405	2.44	2.45	3.04	3.55	2.34	1.49	2.05	2.94	2.25	1.86	1.6	1.8	1.89	2.15	1.98
jgi.p|PleosPC9_1|100410	4.22	5.56	4.7	4.8	5.81	3.53	6.65	6.21	5.23	5.05	4.33	4.01	2.96	2.36	3.59
jgi.p|PleosPC9_1|100429	2.47	4.2	2.18	3.3	4.16	1.55	2.25	1.67	1.46	2.27	9.97	6.33	13.89	8.76	7.29
jgi.p|PleosPC9_1|100432	0.68	0.1	0.58	0.91	0.51	0.55	1.19	0.87	1.15	2.01	0.53	0.27	0.11	0.09	0.65
jgi.p|PleosPC9_1|100437	0.68	0.25	0.18	0.32	0.27	0.34	0.19	0.14	0.77	0.24	0.33	0.34	0.4	0.4	0.7
jgi.p|PleosPC9_1|100442	1.2	1.27	1.43	1.87	2.15	3.17	3.19	2.62	2.24	2.81	2.92	2.64	3.53	1.3	1.93
jgi.p|PleosPC9_1|100460	89.51	87.6	90.97	93.54	98.37	105.41	87.55	84.47	88.4	86.49	111.32	115.5	89.17	107.49	95.52
jgi.p|PleosPC9_1|100473	300.81	288.8	337.75	284.25	327.88	390.14	318.13	261.55	361.68	303.24	424.85	392.22	269.83	414.96	362.47
jgi.p|PleosPC9_1|100485	15.3	18.44	17.53	20.17	21.55	16.04	20.58	18.38	17.68	22.24	23.01	21.5	19.04	21.24	18.29
jgi.p|PleosPC9_1|100489	65.68	64.66	64.29	70.86	63.2	83.14	82.66	76.4	81.87	85.45	63.16	65.01	59.03	62.9	68.35
jgi.p|PleosPC9_1|100492	4.03	4.09	4.37	4.95	4.59	5.61	6.61	5.42	6.05	6.75	3.7	4.52	5.17	5.35	5.15
jgi.p|PleosPC9_1|100499	8.87	8.58	10.08	9.24	7.19	7.58	10.26	9.13	9.76	9.64	6.57	6.41	4.31	6.35	7.29
jgi.p|PleosPC9_1|100500	0	0	0	0	0	0	0	0	0	0	0	0	0	0	0
jgi.p|PleosPC9_1|100502	65.57	57.56	63.5	59.91	77.78	42.97	47.04	45.96	64.87	51.19	121.37	158.77	98.2	146.91	104.79
jgi.p|PleosPC9_1|100509	2.15	1.64	2.19	1.69	1.55	1.68	1.68	2.02	1.61	1.53	0.96	0.66	0.85	0.9	1.01
jgi.p|PleosPC9_1|100513	50.53	43.13	51.31	57.01	44.65	54.49	50.54	40.48	46.85	53.52	17.84	20.28	16.05	24.98	31.03
jgi.p|PleosPC9_1|100514	27.5	30.92	31.8	20.78	49.28	21.47	24.3	27.52	24.12	20.91	75.19	118.13	115.95	74.35	60.52
jgi.p|PleosPC9_1|100532	11.56	14.54	10.29	11.9	12.04	13.98	13.59	12.23	15.05	14.61	7.43	8.92	9.53	9.55	10.6
jgi.p|PleosPC9_1|100533	8.88	10.66	9.34	8.18	10.31	7.38	10.11	9.11	7.8	9.29	6.33	6.24	7.57	6.31	7.56
jgi.p|PleosPC9_1|100539	2.96	2.6	2.3	3.23	3.31	5.1	2.68	3.9	3.41	3.94	2.24	1.76	2.81	1.97	2.46
jgi.p|PleosPC9_1|100542	21.23	22.95	13.08	20.36	27.22	16.59	16.93	18.1	14.6	14.49	65.46	50.3	75.12	51.02	43.26
jgi.p|PleosPC9_1|100545	12.65	13.86	11.55	13.3	12.23	12.15	12.94	12.45	14.42	15.26	5.7	6.24	6.57	6.82	9.55
jgi.p|PleosPC9_1|100555	22.2	21.23	22.01	23.58	22.04	21.67	26.55	23.35	20.97	23.28	21.98	23.58	22.79	22.67	24.47
jgi.p|PleosPC9_1|100566	5.87	4.46	3.68	5.25	6.82	4.01	3.81	5.47	7.02	5.02	6.6	6.51	13.02	11.83	5.64
jgi.p|PleosPC9_1|100572	0.63	1.08	0.5	1.11	0.5	0.38	0.17	0.91	0.66	0.66	1.41	0.98	1.04	1.46	1.02
jgi.p|PleosPC9_1|100582	91.25	95.33	97.64	97.13	99.08	119.33	105.12	101.68	110.33	104.75	129.52	136.99	135.91	131.68	118.63
jgi.p|PleosPC9_1|100583	7.62	8.7	6.75	6.86	12.09	5.85	7.97	6.63	7.95	6.06	25.68	38.22	24.01	14.67	14.86
jgi.p|PleosPC9_1|100586	0.51	0.63	0.43	1.66	1.47	0.35	1.03	0.93	1.45	0.57	0.72	0.65	0.85	6.93	0.67
jgi.p|PleosPC9_1|100592	0	0	0	0	0	0	0	0	0.36	0	0	0.18	0	0	0
jgi.p|PleosPC9_1|100595	20.57	20.75	17.18	19.92	22.01	30.5	22.55	24.42	26.38	19.91	21.11	25.81	21.99	24.33	19.24
jgi.p|PleosPC9_1|100606	0.63	0.93	0.64	1.27	1.08	1.44	1.02	1.36	1.41	1.17	0.81	1.26	1	0.68	0.79
jgi.p|PleosPC9_1|100608	0.16	0.14	0.14	0.2	0.07	0.24	0.14	0.17	0.28	0.35	0.19	0.15	0.03	0.2	0.13
jgi.p|PleosPC9_1|100610	11.08	11.01	12.86	12.03	13.48	12.45	12.25	15.1	14.15	16.11	13.38	15.3	16.07	14.74	13.66
jgi.p|PleosPC9_1|100615	0.9	0.23	0.69	0.77	0.43	0.91	1.3	0.86	0.84	1.02	0.87	0.64	0.38	0.97	1.11
jgi.p|PleosPC9_1|100616	0	0	0	0	0	0	0	0	0	0	0	0	0	0	0
jgi.p|PleosPC9_1|100625	4.66	5.2	5.38	5.36	6.11	6.44	6.35	5.01	5.71	5.45	3.11	4.41	4.4	4.39	5.36
jgi.p|PleosPC9_1|100627	0.75	0.81	0.93	0.97	1.87	0.6	1.35	1.28	1.15	1.3	1.81	1.83	1.82	2.17	1.27
jgi.p|PleosPC9_1|100628	0	0	0	0	0	0	0	0	0	0	0	0	0.46	0	0
jgi.p|PleosPC9_1|100631	7.61	11.88	15.61	36.68	18.66	7.68	12.32	12.03	11.72	8.63	35.1	64.93	62.47	52.55	28.83
jgi.p|PleosPC9_1|100634	0	0	0	0	0	0	0	0.06	0	0	0	0	0	0	0
jgi.p|PleosPC9_1|100641	212.01	199.44	204.57	199.92	198.76	237.3	206.77	223.66	225.66	231.93	203.34	212.77	191.18	204.57	207.57
jgi.p|PleosPC9_1|100679	1.51	1.21	2.65	1.52	1.42	2.16	2.61	1.56	2.16	1.35	1.62	2.36	3.91	1.03	1.58
jgi.p|PleosPC9_1|100680	15.11	13.85	12.77	13.22	10.77	12.39	12.11	13.48	13.46	13.85	14.7	12.01	17.28	12.19	15.97
jgi.p|PleosPC9_1|100684	8.43	6.11	8.25	10.54	8.47	7.5	10.66	9.51	12.22	12.05	11.96	13.45	11.36	12.06	11.56
jgi.p|PleosPC9_1|100687	0	0	0	0	0	0	0	0	0	0	0	0	0	0	0
jgi.p|PleosPC9_1|100690	32.55	35.51	32.97	34.61	40.86	29.9	33.89	31.83	39.38	37.96	28.52	29.63	29.88	29.5	31.27
jgi.p|PleosPC9_1|100703	31.78	27.36	26.85	30.76	29.71	41.91	34.06	29.99	35.88	30.14	22.9	19.32	24.88	22.08	27.86
jgi.p|PleosPC9_1|100715	1.48	1.35	1.47	1.66	1.5	1.5	1.67	1.4	2.46	2.52	2.59	1.73	2.02	1.69	1.77
jgi.p|PleosPC9_1|100738	9.16	8.58	8.68	11.15	10.32	8.82	9.24	8.41	10.46	9.53	18.17	14.74	17.83	15.74	12.43
jgi.p|PleosPC9_1|100742	8	8.42	8.35	9.68	8.95	8.42	9.61	10.37	9.91	11.41	10.45	10.34	12.16	10.44	10.52
jgi.p|PleosPC9_1|100745	10.97	10.46	7.5	8.72	8.52	7.12	5.01	5.31	6.4	8.64	5.59	4	5.27	4.82	7.98
jgi.p|PleosPC9_1|100752	46.05	51.72	44.48	39.21	55.71	45.55	50.42	47.49	41.43	49.51	70.28	71.24	63.52	70.51	61.01
jgi.p|PleosPC9_1|100754	11.63	12.08	12.19	12.43	12.83	9.47	11.36	11.45	11.01	11.06	15.53	13.68	15.13	14.5	13.42
jgi.p|PleosPC9_1|100758	6.69	4.24	4.56	6.81	5.87	8.12	8.19	7.01	9.16	5.97	3.54	2.28	4.03	2.66	3.83
jgi.p|PleosPC9_1|100762	1.02	0.82	0.98	1.01	1.2	0.87	1.41	1.2	1.29	2.02	1.84	1.55	1.81	2.27	1.39
jgi.p|PleosPC9_1|100763	120.63	104.62	101.72	115.13	118.16	212.29	99.46	108.66	117.04	119.79	119.16	120.92	109.99	122	117.19
jgi.p|PleosPC9_1|100770	39.42	43.56	45.14	45.76	43.02	54.59	53.94	54.8	55.28	77.85	28.65	40.6	29.35	30.68	39.46
jgi.p|PleosPC9_1|100771	39.79	43.01	42.14	44.54	41.08	47.64	41.36	45.3	39.39	41.99	42.68	41.44	44.45	39.94	43.07
jgi.p|PleosPC9_1|100786	4.44	2.49	4.12	4.59	3.8	2.38	3.86	4.8	4.56	2.85	3.57	2.77	3.42	2.39	4.81
jgi.p|PleosPC9_1|100792	13.56	29.68	11.13	15.45	13.25	6.06	6.24	8.09	7.09	8.75	7.25	6.1	4.14	6.25	9.02
jgi.p|PleosPC9_1|100793	29.16	25.55	29.23	21.99	24.95	25.55	24.07	28.28	30.03	37.23	13.28	17.8	8.97	15.13	19.05
jgi.p|PleosPC9_1|100798	14.44	13.86	14.91	14.35	14.11	14.26	15.06	15.68	15.35	17.52	15.37	17.54	13.71	15.34	15.14
jgi.p|PleosPC9_1|100837	68.56	67.89	79.51	71.26	67.32	72.82	84	80.81	69.57	80.96	28.48	34.99	41.39	34.7	49.13
jgi.p|PleosPC9_1|100867	5.69	3.75	4.11	5.05	3.75	4.93	5.58	5.39	5.6	5.18	4.29	3.6	3.9	2.62	4.07
jgi.p|PleosPC9_1|100888	106.55	98.34	92.26	108.71	97.43	165.13	115.96	119.93	124.01	106.43	104.1	89.77	102.39	114.35	105.37
jgi.p|PleosPC9_1|100918	42.37	35.86	46.22	43.08	38.43	49.93	44.25	47.93	46.71	47.55	23.54	22.23	22.66	20.88	33.49
jgi.p|PleosPC9_1|100921	80.17	87.87	91.09	67.72	94.88	45.08	47.86	51.5	60.92	59.87	107.71	131.13	99.15	116.26	88.06
jgi.p|PleosPC9_1|100925	2.39	2.35	2.63	1.92	1.76	2.28	2.65	1.67	2.63	1.33	2.06	1.72	2.25	2.13	1.2
jgi.p|PleosPC9_1|100941	2.13	1.74	1.21	1.95	1.91	2.26	2.79	2.3	2.84	1.78	2.41	2	2.72	1.97	2.29
jgi.p|PleosPC9_1|100942	21.83	22.97	22.36	20.67	30.36	20.15	18.35	23.33	15.98	22.59	55.23	57.21	61.68	47	39.39
jgi.p|PleosPC9_1|100949	13.79	14.28	11.98	37.66	17.29	16.05	13.5	17.8	14.64	11.41	40.38	34.22	39.2	40.61	24.82
jgi.p|PleosPC9_1|100956	0	0	0	0	0	0	0	0	0	0	0	0	0	0	0
jgi.p|PleosPC9_1|100959	160.77	155.55	171.25	161.33	120.29	136.64	136.48	184.11	142.33	143.63	43.59	44.9	47.22	53.21	86.28
jgi.p|PleosPC9_1|100962	10.39	16.26	7.58	8.08	7	7.61	5.53	3.93	3.97	4.88	2.44	2.75	2.82	2.83	5.34
jgi.p|PleosPC9_1|100965	4.31	6.89	5.88	4.04	4.66	3.99	4.13	7.01	6.73	5.08	5.39	4.3	5.11	3.13	5.84
jgi.p|PleosPC9_1|100968	8.69	8.03	9.27	9.45	10.02	8.38	12.04	9.42	9.54	11.11	12.23	11.7	11.91	12.37	11.66
jgi.p|PleosPC9_1|100969	57.28	75.54	63.13	40.46	50.45	29.68	37.11	62.58	28.57	35.89	29.69	26.44	35.06	31.17	39.02
jgi.p|PleosPC9_1|100974	22.84	21.83	21.52	22.4	17.17	20.11	21.12	21.38	25.05	26.68	13.94	14.66	14.54	15.29	16.23
jgi.p|PleosPC9_1|100975	1.79	3.06	2.07	1.63	2.65	1.8	1.34	2.03	3.34	0.74	5.39	3.56	4.03	5.28	3.16
jgi.p|PleosPC9_1|100976	1.81	2.16	2.48	2.53	3.19	1.95	2.26	2.97	2.26	1.92	6.47	4.7	6.71	4.94	5.23
jgi.p|PleosPC9_1|100978	31.92	30.47	31.78	30.67	33.21	27.28	37.07	34.75	25.92	32.62	29.11	29.42	29.27	29.87	32.95
jgi.p|PleosPC9_1|100980	12.96	15.06	23	31.54	6.9	24.95	19.39	10.57	29.3	14.29	2.78	3.66	2.75	4.01	8.93
jgi.p|PleosPC9_1|100982	2.03	1.27	1.59	1.78	1.12	0.57	1.71	2.3	1.14	1.32	0.8	0.46	1.56	0.55	1.37
jgi.p|PleosPC9_1|100983	1.02	0	0.39	0.78	0.29	0.88	1.99	0.58	0	0	0	0.36	0.43	0	0.38
jgi.p|PleosPC9_1|100990	172.93	174.7	177.8	190.84	190.16	221.14	189.9	188.29	191.54	195.75	200.15	209.56	186.22	201.2	191.8
jgi.p|PleosPC9_1|100993	3.6	3.29	4.02	4.65	3.37	3.5	3.43	3.85	3.42	3.57	3.71	5.02	5.12	3.52	5.72
jgi.p|PleosPC9_1|100999	0	0	0	0	0	0	0	0	0	0	0	0	0	0	0
jgi.p|PleosPC9_1|101011	12.04	17.75	18.3	22.67	22.34	4.66	6.33	6.85	8.51	4.73	19.8	19.52	19.41	19.49	15.95
jgi.p|PleosPC9_1|101023	0.37	0.29	0.45	0.26	0.32	0.26	0.32	0.32	0.34	0.28	0.37	0.63	0.34	0.27	0.6
jgi.p|PleosPC9_1|101027	0	0	0.08	0.03	0.03	0.04	0	0.03	0	0.08	0.05	0	0.04	0	0
jgi.p|PleosPC9_1|101029	8.23	7.75	6.37	6.99	7.89	5.72	5.88	6.03	7.63	6.55	11.73	8.7	10.72	10.99	9.05
jgi.p|PleosPC9_1|101032	30.1	33.74	30.77	31.25	35.18	25.63	19.23	21.97	18.34	19.22	51.97	50.48	53.63	50.27	41.19
jgi.p|PleosPC9_1|101033	31.31	32.31	32.51	28.46	29.62	35.39	30.54	32.7	29.05	30.33	26.35	30.27	25.05	27.49	30.91
jgi.p|PleosPC9_1|101034	0	0	0.05	0	0	0	0	0	0	0	0.03	0.05	0	0	0
jgi.p|PleosPC9_1|101042	0	0	0	0	0	0	0	0	0	0	0	0	0	0	0
jgi.p|PleosPC9_1|101048	17.96	27.35	9.48	82.26	41.69	11.13	9.52	23.65	14.42	10.39	198.59	86.04	185.08	108.06	79.93
jgi.p|PleosPC9_1|101050	0.14	0.49	0.32	0.22	1.2	0.73	0	0	1.03	0.16	0.33	1.94	0.18	0.45	1.24
jgi.p|PleosPC9_1|101053	40.99	32.9	37.59	37.23	37.83	50.36	52.74	49.72	41.28	54.41	47.35	45.7	49.15	48.16	46.5
jgi.p|PleosPC9_1|101061	1.73	1.74	1.15	1.79	2	2.44	2.64	2.42	2.61	2.58	1	1.22	1.19	1.05	1.34
jgi.p|PleosPC9_1|101076	25.54	30.49	17.09	18.94	18.94	16.75	12.42	13.77	15.72	19.16	12.83	15.05	14.74	13.92	15.2
jgi.p|PleosPC9_1|101082	0.18	0.21	0.81	0.27	0.6	0.92	0.41	1.51	2.41	0.6	0.14	0.19	0	0	0.78
jgi.p|PleosPC9_1|101091	0	0	0	0	0	0	0	0	0	0	0	0	0	0	0
jgi.p|PleosPC9_1|101093	0	0	0	0	0	0	0	0	0	0	0	0	0	0	0
jgi.p|PleosPC9_1|101116	9.68	12.52	11.65	10.57	10.06	10.78	11.38	12.06	11.76	13.91	9.32	9.95	10.27	10.3	11.07
jgi.p|PleosPC9_1|101121	36.31	53.62	23.37	21.21	26.6	29.79	23.03	27.94	21.2	21.53	4.99	1.95	2.43	2.26	14.67
jgi.p|PleosPC9_1|101129	0.96	0.45	0.78	1.99	2.22	3.99	4.29	2.06	3.23	4.57	1.51	0.71	1.94	0.83	1.81
jgi.p|PleosPC9_1|101130	16.87	9.51	13.59	18.48	17.12	46.91	33.7	25.44	36.31	43.11	12.93	13.69	12.82	13.68	19.74
jgi.p|PleosPC9_1|101132	0	0	0	0	0	0	0	0	0	0	0	0	0	0	0
jgi.p|PleosPC9_1|101133	0	0	0.05	0	0	0	0	0	0	0	0	0	0.06	0	0
jgi.p|PleosPC9_1|101134	4.07	4.35	4.73	5.47	3.53	6.46	4.87	5.38	5.4	5.26	2.17	2.91	2.11	2.53	3.19
jgi.p|PleosPC9_1|101135	182.08	192.64	182.88	145.79	225.54	195.73	160.67	178.18	200.8	174.8	370.88	428.68	276.64	345.04	281.91
jgi.p|PleosPC9_1|101136	29.99	30.39	32.35	34.14	30.81	35.34	39.34	33.48	32.81	33.68	23.15	22.27	20.62	24.36	26.28
jgi.p|PleosPC9_1|101154	0.79	0.86	1.66	1.53	1.46	2.17	2.24	2.42	2.56	2.26	0.95	1.16	1.11	0.92	1.72
jgi.p|PleosPC9_1|101157	0	0	0	0	0	0	0	0	0	0	0	0	0	0	0
jgi.p|PleosPC9_1|101159	0	0	0	0	0	0.02	0	0.02	0.01	0	0	0	0	0	0
jgi.p|PleosPC9_1|101160	0.02	0.03	0	0	0	0	0.03	0.04	0.08	0.03	0	0.08	0.03	0	0
jgi.p|PleosPC9_1|101178	4.14	2.79	3.21	3.62	3.67	2.43	4.05	3.08	3.19	3.62	3.14	3.23	3.71	3	3.41
jgi.p|PleosPC9_1|101195	0	0	0	0	0	0	0	0	0	0	0	0	0	0	0
jgi.p|PleosPC9_1|101198	3.11	3.41	2.89	5.06	3.15	3.27	3.87	3.63	4.13	3.04	3.04	1.67	2.13	2.93	2.65
jgi.p|PleosPC9_1|101211	0	0	0	0	0	0	0	0	0	0	0	0	0	0	0
jgi.p|PleosPC9_1|101217	22.84	24.65	28.66	20.26	26.4	14.43	15.97	15.02	21.3	16.98	29.83	36.35	31.4	31.45	24.98
jgi.p|PleosPC9_1|101225	21.78	23.9	25.28	28.48	33.73	26.93	24.19	19.14	26.32	29.43	3.48	2.72	3.31	5.12	14.74
jgi.p|PleosPC9_1|101226	49.14	38.9	45.36	45.54	38.52	39.91	47.23	45.72	51.83	54.45	25.5	29.52	28.03	32.46	35.95
jgi.p|PleosPC9_1|101237	4.5	4.26	4.68	5.9	4.3	5.9	5.46	6.06	7.12	6.93	2.57	1.91	2.81	3.03	4.19
jgi.p|PleosPC9_1|101247	42.91	63.24	22.12	40.55	19.5	19.04	18.23	26.75	22.93	16.83	11.06	8.6	8.37	8.58	18.49
jgi.p|PleosPC9_1|101257	41.44	70.44	62.83	43.98	39.13	27.67	27.7	68.63	19.02	31.19	36.24	21.42	77.17	31.94	31.26
jgi.p|PleosPC9_1|101268	52.66	52.05	43.92	47.78	44.42	72.22	50.09	49.59	58.34	50.67	48.39	41.78	43.68	40.56	47.82
jgi.p|PleosPC9_1|101300	17.47	12.68	16.61	13.02	11.39	14.56	8.58	19.56	10.56	10.06	10.08	10.52	10.3	7.77	12.22
jgi.p|PleosPC9_1|101303	6.72	7.25	6.62	5.77	6.26	5.84	7.56	7.17	7.41	8.96	6.82	8.34	6.53	5.85	5.65
jgi.p|PleosPC9_1|101308	12.09	13.17	12.03	13.82	13.46	9.62	14.63	13.53	12.47	15.16	10.97	13.01	11.23	11.8	11.46
jgi.p|PleosPC9_1|101317	109.71	95.42	98.1	105.83	106.75	130.51	105.95	107.22	121.78	111.34	94.78	87.02	92.23	95.21	106.9
jgi.p|PleosPC9_1|101319	12.53	13.87	16.08	12.42	13.64	14.69	11.86	12.65	12.48	12.02	13.56	14.48	12.95	14.69	12.84
jgi.p|PleosPC9_1|101320	64.57	63.92	66.72	82.03	58.81	71.01	81.2	80	87.23	87.32	25.1	28.61	21.36	25.59	43.94
jgi.p|PleosPC9_1|101327	3.35	2.93	3.2	3.16	3.36	3.65	3.67	3.47	3.64	3.63	4.54	3.4	3.75	3.95	3.28
jgi.p|PleosPC9_1|101331	28.17	29.41	28.55	28.69	26.85	25.36	29.94	28.39	27.94	29.52	26.77	23.64	23.05	21.3	21.81
jgi.p|PleosPC9_1|101336	12.38	12.87	12.85	11.41	12.98	12	12.26	11.72	10.82	13.65	15.85	13.5	17.54	14.33	13.81
jgi.p|PleosPC9_1|101341	0.37	0.04	0.07	0.38	0.42	0.4	0.11	0.19	0.32	0.6	0.58	0.16	0.59	0.63	0.24
jgi.p|PleosPC9_1|101345	5.34	5.41	5.51	5.66	5.6	7.37	6	5.77	7.6	6.71	2.88	2.91	3.3	3.3	4.65
jgi.p|PleosPC9_1|101350	20.6	19.59	23.24	23.01	15.72	30.82	31.13	28.37	32.4	26.55	7.97	9.95	7.61	10.51	18.75
jgi.p|PleosPC9_1|101357	11.28	14.62	14.99	10.78	18.8	7.87	7.88	9.48	7.45	8.31	29.37	24.2	30.1	28.64	21.53
jgi.p|PleosPC9_1|101358	17.06	24.89	25.21	17.52	28.37	13.81	12.61	15	12.74	13.54	45.19	33.16	48.55	39.11	30.44
jgi.p|PleosPC9_1|101368	9.55	10.34	11.84	10.79	9.8	11.47	7.57	9.82	10.27	9.2	9.2	7.11	7.85	9.79	9.78
jgi.p|PleosPC9_1|101369	29.71	37.77	26.84	27.46	34.41	15.87	9.79	11.16	6.9	12.53	35.31	30.76	40.82	28.76	28.4
jgi.p|PleosPC9_1|101375	0.23	0.31	0.18	0.35	0.54	0.47	0.17	0.22	0.34	0.3	1.37	0.76	1.28	0.9	0.56
jgi.p|PleosPC9_1|101380	16.85	17.39	18.53	17.89	20.07	18.9	19.6	18.45	18.64	20.56	20.42	21.91	20.76	20.93	19.34
jgi.p|PleosPC9_1|101391	28.65	31.52	27.4	27.15	26.53	24.48	29.05	30.43	28.92	31.01	16.18	15.06	19.04	16.46	22.32
jgi.p|PleosPC9_1|101392	21.15	21.05	20.7	21.88	19.14	22.59	20.5	23.61	22.3	21.39	22.64	21.48	20.54	20.8	22.45
jgi.p|PleosPC9_1|101402	19.52	21.28	20.47	19.57	21.89	16.54	22.42	20.9	21.35	22.61	19.48	22.06	19.94	20.17	20.53
jgi.p|PleosPC9_1|101410	18.99	21.17	17.8	19.58	19.27	28.3	18.3	20.87	19.06	16.8	23.49	19.78	24.67	20.61	23
jgi.p|PleosPC9_1|101412	0	0	0	0.14	0	0	0	0.05	0.13	0	0	0	0.16	0	0
jgi.p|PleosPC9_1|101415	0	0	0	0	0	0	0	0	0	0	0	0	0	0	0
jgi.p|PleosPC9_1|101417	0	0	0	0	0	0	0	0	0	0	0	0	0	0	0
jgi.p|PleosPC9_1|101420	0	0	0	0	0	0	0	0	0	0	0	0	0	0	0
jgi.p|PleosPC9_1|101425	6.53	5.42	7.04	7.83	5.31	6.15	6.68	4.33	9.17	5.61	3.97	2.8	4.66	4.43	4.54
jgi.p|PleosPC9_1|101460	0	0	0	0	0	0	0	0.32	0.78	0	0	0	0	0	0
jgi.p|PleosPC9_1|101474	106.16	68.91	95.12	38.13	44.49	104.04	97.33	122.22	75.13	114.75	21.31	24.44	21.16	21.16	49.05
jgi.p|PleosPC9_1|101479	1.41	1.18	1.5	1.13	1.41	1.2	1.49	1.86	1.36	1.37	1.07	0.74	1.13	0.78	1.44
jgi.p|PleosPC9_1|101484	588.97	657.27	687.73	479.64	591.97	448.56	441.56	547.65	465.86	514.21	503.34	556.9	455.21	530.04	513.79
jgi.p|PleosPC9_1|101494	4.87	4.5	4.55	5.94	4.39	4.04	6.1	4.67	7.4	5.85	2.95	2.39	2.88	2.07	4.15
jgi.p|PleosPC9_1|101495	16.22	17.87	13.38	17.87	15.6	20.75	16.83	15.73	21.25	18.53	13.03	8.81	7.34	9.96	10.35
jgi.p|PleosPC9_1|101496	14.5	13.43	12.2	14.96	13.95	13.49	12.1	13.98	13.52	17.62	11.26	10.43	12.8	10.48	11.25
jgi.p|PleosPC9_1|101499	0.42	0.49	0.22	0.75	0.52	0.15	0.31	0.42	0.4	0.47	0.36	0.2	0.38	0.29	0.25
jgi.p|PleosPC9_1|101503	0	0	0	0	0	0	0	0	0	0	0	0	0	0	0
jgi.p|PleosPC9_1|101504	0	0	0	0	0	0	0	0	0	0	0	0	0	0	0
jgi.p|PleosPC9_1|101508	3.74	3.78	4.64	4.76	4.53	3.54	4.04	4.19	5.37	4.33	3.28	2.57	2.64	2.61	3.52
jgi.p|PleosPC9_1|101516	11.61	13.9	12.05	8.96	12.26	7.94	10.91	10.08	11.29	10.03	8.92	9.54	7	7.7	9.31
jgi.p|PleosPC9_1|101518	193.22	186.24	221.69	167.14	181.69	144.24	141.2	163.67	206.33	164.1	117.36	154.28	93.52	128.45	147.57
jgi.p|PleosPC9_1|101528	103.33	100.61	102.56	104.5	85	97.7	100.65	91.56	115.46	94.54	73.45	74.57	74.04	74.7	91.23
jgi.p|PleosPC9_1|101529	2.66	2.73	2.62	2.98	3.56	4.39	3.45	3.66	3.32	4.46	1.96	1.18	1.68	1.85	2.95
jgi.p|PleosPC9_1|101536	2.87	4.62	2.8	4.13	2.69	2.69	2.47	2.58	2.73	2.07	3.74	2.59	2.8	2.71	3
jgi.p|PleosPC9_1|101537	18.99	20.5	21.06	21.27	20.21	23.8	25.87	24.36	20.55	20.79	16.73	15.11	14.34	15.96	19.47
jgi.p|PleosPC9_1|101543	0	0	0	0	0	0	0	0	0	0	0	0	0	0	0
jgi.p|PleosPC9_1|101552	0.94	1.36	0.84	0.91	1.2	0.91	0.88	1.28	1.15	1.12	1.54	1.14	1.36	1.16	1.41
jgi.p|PleosPC9_1|101560	0	0.75	0	0	0	0	0	0	0	0	0	0	0	0	0
jgi.p|PleosPC9_1|101576	151.96	132.98	141.45	150.45	140.12	136.8	132.46	147.55	152.1	154.39	161.81	166.47	138.2	148.31	141.46
jgi.p|PleosPC9_1|101581	7.86	7.73	7.98	6.51	8.07	5.51	5.91	7.01	5.61	6.95	7.91	6.19	5.97	6.95	10.27
jgi.p|PleosPC9_1|101585	0	0	0	0	0	0	0	0	0	0	0	0	0	0	0
jgi.p|PleosPC9_1|101588	7.41	7.45	8.73	8.96	7.78	11.67	7.92	7.34	8.62	9.8	6.25	5.32	6.33	6.23	5.92
jgi.p|PleosPC9_1|101591	0	0	0	0	0	0	0	0	0	0	0	0	0	0	0
jgi.p|PleosPC9_1|101595	0	0	0	0	0	0	0	0	0	0	0	0	0	0	0
jgi.p|PleosPC9_1|101596	0	0	0	0	0	0	0	0	0	0	0	0	0	0	0
jgi.p|PleosPC9_1|101604	0.05	0	0	0	0	0.13	0.3	0.04	0.11	0.06	0.12	0	0.13	0.05	0.06
jgi.p|PleosPC9_1|101608	0	0	0	0	0	0	0	0	0	0	0	0	0	0	0
jgi.p|PleosPC9_1|101610	0	0	0	0	0	0	0	0	0	0	0	0	0	0	0
jgi.p|PleosPC9_1|101618	0	0	0	0	0	0	0.02	0	0	0	0	0	0	0	0
jgi.p|PleosPC9_1|101620	0	0	0	0	0	0	0	0	0	0	0	0	0	0	0
jgi.p|PleosPC9_1|101624	0	0	0	0	0	0	0	0	0	0	0	0	0	0	0
jgi.p|PleosPC9_1|101626	0	0	0	0	0	0	0	0	0	0	0	0	0	0	0
jgi.p|PleosPC9_1|101650	6.9	8.43	7.73	7.05	5.73	6.23	9.29	7.2	9.45	6.92	6.29	5.42	5.69	5.61	10.41
jgi.p|PleosPC9_1|101674	6.12	5.2	5.28	5.21	4.84	4.37	7.04	6.06	6.92	5.19	4.6	3.51	4.51	3.56	4.69
jgi.p|PleosPC9_1|101687	1.32	3.08	2.51	3.03	2.79	2.53	1.48	2.99	1.2	1.69	3.24	1.4	4.42	2.1	1.33
jgi.p|PleosPC9_1|101690	0	0	0	0	0	0	0	0	0	0	0	0	0	0	0
jgi.p|PleosPC9_1|101694	0	0	0	0	0	0	0	0	0	0	0	0	0	0	0
jgi.p|PleosPC9_1|101709	20.21	17.14	17	22.82	21.23	15.37	13.65	12.25	17.54	18.94	16.31	18.23	13.53	20.39	18.93
jgi.p|PleosPC9_1|101715	183.72	180.19	171.12	194.73	154.41	172.75	176.75	163.7	177.02	178.34	166.59	153.39	167.64	150.8	168
jgi.p|PleosPC9_1|101719	0	0	0	0	0	0	0	0	0	0	0	0	0	0	0
jgi.p|PleosPC9_1|101727	23.02	23.75	27.08	29.98	25.79	35.18	31.47	28.08	33.38	31.81	23.45	24.76	21.32	22.92	24.08
jgi.p|PleosPC9_1|101728	0	0	0	0	0	0	0	0	0	0	0	0	0	0	0
jgi.p|PleosPC9_1|101732	3.74	3.74	3.63	3.58	3.11	3.64	3.18	4.55	3.82	3.29	2.55	3.45	3.67	2.7	4.08
jgi.p|PleosPC9_1|101746	0	0	0	0	0	0	0	0	0	0	0	0	0	0	0
jgi.p|PleosPC9_1|101747	100.4	89.37	102.26	87.81	87.46	151.1	120.66	98.64	164	119.13	116.63	124.58	93.74	126.38	112.39
jgi.p|PleosPC9_1|101776	2.26	1.94	2.75	2.29	2.25	2.1	2.09	1.63	2.25	1.33	2.67	1.5	2.61	2.22	2.06
jgi.p|PleosPC9_1|101789	6.5	7.67	8.49	11.11	17.41	16.11	17.11	11.83	18.21	20.53	29.18	32.45	35.26	24.05	21.46
jgi.p|PleosPC9_1|101792	11.45	10.64	9.98	11.16	11.02	12.44	10.83	10.08	9.41	13.62	10.72	11.91	11.65	11.75	10.54
jgi.p|PleosPC9_1|101795	0	0	0	0	0	0	0	0	0	0	0	0	0	0	0
jgi.p|PleosPC9_1|101799	21.4	22.48	24.58	27	26.41	25.04	27.34	26.04	26.58	28.81	26.44	27.97	21.95	29.34	26.31
jgi.p|PleosPC9_1|101809	24.96	19.78	20.69	18.68	21.8	26.3	21.97	22.47	24.78	24.51	17.87	19.59	17.89	16.94	18.75
jgi.p|PleosPC9_1|101815	0	0	0	0	0	0	0	0	0	0	0	0	0	0	0
jgi.p|PleosPC9_1|101818	21	19.49	21.49	20.27	24.17	18.24	25.99	24.7	23.19	31.17	23.17	23.9	23.96	21.14	22.76
jgi.p|PleosPC9_1|101825	0.07	0.03	0.03	0.04	0	0	0	0	0.03	0	0.04	0.03	0	0.03	0
jgi.p|PleosPC9_1|101836	195.27	126.17	145.37	114.61	168.85	178.04	127.47	95.55	167.06	157.67	155.41	194.8	131.99	211.72	177.52
jgi.p|PleosPC9_1|101837	729.65	685.86	721.52	775.75	720.19	819.38	688.11	725.05	796.78	767.14	979.82	882.13	800.27	859.81	846.98
jgi.p|PleosPC9_1|101838	0.13	0.04	0	0	0	0.09	0.27	0.06	0.07	0	0.08	0.07	0.17	0.11	0
jgi.p|PleosPC9_1|101846	4.02	2.57	2.41	1.56	1.79	2.37	2.52	2.37	2.19	2.25	3.66	3.17	2.71	2.82	2.95
jgi.p|PleosPC9_1|101849	26.13	21.67	23.71	18.66	21.99	47.9	43.31	37.1	43.74	46.43	16.56	25.17	22.83	20.48	25.15
jgi.p|PleosPC9_1|101852	0	0	0	0	0	0	0	0	0	0	0	0	0	0	0
jgi.p|PleosPC9_1|101860	4.53	6.72	4.36	5.56	6.07	5.69	7.81	6.47	5.55	6.85	3.21	3.21	4.01	4.07	7.36
jgi.p|PleosPC9_1|101863	0.07	0.16	0.24	0.47	0.17	0.27	0.32	0.47	0.57	0	0.32	0	0.17	0.37	0.38
jgi.p|PleosPC9_1|101864	12.41	9.65	13.78	15.91	14.68	11.81	10.92	13.89	13.73	17.95	16.92	12.4	12.83	12.78	14.79
jgi.p|PleosPC9_1|101866	0.25	0.75	0.23	0.19	1.73	0.71	0.58	0.55	0.41	0.17	1.01	0.84	13.56	0.8	3.88
jgi.p|PleosPC9_1|101872	0	0	0	0	0	0	0	0	0	0	0	0	0	0	0
jgi.p|PleosPC9_1|101882	0	0	0	0	0	0	0	0	0	0	0	0	0	0	0
jgi.p|PleosPC9_1|101885	0	0	0	0	0	0	0	0	0	0	0	0	0	0	0
jgi.p|PleosPC9_1|101887	0	0	0	0	0	0	0	0	0	0	0	0	0	0	0
jgi.p|PleosPC9_1|101892	0	0	0	0	0	0	0	0	0	0	0	0	0	0	0
jgi.p|PleosPC9_1|101913	0	0	0	0	0	0	0	0	0	0	0	0	0	0	0
jgi.p|PleosPC9_1|101915	0	0	0	0	0	0	0	0	0	0	0	0	0	0	0
jgi.p|PleosPC9_1|101919	93.96	107.41	103.91	99.07	100.69	92.69	97.21	89.18	80.52	97.36	69.34	52.2	63.1	54.68	71.06
jgi.p|PleosPC9_1|101925	0	0	0	0	0	0	0	0	0	0	0	0	0	0	0
jgi.p|PleosPC9_1|101926	0	0	0	0	0	0	0	0	0	0	0	0	0	0	0
jgi.p|PleosPC9_1|101927	0	0	0	0	0	0	0	0	0	0	0	0	0	0	0
jgi.p|PleosPC9_1|101933	0	0	0	0	0	0	0	0	0	0	0	0	0	0	0
jgi.p|PleosPC9_1|101939	0	0	0	0	0	0	0	0	0	0	0	0	0	0	0
jgi.p|PleosPC9_1|101940	0	0	0	0	0	0	0	0	0	0	0	0	0	0	0
jgi.p|PleosPC9_1|101948	31.25	29.85	27.38	32.03	25.6	31.77	31.7	30.64	39.61	32.01	14.72	19.44	21.07	18.13	25.7
jgi.p|PleosPC9_1|101957	0	0	0	0	0	0	0	0	0	0	0	0	0	0	0
jgi.p|PleosPC9_1|101962	6.88	10.98	3.97	7.79	6.55	4.26	6.43	5.36	5.42	4.61	7.25	5.49	10.28	7.76	4.67
jgi.p|PleosPC9_1|101964	0	0	0	0	0	0	0	0	0	0	0	0	0	0	0
jgi.p|PleosPC9_1|101976	0.09	0.12	0.21	0.15	0.26	0.14	0.35	0.26	0.28	0.41	0.18	0.13	0.08	0.21	0.07
jgi.p|PleosPC9_1|101979	0	0	0	0	0	0	0	0	0	0	0	0	0	0	0
jgi.p|PleosPC9_1|101992	0	0	0	0	0	0	0	0	0	0	0	0	0	0	0
jgi.p|PleosPC9_1|102004	0	0	0.17	0.12	0.13	0	0.53	0.06	0	0.09	0	0.08	0	0.08	0.17
jgi.p|PleosPC9_1|102015	0	0	0	0	0	0	0	0	0	0	0	0	0	0	0
jgi.p|PleosPC9_1|102019	0	0	0	0	0	0	0	0	0	0	0	0	0	0	0
jgi.p|PleosPC9_1|102027	0	0	0	0	0	0	0	0	0	0	0	0	0	0	0
jgi.p|PleosPC9_1|102050	0	0	0	0	0	0	0	0	0	0	0	0	0	0	0
jgi.p|PleosPC9_1|102071	0	0	0	0	0	0	0	0	0	0	0	0	0	0	0
jgi.p|PleosPC9_1|102074	0	0	0	0	0	0	0	0	0	0	0	0	0	0	0
jgi.p|PleosPC9_1|102080	0	0	0	0	0	0	0	0	0	0	0	0	0	0	0
jgi.p|PleosPC9_1|102085	0	0	0	0	0	0	0	0	0	0	0	0	0	0	0
jgi.p|PleosPC9_1|102087	15.72	11.59	12.23	15.53	14.75	16.94	16.56	15.38	22.38	15.32	11.26	13.87	11.05	8.92	16.37
jgi.p|PleosPC9_1|102089	0	0	0	0	0	0	0	0	0	0	0	0	0	0	0
jgi.p|PleosPC9_1|102112	15.11	18.8	8.95	12.13	9.34	9.76	11.3	10.18	15.28	13.6	7.34	5.93	5.86	6.66	8.72
jgi.p|PleosPC9_1|102118	0	0	0	0	0	0	0	0	0	0	0	0	0	0	0
jgi.p|PleosPC9_1|102119	0.19	0.07	0.22	0.44	0.16	0.49	0.15	0.71	0.27	0.57	0.1	0.34	0.48	0	0.56
jgi.p|PleosPC9_1|102122	0.04	0.05	0.09	0.03	0.07	0	0	0	0	0	0	0	0	0	0
jgi.p|PleosPC9_1|102125	0	0	0	0	0	0	0	0	0	0	0	0	0	0	0
jgi.p|PleosPC9_1|102173	0.59	0.54	0.29	0.48	0.79	0.98	0.89	0.86	0.53	0.76	0.86	0.85	0.64	1.09	1.11
jgi.p|PleosPC9_1|102175	89.22	122.8	77.16	77.57	70.52	74.16	70.92	69.04	76.19	67.33	57.07	45.53	48.4	52.14	62.1
jgi.p|PleosPC9_1|102212	10.47	49.19	5.89	10.6	26.99	1.39	1.58	2.3	1.69	1.83	142.53	69.55	79.15	103.14	67.62
jgi.p|PleosPC9_1|102233	22.21	21.25	17.82	17.62	21.13	22.33	22.49	22.49	22.09	25.61	20.72	26.19	22.31	18.71	23.05
jgi.p|PleosPC9_1|102280	30.78	32.27	27.05	33.62	31.25	30.35	37.26	37.91	36.5	35.75	30.05	27.75	27.88	26.82	32.86
jgi.p|PleosPC9_1|102305	46.15	41.68	45.67	46.45	46.92	40.55	41.95	45.76	50.59	46.09	34.7	33.99	41.67	34.92	43.64
jgi.p|PleosPC9_1|102306	20.77	21.53	22	19.48	20.72	19.32	24.21	20.13	28.51	24.77	12.24	12.58	13.96	11.6	18.48
jgi.p|PleosPC9_1|102350	23.06	23.43	22.61	22.98	23.19	21.9	28.28	25.16	26.84	25.43	15.49	15.8	22	15.87	18.78
jgi.p|PleosPC9_1|102386	3.76	3.01	4.1	4.01	3.53	3.34	4.04	4.84	6.31	3.99	3.44	2.52	3.41	2.38	3.94
jgi.p|PleosPC9_1|102391	0	0	0	0	0	0	0	0	0	0	0	0	0	0	0
jgi.p|PleosPC9_1|102446	262.52	255.7	272.25	280.46	260.57	255.75	247.43	244.27	258.17	247.57	317.31	276.94	295.33	283.1	295.18
jgi.p|PleosPC9_1|102463	17.53	17.96	19.24	17.47	20.23	20.74	19.09	18.9	18.69	22.66	19.08	17.19	20.65	16.9	18.76
jgi.p|PleosPC9_1|102503	21.23	23.48	20.25	23.51	25.78	16.93	15.67	15.23	15.97	13.7	29.25	26.45	23.84	27.37	20.81
jgi.p|PleosPC9_1|102593	28.17	32.01	30.43	29.75	29.12	26.27	29.46	29.95	30.3	32.26	32.31	28.13	31.27	28.76	28.43
jgi.p|PleosPC9_1|102613	1534.79	1494.7	1381.41	1570.95	1228.43	1129.16	1397.84	1346.58	1464.9	1231.62	1168.49	1135.4	1064.33	1043.94	1235.29
jgi.p|PleosPC9_1|102642	34.49	38.21	36.11	31.08	41.16	26.8	32.77	35.26	33.49	35.79	44.34	52.52	48.29	45.42	43.19
jgi.p|PleosPC9_1|102660	67.66	65.28	63.64	70.18	68.28	76.02	73.49	75	65.57	69.47	102.62	99.83	96.89	97.16	93.34
jgi.p|PleosPC9_1|102710	10.15	10.71	9.78	11.43	8.82	6.59	10.39	9.82	10.16	9.31	9.75	9.96	9.13	9.59	8.39
jgi.p|PleosPC9_1|102752	31.83	35.46	33.78	35.96	35.77	35.3	36.56	33.18	30	26.98	41.18	36.91	38.98	40.73	33.56
jgi.p|PleosPC9_1|102754	8.16	9.77	9.37	6.95	6.68	8.32	10.65	7.77	13.78	10.43	4.68	7.24	7.99	6.91	7.04
jgi.p|PleosPC9_1|102798	7.81	7.52	8.27	13.45	8.61	4.86	6.04	8.9	5.5	8.13	13.21	9.45	7.45	8.31	8.65
jgi.p|PleosPC9_1|102837	12.63	14.01	12.1	11.4	18.52	12.96	12.09	10.83	15.82	15.59	32.84	18.52	52.96	27.53	21.31
jgi.p|PleosPC9_1|102839	3.48	4.27	4.02	4.55	5.15	5.6	5.41	4.45	5.58	5.69	7.5	7.19	8.56	6.18	5.69
jgi.p|PleosPC9_1|102859	0.72	0.17	0.66	0.16	0.98	0.28	0.08	0.18	0.23	0.16	0.45	0.23	0.36	0.54	0.55
jgi.p|PleosPC9_1|102861	10.17	10.43	10.28	9.32	10	9	10.15	9.86	10.88	11.76	6.86	6.41	7.17	7.36	8.95
jgi.p|PleosPC9_1|102886	8.29	16.51	13.79	4.99	18.07	5.34	3.2	15.4	3.05	2.37	40.24	17.49	72.26	26.55	16.03
jgi.p|PleosPC9_1|102948	5	6.6	4.82	4.25	4.43	3.66	6.62	8.34	9.45	8.15	6	8.51	6.21	6.47	6.24
jgi.p|PleosPC9_1|103039	0	0	0	0	0	0	0	0	0	0	0	0	0	0	0
jgi.p|PleosPC9_1|103053	1.2	0.97	0.91	1.2	0.88	1.08	1.16	1.15	1	1.34	0.51	0.95	1.07	0.75	0.85
jgi.p|PleosPC9_1|103073	3.65	1.82	2.69	2.94	2.26	3.93	3.42	2.59	2.81	2.6	2.78	3.26	2.65	1.93	1.59
jgi.p|PleosPC9_1|103207	41.09	36.79	37.35	42.05	41.14	44.32	46.27	46.42	47.49	47.75	46.12	51.84	46.79	44.34	47.2
jgi.p|PleosPC9_1|103254	9.63	7.55	8.36	9.28	11.54	7.5	10.24	8.65	12.49	9.85	20.17	17.92	20.89	17.22	16.69
jgi.p|PleosPC9_1|103268	0.86	1.34	0.83	0.48	0.69	1.05	0.95	1.31	0.95	1.41	1.73	1.42	3.44	1.9	1.85
jgi.p|PleosPC9_1|103271	3.91	3.84	4.15	3.9	3.74	3.43	4.53	4.07	5.28	3.76	3.44	3.18	3.4	3.69	3.55
jgi.p|PleosPC9_1|103274	0.79	0.15	0.58	0.7	0.32	1.08	1.08	0.82	0.7	0.85	0.92	0.93	1.42	0.58	1.11
jgi.p|PleosPC9_1|103295	23.62	30.02	25.67	33.92	35.02	67.85	41.26	35.3	48.66	41.28	32.82	39.06	31.83	39.63	36.98
jgi.p|PleosPC9_1|103339	56.12	54.64	61.51	59.96	58.04	49.46	53.49	62.37	64.74	57.55	56.54	55.63	63.4	48.26	53.75
jgi.p|PleosPC9_1|103379	7.83	6.5	8.41	9.38	9.1	8.34	7.86	9.64	12.64	10.47	10.1	7.4	9.23	6.71	7.41
jgi.p|PleosPC9_1|103434	0.46	0.34	1.07	0.8	0.45	0.91	1.09	0.55	1.65	1.45	0.5	0.93	0.51	0.38	0.19
jgi.p|PleosPC9_1|103442	16.1	16.31	19.19	18.48	18.52	16.28	17.34	19.76	18.53	21.54	21.27	19.74	22.51	19.92	20.12
jgi.p|PleosPC9_1|103447	36.43	34.88	31.73	32.77	34.23	31.98	31.65	33.31	33.56	35.6	41.7	41.33	39.88	34.56	37.08
jgi.p|PleosPC9_1|103558	7.46	6.33	6.79	7.24	8.11	7.36	7.81	7.09	7.15	8.1	9.12	7.65	9.46	7.7	8.14
jgi.p|PleosPC9_1|103583	5.72	5.26	4.62	5.16	5.41	4.84	4.64	6.34	6.03	5.48	6.03	5.24	5.49	3.6	4.4
jgi.p|PleosPC9_1|103587	6.33	7.01	7.09	7.93	7.08	8.05	8.85	8.1	7.76	8.36	7.51	8.33	9.21	8.22	8.26
jgi.p|PleosPC9_1|103607	9.91	9.52	9.6	10.23	10.56	8.94	10.95	10.64	10.78	11.22	10.04	10.76	10.42	10.51	11.37
jgi.p|PleosPC9_1|103641	31.11	31.29	29.57	30.28	28.23	28.05	32.11	35.22	35.78	36.17	22.2	20.97	20.8	18.4	23.79
jgi.p|PleosPC9_1|103645	14.17	10.43	13.38	11.66	10.04	10.72	14.11	14.72	20.19	17.99	4.22	2.96	4.09	3.45	7.27
jgi.p|PleosPC9_1|103689	54.29	65.02	38.98	50.6	42.36	31.75	36.54	35.68	36.79	36.62	33.67	28.11	36.54	33.74	40.24
jgi.p|PleosPC9_1|103698	0.49	0.8	0.56	0.22	0.25	0	0.11	0.58	0.61	0.44	1.23	1.24	1.73	0.84	0.65
jgi.p|PleosPC9_1|103712	36.98	35.88	36.37	44.57	39.71	53.07	39.84	41.77	49.11	47.99	44.02	51.89	48.8	44.57	46.36
jgi.p|PleosPC9_1|103756	12.03	9.86	9.83	10.23	12.07	12.79	10.46	11.12	14.22	13.26	12.55	10.58	14.2	9.86	8.44
jgi.p|PleosPC9_1|103763	2.22	1.75	2.02	1.97	1.57	2	1.61	1.36	3.5	2.96	1.48	1.68	1.89	1.38	1.7
jgi.p|PleosPC9_1|103768	0	0	0	0	0.07	0	0	0	0	0.2	0.07	0	0	0.09	0
jgi.p|PleosPC9_1|103773	9.19	9.54	7.42	14.35	7.47	9.39	11.07	10.54	13.75	10.94	2.53	1.95	2.62	3.59	5.34
jgi.p|PleosPC9_1|103776	1.52	1.69	1.76	1.93	1.5	1.28	2.33	2.48	2.8	1.9	0.96	1.21	1.35	1.07	1.18
jgi.p|PleosPC9_1|103788	2.91	2.59	2.95	3.69	3.18	3.8	5.35	4.48	4.75	4.97	2.79	3.23	3.45	2.59	2.95
jgi.p|PleosPC9_1|103805	50.4	49.32	38.77	39.66	38.79	32.03	25.7	31.78	27.86	31.15	28.52	17.59	38.63	26.61	36.31
jgi.p|PleosPC9_1|103813	18.15	14.58	16.94	16.6	13.91	21.01	21.88	20.17	21.01	22.62	4.84	5.94	5.21	5.1	11.02
jgi.p|PleosPC9_1|103817	0	0	0	0	0	0	0	0.05	0.06	0	0.09	0.06	0.3	0	0.06
jgi.p|PleosPC9_1|103819	0	0	0	0	0	0	0	0	0	0	0	0	0	0	0
jgi.p|PleosPC9_1|103820	0	0	0	0	0	0	0	0	0	0	0	0	0	0	0
jgi.p|PleosPC9_1|103845	0.7	0.5	0.68	0.99	1.44	0.41	0.51	0.91	0.45	0.62	2.31	2.37	1.59	2.75	1.26
jgi.p|PleosPC9_1|103857	6.43	5.46	6.12	7.65	6.65	7	8.77	9.6	7.98	7.73	7.21	8.02	5.69	6.21	6.65
jgi.p|PleosPC9_1|103872	1.18	1.16	1.31	1.34	1.01	2.22	2.59	1.73	2.07	2.46	1.61	1.82	1.54	1.68	1.85
jgi.p|PleosPC9_1|103888	17.73	17.29	23.48	21.22	21.35	18.61	20.19	20.73	29.76	24.82	12.22	13.85	16.75	11.34	15.02
jgi.p|PleosPC9_1|103935	2.06	2.95	2.77	7.1	2.74	6.39	8.07	9.42	9.25	9.99	2.79	5.23	2.17	3.7	5.32
jgi.p|PleosPC9_1|103965	283.38	246.94	297.43	283.35	225.91	241.81	261.2	267.71	319.61	284.18	96.76	117.39	76.5	99.71	178.48
jgi.p|PleosPC9_1|103966	32.9	31.81	34.82	32.84	34.29	44.64	34.97	35.9	34.06	41.31	14.8	15.37	19.23	15.28	27.7
jgi.p|PleosPC9_1|103976	395.28	411.48	420.81	381.25	389.28	344.41	411.12	369.43	300.57	336.46	315.55	302.2	310.61	340.21	352.32
jgi.p|PleosPC9_1|103982	41.66	46.89	45.35	40.98	54.02	30.45	46.12	40.26	33.03	39.36	38.71	41.8	40.04	42.05	41.83
jgi.p|PleosPC9_1|104017	5.31	3.11	4.59	3.24	3.51	2.38	4.53	3.9	4.71	4.73	3.68	4.57	3.84	3.41	4.41
jgi.p|PleosPC9_1|104029	37.15	36.74	31.36	31.16	35.06	33.14	37.11	41.3	36.77	32.49	34.57	31.57	38.81	27.13	26.42
jgi.p|PleosPC9_1|104053	920.21	856.92	856.5	891.22	904.28	1046.42	822.8	918.17	915.29	947.48	1052.3	879.1	1079.94	967.67	967.03
jgi.p|PleosPC9_1|104081	25.27	21.82	21.56	22.04	24.49	28.36	26.91	26.48	29.28	26.81	30.76	31.95	25.91	30.09	24.78
jgi.p|PleosPC9_1|104086	18.02	15.85	17.13	16.57	14.62	17.25	18.6	19.55	19.23	19.29	12.81	11.34	13.59	11.41	14.47
jgi.p|PleosPC9_1|104101	0	0	0.11	0.07	0	0.25	0	0	0	0.11	0	0	0	0	0
jgi.p|PleosPC9_1|104195	533.73	498.26	525.54	534.5	546.09	600.68	531.93	575.78	605.3	572.03	632.04	543.25	702.38	597.99	587.9
jgi.p|PleosPC9_1|104201	3.28	3.42	1.87	3.49	2.33	3.08	2.97	3.49	3.57	3.41	2.55	2.27	2.8	2.35	3.06
jgi.p|PleosPC9_1|104209	82.45	78.95	90.84	90.95	88.82	55.57	67.44	62.25	86.92	75.06	98.83	112.19	85.8	102.97	86.19
jgi.p|PleosPC9_1|104234	32.72	31.02	33.01	33.87	33.41	33.28	35.56	32.01	30.99	29.04	31.19	33.15	29.7	29.45	30.66
jgi.p|PleosPC9_1|104245	19.76	21.48	21.72	21.69	24.48	17.89	21.39	21.41	14.67	25.83	21.85	21.9	22.88	22.3	20.92
jgi.p|PleosPC9_1|104293	124.28	107.83	132.27	107.86	120.9	97.75	103.63	98.19	124.15	92.86	147.07	178.3	130.13	158.69	141.7
jgi.p|PleosPC9_1|104302	127.63	114.33	121.34	127.17	118.34	116.18	123.02	131.78	137.51	139.77	113.98	132.43	125.82	127.4	130.7
jgi.p|PleosPC9_1|104323	8.94	10.82	10.03	10.5	15.82	12.31	12.19	10.63	10.6	12.7	23.48	18.54	22.48	21.35	16.03
jgi.p|PleosPC9_1|104341	51.27	41.76	49.04	66.65	59.83	76.23	70.21	61.87	90.21	76.07	57.87	65.38	42.69	74.46	67.7
jgi.p|PleosPC9_1|104355	2.19	2.32	1.84	3.69	4.56	2.12	2.02	2.36	3.07	3.76	2.81	5.77	14.53	4.41	4.86
jgi.p|PleosPC9_1|104422	0.38	0.3	0.37	0.49	0.33	0.17	0	0.22	0.54	0.44	1.36	1.16	1.29	0.97	0.71
jgi.p|PleosPC9_1|104428	2.62	3.13	1.82	2.17	2.69	2.18	1.79	2.02	2.26	2.32	4.38	3.18	6.44	4.13	3.54
jgi.p|PleosPC9_1|104447	55.92	61.33	58.74	58.09	53.04	66.1	58.23	55.57	55.75	54.54	47.24	46.2	47.02	50.5	51.76
jgi.p|PleosPC9_1|104449	93.62	77.14	85.52	105.97	85.34	145.65	127.58	138.85	152.76	201.6	50.77	54.03	45.8	48.14	78.81
jgi.p|PleosPC9_1|104467	1.36	1.67	0.97	1.44	1.27	1.26	1.45	1.39	1.56	0.37	1.12	1.03	1.88	1.19	0.93
jgi.p|PleosPC9_1|104491	12.44	12.16	10.6	12.6	14.78	11.45	12.5	12.74	14.97	17.4	9.31	10.15	12.69	10.69	15.11
jgi.p|PleosPC9_1|104535	4.06	4	4.29	3.46	4.78	3.67	4.52	4.7	5.08	4.89	3.96	4.37	3.37	3.81	4.03
jgi.p|PleosPC9_1|104543	1.78	1.55	1.39	2.41	2.37	2.1	2.19	1.92	2.91	2.63	1.37	2.34	1.99	1.43	1.51
jgi.p|PleosPC9_1|104551	28.69	26.6	33.29	43.41	51.77	48.24	59.47	25.21	74.26	53.8	42.61	52.02	39.82	55.71	51.01
jgi.p|PleosPC9_1|104558	0.81	1.35	1.14	1.44	2.42	1.5	1.56	1.87	0.94	2.28	3.16	3.51	4.82	3.51	1.71
jgi.p|PleosPC9_1|104563	10.82	7.08	7.81	9.74	10.64	10.31	12.66	11.9	11.48	12.65	5.72	5.37	5.13	7.96	8.29
jgi.p|PleosPC9_1|104566	0.63	1.08	0.64	0.79	1.01	0.67	0.43	0.76	0.47	0.42	1.13	1.38	1.78	1.32	1.23
jgi.p|PleosPC9_1|104578	0	0	0	0	0	0	0	0	0	0	0	0	0	0	0
jgi.p|PleosPC9_1|104589	128.33	110.56	112.55	112.98	116.89	114.81	111.77	116.71	112.58	122.03	143.59	157.16	138.98	165.93	134.19
jgi.p|PleosPC9_1|104604	172.52	161.78	175.56	172	189.78	267.75	152.09	167.35	169.09	182.77	235.84	243.35	231.98	226.76	205.2
jgi.p|PleosPC9_1|104611	19.65	12.53	18.45	15.82	16.54	20.47	20.97	22.58	28.31	28.43	16.52	21.19	16.52	15.01	17.25
jgi.p|PleosPC9_1|104613	15.63	15.7	14.85	15.39	16.69	13.54	16.77	17.67	15.76	15.54	14.09	13.39	14.16	13.73	15.4
jgi.p|PleosPC9_1|104640	20.21	22.75	25.11	21.71	20.1	24	24.61	28.02	28.01	25.92	16.65	17.77	19.58	17.59	20.81
jgi.p|PleosPC9_1|104749	1.56	1.3	1.03	1.87	0.82	0.96	2.18	1.27	1.87	2.35	1.11	1.1	1.12	1.36	1.72
jgi.p|PleosPC9_1|104782	117.48	149.4	100.27	83.14	97.16	72.15	88.05	78.76	70.88	77.95	76.11	79.82	71.15	73.77	89.76
jgi.p|PleosPC9_1|104784	13.68	14.88	14.08	13.86	15.36	14.51	16.91	15.76	15.16	17.08	14.67	14.18	14.17	15.43	14.79
jgi.p|PleosPC9_1|104796	66.93	70.38	69.84	67.06	73.34	63.15	67.47	62.97	64.5	67.86	75.22	71.85	66.61	73.22	74.17
jgi.p|PleosPC9_1|104844	277.95	278.78	312.85	302.95	243.27	249.36	243.69	237.11	300.82	233.27	159.42	180.38	160.58	173.03	224.85
jgi.p|PleosPC9_1|104877	148.33	148.62	174.25	143.73	160.29	138.79	119.43	112.36	149.1	151.92	121.77	161.08	100.09	146.26	142.67
jgi.p|PleosPC9_1|104895	31.64	30.43	31.87	34.88	31.74	36.51	34.91	32.7	38.33	39.88	51.61	49.4	45.28	49.63	45.07
jgi.p|PleosPC9_1|104959	32.36	37.92	34.86	34.43	35.3	33.65	26.87	35.14	24.46	30.16	40.48	36.74	40.19	39.5	31.95
jgi.p|PleosPC9_1|105049	1	1.61	1.63	1.56	1.45	1.52	2.03	1.63	3.08	1.92	1.68	2.24	1.88	1.15	1.56
jgi.p|PleosPC9_1|105077	8.22	9.2	8.78	9.6	11.19	8.14	11.16	9.31	9.41	9.93	11.87	11.9	13.43	12.67	11.55
jgi.p|PleosPC9_1|105093	0	0	0	0	0	0	0	0	0	0	0	0	0	0	0
jgi.p|PleosPC9_1|105108	32.31	34.71	34.74	33.21	34.29	31.04	34.84	32.54	29.76	34.31	29.77	31.78	28.78	31.82	32.21
jgi.p|PleosPC9_1|105110	19.41	19.55	17.41	19.71	19.21	19.89	18.88	21.43	20.57	20.14	25.98	23.68	26.93	24.51	22.81
jgi.p|PleosPC9_1|105130	18.32	17.35	19.26	19.65	21.04	14.72	20.42	19.58	21.96	24.75	16.58	19.45	20.24	17.28	19.64
jgi.p|PleosPC9_1|105148	44.5	47.1	41.16	44.94	44.56	44.9	43.21	46.16	41.7	47.82	70.64	61.03	69.77	62.36	53.57
jgi.p|PleosPC9_1|105163	106.97	97.92	98.04	103.06	94.82	122.57	107.02	101.54	96.55	117.18	84.36	80.57	91.34	89.82	91.25
jgi.p|PleosPC9_1|105180	0	0	0	0	0	0	0	0.16	0.05	0	0	0	0	0	0
jgi.p|PleosPC9_1|105181	22.51	20.55	17.4	21.28	17.95	22.33	19.44	20.61	23.56	23.06	20.4	17.05	20.37	19.18	19.2
jgi.p|PleosPC9_1|105187	0	0	0	0	0	0	0	0	0	0	0	0	0	0	0
jgi.p|PleosPC9_1|105217	94.27	118.8	133.58	97.47	101.83	65.18	67.54	93.7	53.89	67.37	74.57	70.67	94.68	79.91	80.48
jgi.p|PleosPC9_1|105218	3.37	3.76	4.46	3.22	4.79	5.02	5.32	5.85	7.51	8.77	3.04	4.99	4.37	3.28	3.73
jgi.p|PleosPC9_1|105270	0.22	0.51	0	0.22	0.37	0.47	0.17	0.12	0.23	0.08	0	0.08	0.09	0.08	0.24
jgi.p|PleosPC9_1|105287	47.42	58.11	25.68	35.33	25.14	21.54	26.91	28.54	27.53	18.55	19.93	12.55	18.55	14.75	23.47
jgi.p|PleosPC9_1|105298	0	0	0	0	0	0	0	0	0	0	0	0	0	0	0
jgi.p|PleosPC9_1|105299	0	0	0	0	0	0	0	0	0	0	0	0	0	0	0
jgi.p|PleosPC9_1|105325	17.99	18.35	18.56	19.23	17.61	19.03	19.07	17.06	23.04	17.78	15.49	13.56	14.92	15.37	17.65
jgi.p|PleosPC9_1|105333	38.88	41.39	32.03	28.83	35.25	30.8	34.52	34.58	35.7	41.51	32.01	36	43.25	36.96	39.31
jgi.p|PleosPC9_1|105347	2.32	2.39	2.45	2.94	2.59	2.79	2.94	2.25	3.02	1.89	1.33	1.37	1.63	1.23	1.84
jgi.p|PleosPC9_1|105363	6.82	5.9	5.72	6.87	6.35	5.73	5.44	6.29	7.11	5.53	8.26	8.58	7.3	7.8	7.46
jgi.p|PleosPC9_1|105369	7.88	9.36	9.78	13.36	29.51	3.72	1.26	2.46	3.88	3.52	59.97	78.83	65.23	42.24	26.95
jgi.p|PleosPC9_1|105389	24.32	19.67	21.17	19.51	21.95	24.83	23.22	25.19	25.91	23.04	14.59	18.84	20.9	19.12	20.7
jgi.p|PleosPC9_1|105400	61.27	58.96	56.5	62.11	63.2	74.84	66.14	70.52	62.29	71.7	88.95	89.67	86.44	86.07	74.96
jgi.p|PleosPC9_1|105438	20.4	21.64	17.23	19.25	19.25	15.96	18.68	18.36	16.73	15.9	21.26	18.44	19.35	19.14	19.53
jgi.p|PleosPC9_1|105474	12.09	11.31	12.59	12.81	12.1	11.38	15.71	13.58	14.28	13.94	11.39	9.66	10.89	10.14	12.37
jgi.p|PleosPC9_1|105503	64.7	72.99	72.42	73.31	68.65	70.71	70.61	68.91	62	64.08	67.57	61.47	63.81	65.37	66.54
jgi.p|PleosPC9_1|105518	100.6	108.4	109.12	107.77	112.73	92.79	101.24	104.38	95.07	106.26	86	97.3	94.23	101.05	100.86
jgi.p|PleosPC9_1|105520	41.66	42.74	41.58	43.52	38.11	34.18	35.43	37.85	32.2	33.79	32.01	31.23	33.53	33.39	35.53
jgi.p|PleosPC9_1|105542	57.3	61.85	56.81	58.2	55.33	52.87	50.65	53.16	58.33	55.71	74.75	60.83	65.67	72.84	62.34
jgi.p|PleosPC9_1|105559	2	2.34	1.6	1.52	2.15	1.89	1.85	2.04	2.22	1.84	1.59	1.63	1.67	1.3	1.85
jgi.p|PleosPC9_1|105591	9.05	6.47	7.4	13.47	10.34	7.64	11.52	12.65	12.24	8.33	4.09	4.63	5.14	4.31	6.08
jgi.p|PleosPC9_1|105605	29.52	28.65	24.89	28.9	26.3	24.55	28.15	26.55	30.57	25.46	37.63	34.61	30.67	35.42	34.61
jgi.p|PleosPC9_1|105626	4.04	3.96	3.13	3.71	3.49	2.94	3.64	3.43	4.39	4.23	2.6	2.33	2.29	2.97	4.09
jgi.p|PleosPC9_1|105633	41.88	39.91	40.04	39.53	39.1	45.97	42.91	43.18	48.03	43	37.2	42.52	37.17	37.17	40.08
jgi.p|PleosPC9_1|105692	61.89	55.11	57.57	60.73	60.96	78.51	70.72	66.51	69.8	64.85	73.64	75.28	72.39	74.03	66.31
jgi.p|PleosPC9_1|105694	10.29	8.25	9.53	9.11	9.73	6.52	10.53	8.82	12.14	11.17	6.99	7.03	9.16	7.2	8.79
jgi.p|PleosPC9_1|105748	0	0	0	0	0	0	0	0	0	0	0	0	0	0	0
jgi.p|PleosPC9_1|105753	1.77	2	1.65	1.88	2.45	2.3	2.09	2.05	2.58	1.08	2.2	1.6	1.04	1.47	1.74
jgi.p|PleosPC9_1|105773	340.99	682.62	106.48	56.01	91.8	31.86	28.28	29.87	46.38	28.77	19.41	15.22	9.88	9.92	103.76
jgi.p|PleosPC9_1|105835	23.93	22.82	24.91	23.79	25.09	19.98	30.03	23.94	21.88	23.91	17.19	15.86	16.86	18.58	20.55
jgi.p|PleosPC9_1|105850	0.82	0.72	1.78	0.95	0.97	2	1.45	2.2	2.48	1.63	1.37	2.73	1.43	1	3.53
jgi.p|PleosPC9_1|105853	0	0	0	0	0	0	0	0	0	0	0	0	0	0	0
jgi.p|PleosPC9_1|105887	23.29	24.63	23.79	24.32	23.39	21.27	28.03	26.14	25.73	29.92	16.42	19.26	17.93	18.39	21.21
jgi.p|PleosPC9_1|105949	457.05	416.77	492.18	361.72	507.89	623.25	411.64	373.57	603.3	467.5	629.53	870.69	531.02	755.55	590.9
jgi.p|PleosPC9_1|105950	21.08	20.73	17.27	19.6	19.53	15.22	21.26	25.34	24.75	23.2	17.07	17.51	21.15	14.13	18.78
jgi.p|PleosPC9_1|105954	11.46	11.73	12.19	11.8	12.96	9.62	12.26	12.59	11.93	13.81	12.27	12.13	13.21	11.15	12.06
jgi.p|PleosPC9_1|105969	25.1	27.21	25.25	23.63	26.25	22.38	29.59	24.71	30.48	27.58	22.38	26.78	20.81	21.3	22.09
jgi.p|PleosPC9_1|105978	1.81	0.89	1.7	1.71	1.63	1.48	1.68	1.31	1.65	2.48	1.46	0.71	1.26	0.62	1.32
jgi.p|PleosPC9_1|105981	2.55	3.51	1.36	0.98	1.24	1.89	1.6	1.87	1.81	1.65	1.79	1.74	1.96	0.88	2.11
jgi.p|PleosPC9_1|106043	21.3	18.59	20.79	19.02	20.66	18.02	17.77	18.26	20.96	17.9	20.37	20.38	21.29	17.9	21.05
jgi.p|PleosPC9_1|106062	77.64	79.52	84.82	83.25	148.13	87.26	52.75	35.43	98.79	53.86	346.86	351.87	270.86	350.22	230.41
jgi.p|PleosPC9_1|106093	0	0	0	0	0	0	0	0	0	0	0	0	0	0	0
jgi.p|PleosPC9_1|106094	0	0	0	0	0	0	0	0	0	0	0	0	0	0	0
jgi.p|PleosPC9_1|106096	0	0	0	0	0	0	0	0	0	0	0	0	0	0	0
jgi.p|PleosPC9_1|106126	1.33	0.92	1.34	2.26	1.46	1.48	1.62	1.38	1.52	1.45	1.31	1.11	1.08	0.9	1
jgi.p|PleosPC9_1|106131	1.22	2.6	1.61	1.73	1.72	2.46	2.36	2.24	2.14	1.38	0.84	0.99	0.82	0.97	1.07
jgi.p|PleosPC9_1|106132	3.93	3.14	3.22	3.89	3.43	4.06	3.63	3.78	5.05	3.33	2.46	2.31	2.93	1.9	3.82
jgi.p|PleosPC9_1|106152	4.01	4.49	3.67	4.59	4.01	5.02	4.35	3.82	6.4	4.08	1.8	2	1.99	2.62	3.15
jgi.p|PleosPC9_1|106154	0.3	0.7	0.34	0.91	0.89	0.32	0.7	0.93	0.68	0.51	0.35	0.63	1.07	0.59	0.71
jgi.p|PleosPC9_1|106159	50.22	41.55	50.98	47.4	40.86	59.27	50.43	46.98	55.7	61.84	37.55	38.05	38.08	38.4	39.8
jgi.p|PleosPC9_1|106183	0	1.02	0.34	1.67	0.99	0.75	1.88	0.87	2.44	1.65	0.91	0.46	0.92	0.78	0.48
jgi.p|PleosPC9_1|106190	46.25	53.29	56.16	44.27	67.55	36.47	45.83	45.26	42.84	52.73	54.56	60.4	61.12	59.18	52.68
jgi.p|PleosPC9_1|106216	32.28	34.57	32.5	32.44	32.85	35.1	35.87	30.84	30.17	33.91	31.2	29.99	29.19	30.72	33.91
jgi.p|PleosPC9_1|106227	75.37	70.42	86.96	84.15	70.27	78.82	98.12	85.31	96.52	95.07	29.87	29.48	23.01	30.27	50.73
jgi.p|PleosPC9_1|106270	16.82	11.73	15.21	18.33	21.33	21.35	16.34	21.29	16.71	18.27	32.87	29.57	37.54	28.03	25.31
jgi.p|PleosPC9_1|106278	0.33	0.52	0.32	0.25	0.47	0.43	0.45	0.8	0.93	0.81	0.3	0.47	1.4	0.6	0.98
jgi.p|PleosPC9_1|106298	171.18	154.16	151.63	154.58	147.39	172.23	167.25	159.43	195.61	141.77	200.91	160.7	191.61	177.4	177.93
jgi.p|PleosPC9_1|106318	10.08	10.12	9.4	10.3	8.73	8.46	9.77	9.97	12.69	13.43	6.25	6.45	8.08	6.05	7.16
jgi.p|PleosPC9_1|106322	1.95	2.08	1.66	1.36	1.34	0.93	1.29	1.45	1.38	1.92	0.7	0.72	1.39	0.73	0.89
jgi.p|PleosPC9_1|106338	0	0	0	0	0	0	0	0	0	0	0	0	0	0	0
jgi.p|PleosPC9_1|106372	1.11	2.07	0.53	0.29	0.56	0.1	0.14	0.07	0.08	0.17	0.45	0.37	0.24	0.12	0.17
jgi.p|PleosPC9_1|106379	43.15	40.08	47.2	43.58	37.41	38.64	47.84	44.41	50.22	49.17	38.72	37.64	35.8	34.13	39.98
jgi.p|PleosPC9_1|106400	5.48	4.5	4.44	5.92	5.97	6.1	5.21	5.73	5.37	6.47	6.15	6.17	6.97	5.07	4.98
jgi.p|PleosPC9_1|106406	2.47	2.85	2.05	26.39	3.67	1.23	2.48	7.78	5.99	3.46	5.45	4.02	4.64	3.53	2.81
jgi.p|PleosPC9_1|106417	14.41	11.37	13.31	28.71	14.38	15.47	17.56	19.63	17.09	17.15	8.96	10.29	10.82	9.91	11.7
jgi.p|PleosPC9_1|106453	2.75	3.44	3.29	2.61	2.33	2.82	3.12	2.8	3.11	2	2.16	1.46	2.08	1.9	2.43
jgi.p|PleosPC9_1|106456	9.81	9.11	8.23	8.53	8.68	7.58	8.06	10.02	10.1	9.2	8.75	8.9	8.97	8.69	8.89
jgi.p|PleosPC9_1|106479	93.31	83.89	91.36	97.88	80.48	92.87	112.72	100.09	112.81	110.25	57.69	63.44	53.77	59.24	76.11
jgi.p|PleosPC9_1|106487	41.14	37.77	37.99	40.31	38.6	39.17	46.65	41.4	45.25	44.86	38.23	41.72	38.7	35.67	40.06
jgi.p|PleosPC9_1|106496	11.43	15.24	10.69	11.51	13	10.43	13.44	12.32	12.31	11.04	10.65	11.04	10.24	11.71	11.75
jgi.p|PleosPC9_1|106506	0	0	0	0	0	0	0	0	0	0	0	0	0	0	0
jgi.p|PleosPC9_1|106556	13.91	13.86	13.9	15.04	13.65	13.5	14.34	13.35	15.18	13.84	11.76	12.85	9.75	12.91	13.18
jgi.p|PleosPC9_1|106610	5.49	5.22	5.11	4.59	5.66	5.84	6.39	6.69	6.27	7.56	4.22	4.84	4.74	4.56	3.76
jgi.p|PleosPC9_1|106636	1.39	1.04	1.15	0.79	1.4	1.06	1.05	1.56	1.83	1.78	1.12	1.25	1.13	0.69	1.26
jgi.p|PleosPC9_1|106639	5.72	5.34	5.22	5.91	6.18	6.8	5.15	4.91	4.32	6.71	9.21	7.08	9.23	7.27	7.99
jgi.p|PleosPC9_1|106643	4.63	2.63	4.32	3.97	4.02	4.07	4.32	6.24	7.15	7.72	5.25	4.85	5.08	5.36	4.07
jgi.p|PleosPC9_1|106668	10.71	10.35	10.89	10.75	9.58	9.1	8.66	9.9	12.25	10.75	11.43	11.78	11.89	11.05	9.83
jgi.p|PleosPC9_1|106676	48.95	56.4	48.66	58.09	74.93	41.19	50.29	47.89	37.33	43.73	101.51	72.39	80.39	86.09	70.97
jgi.p|PleosPC9_1|106718	3.3	3.11	3.36	3.51	2.91	2.76	3.09	3.74	4.47	3.66	2.71	2.57	3.73	2.14	2.91
jgi.p|PleosPC9_1|106719	270.57	187.21	101.12	172.7	134	367.92	240.28	261.94	174.23	137.94	139.92	111.65	153.02	115.39	191.98
jgi.p|PleosPC9_1|106721	2.72	2.26	1.67	1.92	1.73	1.71	1.7	2.15	2.63	2.19	1.35	1.31	2.28	1.61	1.8
jgi.p|PleosPC9_1|106726	1291.96	1164.66	1279.13	1292.21	1193.43	1457.82	1329.13	1405.36	1424.11	1358.51	1432.3	1263.64	1469.01	1379.2	1395.01
jgi.p|PleosPC9_1|106738	0.96	0.9	1.45	2.44	1.07	1.38	0.23	1.16	2.53	1.75	1.29	0.72	0.73	0.62	1.28
jgi.p|PleosPC9_1|106745	32.52	35.55	35.19	30.87	38.25	23.85	33.01	33.39	26.17	32.68	24	31.65	27.4	28.72	27.6
jgi.p|PleosPC9_1|106750	38.7	41.58	43.01	44.68	44.27	44.7	53.68	58.06	47.4	52.98	35.61	33.65	38.28	33.31	35.8
jgi.p|PleosPC9_1|106798	20.91	22.56	21.07	21.19	21.23	21.43	17.94	18.37	17.98	23.34	18.45	17.5	17.95	14.88	18.65
jgi.p|PleosPC9_1|106801	0	0	0	0	0	0	0	0	0	0	0	0	0	0	0
jgi.p|PleosPC9_1|106820	22.75	22.16	19.44	20.6	20.66	20.35	23.4	20.21	19.95	19.86	23.72	20.49	24.54	22.52	22.43
jgi.p|PleosPC9_1|106849	47.56	38.15	41.62	45.79	39.1	56.48	44.58	44.65	46.16	44.6	44.88	44.05	45.35	46.18	43.91
jgi.p|PleosPC9_1|106854	8.15	7.55	6.3	6.91	7.17	6.38	6.34	6.91	6.07	7.39	10.05	8.3	12.14	9.87	8.24
jgi.p|PleosPC9_1|106876	8.63	8.83	7.38	8.23	8.68	7.6	7.02	5.64	5.89	7.46	10.25	11.56	12.98	10.35	9.42
jgi.p|PleosPC9_1|106891	15.32	13.42	12.82	14.68	13.89	14.66	15.66	13.29	16.04	18.76	12.63	11.22	12.52	15.5	13.94
jgi.p|PleosPC9_1|106892	2.49	2.01	2.62	2.56	2	1.93	2.62	3.04	3.32	3.06	2.87	2.49	4.09	2.75	2.56
jgi.p|PleosPC9_1|106928	2.02	1.77	1.23	1.47	1.42	1.01	1.35	1.21	1.38	1.55	1.08	0.96	1.23	0.96	1.44
jgi.p|PleosPC9_1|106951	47.99	49.65	49.18	60.26	61.11	34.15	59.13	49.1	58.16	42.72	49.46	48.35	42.46	41.37	44.12
jgi.p|PleosPC9_1|106955	0	0	0	0	0	0	0	0	0	0	0	0	0	0	0
jgi.p|PleosPC9_1|106956	0	0	0	0	0	0	0	0	0	0	0	0	0	0	0
jgi.p|PleosPC9_1|106967	0.17	0	0	0	0.22	0	0	0	0	0.29	0.14	0.09	0.11	0.09	0
jgi.p|PleosPC9_1|106981	0.32	1.23	0.28	0.25	0.07	0.21	0.29	0.28	0.34	0.09	0.83	0.34	0.2	0.35	0.27
jgi.p|PleosPC9_1|107020	0.45	0.46	0.64	0.43	0.33	0.8	0.79	0.72	0.53	0.57	0.31	0.36	0.14	0.36	0.31
jgi.p|PleosPC9_1|107023	40.41	45.43	46.79	43.18	39.99	43.98	35.2	47.05	33.88	41.13	40.47	33.94	46.34	44.07	42.56
jgi.p|PleosPC9_1|107031	332.38	313.24	306.68	371.85	300.45	451.8	407.6	381.48	499.02	319.81	225.53	239.24	223.5	256.69	284.84
jgi.p|PleosPC9_1|107062	2.37	2.9	1.7	3.32	2.44	2.36	2.3	2.77	2.78	2.07	1.13	1.57	0.87	1.04	2.05
jgi.p|PleosPC9_1|107080	2.56	1.35	3.37	3.52	2.65	2.53	2.6	2.35	2.78	2.11	1.32	0.66	1.9	1.34	1.47
jgi.p|PleosPC9_1|107103	6.11	6.27	6.93	6.5	7.23	6.15	7.53	6.71	6.11	7.95	7.93	7.67	8.16	8.44	7.92
jgi.p|PleosPC9_1|107121	15.18	17.67	13.12	13.85	13.25	9.64	12.22	12.78	10.6	13.4	8.35	8.19	8.69	8.1	11.02
jgi.p|PleosPC9_1|107134	65.96	62.76	57.83	71.83	58.12	66.13	74.59	69.25	74.28	75.17	57.19	58.84	54.58	56.54	61.23
jgi.p|PleosPC9_1|107158	8.38	6.6	7.23	8.36	6.41	5.78	7.93	9.12	7.94	7.61	7.84	6.27	7.13	6.8	7.84
jgi.p|PleosPC9_1|107192	0	0	0.06	0.11	0.04	0.06	0	0	0	0.06	0	0	0	0	0
jgi.p|PleosPC9_1|107216	10.45	12.18	10.72	10.9	10.56	8.41	12.44	10.13	9.47	10.38	8.11	7.43	9.03	8.16	9.38
jgi.p|PleosPC9_1|107224	0.05	0.18	0.3	0.24	0.22	0.07	0.06	0.27	0.16	0.23	0.08	0.33	0.26	0.11	0.57
jgi.p|PleosPC9_1|107225	10.41	7.88	8.75	10.19	7.75	8.45	8.85	8.64	10.81	10.72	4.81	4.57	4.15	5.31	6.76
jgi.p|PleosPC9_1|107243	67.07	64.39	70.02	67.49	68.58	115.64	65.29	64.22	79.64	74.38	74.07	66.9	70.05	68.77	79.28
jgi.p|PleosPC9_1|107254	0.83	0.9	0.68	0.86	0.86	0.46	0.63	1.67	0.93	0.6	2.89	2.27	3	1.34	1.57
jgi.p|PleosPC9_1|107268	0.71	0.54	0.73	0.67	0.37	0.49	0.28	0.75	0.79	0.7	0.66	0.66	0.94	0.87	0.57
jgi.p|PleosPC9_1|107269	49.34	40.19	42.12	48.6	47.1	35.85	38.54	37.94	44.95	51.65	53.76	49.82	58.22	56.63	49.87
jgi.p|PleosPC9_1|107280	15.38	14.8	16.89	23.33	17.17	25.57	23.05	23.35	22.81	21.77	21.68	25.44	19.51	20.8	23.31
jgi.p|PleosPC9_1|107309	8.22	6.54	6.81	8.26	5.19	6.63	8.44	6.57	7.96	5.7	3.64	2.97	4.24	3.27	4.15
jgi.p|PleosPC9_1|107311	0.63	0.41	0.28	0.24	0.33	0.41	0.21	0.42	0.22	0.32	0.17	0.3	0.58	0.19	0.15
jgi.p|PleosPC9_1|107312	4.37	4.66	4.98	6.03	4.24	4.98	5.25	5.37	6.17	5.01	3.59	4.08	3.44	2.99	3.33
jgi.p|PleosPC9_1|107313	53.68	56.41	53.75	49.34	45.93	45.82	51.05	57.28	46.47	47.81	43.13	45.25	44.29	40.76	43.23
jgi.p|PleosPC9_1|107321	25.14	23.58	22.77	23.27	21.57	21.86	25.51	24.69	25.12	24.34	18.84	18.4	19.4	19.28	20.71
jgi.p|PleosPC9_1|107356	0	0	0	0	0	0	0	0	0	0	0	0	0	0	0
jgi.p|PleosPC9_1|107357	0	0	0	0	0	0	0	0	0	0	0	0	0	0	0
jgi.p|PleosPC9_1|107361	2.26	1.32	1.62	1.7	1.8	1.52	1.51	2.21	2.54	2.7	1.72	1.82	1.58	1.51	1.77
jgi.p|PleosPC9_1|107380	1.8	1.36	1.51	1.62	0.87	1.44	1.37	2.06	1.79	1.61	0.69	0.54	0.87	0.76	1.11
jgi.p|PleosPC9_1|107441	1.59	2.29	1.98	2	1.29	1.75	2.54	2.41	2.05	2.08	1.57	1.6	1.91	1.14	1.76
jgi.p|PleosPC9_1|107443	2.49	1.32	1.58	1.37	1.63	1.39	2.09	1.93	2.06	1.55	1.03	1.96	1.43	2.18	2.1
jgi.p|PleosPC9_1|107444	2.87	2.73	2.93	2.7	2.61	3.37	4.18	3.33	3.57	3.93	3.36	2.51	3.82	3.25	3.31
jgi.p|PleosPC9_1|107469	0.13	0.15	0.07	0.05	0	0.16	0.07	0	0.27	0.07	0	0.14	0.16	0.21	0
jgi.p|PleosPC9_1|107535	0.06	0.2	0.2	0	0.2	0	0.07	0.1	0.12	0.07	0.05	0	0.07	0	0.13
jgi.p|PleosPC9_1|107538	20.03	15.6	19.07	23.06	17.65	26.88	15.75	21.7	24.47	19.84	17.8	18.21	17.14	18.08	18.21
jgi.p|PleosPC9_1|107543	18.77	18.93	17.79	16.52	28.77	13.53	13.74	15.69	14.06	13.05	35.6	38.12	45.52	38.41	32.31
jgi.p|PleosPC9_1|107566	4.81	4.24	4.83	5.47	4.45	4.83	4.35	5.87	4.75	6.28	4.47	3.49	4.22	4.02	5.09
jgi.p|PleosPC9_1|107574	25.21	22.63	25.11	23.96	25.3	29	22.43	28.21	23.67	26.03	25.49	24.55	26.44	24.46	24.86
jgi.p|PleosPC9_1|107586	0	0	0	0	0	0	0	0	0	0	0	0	0	0	0
jgi.p|PleosPC9_1|107591	0.7	0.82	0.67	0.79	1.2	0.64	1.36	0.74	1.3	0.8	0.75	0.97	0.89	1.52	0.69
jgi.p|PleosPC9_1|107622	0.91	0.77	0.41	0.31	0.52	0.46	0.6	0.3	0.59	0.35	0.6	0.27	0.26	0.33	0.45
jgi.p|PleosPC9_1|107625	12.31	15.52	16.95	9.28	32.98	5.49	4.73	18.9	5.86	6.8	57.91	53.09	109.21	63.42	33.85
jgi.p|PleosPC9_1|107633	15.2	13.07	15	14.72	13.53	14.5	15.57	14.29	16.3	14.33	9.74	12.79	12.07	10.38	12
jgi.p|PleosPC9_1|107641	4.06	5.28	3.85	5.09	4.65	4.07	5.22	5.43	4.99	5.07	6.77	7.29	6.05	7.54	5.26
jgi.p|PleosPC9_1|107666	0	0	0	0	0	0	0	0	0	0	0	0	0	0	0
jgi.p|PleosPC9_1|107696	55.67	61.84	64.59	56.21	67.65	39.64	51.33	73.27	43.78	60.71	31.69	34.81	33.53	36.3	42.14
jgi.p|PleosPC9_1|107718	8.88	7.55	9.08	8.64	9.15	13.02	9.47	6.97	9.57	7.05	5.74	4.39	5.23	4.51	5.46
jgi.p|PleosPC9_1|107726	0	0	0	0	0	0	0	0	0	0	0	0	0	0	0
jgi.p|PleosPC9_1|107727	0	0	0	0	0	0	0	0	0	0	0	0	0	0	0
jgi.p|PleosPC9_1|107728	0	0	0	0	0	0	0	0	0	0	0	0	0	0	0
jgi.p|PleosPC9_1|107760	17.71	18.03	18.93	18.4	16.94	15.49	18.96	17.73	17.7	17.15	13.47	14.16	14.2	14.66	15.24
jgi.p|PleosPC9_1|107763	96.09	94.18	88.57	68.65	91.95	88.04	77.53	93.6	98.05	99.8	95.69	109.77	107.73	115.04	92.84
jgi.p|PleosPC9_1|107788	30.55	40.93	31.29	37.32	39.98	15.38	18.24	19.82	17.5	14.64	95.14	70.55	98.39	102.16	60.59
jgi.p|PleosPC9_1|107842	6.86	6.54	7.29	7.93	6.08	8.36	9.83	7.17	10.06	7.51	7.03	5.52	6.45	5.1	6.28
jgi.p|PleosPC9_1|107857	28.49	29.77	32.59	33.37	41.37	23	27.85	30.85	23.26	23.37	68.1	67.32	74.22	76.4	55.69
jgi.p|PleosPC9_1|107865	39.28	35.13	38.1	40.41	39.33	42.24	41.05	46.15	44.85	52.76	39.38	55.95	43.64	40.73	41.31
jgi.p|PleosPC9_1|107874	1.56	2.06	1.64	2.96	2.05	1.4	1.44	1.76	1.95	2.05	2.38	1.72	2.97	2.11	2.06
jgi.p|PleosPC9_1|107894	16.07	15.02	17.9	19.2	18.23	22.24	20.87	16.18	21.98	15.83	25.77	24.78	23.17	21.17	22.14
jgi.p|PleosPC9_1|107948	1.77	1.18	0.84	1.16	0.99	1.57	1.19	2.05	1.95	2.87	1.46	0.63	1.1	0.91	1.18
jgi.p|PleosPC9_1|107953	17.24	18.47	19.28	17.23	18.75	13.32	18.55	16.34	16.61	15.72	13.11	10.72	16.32	10.76	16.56
jgi.p|PleosPC9_1|107958	0.63	0.74	0.27	0.72	0.61	0.61	1.02	0.67	1.32	0.89	0.37	0.92	0.7	0.51	0.43
jgi.p|PleosPC9_1|107964	16.56	12.71	13	15.94	19.14	26.01	16.53	18.22	17.76	16.59	38.07	40.17	36.3	37.5	29.45
jgi.p|PleosPC9_1|107967	96.15	96.52	98.21	96.05	103.79	104.35	122.44	114.03	118.41	105.1	109.3	114.67	102.73	99.97	106.05
jgi.p|PleosPC9_1|107973	7.61	5	6.04	9.79	5.07	7.07	6.36	8.09	7.56	6.13	5.28	4.69	9.46	6.17	6.29
jgi.p|PleosPC9_1|107995	0	0	0	0	0	0	0	0	0	0	0	0	0	0	0
jgi.p|PleosPC9_1|108007	0	0	0	0	0	0	0	0	0	0	0	0	0	0	0
jgi.p|PleosPC9_1|108024	43.19	35.21	37.15	42.92	38.76	48.64	43.12	43.84	40.95	47.29	49.18	41.05	44.78	46.94	45.64
jgi.p|PleosPC9_1|108028	41.79	41.57	42.29	39.19	44.64	32.4	34.6	36.44	31.29	35.19	60.88	58.58	66.2	55.32	49.15
jgi.p|PleosPC9_1|108031	1.82	1.24	1.46	3.43	1.81	1.21	2.23	2.93	1.73	2.39	3.12	2.96	2.94	3.28	3.27
jgi.p|PleosPC9_1|108039	31.95	31.98	32.85	31.91	35.44	22.97	37.25	34.58	29.9	34.38	30.61	28.72	32.61	30.31	32.7
jgi.p|PleosPC9_1|108047	109.25	93.5	95.57	102.24	104.59	157.43	100.46	99.02	104.74	91.78	106.62	100.85	98.09	105.59	103.35
jgi.p|PleosPC9_1|108076	0.21	0.72	0.47	1.02	6.86	2.27	2.3	0.44	4.53	1.52	10.51	29.2	6.64	32.73	16.51
jgi.p|PleosPC9_1|108121	36.6	34.78	38.79	42.33	31.93	41.25	39.85	38.94	47.98	34.82	27.16	27.22	22.84	29.53	31.16
jgi.p|PleosPC9_1|108136	6.99	7.43	6.31	8.26	7.78	7.94	8.22	8.39	9.98	10.21	6.26	7.24	6.66	7.22	8.33
jgi.p|PleosPC9_1|108138	2.6	2.76	2.89	2.77	2.06	4.44	4.19	4.34	5.51	4.21	2.03	2.43	3.17	2.39	3.04
jgi.p|PleosPC9_1|108142	73.94	72.63	75.97	84.73	76.09	75.89	90.16	81.64	80.8	76.06	59.56	52.05	60.28	54.53	62.64
jgi.p|PleosPC9_1|108146	2.19	1.05	1.5	1.58	1.22	1.16	2.1	1.53	1.31	1.01	0.35	0.29	0.57	0.58	0.84
jgi.p|PleosPC9_1|108152	0.87	1.62	1.68	0.78	0.69	1.14	1.46	0.94	0.92	0.41	0.74	0.78	1.57	0.79	0.73
jgi.p|PleosPC9_1|108159	1.92	1.62	1.84	1.8	1.96	3.32	4.38	4.47	3.75	3.5	1.17	0.57	2.29	0.69	2.36
jgi.p|PleosPC9_1|108165	260.33	298.4	268.33	248.27	262.84	166.1	237.11	235.41	221.14	200.51	191.78	151.91	188.2	170.78	206.1
jgi.p|PleosPC9_1|108196	3.56	2.61	3.01	3.48	2.64	3.76	3.41	3.62	2.85	2.68	2.59	2.37	3.23	2.12	2.62
jgi.p|PleosPC9_1|108206	30.26	30.16	39.08	25.27	28.66	17.47	31.75	33.47	23.64	24.94	6.73	6.94	5.68	5.52	12.64
jgi.p|PleosPC9_1|108236	1.83	1.97	0.81	2.58	2.1	3.01	1.32	2.35	3.02	1.59	1.55	0.45	1.15	1.21	1.63
jgi.p|PleosPC9_1|108237	58.61	59.86	59.81	60.83	57.25	75.09	61.7	66.52	73.78	62.75	49.81	50.94	49.11	49.55	58.2
jgi.p|PleosPC9_1|108261	10.46	10.92	11.4	10.39	12.41	9.22	10.68	12.2	11.38	11.4	11.71	12.66	11.2	11.62	12.15
jgi.p|PleosPC9_1|108268	0	0	0	0	0	0	0.13	0	0	0	0	0	0	0	0
jgi.p|PleosPC9_1|108278	6.53	7.48	6.17	5.87	7.32	4.9	6.47	6.93	7.2	5.17	5.41	4.03	6.61	4.59	6.25
jgi.p|PleosPC9_1|108294	79.82	21.97	48.6	27.38	12.32	127.43	108.82	96.78	113.69	127.38	3.12	2.17	2.01	2.75	36.84
jgi.p|PleosPC9_1|108296	7.08	6.65	2.47	6	5.6	4.18	4.66	4.04	8.1	7.17	4.97	3.42	4.48	5.78	3.44
jgi.p|PleosPC9_1|108301	1.96	2.25	1.46	2.61	2.27	2.2	2.95	2.6	2.4	1.5	1.61	1.08	1.66	1.24	1.23
jgi.p|PleosPC9_1|108307	0.04	0.14	0.23	0.09	0.1	0.15	0.09	0.2	0.21	0.18	0.12	0.13	0.1	0	0.04
jgi.p|PleosPC9_1|108326	0	0	0	0	0	0	0	0	0	0	0	0	0	0	0
jgi.p|PleosPC9_1|108328	9.63	9.23	7.62	9.63	10.11	7.17	9.18	9.49	8.88	9.68	10.79	10.27	9.04	9.51	9.7
jgi.p|PleosPC9_1|108332	0.76	1.24	0.59	0.84	1.14	0.92	0.89	0.76	1.16	1	1.58	1.08	1.34	1.35	1.1
jgi.p|PleosPC9_1|108341	0	0	0	0	0	0	0	0.08	0	0	0	0	0	0	0
jgi.p|PleosPC9_1|108345	0	0	0	0	0	0	0	0	0	0	0	0	0	0	0
jgi.p|PleosPC9_1|108350	0.85	0.39	0.67	0.4	0.89	0.43	0.55	0.75	0.43	0.56	0.89	1.11	0.94	0.56	1.13
jgi.p|PleosPC9_1|108359	0	0	0	0	0	0	0	0	0	0	0	0	0	0	0
jgi.p|PleosPC9_1|108363	6.71	6.97	8.15	8.06	7.64	9.38	7.65	8.88	8.67	7.25	8.37	7.35	7.58	7.88	6.99
jgi.p|PleosPC9_1|108373	0	0	0	0.06	0	0	0	0	0	0	0	0	0	0	0
jgi.p|PleosPC9_1|108387	0	0	0	0	0	0	0	0	0	0	0	0	0	0	0
jgi.p|PleosPC9_1|108388	0	0	0	0	0	0	0	0	0	0	0	0	0	0	0
jgi.p|PleosPC9_1|108389	0	0	0	0	0	0	0	0	0	0	0	0	0	0	0
jgi.p|PleosPC9_1|108394	0.41	1.04	0.48	0.81	0.95	0.96	0.61	1.08	0.61	0.81	0.92	0.51	1.34	0.75	0.48
jgi.p|PleosPC9_1|108405	0	0	0	0	0	0	0	0	0	0	0	0	0	0	0
jgi.p|PleosPC9_1|108423	41.85	45.46	47.21	47.12	44.46	45.66	52.51	49.09	52.19	55.25	38.13	37.83	39.99	37.97	44.72
jgi.p|PleosPC9_1|108427	73.44	78.23	80.83	81.57	81.44	85.38	116.3	100.09	89.66	103.42	42.16	50.42	41.89	59.69	66.43
jgi.p|PleosPC9_1|108446	20.93	18.93	20.86	20.32	21.58	16.32	27.41	22.8	18.47	23.16	13.24	13.75	14.59	13.78	17.98
jgi.p|PleosPC9_1|108452	5.72	4.99	2.88	4.22	3.91	2.83	1.95	2.94	2.51	3.54	2.04	1.55	4.08	3.25	3.45
jgi.p|PleosPC9_1|108455	0	0.11	0	0	0	0	0	0	0.1	0.11	0	0	0.24	0	0
jgi.p|PleosPC9_1|108474	0.36	0.11	0.22	0.17	0.36	0.42	0.8	0.31	0.31	0.11	0.54	0.17	0.16	0.24	0.39
jgi.p|PleosPC9_1|108479	2.01	2.35	2.48	2.35	2.46	1.75	1.97	1.83	1.96	2.35	2.47	1.7	2.93	2.55	1.97
jgi.p|PleosPC9_1|108530	23.5	24.62	23.35	26.19	28.48	26.12	24.33	25.2	28.4	29.64	32.46	37.85	35.29	31.09	30.78
jgi.p|PleosPC9_1|108538	3.46	5.1	4.62	4.49	7.11	3.77	4.65	5.37	3.68	5.74	9.96	8.84	9.25	8.38	8.09
jgi.p|PleosPC9_1|108545	0	0	0	0	0	0	0	0	0	0	0	0	0	0	0
jgi.p|PleosPC9_1|108552	0	0	0	0	0	0	0	0	0	0	0	0	0	0	0
jgi.p|PleosPC9_1|108555	0	0	0	0	0	0	0	0	0	0	0	0	0	0	0
jgi.p|PleosPC9_1|108556	0	0	0	0	0	0	0	0	0	0	0	0	0	0	0
jgi.p|PleosPC9_1|108559	0	0	0	0	0	0	0	0	0	0	0	0	0	0	0
jgi.p|PleosPC9_1|108568	21.16	21.07	20.98	20.24	22.07	20.77	26.12	21.35	23.13	23.34	13.81	13.7	15.6	13.88	16.64
jgi.p|PleosPC9_1|108575	0	0	0	0	0	0	0	0	0	0	0	0	0	0	0
jgi.p|PleosPC9_1|108611	8.7	7.88	8.44	10.8	9.77	11.64	9.18	8.42	10.77	7.62	8.6	7.09	9.86	7.74	9.29
jgi.p|PleosPC9_1|108617	0	0	0	0	0	0	0	0	0	0	0	0	0	0	0
jgi.p|PleosPC9_1|108619	0	0	0	0	0	0	0	0	0	0	0	0	0	0	0
jgi.p|PleosPC9_1|108621	0	0	0	0	0	0	0	0	0	0	0	0	0	0	0
jgi.p|PleosPC9_1|108623	0	0	0	0	0	0	0	0	0	0	0	0	0	0	0
jgi.p|PleosPC9_1|108624	0	0	0	0	0	0	0	0	0	0	0	0	0	0	0
jgi.p|PleosPC9_1|108633	9.42	16.85	9.23	8.65	20.63	6.9	9.09	7.15	8.35	8.38	39.22	30.75	45.16	65.24	27.17
jgi.p|PleosPC9_1|108646	1.84	1.16	1.14	1.72	0.99	1.59	1.56	1.52	1.11	1.31	1.18	0.83	1.25	1.21	1.58
jgi.p|PleosPC9_1|108649	1.58	0.97	1.11	1.05	1.71	0.71	0.57	0.82	1.08	1.56	1.57	0.8	1.74	1.48	1.06
jgi.p|PleosPC9_1|108654	0	0	0	0	0	0	0	0	0	0	0	0	0	0	0
jgi.p|PleosPC9_1|108666	216.07	169.67	213.88	217.14	182.45	234.31	193.05	176.51	194.59	185.44	144.21	146.59	131.2	139.67	168.65
jgi.p|PleosPC9_1|108674	4.89	3.41	7.27	7.79	7.55	4.5	6.21	5.61	4.63	6.97	5.33	7.04	7.78	5.44	6.28
jgi.p|PleosPC9_1|108680	108.81	75.82	96.16	96.92	82.44	138.83	127.58	110.95	162.9	144.62	98.78	94.7	92.92	102.5	101.25
jgi.p|PleosPC9_1|108702	0.18	0.4	0.28	0.44	0.46	0.4	0.38	0.59	0.31	0.43	0.44	0.56	0.37	0.63	0.52
jgi.p|PleosPC9_1|108703	2.8	2.7	2.07	3.34	2.6	2.69	2.25	2.69	2.73	2.95	3.62	3.44	4.12	3.79	3.32
jgi.p|PleosPC9_1|108710	0	0	0	0	0	0	0	0	0	0	0	0	0	0	0
jgi.p|PleosPC9_1|108721	0	0	0	0	0	0	0	0	0	0	0	0	0	0	0
jgi.p|PleosPC9_1|108722	0	0	0	0	0	0	0	0	0	0	0	0	0	0	0
jgi.p|PleosPC9_1|108731	9.26	8.23	10.85	10.07	10.08	7.74	12.2	12.18	11.4	11.6	8.96	7.79	6.14	9.05	9.82
jgi.p|PleosPC9_1|108739	0.11	0	0	0.08	0.05	0.07	0.19	0	0	0	0.17	0.17	0.33	0.11	0
jgi.p|PleosPC9_1|108740	0.76	0.46	0.79	1.06	0.9	1.12	0.71	0.49	0.83	1.07	0.78	0.84	1.23	0.48	0.87
jgi.p|PleosPC9_1|108742	3.82	2.82	2.97	5.09	4.05	5.28	4.1	3.41	3.4	5.27	2.15	1.59	2.62	2.95	3.58
jgi.p|PleosPC9_1|108754	0	0	0	0	0	0	0	0	0	0	0	0	0	0	0
jgi.p|PleosPC9_1|108756	6.07	4.29	6.35	5.24	5.2	8.54	4.91	7.27	7.44	8.25	4.28	4.51	5.52	3.75	4.48
jgi.p|PleosPC9_1|108757	23.14	22.2	7.4	4.54	4.27	3.81	2.77	3.66	5.7	4.14	1.37	0.66	0.39	0.62	5.32
jgi.p|PleosPC9_1|108767	0	0	0	0	0	0	0	0	0	0	0	0	0	0	0
jgi.p|PleosPC9_1|108781	7.05	11.79	2.82	3.42	4.74	2.34	1.95	0.74	2.19	1.31	8.77	5.05	7.92	4.97	6.05
jgi.p|PleosPC9_1|108794	16.5	15.42	18.03	17.74	15.61	22.5	24.36	19.34	20.38	24.47	7.05	8.85	8.26	9.02	14.63
jgi.p|PleosPC9_1|108806	0.25	0.67	0.59	0.68	0.98	0.66	0.97	0.44	0.6	0.29	0.8	0.68	1.37	1.44	0.63
jgi.p|PleosPC9_1|108819	19.56	20.8	21.81	19.72	22.65	20.06	21.44	20.59	23	24.19	15.22	16.12	19.55	16.5	17.19
jgi.p|PleosPC9_1|108820	9.05	6.08	7.7	11.03	6.73	10.79	10.46	8.9	13.24	13.46	8.17	6.31	6.38	7.2	9.85
jgi.p|PleosPC9_1|108826	1.6	1.36	1.64	1.85	2.03	2.02	1.98	1.11	1.18	1.08	2.68	1.88	1.8	2	2.82
jgi.p|PleosPC9_1|108831	0.99	3.88	1.14	1.24	1.07	0.47	2.11	0.92	1.88	0.92	0.49	0.48	0.45	1.26	1.19
jgi.p|PleosPC9_1|108832	233.77	222.4	227.01	238.62	247.1	306.9	223.09	243.8	229.12	204.99	299.81	304.94	296.7	313.69	267.13
jgi.p|PleosPC9_1|108850	0	0	0	0	0	0	0	0	0	0	0	0	0	0	0
jgi.p|PleosPC9_1|108860	1.4	2.33	1.77	2.44	2	2.63	3.82	2.51	4.14	3.56	1.7	1.52	2.34	1.36	2.13
jgi.p|PleosPC9_1|108863	0	0	0	0	0	0	0	0	0	0	0	0	0	0	0
jgi.p|PleosPC9_1|108867	1.39	1.47	1.42	1.76	1.23	1.28	1.57	1.69	2.16	1.97	1.47	1.02	1.11	1.12	1.39
jgi.p|PleosPC9_1|108869	0	0.38	0.07	0.14	0.1	0.08	0.03	0	0	0.03	0.12	0.13	0.07	0.19	0.07
jgi.p|PleosPC9_1|108874	24.54	24.7	23.4	20.59	23.54	20.73	24.55	20.38	26.37	26.19	27.89	25.25	24.92	23.97	24.29
jgi.p|PleosPC9_1|108884	0	0	0	0	0	0	0	0	0	0	0	0	0	0	0
jgi.p|PleosPC9_1|108885	0	0	0	0	0	0	0	0	0	0	0	0	0	0	0
jgi.p|PleosPC9_1|108898	0	0	0	0	0	0	0	0	0	0	0	0	0	0	0
jgi.p|PleosPC9_1|108901	0.26	0.46	0.25	0.63	0.3	0.22	0	0.15	0.27	0.39	0.31	0.46	0.16	0.47	0.19
jgi.p|PleosPC9_1|108902	0.12	0.02	0.05	0.06	0.05	0.05	0.02	0	0.02	0	0.13	0.11	0	0.06	0.11
jgi.p|PleosPC9_1|108912	188.81	206.64	126.22	133.19	141.63	58.67	46.59	46.49	63.65	68.27	30.53	25.94	38.29	21.51	71.88
jgi.p|PleosPC9_1|108923	0	0	0	0	0.02	0	0.03	0	0.03	0	0	0.03	0	0	0
jgi.p|PleosPC9_1|108941	0	0	0	0	0	0	0	0	0	0	0	0	0	0	0
jgi.p|PleosPC9_1|108945	0	0	0	0	0	0	0	0	0	0	0	0	0	0	0
jgi.p|PleosPC9_1|108950	0	0	0	0	0	0	0	0	0	0	0	0	0	0	0
jgi.p|PleosPC9_1|108951	0	0	0	0	0	0	0	0	0	0	0	0	0	0	0
jgi.p|PleosPC9_1|108952	0	0	0	0	0	0	0	0	0	0	0	0	0	0	0
jgi.p|PleosPC9_1|108953	0	0	0	0	0	0	0	0	0	0	0	0	0	0	0
jgi.p|PleosPC9_1|108956	0	0	0	0	0	0	0	0	0	0	0	0	0	0	0
jgi.p|PleosPC9_1|108966	0	0	0	0	0	0	0	0	0	0	0	0	0	0	0
jgi.p|PleosPC9_1|108973	0	0	0	0	0	0	0	0	0	0	0	0	0	0	0
jgi.p|PleosPC9_1|108985	10.41	8.63	9.21	11	8.47	12.07	8.67	10.31	10.18	10.54	8.58	5.91	5.62	5.89	6.6
jgi.p|PleosPC9_1|108994	7.08	6.56	7.01	8.35	7.66	6.17	5.76	5.07	6.95	7.33	4.22	3.31	4.63	5.12	6.12
jgi.p|PleosPC9_1|109000	0	0	0	0	0	0	0	0	0	0	0	0	0	0	0
jgi.p|PleosPC9_1|109002	0	0	0	0	0	0	0	0	0	0	0	0	0	0	0
jgi.p|PleosPC9_1|109004	0	0	0	0	0	0	0	0	0	0	0.04	0	0	0	0
jgi.p|PleosPC9_1|109014	0	0	0	0	0	0	0	0	0	0	0	0	0	0	0
jgi.p|PleosPC9_1|109016	0.2	0.16	0.16	0.21	0	0.61	0.24	0.23	0.28	0.46	0	0	0	0	0.15
jgi.p|PleosPC9_1|109030	0	0	0	0	0	0	0	0	0	0	0	0	0	0	0
jgi.p|PleosPC9_1|109034	0	0	0	0	0	0	0	0	0	0	0	0	0	0	0
jgi.p|PleosPC9_1|109037	0	0	0	0	0	0	0	0	0	0	0	0	0	0	0
jgi.p|PleosPC9_1|109039	0	0	0	0	0	0	0	0	0	0	0	0	0	0	0
jgi.p|PleosPC9_1|109040	0	0	0	0	0	0	0	0	0	0	0	0	0	0	0
jgi.p|PleosPC9_1|109047	2.65	1.83	2.36	2.44	1.73	1.37	2.81	2.46	2.78	1.71	2.51	2.21	2.12	1.66	1.8
jgi.p|PleosPC9_1|109048	7.88	5.47	7.4	27.35	20.12	5.73	10.21	16.5	10.8	8.94	39.83	38.66	65.77	56.09	30.62
jgi.p|PleosPC9_1|109051	0.79	0.66	0.68	0.96	0.66	1.06	1.54	0.77	0.75	1.31	0.77	1.06	1.01	0.91	0.82
jgi.p|PleosPC9_1|109075	0.48	0.46	0.35	0.33	1.04	1.47	1.23	0.41	0.6	0.35	2.74	1.48	3.48	1.22	1.35
jgi.p|PleosPC9_1|109088	0	0	0	0	0	0	0	0	0	0	0	0	0	0	0
jgi.p|PleosPC9_1|109091	2.48	1.24	1.8	2.06	2.24	1.93	1.17	2.43	2.16	2.17	2.23	1.51	1.61	1.07	1.18
jgi.p|PleosPC9_1|109093	3.21	3.01	1.65	3.34	2.62	2.95	3.02	3.09	2.39	3.48	4.55	3.58	3.94	2.72	3.5
jgi.p|PleosPC9_1|109101	0	0	0	0	0	0	0	0	0	0	0	0	0	0	0
jgi.p|PleosPC9_1|109108	0	0	0	0	0	0	0	0	0	0	0	0	0	0	0
jgi.p|PleosPC9_1|109112	0	0	0	0	0	0	0	0	0	0	0	0	0	0	0
jgi.p|PleosPC9_1|109117	625.88	601.97	623.62	630.77	639.86	765.16	540.71	592.96	612.33	602.45	841.05	835.89	736.67	775.1	730.33
jgi.p|PleosPC9_1|109122	0	0	0	0	0	0	0	0	0	0	0	0	0	0	0
jgi.p|PleosPC9_1|109140	0	0	0	0	0	0	0	0	0	0	0	0	0	0	0
jgi.p|PleosPC9_1|109146	3.68	2.11	3.77	3.47	3.61	2.51	2.91	3.59	3.83	3.27	3.04	3.47	3.29	3.01	2.98
jgi.p|PleosPC9_1|109160	3.64	2.38	2.87	2.19	2.38	2.13	2.85	3.15	3.03	2.34	1.6	1.43	1.95	1.73	2.54
jgi.p|PleosPC9_1|109176	0	0	0	0	0	0	0	0	0	0	0	0	0	0	0
jgi.p|PleosPC9_1|109179	0	0	0	0	0	0	0	0	0	0	0	0	0	0	0
jgi.p|PleosPC9_1|109184	0	0	0	0	0	0	0	0	0	0	0	0	0	0	0
jgi.p|PleosPC9_1|109185	0	0	0	0	0	0	0	0	0	0	0	0	0	0	0
jgi.p|PleosPC9_1|109187	0.9	0.72	1.14	0.74	0.75	0.79	0.82	1.17	0.43	1.02	0.34	0.78	0.63	0.69	0.74
jgi.p|PleosPC9_1|109194	0	0	0	0	0	0	0	0	0	0	0	0	0	0	0
jgi.p|PleosPC9_1|109203	0	0	0	0	0	0	0	0	0	0	0	0	0	0	0
jgi.p|PleosPC9_1|109205	0	0	0	0	0	0	0	0	0	0	0	0	0	0	0
jgi.p|PleosPC9_1|109212	0	0	0	0	0	0	0	0	0	0	0	0	0	0	0
jgi.p|PleosPC9_1|109220	17.33	14.77	17.8	14.75	18.1	15.06	18.88	19.67	15.39	16.48	15.54	13.83	14.35	15.95	14.96
jgi.p|PleosPC9_1|109290	333.37	295.62	309.36	315.51	271.93	407.45	292.85	326.89	312.59	323.09	321.33	294.25	323.46	294.31	319.94
jgi.p|PleosPC9_1|109334	427.3	440.56	414.67	431.89	458.74	477.16	439.51	455.62	438.59	449.33	606.77	650.33	571.13	596.31	522.57
jgi.p|PleosPC9_1|109438	22.06	22.32	21.61	22.69	22.27	20.4	24.72	20.45	22.65	22.92	16.6	17.58	19.9	18.86	20.89
jgi.p|PleosPC9_1|109440	10.91	9.8	10.55	11.64	9.69	11.28	14.63	11.9	12.32	13.65	6.08	7.37	5.84	6.68	8.75
jgi.p|PleosPC9_1|109472	36.2	36.63	37.73	37.01	40.69	28.46	45.77	38.57	37.8	38.75	28.88	30.15	32.37	30.73	32.95
jgi.p|PleosPC9_1|109482	1.45	1.5	1.92	0.69	2.96	0.67	0.45	1.9	0.63	0.92	6.15	3.09	16.16	3.55	5.2
jgi.p|PleosPC9_1|109506	16.44	10.59	14.43	24.93	14.43	27.21	20.1	23.87	30.22	27.69	18.03	18.53	16.02	14.3	18.11
jgi.p|PleosPC9_1|109509	5.36	8.48	3.44	5.79	7.46	2.89	3.24	2.3	2.81	3.08	0.71	0.88	0.57	0.69	3.43
jgi.p|PleosPC9_1|109514	39.36	42.23	40.44	44.34	42.63	48.65	44.19	41.92	67.48	60.6	32.02	36.46	32.01	30.35	38.12
jgi.p|PleosPC9_1|109521	113.56	109.46	97.02	98.37	97.98	104.34	106.46	113.17	136.72	101.22	121.06	99.53	81.02	102.47	110.8
jgi.p|PleosPC9_1|109584	22.15	25.27	21.03	25.16	24.96	21.97	21.55	20.43	23.05	19.53	30.43	30.71	32.89	29.58	27.45
jgi.p|PleosPC9_1|109589	119.49	123.86	120.57	129.76	120.48	120.39	133.25	128.2	118.73	127.27	143	130.96	134.46	129.14	127.33
jgi.p|PleosPC9_1|109598	31.98	31.54	33.47	31.39	35.13	27.07	35.94	33.2	34.3	33.82	28.44	28.94	30.19	30.4	31.92
jgi.p|PleosPC9_1|109663	38.94	55.53	42.73	45.92	39.97	29.86	38.57	50.41	30.8	30.52	51.73	34.63	62.82	40.68	45.99
jgi.p|PleosPC9_1|109681	51.13	49.01	51.08	56.56	47.86	57.84	51.55	55.26	54.62	48.73	66.12	49.5	61.66	56.88	52.27
jgi.p|PleosPC9_1|109705	25.34	28.73	29.92	26.2	34	30.36	29.57	31.55	24.09	26.84	56.89	51.25	62.92	56.47	39.06
jgi.p|PleosPC9_1|109798	505.9	459.63	472.96	481.09	472.24	580.25	491.04	530.32	555.75	511.12	607.09	511.58	647.73	576.92	560.35
jgi.p|PleosPC9_1|109815	36.96	39.73	48.55	43.48	47.04	38.54	63.55	74.94	43.41	66.19	31.37	48.31	33.56	28.82	39.39
jgi.p|PleosPC9_1|109884	442.78	411.94	428.54	448.36	439.65	575.52	482.13	501.98	479.1	477.18	566.81	468.84	555.46	536.94	517.49
jgi.p|PleosPC9_1|109912	427.81	409.92	418.75	421.91	450.03	474.7	414.2	455.16	433.62	436.48	573.98	472.11	571.88	500.46	495.43
jgi.p|PleosPC9_1|109939	8.03	8.46	7.58	10.44	8.72	13.71	10.75	9.94	11.28	9.97	6.48	5.52	5.8	5.42	7.11
jgi.p|PleosPC9_1|109974	25.03	29.68	29.44	34.71	34.58	40.18	27.52	25.56	45.5	53.01	23.06	58.16	42.53	42.22	42.14
jgi.p|PleosPC9_1|110028	7	6.51	7.52	7.56	5.42	7.06	7.17	6.36	9.1	8.88	4.09	4.32	5.52	3.16	5.43
jgi.p|PleosPC9_1|110059	298.31	323.36	330.46	330.49	327.17	220.1	286.94	296.31	264.22	242.49	294.46	304.86	277.32	308.56	302.96
jgi.p|PleosPC9_1|110117	68.23	66.52	76.02	59.59	57.57	46.84	67.84	74.32	69.23	72.12	34.22	38.01	45.43	39.77	48.29
jgi.p|PleosPC9_1|110172	16.98	25.72	10.06	9.65	12.36	9.07	9.46	9.74	9.68	9.22	11.6	15.1	11.55	10.94	12.14
jgi.p|PleosPC9_1|110189	124.37	120.28	117.05	115.66	113.26	121.97	111.46	113.27	119.43	122.19	107.27	109.42	111.13	112.73	114.21
jgi.p|PleosPC9_1|110190	10.2	8.96	10.67	11.97	12.26	10.5	12.24	11.51	14.32	13.27	7.55	9.47	13.55	7.52	9.43
jgi.p|PleosPC9_1|110241	25.52	26.57	25.4	29.19	27.29	21.11	29.43	27.92	27.51	33.4	24.69	24.8	24.98	22.3	25.93
jgi.p|PleosPC9_1|110274	94.05	101.36	95.38	97.1	89.64	92.42	89.3	90.74	90.33	90.15	69.45	63.07	70.96	61.28	75.27
jgi.p|PleosPC9_1|110275	15.26	11.24	13.95	13.44	15.24	15.66	11.43	14.35	12.6	11.13	13.62	18.72	15.73	16.37	15.19
jgi.p|PleosPC9_1|110365	64.21	71.2	66.67	68.22	75.7	44.75	73.99	72.08	55.04	67.66	59.15	58.68	64.37	58.4	61.94
jgi.p|PleosPC9_1|110374	98.26	106.39	96.35	97.95	98.82	108.81	99.84	93.29	97.81	96.73	87.6	89.93	89.17	102.02	97.15
jgi.p|PleosPC9_1|110417	4.38	4.5	3.87	4.22	5.38	2.98	3.69	3.51	3.71	4.8	7.69	5.48	6.48	7.16	6.72
jgi.p|PleosPC9_1|110460	12.12	9.54	10.66	12.11	9.92	13.66	11.41	10.03	14.01	13.44	3.65	3.73	3.86	3.43	7.88
jgi.p|PleosPC9_1|110483	475.7	539.55	366.29	401.42	401.05	322.04	254.14	231.71	263.8	289.65	112.08	95.12	153.17	114.63	251.98
jgi.p|PleosPC9_1|110492	15.31	16.86	14.81	16.33	14.78	16.43	17.95	15.4	14.39	13.9	15.5	15.43	13.8	12.56	15.3
jgi.p|PleosPC9_1|110493	68.37	69.49	60.22	75.97	76.61	79.73	73.86	79.54	69.26	76.3	88.04	101.02	78.07	95.38	81.12
jgi.p|PleosPC9_1|110536	10.06	11.22	10.51	23.46	23.63	9	5.91	8.77	4.12	3.29	26.94	15.41	17.76	17.31	17.17
jgi.p|PleosPC9_1|110553	71.56	71.1	75.06	72.5	73.89	55.47	76.21	71.53	66.48	68.4	67.46	61.32	69.2	66.56	72.99
jgi.p|PleosPC9_1|110578	778.38	793.67	810	772.64	716.83	493.18	648.13	676.96	558.44	574.26	438.55	463.01	447.16	448.61	554.29
jgi.p|PleosPC9_1|110670	160.1	160.11	163.21	160.97	175.4	175.41	178.31	187.58	161.11	188.84	208.22	218.75	209.63	216.53	190.42
jgi.p|PleosPC9_1|110671	49.57	80.73	27.2	34.25	37.58	22.76	23.41	30.4	26.54	29.85	40.83	35.6	54.17	39.89	43.21
jgi.p|PleosPC9_1|110757	26.4	19.25	27.31	21.81	16.53	31.31	35.7	35.02	37.04	40.72	9.91	12.72	15.89	16.14	20.4
jgi.p|PleosPC9_1|110760	56.6	52.17	59.65	75.89	57.88	55.23	49.5	53.86	73.52	59.43	68.66	71.14	64.09	68.85	66.99
jgi.p|PleosPC9_1|110790	146.2	116.63	100.98	124.16	101.09	140.53	117.43	117.2	111.66	103.67	32.78	28.93	28.91	27.57	69.82
jgi.p|PleosPC9_1|110807	25.67	24.71	27.07	28.31	25.46	31.65	25.94	29.54	33.89	33.31	25.38	27.17	22.54	22.59	27.32
jgi.p|PleosPC9_1|110811	30.23	31.5	31.15	50.18	38.23	36.54	47.65	50.45	43.23	44.79	31.56	40.31	43.92	35.65	38.65
jgi.p|PleosPC9_1|110846	474.56	390.12	337.07	567.29	416.52	323.12	405.51	411.57	377.65	359	351.18	402.22	352.92	316.37	414.98
jgi.p|PleosPC9_1|110881	42.57	40.06	45.03	46.07	49.86	45.29	56.46	51.75	47.37	55.78	61.61	66.61	61.41	61.67	58.69
jgi.p|PleosPC9_1|110889	11.92	12.79	12.29	12.55	14.56	10.81	15.32	13.9	12.59	15.72	17.92	15.02	19.15	16.42	16.69
jgi.p|PleosPC9_1|110908	21.81	22.73	21.13	20.77	19.2	15.24	20.72	18.26	17.27	20.23	16.94	15.76	19.01	18.63	18.55
jgi.p|PleosPC9_1|110973	158.37	151.99	147.25	124.68	203.04	284.1	263.87	187.27	219.71	311.04	164.1	159.12	132.85	187.34	191.48
jgi.p|PleosPC9_1|110996	4.47	5.88	5.23	5.38	7.89	5.45	7.4	5.59	6.61	6.2	14.12	8.52	18.73	13.53	8.99
jgi.p|PleosPC9_1|111026	19.63	19.13	20.05	20.97	19.45	21.12	20.2	21.17	20.88	24.65	19.68	16.95	16.84	18.31	19.52
jgi.p|PleosPC9_1|111029	40.3	35.98	38.21	44.07	36.64	39.25	39.18	40.37	40.05	43.34	34.19	34.68	31.84	33.39	37.41
jgi.p|PleosPC9_1|111049	38.3	26.77	28.18	31.5	33.7	36.35	38.09	33.31	36.31	43.35	50	43.88	51.6	42.33	36.65
jgi.p|PleosPC9_1|111061	223.52	198.63	184.07	314.48	197.97	286.38	300.41	304.46	376.86	245.61	296.88	368.68	324.66	373.82	292.57
jgi.p|PleosPC9_1|111064	0.55	0.62	0.41	0.61	0.54	0.86	0.57	0.55	0.66	0.51	0.37	0.43	0.46	0.34	0.39
jgi.p|PleosPC9_1|111119	661.63	594.21	642.2	648.68	645.3	747.03	664.83	709.45	694.81	663.16	778.91	647.84	779.61	689.33	706.14
jgi.p|PleosPC9_1|111131	16.92	16.97	18.04	16.58	22.35	14.03	13.89	11.53	13.51	13.44	34.25	31.09	31.42	35.22	27.4
jgi.p|PleosPC9_1|111173	11.51	10.32	12.33	14.52	13.64	12.73	15.41	11.19	14.97	13.51	13.21	14.31	14	12.83	13.61
jgi.p|PleosPC9_1|111208	22.46	18.47	22.71	21.61	18.57	25.52	30.27	24.6	28	22.29	12.71	13.3	12.94	13.88	18.11
jgi.p|PleosPC9_1|111215	3.56	4.09	3.66	3.96	3.64	3.08	3.38	3.51	3.53	3.06	3.65	2.99	3.79	2.64	3.26
jgi.p|PleosPC9_1|111235	17.48	18.45	17.16	21.8	23.44	23.29	26.48	19.65	24.71	24.78	15.84	14.84	15.49	14.66	18.53
jgi.p|PleosPC9_1|111246	26.65	26.1	26.23	26.27	29.01	26.69	30.26	27.21	27.48	29.98	26.25	30.12	29.08	27.75	27.68
jgi.p|PleosPC9_1|111248	23.17	19.73	24.49	22.23	21.67	20.54	28.95	22.72	23.82	21.95	17.62	14.91	21.5	16.47	20.58
jgi.p|PleosPC9_1|111257	26.21	24.84	24.69	27.64	27.5	29.95	30.23	28.68	32.52	27.03	28.57	22.38	23.32	26.15	26.73
jgi.p|PleosPC9_1|111276	54.41	65.01	57.3	63.25	57.51	59.67	55.37	52.31	57.7	53.64	85.02	70.07	70.22	82.5	71.58
jgi.p|PleosPC9_1|111327	98.18	98.83	89.23	101.97	97.08	90.82	95.13	102.54	110.83	100.55	105.45	106.66	112.96	114.27	105.13
jgi.p|PleosPC9_1|111334	1.16	1.15	0.93	0.75	0.63	0.69	0.99	1.15	0.81	1.24	0.69	0.86	0.98	1.25	1.01
jgi.p|PleosPC9_1|111344	18.79	18.09	17.07	18.09	17.24	17.1	18.69	20.93	17.96	19.64	23.03	19.64	23.93	19.24	21.57
jgi.p|PleosPC9_1|111369	18.74	16.45	17	19.04	20.45	17.64	16.58	18.3	18.8	17.77	32.38	20.88	35.17	26.07	22.71
jgi.p|PleosPC9_1|111405	101.26	93.04	98.57	99.95	98.68	131.74	114.8	115.09	98.97	117.49	108.53	119.02	105.53	111.18	105.94
jgi.p|PleosPC9_1|111415	62.6	69.72	66.89	62.05	63.51	60.93	61.74	64.18	56.34	54.96	69.68	65.37	65.52	61.27	65.49
jgi.p|PleosPC9_1|111422	100.12	99.98	101.06	107.84	104	106.24	105.78	97.22	92.28	101.72	93.52	95.19	86.41	93.62	99.71
jgi.p|PleosPC9_1|111425	37.67	28.92	47.98	83.9	22.34	85.77	91.51	70.96	94.74	70.75	4.73	6.59	4.66	10.71	25.99
jgi.p|PleosPC9_1|111434	14.5	13.52	14.77	13.5	15.66	15.41	15.16	14.79	15.58	15.21	12.76	13.34	13.76	13.36	14.74
jgi.p|PleosPC9_1|111436	70.21	78.97	72.19	69.93	90.48	64.98	68.96	70.19	54.48	63.73	113.83	107.97	114.44	122.16	99.35
jgi.p|PleosPC9_1|111439	41.73	41.16	44.55	43.8	41.86	46.08	52.09	48.49	54.85	58.05	42.86	52.47	40.38	46.98	43.1
jgi.p|PleosPC9_1|111472	290.88	308.62	281.88	299.34	233.11	260.33	277.83	250.43	272.89	227.98	168.02	178.16	159.67	189.39	221.57
jgi.p|PleosPC9_1|111490	22.6	23.32	19.58	21.37	22.95	20.27	20.35	20.56	20.5	19.47	25.96	24.14	23.83	24.41	23.8
jgi.p|PleosPC9_1|111497	72.39	63.7	71.91	63.11	73.72	76.43	71.36	71.28	79.96	74.75	71.21	73.12	61.74	74.78	72.48
jgi.p|PleosPC9_1|111532	28.28	27.28	29.42	26.93	26.9	26.36	25.02	25.79	28.08	25.72	33.08	31.41	34.77	31.82	31.96
jgi.p|PleosPC9_1|111533	492.71	457.5	529.6	476.09	452.37	491.72	489.06	467.92	487.33	456.88	239.25	264.1	235.84	241.65	345.39
jgi.p|PleosPC9_1|111536	282.7	295.31	264.75	256.28	264.36	303.89	277.39	298.63	317.25	289.28	303.25	289.84	337.71	277.33	299.73
jgi.p|PleosPC9_1|111551	65.66	61.36	68.18	73.59	73.35	78.64	85.96	80.43	81.27	85.27	100.75	100.8	94.04	99.01	89.86
jgi.p|PleosPC9_1|111557	4.58	3.82	3.26	6.93	6.12	4.24	5.46	4.25	5.8	5.7	16.73	11.48	12.07	13.75	10.42
jgi.p|PleosPC9_1|111558	156.57	153.38	146.51	151.61	150.46	150.47	140.23	151.28	149.73	142.96	199.94	181.71	198.43	179.83	170.23
jgi.p|PleosPC9_1|111564	74.97	81.28	64.85	65.44	79.22	68.53	65.2	70.97	78.38	68.65	128.2	124.62	112.94	109.97	102.67
jgi.p|PleosPC9_1|111573	26.03	23.65	24.28	32.83	36.24	24.33	34.98	29.65	31.19	28.1	31.74	26.24	38.25	33.87	33.93
jgi.p|PleosPC9_1|111581	21.22	22.94	22.18	22.72	23.94	23.66	20.44	21.31	23.46	24.73	26.72	29.85	24.95	24.92	24.74
jgi.p|PleosPC9_1|111596	47.47	48.56	39.5	48.57	45.7	42.58	44.5	42.23	43.55	45.84	43.1	44.53	40.87	41.43	40.68
jgi.p|PleosPC9_1|111601	18.43	17.97	20.9	20.34	19.99	20.05	21.52	20.57	20.22	20.08	28.47	26.77	26.98	27.43	22.2
jgi.p|PleosPC9_1|111631	85.19	87.27	84.68	85.18	91.01	64.94	93.69	82.42	93.31	91.98	72.32	72.69	83.16	70.35	76.29
jgi.p|PleosPC9_1|111636	61.01	66.89	63.74	66.06	67.79	77.35	56.38	71.53	65.57	76.71	67.56	67.34	71.14	73.26	66.31
jgi.p|PleosPC9_1|111653	78.22	79.68	104.22	103.05	81.66	97.56	96.91	80.3	122.98	111.47	42.99	54.95	37.41	48.12	65.55
jgi.p|PleosPC9_1|111721	3.45	4.96	2.07	2.49	3.8	2.36	2	1.52	1.98	1.7	8.46	6.47	9.61	7.55	6.09
jgi.p|PleosPC9_1|111755	87.98	89.94	95.9	92.9	91.62	63.82	87.3	87.05	93.82	90.2	55.12	67.99	69.64	61.34	70.03
jgi.p|PleosPC9_1|111759	31.87	32.91	33.53	34.84	33.55	23.45	33.88	28.89	37.27	34.17	25.53	28.35	23.72	25.53	28.29
jgi.p|PleosPC9_1|111784	83.28	82.34	90	78.27	82.51	79.78	88.02	87.92	94.64	93.72	80.06	83.79	72.48	71.61	79.51
jgi.p|PleosPC9_1|111787	118.67	117.6	108.5	125.81	112.81	116.64	104.16	120.46	116.84	117.12	112.05	105.91	107.21	124.34	109.87
jgi.p|PleosPC9_1|111849	31.46	32.92	28.69	25.52	27.19	28.58	26.61	29.22	30.28	30.19	21.93	24.76	29.25	26.15	26.91
jgi.p|PleosPC9_1|111854	32.97	30.55	35.53	30.64	34.03	28.54	29.93	33.9	29.55	33.59	31.88	34.93	33.87	33.69	32.97
jgi.p|PleosPC9_1|111867	382.15	349.26	397.49	392.63	362.75	475.88	353.24	367.81	372.63	336.77	416.96	428.57	386.62	421.49	407.01
jgi.p|PleosPC9_1|111878	71.5	79.32	72.09	69.17	73.11	72.2	69.95	71.37	69	66.12	73.05	78.77	76.02	80.27	72.85
jgi.p|PleosPC9_1|111900	28.31	26.66	29.51	32.38	30.77	26.25	36.02	31.32	32.46	34.84	24.47	26.02	23.07	25.65	27.62
jgi.p|PleosPC9_1|111904	563.1	522.3	545.87	556.21	544.35	629.66	525.55	549.3	527.32	565.19	616.32	617.12	567.09	616.66	578.58
jgi.p|PleosPC9_1|111908	16.77	21.9	14.28	16.28	15.45	13.24	14.76	14.55	15.97	12.73	14.82	11.8	17.62	13.7	13.82
jgi.p|PleosPC9_1|111931	46.34	45	48.49	46.74	44.54	50.41	54.1	57.53	55.64	56.15	42.69	46.52	46.8	43.01	45.48
jgi.p|PleosPC9_1|111946	114.11	119.64	120.03	118.81	110.14	102.07	113.76	114.15	127.79	113.04	121.32	132.94	119.07	110.06	115.99
jgi.p|PleosPC9_1|111965	533.85	515.45	505.84	524.82	501.27	570.78	528.95	563.15	552.73	567.24	635.05	565.22	635.58	611.26	593.13
jgi.p|PleosPC9_1|111984	57.16	53.61	56.73	61.35	57.63	60.37	62.47	54.21	66.24	52.89	62.45	56.27	49.27	60.6	58.37
jgi.p|PleosPC9_1|112003	14.78	12.34	16.43	15.43	14.83	16.58	18.83	17.92	19.59	20.46	9.85	12.58	10.34	11.33	12.96
jgi.p|PleosPC9_1|112011	93.56	87.71	94.13	100.63	81.84	104.65	98.02	92.24	103.14	85.05	57.37	60.99	69	65.37	77.29
jgi.p|PleosPC9_1|112065	398.61	424.32	446.34	392.31	436.4	368.69	395.09	400.81	322.83	381.62	443.36	439.34	436.06	423.53	428.86
jgi.p|PleosPC9_1|112111	111.55	110.32	126.15	128.58	110.41	102.14	137.3	116.46	110.55	110.28	91.33	88.34	67.02	92.26	99.31
jgi.p|PleosPC9_1|112205	601.05	596.56	681.36	666.57	550.43	675.02	645.99	653.02	612.97	666.48	393.54	423.13	398.64	398.56	513.57
jgi.p|PleosPC9_1|112209	12.89	14.54	11.5	14.31	16.94	12.08	18.58	15.38	10.74	14.01	10.34	12.72	10.84	9.82	11.77
jgi.p|PleosPC9_1|112246	8.33	9.2	6.17	7.27	8.88	5.85	6.59	8.09	7.65	7.07	10.79	12.71	13.12	11.31	9.8
jgi.p|PleosPC9_1|112255	61.01	62.06	63.13	62.08	67.57	56.05	55.03	58.4	65.01	73.65	76.14	84.11	66.95	66.3	69.13
jgi.p|PleosPC9_1|112261	16.91	15.53	15.73	18.96	16.07	14.51	13.79	12.53	12.95	12.92	17.02	12.84	17.12	13.63	15
jgi.p|PleosPC9_1|112268	35.66	36.19	30.5	34.17	30.52	30.02	31.94	33.19	36.14	37.83	34.11	31.36	33.45	32.01	34.48
jgi.p|PleosPC9_1|112270	422.61	431.05	431.33	408.48	374.95	484.62	446.44	411.62	441.85	381.77	317.9	300.5	301.3	305.62	365.9
jgi.p|PleosPC9_1|112290	77.18	67.89	69.21	80.47	59.86	163.93	60.72	64.76	61.7	56.09	32.56	26.15	29.92	29.27	52.55
jgi.p|PleosPC9_1|112294	92.01	90.93	92.99	86.36	96.07	81.96	87.5	85.82	96.03	84.74	86.54	84.04	78.97	81.65	76.74
jgi.p|PleosPC9_1|112298	28.7	25.72	26.62	26.27	28.31	34.06	32.56	32.11	33.2	36.28	30.14	32.57	31.14	30.15	31.07
jgi.p|PleosPC9_1|112301	94.77	85.14	97.9	97.16	97.61	91.3	101.85	91.73	108.46	105.29	124.83	136.45	128.89	130.87	117.75
jgi.p|PleosPC9_1|112320	24.23	38.85	18.11	16.9	20.87	14.84	15.24	15.24	19.27	18.24	16.53	17.68	18.27	16.69	19.51
jgi.p|PleosPC9_1|112337	24.44	22.98	20.93	22.69	25.61	22.39	27.33	19.5	27.72	23.86	28.3	27.95	30.01	26.83	24.09
jgi.p|PleosPC9_1|112392	44.33	46.4	38.63	50.78	38.11	60.54	51.74	51.78	71.51	50.87	32.4	31.07	39.07	32.53	39.61
jgi.p|PleosPC9_1|112396	52.63	53.37	54.99	55.3	57.12	39.82	63.57	50.83	53.83	54.43	46.19	43.79	47.5	44.08	51.38
jgi.p|PleosPC9_1|112416	53.88	55.48	58.32	56.22	54.98	51.09	58.45	58	58.22	55.33	42.59	46.4	40.59	47.17	48.88
jgi.p|PleosPC9_1|112420	400.45	409.77	429.38	399.17	367.21	338.07	409.72	381.41	400.42	384.72	266.09	276.17	276.15	264.47	325.73
jgi.p|PleosPC9_1|112425	42.2	43.72	44.4	43.56	38.44	39.17	47.65	45.09	39.19	43.46	32.73	31.18	34.78	34.94	38.45
jgi.p|PleosPC9_1|112456	1.14	0.71	1.07	0.46	0.7	1.06	1.34	1.19	1.27	0.97	1.32	0.45	1.22	1.08	0.87
jgi.p|PleosPC9_1|112458	46.87	39.23	52.67	47.63	45.56	45.36	39.79	51	44.72	50.55	57.18	47.77	52.7	48.6	49.78
jgi.p|PleosPC9_1|112461	297.56	293.17	322.32	317.37	302.14	321.71	330.66	338.78	344.4	354.11	304.08	338.38	304.33	306.67	316.52
jgi.p|PleosPC9_1|112479	98.22	101.56	100.27	108.35	101.19	117.88	113.62	107.09	116.81	112.16	111.94	100.75	115.88	109.57	109
jgi.p|PleosPC9_1|112494	25.09	24.09	22.35	32.42	32.5	24.96	25.28	26.9	24.47	25.53	35.36	47.47	37.76	51.41	34.83
jgi.p|PleosPC9_1|112510	23.46	24.28	25.12	24.03	25.88	21.13	26.97	24.71	22.63	23.61	23.75	25.69	23.87	23.53	22.46
jgi.p|PleosPC9_1|112513	316.49	296.95	338.47	327.16	282.23	352.79	321.01	320.35	339.55	351.62	235.02	223.52	216.04	231.11	288.35
jgi.p|PleosPC9_1|112537	64.71	64.76	65.52	69.06	61.44	77.42	69.05	59.85	72.85	73.73	75.86	72.39	71.58	70.28	68.73
jgi.p|PleosPC9_1|112541	104.65	101.18	107.28	107	93.9	130.24	107.09	100.16	114.23	103.3	87.82	87.02	91.46	84.04	93.52
jgi.p|PleosPC9_1|112549	5.84	5.58	6.01	5.83	5.22	4.47	7.07	5.71	5.62	5.9	4.34	4.06	3.58	4.02	4.64
jgi.p|PleosPC9_1|112562	146.62	144.41	150.43	171.98	158.84	159.08	160.4	164.3	179.75	163.69	196.14	216.06	198.83	204.53	188.58
jgi.p|PleosPC9_1|112563	84.19	75.55	83.24	89.76	83.59	104.72	95.49	94.82	93.99	96.42	97.03	97.75	88.76	91.37	94.07
jgi.p|PleosPC9_1|112614	76.38	65.1	71.76	65.85	58.62	70.06	76.08	75.03	70.84	78.17	60.19	60.15	57.2	62.25	65.98
jgi.p|PleosPC9_1|112628	439.19	443.43	401.12	484	460.43	703.93	463.54	530.08	449.28	506.87	385.51	386.86	345.11	381.48	436.94
jgi.p|PleosPC9_1|112636	64.01	59.64	55.38	59.79	57.21	71.09	55.08	60.46	57.89	56.89	54.44	54.88	49.31	55.99	56.24
jgi.p|PleosPC9_1|112642	11.25	11.73	9.19	10.12	9.73	10.31	10.27	10.39	10.44	9.91	9.21	7.14	8.74	7.16	8.9
jgi.p|PleosPC9_1|112646	8.71	7.99	7.88	9.77	7.79	10.55	9.55	10.31	14.47	11.06	8.28	8.02	12.5	8.7	8.92
jgi.p|PleosPC9_1|112648	32.59	29.9	32.19	36.43	36.98	42.78	37.05	41.44	43.14	46.35	42.3	47.11	36.49	40.81	38.65
jgi.p|PleosPC9_1|112653	26.4	28.62	28.52	28.65	27.77	20.08	28.43	29.24	25.03	26.08	21.96	23.37	21.97	22.54	24.19
jgi.p|PleosPC9_1|112679	267.72	295.65	282.64	273.37	279.98	230.59	277.29	301.63	230.73	252.9	292.29	295.45	293.93	282.69	289.09
jgi.p|PleosPC9_1|112716	300.97	273.46	292.96	291.51	269.29	363.05	336.62	310.45	365.03	316.57	238.15	243.32	229.94	251.1	277.61
jgi.p|PleosPC9_1|112726	66.25	80.21	54.55	46.7	47.99	43.01	46.93	50.85	44.35	46.02	35.47	36.09	33.76	37.32	46.59
jgi.p|PleosPC9_1|112735	5.28	5.13	5.16	5.74	5.39	5.58	5.46	5.47	6.59	5.57	6.28	6.08	6.9	4.98	6
jgi.p|PleosPC9_1|112745	16.08	18.76	13.86	16.64	15.05	24.7	19.57	20.48	22.05	19.12	15.82	13.8	14.54	14.39	17.85
jgi.p|PleosPC9_1|112749	24.53	26.11	26.01	25.9	27.7	25.36	25.55	24.07	24.86	23.66	28.79	26.03	28.81	28.39	27.78
jgi.p|PleosPC9_1|112752	133.71	152.13	110.94	124.76	152.77	212.37	101.69	135.88	119.47	113.8	324.64	256.15	342.07	276.1	234.43
jgi.p|PleosPC9_1|112763	285.31	286.88	285.17	287.47	287.82	305.94	290.05	331.24	300.1	325.66	367.88	375.11	367.63	371.64	325.03
jgi.p|PleosPC9_1|112779	120.67	119.9	115	114.32	123.29	118.65	91.18	105.83	124.18	111.81	202.93	179.45	198.11	153.15	153.26
jgi.p|PleosPC9_1|112799	819.85	798.12	769.61	808.33	632.29	850.14	660.72	664.54	716.28	646.53	431	429.33	417.38	429.25	571.39
jgi.p|PleosPC9_1|112819	33.32	36.93	35.08	40.62	35.4	38.14	32.11	35.07	39.63	34.66	42.19	49.01	45.06	45.16	38.02
jgi.p|PleosPC9_1|112824	53.45	52.41	53.31	57.4	50.49	52.77	59.87	59.42	62.59	61.1	48.43	50.23	47.78	50.83	51.22
jgi.p|PleosPC9_1|112826	132.01	127.09	128.93	134.2	139.24	114.76	133.46	129.49	149.54	130.77	152.6	161.4	161.79	148.11	145.45
jgi.p|PleosPC9_1|112856	59.28	58.17	58.89	60.39	59.6	66.64	52.69	59.99	54.8	50.99	58.97	55.39	55.33	61.97	57.37
jgi.p|PleosPC9_1|112873	216.52	189.3	248.91	335.14	176.94	374.99	331.57	355.01	354.84	347.16	121.15	186.47	141.72	151.14	213.21
jgi.p|PleosPC9_1|112889	77.78	72.17	86.24	73.16	77.76	178.68	85.53	97.36	78.31	84.43	56.74	52.46	87.05	62.58	75.83
jgi.p|PleosPC9_1|112934	29.45	34.36	37.47	30.64	41.55	22	25.38	24.49	24.24	24.73	69.19	51.29	73.85	66.01	49.38
jgi.p|PleosPC9_1|112939	2.57	1.75	1.77	2.35	2.69	0.74	1.09	1.65	1.69	1.9	4.91	4.25	4.51	3.35	2.84
jgi.p|PleosPC9_1|112985	241.12	235.62	215.32	254.61	284.66	276.37	235.21	213.46	225.08	216.31	319.55	357.08	335.29	350.55	301.64
jgi.p|PleosPC9_1|113003	52.2	49.98	46.89	47.87	54.3	52.66	47.97	47.78	55.38	54.29	68.98	69.51	72.1	60.31	62.2
jgi.p|PleosPC9_1|113050	20.98	23.27	21.41	23.31	23.57	20.2	23.91	24.22	20.02	23.53	26.92	28.05	25.21	24.22	22.29
jgi.p|PleosPC9_1|113075	26.66	27.41	28.76	26.59	28.73	35.2	26.33	28.09	28.21	28.34	24	20.28	20.55	18.59	22.25
jgi.p|PleosPC9_1|113079	3.39	3.21	2.42	4.04	2.29	2.34	2.21	3.41	2.5	2.38	2.56	1.69	1.74	1.79	2.72
jgi.p|PleosPC9_1|113080	45.72	41.24	37.83	44.92	45.49	62.77	50.65	48.19	55.82	43.54	51.98	43.11	58.82	51.97	48.3
jgi.p|PleosPC9_1|113089	20.78	17.86	19.42	19.39	18.49	32.1	21.63	21.35	21.94	20.8	15.94	16.58	13.93	14.92	18.24
jgi.p|PleosPC9_1|113104	58.44	60.68	62.36	45.34	59.38	34.1	41.8	46.72	45.73	43.49	53.02	69.33	60.93	59.55	53.75
jgi.p|PleosPC9_1|113124	71.49	68.97	74.65	69.74	69.68	58.37	69.22	72.58	64.58	67.7	58.82	60.93	52.8	57.92	62.62
jgi.p|PleosPC9_1|113125	415.32	385.58	432.91	512.65	431.03	491.88	432.4	380.43	483.79	456.07	215.32	261.91	186.12	286.88	338.62
jgi.p|PleosPC9_1|113150	7.35	6	7.12	7.65	6.71	7.91	10.1	9.72	10.27	9.82	4.38	4.59	4.48	4.09	5.79
jgi.p|PleosPC9_1|113160	1.15	0.48	1.05	1.26	0.7	1.6	1.55	1.77	0.69	1.31	1.88	2.63	3.65	3.2	2.1
jgi.p|PleosPC9_1|113176	103.29	95.42	85.3	96.95	93.96	98	92.97	97.32	103.44	88.57	124.14	106.01	124.99	125.81	112.11
jgi.p|PleosPC9_1|113181	53.46	48.91	51.12	59.22	51.38	56.29	55.17	56.19	58.1	65.31	45.02	47.2	42.84	48.36	53.36
jgi.p|PleosPC9_1|113188	49.57	50.31	44.99	47.28	47.7	36.31	50.35	51.82	53.26	47.69	40.82	39.24	43.86	38.77	41.36
jgi.p|PleosPC9_1|113219	52.32	42.37	41.31	44.46	61.6	46.24	36.25	43.42	41.93	42.95	142.31	99.09	129.05	114.51	80.77
jgi.p|PleosPC9_1|113225	65.78	60.66	72.66	60.26	56.42	48.33	58.74	59.63	65.86	64.6	67.18	70.22	63.94	65.44	64.47
jgi.p|PleosPC9_1|113254	68.77	58.6	62.99	66.13	63.83	67.31	64.84	74.24	71.27	71.66	76.38	68.33	70.82	79.8	65.91
jgi.p|PleosPC9_1|113262	142.79	141.4	163.3	155.98	126.74	137.69	112.8	123.69	113.59	124.58	102.61	92.46	105.62	104.34	118.17
jgi.p|PleosPC9_1|113283	23.44	26.76	30.61	31.95	23.02	20.98	27.81	22.88	29.86	34.31	10.2	13.97	11.64	15.2	19.01
jgi.p|PleosPC9_1|113293	24.04	24.85	25.28	22.81	26.68	21.43	24.46	19.06	30.26	19.95	31.94	23.31	30.34	29.13	24.04
jgi.p|PleosPC9_1|113300	811.06	795.14	807.6	873.47	831.36	982.65	824.77	933.72	866.23	912.79	1130.14	1157.55	1102.22	1060.72	991.14
jgi.p|PleosPC9_1|113312	88.44	78.92	78.11	84.54	74.28	137.79	96.61	102.32	115.69	109.46	89.22	89.07	79.8	85.95	90.89
jgi.p|PleosPC9_1|113328	2.37	2.46	1.95	2.08	1.56	1.93	1.83	1.1	2.56	1.77	2.13	1.15	3.17	0.66	1.5
jgi.p|PleosPC9_1|113333	29.74	26.72	29.44	38.07	30.77	40.89	34.17	39.63	35.34	49.93	29.23	35.04	31.09	30.43	33.39
jgi.p|PleosPC9_1|113345	0.02	0.06	0.08	0.08	0.03	0.07	0.06	0.12	0.02	0.02	0.14	0.02	0.15	0.09	0.1
jgi.p|PleosPC9_1|113355	131.35	132.05	138.32	128.06	141.15	121.61	127.65	126.92	118.07	130.25	151.96	155.82	142.4	152.72	141.23
jgi.p|PleosPC9_1|113359	517.01	465.64	491.83	496.51	480.97	575.08	564.52	532.99	587.36	523.47	594.96	505.44	649.02	592.28	575.13
jgi.p|PleosPC9_1|113403	6.01	5.39	3.51	4.04	3.94	4.38	4.74	3.31	3.02	3.36	3.17	2.71	3.96	3.73	4.28
jgi.p|PleosPC9_1|113433	256.38	233.26	265.99	285.93	230.28	227.36	228.92	272.42	197.36	207.43	230.8	193.97	256.32	233.75	231.57
jgi.p|PleosPC9_1|113434	428.81	383.28	402.89	376.61	342.1	396.66	377.97	424.02	378.48	418.44	342.62	380.29	343.4	380.09	365.43
jgi.p|PleosPC9_1|113436	67.11	62.13	62.04	66	73.45	103.48	66.85	71.3	70.76	72.59	105.24	105.08	88.8	90.24	86.82
jgi.p|PleosPC9_1|113454	8.95	9.64	7.23	14.55	7.2	9.53	8.7	6.86	9.65	6.56	9.1	6.85	8.91	6.82	10.11
jgi.p|PleosPC9_1|113462	16.92	18.31	16.26	17.54	18.55	20.89	17.6	16.99	16.31	17.43	26.5	24.03	25.11	22.11	21.62
jgi.p|PleosPC9_1|113464	33.29	31.21	31.95	30.99	34.82	39.06	31.12	32.9	35.22	33.12	37.85	39.72	34.57	36.04	34.08
jgi.p|PleosPC9_1|113469	17.93	26.02	23.29	23.51	103.75	19.86	19.79	25.36	19.87	25.54	143.93	115.47	628.64	210.42	98.99
jgi.p|PleosPC9_1|113477	12.8	9.55	10.32	13.68	11.6	9.98	14.45	13.34	11.62	13.41	9.73	8.63	8.77	7.23	11.08
jgi.p|PleosPC9_1|113478	9.55	13.06	11.75	15.82	20.35	8.01	6.97	14.56	7.32	6.57	44.74	27.01	69.06	42.59	23.7
jgi.p|PleosPC9_1|113511	112.25	110.46	111.44	85.78	79.54	128.9	108.71	118.5	108.77	114.58	45.98	49.63	58.59	54.51	73.26
jgi.p|PleosPC9_1|113512	90.96	82.91	48.5	53.01	46.59	74.5	50.15	48.83	55.74	50.99	14.68	13.43	17.29	14.86	41.69
jgi.p|PleosPC9_1|113520	9.46	8.41	10.37	12.93	7.52	14.23	14.53	13.96	15.64	14.5	4.52	5.48	6.84	6.05	8.42
jgi.p|PleosPC9_1|113542	44.15	46.29	43.45	41.74	42.73	42.98	44.59	45.39	43.47	45.17	55.72	47.77	52.96	50.58	45.84
jgi.p|PleosPC9_1|113575	33.65	29.42	31.06	29.81	30.04	36.13	36.44	32.22	32.89	32.9	33.14	32.12	33.1	34.27	31.45
jgi.p|PleosPC9_1|113609	71.83	79.35	80.13	70.94	70.61	72.1	61.65	68.93	59.4	58.4	56.35	62.53	54.41	69.13	64.4
jgi.p|PleosPC9_1|113631	572.1	568.51	599.59	591.03	528.06	606.2	563.31	632.57	653.53	479.28	532.34	552.51	576.67	528.83	518.15
jgi.p|PleosPC9_1|113642	95.47	94.41	114.06	66.76	75.51	94.98	108.06	136.52	105.41	116.02	16.29	20.7	15.01	15.93	47.54
jgi.p|PleosPC9_1|113644	52.24	49.96	51.41	50.5	54.95	43.74	52.78	52.59	49.95	49.81	52.03	50.67	51.67	52.43	48.37
jgi.p|PleosPC9_1|113645	19.11	18.33	21.23	16.41	14.66	16.81	18.78	19.82	16.25	17.29	3.71	4.36	4.22	3.21	9.99
jgi.p|PleosPC9_1|113654	47.82	53.22	45.83	42.82	49.86	42.49	40.07	45.22	39.52	41.02	66.52	63.2	62.1	65.18	59.9
jgi.p|PleosPC9_1|113664	156.5	137.54	167.87	188.33	136.06	153.87	163.71	152.36	186.66	147.17	115.34	106.07	113.39	115.84	134.59
jgi.p|PleosPC9_1|113740	195.5	168.8	166.2	172.44	167.56	195.74	168.14	203.3	192.83	194.62	184.78	180.67	176.8	197.74	174.38
jgi.p|PleosPC9_1|113749	6.25	5.53	6.67	6.59	5.08	4.97	5.83	6.43	7.38	5.89	7.09	6.23	8.7	5.94	5.58
jgi.p|PleosPC9_1|113751	49.67	49.14	54.71	48.95	53.27	35.24	30.08	30.44	35.69	32.11	40.28	40.56	36.4	42.59	42.4
jgi.p|PleosPC9_1|113772	231.33	216.67	238.57	240.97	218.54	367.28	241.73	239.4	243.63	244.59	183.42	190.01	181.08	180.35	220.92
jgi.p|PleosPC9_1|113774	63.88	62.67	62.49	62.25	62.6	50.85	67.37	64.53	75.21	76.89	38.83	53.17	46.09	45.59	49.66
jgi.p|PleosPC9_1|113780	377.78	426.97	401.01	419.55	499.1	432.67	348.36	352.1	349.15	329.68	530.02	572.27	533.11	577.38	504.24
jgi.p|PleosPC9_1|113786	11.78	12.3	13.03	13.38	14.2	7.75	11.33	10.8	10.37	11.66	10.2	11.18	11.25	10.81	11.57
jgi.p|PleosPC9_1|113789	60.23	58.77	57.75	63.25	56.6	55.15	60.97	57.74	74.3	65.72	55.82	54.84	52.03	50.65	58.11
jgi.p|PleosPC9_1|113799	35.47	35.88	34.27	32.08	37.92	30.02	31.9	32.77	34.04	29.93	30.08	25.59	28.81	24.54	30.25
jgi.p|PleosPC9_1|113818	48.23	46.39	47.17	48.8	38.97	52.45	43.94	42.47	45.37	34.21	34.45	27.87	30.68	34.01	40.51
jgi.p|PleosPC9_1|113820	4.84	3.81	4.19	4.75	5.24	3.14	2.58	3.37	4.29	3.26	10.64	10.13	5.26	9.38	7.28
jgi.p|PleosPC9_1|113828	26.72	28.71	32.12	30.79	33.89	55.56	45.9	41.25	43.25	46.58	32.43	30.98	87.62	37.92	33.91
jgi.p|PleosPC9_1|113854	197.42	183.85	175.93	200.75	198.46	173.15	155.97	155.59	155.81	156.65	270.42	259.1	158.89	268.54	205.45
jgi.p|PleosPC9_1|113868	10.66	10.21	9.32	11.12	8.76	12.11	13.34	12.67	14.06	13.45	10.31	8.93	11.68	8.04	10.13
jgi.p|PleosPC9_1|113872	99.3	105.57	104.63	102.54	99.5	78.99	92.27	101.12	97.04	103.32	86.28	88.04	79.62	78.83	87.2
jgi.p|PleosPC9_1|113880	39.49	30.42	35.51	37	35.09	35.25	36.86	32.67	41.53	34.49	45.1	40.23	40.59	38.54	38.89
jgi.p|PleosPC9_1|113891	20.81	18.83	17.21	17.93	22.14	18.14	21.19	20.21	17.16	21.55	37.78	33.17	33.89	35.52	27.82
jgi.p|PleosPC9_1|113897	0.82	1.03	0.54	0.72	0.75	0.54	0.52	0.4	0.89	0.78	0.65	1.4	0.73	1.07	1.46
jgi.p|PleosPC9_1|113902	33.27	33.71	32.83	29.29	31.43	34.1	31.82	28.27	30.7	31.26	22.72	24.6	26.08	24.87	27.57
jgi.p|PleosPC9_1|113914	4.44	4.18	2.61	3.41	2.99	5.11	4.03	3.75	5.58	3.22	1.78	1.09	3.13	1.49	1.86
jgi.p|PleosPC9_1|113927	114.68	115.46	119.31	116	108.36	125.51	109.99	119.06	108.05	105.71	103.7	88.38	90.87	98.35	112.01
jgi.p|PleosPC9_1|113951	8.59	9.13	7.49	10.51	9.35	7.54	6.96	6.39	11.65	8.2	11.68	10.47	8.64	10.62	10.21
jgi.p|PleosPC9_1|113958	30.64	23.79	21.1	28.22	23.34	34.61	32.34	32.57	28.15	32.09	28.21	30.01	33.03	28.76	24.57
jgi.p|PleosPC9_1|113959	21.65	20.03	22.05	21.02	22.09	21.85	21.1	22.75	21.35	24.34	21.07	22.13	21.29	22.62	21.33
jgi.p|PleosPC9_1|113964	13.68	16.88	12.67	13.46	14.59	9.5	13.79	10.99	12.71	12.16	12.64	10.95	11.43	12.61	12.14
jgi.p|PleosPC9_1|113992	56.21	56.76	51.23	56.17	52.47	62.88	72.41	69.3	60.45	69.33	27.5	31.31	50.55	33.54	47.14
jgi.p|PleosPC9_1|114009	52.46	52.04	52.21	54.07	77.98	42.51	46.09	49.21	46.75	46.92	153.47	142.25	153.1	152.34	101.53
jgi.p|PleosPC9_1|114013	15.8	14.51	12.93	13.94	17.25	12.76	15	15.22	19	19.36	19.32	23.3	17.89	20.36	16.7
jgi.p|PleosPC9_1|114014	28.24	20.01	26.93	31.77	25.12	66.45	35.14	25.28	44.61	29.38	18.09	17.82	13.97	17.49	23.18
jgi.p|PleosPC9_1|114015	177.41	154.28	169.18	180.24	181.27	243.78	186.3	167.15	182.61	188.42	190.33	164.14	182.6	171.12	183.59
jgi.p|PleosPC9_1|114017	54.84	45.09	61.47	45.26	51.49	67.23	74.1	80.88	70.63	82.1	50.86	48.74	56.82	44.55	52.38
jgi.p|PleosPC9_1|114021	249.41	244.98	240.64	269.6	316.72	282.75	216.84	242.23	249.58	233.84	393.48	472.04	395.52	409.47	344.59
jgi.p|PleosPC9_1|114025	81.05	67.48	72.27	78.76	74.29	92.29	88.73	94.95	98.73	102.59	93.21	86.44	90.48	82.07	81
jgi.p|PleosPC9_1|114027	113.89	105.9	107.73	108.73	112.67	107.43	129.47	120.61	148.03	123.74	117	115.27	116	122.55	115.59
jgi.p|PleosPC9_1|114030	10.83	11	13.04	10.96	11.8	13.19	11.77	12.43	10.37	11.11	13.62	13.54	11.89	12.62	11.24
jgi.p|PleosPC9_1|114031	16.32	14.17	13.97	17.41	13.34	9.04	11.45	11.31	14.95	12.79	12.03	10.46	11.52	12.54	13.15
jgi.p|PleosPC9_1|114032	14.93	14.36	14.55	15.79	16.71	23.59	17.17	15.67	19.25	18.04	13.47	14.03	13.54	12.11	14.41
jgi.p|PleosPC9_1|114034	0.13	0	0	0.49	0	0.16	0	0	0	0	0	0.4	0.48	0.14	0.14
jgi.p|PleosPC9_1|114038	8.81	9.07	8.13	7.56	5.13	6.86	9.36	8.22	8.58	8.31	7.76	6.37	8.92	7.76	7.57
jgi.p|PleosPC9_1|114045	9.91	8.94	11.38	17.49	9.47	9.68	5.88	6.01	6	6.23	3.58	4.51	9.15	6.84	7.02
jgi.p|PleosPC9_1|114048	0	0	0	0	0	0	0	0	0	0	0	0	0	0	0
jgi.p|PleosPC9_1|114050	661.2	554.64	670.21	528.32	515.83	587.68	617.64	628.93	767.3	639.97	380.78	401.81	420.69	404.53	505.22
jgi.p|PleosPC9_1|114053	11.91	9.41	8.27	9.35	18.14	28.79	14.57	12.62	18.7	19.44	43.25	38.52	29.03	41.89	37.84
jgi.p|PleosPC9_1|114054	535.97	554	534.67	456.58	515.73	359.29	380.55	433.27	418.54	334.17	378.46	396.33	363.17	353.45	425.29
jgi.p|PleosPC9_1|114058	907.29	889.6	984.88	799.46	835.44	701.26	865.96	1042.59	731.94	906.64	774.58	859.05	845.38	743.39	822.48
jgi.p|PleosPC9_1|114062	86.61	94.78	89.59	94.02	86.04	82.46	84	81.73	67.05	77.13	72.27	61.92	66.02	68.25	76.42
jgi.p|PleosPC9_1|114064	313.33	336.81	300.97	308.29	323.76	307.46	289.27	309.66	296.9	296.73	424.63	403.92	406.62	396.34	366.16
jgi.p|PleosPC9_1|114066	25.35	25.84	25.47	25.59	25.73	31.91	27.46	27.96	27.39	26.87	22.2	26.73	23.78	27.23	25.41
jgi.p|PleosPC9_1|114067	23.53	19.4	25.9	23.02	23.36	26.56	29.5	27.84	28.74	35.88	27.13	31.01	29.41	29.12	27.24
jgi.p|PleosPC9_1|114069	60.04	51.99	51.31	61.99	48.68	121.75	53.99	46.62	59.4	46.33	40.83	35.03	35.96	33.1	47.89
jgi.p|PleosPC9_1|114070	110.03	102.08	104.72	105.95	95.14	104.42	104.35	99.77	118.22	100.26	92.1	83.78	92.69	83.96	99.97
jgi.p|PleosPC9_1|114076	102.28	138.41	87.09	91.03	90.09	73.61	88.89	93.32	93.53	85.85	71.31	63.12	73.29	67.12	78.54
jgi.p|PleosPC9_1|114082	13.88	20.23	19.59	16.08	30.77	5.28	5.73	7.18	6.51	7.01	57.66	68.53	55.28	61.65	38
jgi.p|PleosPC9_1|114085	4.11	3.14	3.48	4.2	2.91	3.7	4.31	3.62	3.85	4.04	2.58	1.69	3.6	1.48	2.85
jgi.p|PleosPC9_1|114086	47.37	48.89	47.09	60.98	44.87	50.1	59.29	64.32	60.08	69.78	33.67	29.03	36.08	31.68	38.68
jgi.p|PleosPC9_1|114089	99.25	95.83	102.6	107	94.92	89.46	95.22	102.57	111.23	102.47	89.2	88.22	79.78	88.18	92.83
jgi.p|PleosPC9_1|114094	94.25	86.84	88.88	89.31	99.25	97.56	105.22	100.19	120.88	115.3	132.7	143.81	127.86	131.71	119.59
jgi.p|PleosPC9_1|114096	70.71	82.65	67.08	68.46	77.29	53.15	63.9	63.28	54.26	59.8	82.1	75.18	83.8	76.05	74.79
jgi.p|PleosPC9_1|114098	3.61	3.17	3.17	2.84	2.68	2.51	3.32	8.37	2.24	3.64	2.14	1.75	4.28	2.07	2.66
jgi.p|PleosPC9_1|114100	75.12	76.48	74.77	72.68	68.46	64.15	77.57	72.34	74.3	74.37	60.25	54.46	54.88	59.49	63.81
jgi.p|PleosPC9_1|114103	49.4	44.27	45.83	48.56	54.42	51.73	48.45	53.6	53.87	56.92	81.37	88.4	67.37	99.56	68.5
jgi.p|PleosPC9_1|114104	23.7	23.29	25.85	24.8	27.03	20.59	23.91	21.19	20.21	23.35	25.99	21.3	28.91	24.05	24.09
jgi.p|PleosPC9_1|114105	135.61	141.25	144.26	138.37	131.02	133.65	139.14	144.22	159.42	145.91	138.63	123.24	121.93	125.16	131.25
jgi.p|PleosPC9_1|114107	32.96	30.11	32.84	27.95	30.74	17.99	23.8	26.1	25.09	21.15	30.71	27.12	28.12	24.56	26.54
jgi.p|PleosPC9_1|114108	76.48	73.97	75.31	68.3	69.93	75.54	68.07	82.9	60.06	66.71	65.33	65.94	70.37	63.44	63.36
jgi.p|PleosPC9_1|114113	50.34	53.55	54.71	52.98	59.22	54.84	53.56	53.7	67.65	57.81	52.3	50.1	58.85	51.65	52.29
jgi.p|PleosPC9_1|114114	473.15	481.29	485.1	496.44	456.6	497.41	445.6	503.89	495.39	490.17	494.31	489.45	487.92	473.97	490.21
jgi.p|PleosPC9_1|114116	88.06	77.72	94.89	92.2	76.75	93.33	92.54	92.99	94.44	92.5	69.66	58.14	75.76	70.81	81.46
jgi.p|PleosPC9_1|114117	106.15	98.87	97.68	99.98	95.2	131.38	98.93	101.62	102.18	108.01	93.48	95.23	95.02	91.98	101.16
jgi.p|PleosPC9_1|114119	39.51	35.92	35.8	45.57	64.44	41.57	35.68	34.25	40.32	37.39	75.81	81.78	203.49	83.52	82.52
jgi.p|PleosPC9_1|114121	29.29	36.77	34.19	29.25	42.51	26.17	19.55	20.77	21.3	19.52	63.53	61.04	47.75	60.7	44.66
jgi.p|PleosPC9_1|114122	63.86	62.87	64.28	66.57	63.16	57.21	67.63	60.96	73.93	65.45	57.92	56.82	58.79	56.28	62.02
jgi.p|PleosPC9_1|114124	30.72	28.12	29.65	32.08	31.43	43.28	34.26	29.97	38.51	29.15	45.3	43.47	43.79	45.47	37.99
jgi.p|PleosPC9_1|114125	109.86	108.91	109.98	110.55	113.09	100.77	123.78	115.44	114.82	122.05	120.53	127.25	129.24	113.9	123.81
jgi.p|PleosPC9_1|114128	42.64	42.98	42.68	43.01	46.4	42.36	45.48	50.11	42.89	48.23	56.41	54.66	52.86	52.15	48.23
jgi.p|PleosPC9_1|114131	48.38	54.74	41.96	46.86	62.05	55.33	47.69	56.61	40.3	41.5	98	94	97.88	79.96	68.69
jgi.p|PleosPC9_1|114134	23.33	25.47	24.6	22.88	23.54	19.57	26.36	26.12	27.32	25.89	19.9	19.41	20.69	20.72	21.44
jgi.p|PleosPC9_1|114136	221.98	236.65	207.85	221.17	217.81	215.44	193.51	225.1	206.95	199.21	322.51	273.41	346.46	304.88	257.42
jgi.p|PleosPC9_1|114138	189.3	187.71	202.17	200.71	201.83	157.86	170.68	182.37	166.56	179.4	159.98	171.59	159.79	169.36	174.85
jgi.p|PleosPC9_1|114140	24.01	22.31	25.54	24.39	23.48	22.14	21.37	21.88	22.46	21.74	23.07	20.62	25.23	23.23	25.63
jgi.p|PleosPC9_1|114144	28.69	29.57	30.25	31.19	31.92	34.92	32.03	32.87	28.18	30.83	31.18	27.74	29.3	26.07	29.77
jgi.p|PleosPC9_1|114148	985.73	951.8	1065.13	1044.82	1035.74	1051.9	1191.77	1165.75	1076.4	1168.63	1278.16	1213.9	1151.15	1117.79	1128.11
jgi.p|PleosPC9_1|114149	97.46	100.65	104.47	97.42	106.85	107.04	102.9	112.7	85.52	97.5	125.43	132.36	125.13	132.51	117.81
jgi.p|PleosPC9_1|114151	0.52	1.84	0.91	0.5	0.45	0.85	1.08	0.56	1.24	1.93	0.83	1.95	1.16	0.42	0.73
jgi.p|PleosPC9_1|114152	0	0	0.18	0	0	0.2	0.18	0	0.32	0.17	0	0	0	0	0
jgi.p|PleosPC9_1|114156	87.21	90.6	88.96	89.39	100.43	87.43	95.28	98.6	85.37	95.37	115.65	122.16	108.37	112.11	101.77
jgi.p|PleosPC9_1|114158	90.12	96.32	114.72	127.09	110.8	67.65	81.2	68.89	68.49	73.01	46.45	46.32	54.11	59.81	65.42
jgi.p|PleosPC9_1|114161	1304.26	1147.11	1371.97	1246.56	1185.48	1562.69	1249.76	1113.69	1856.84	1350.01	919.44	1088.73	726.21	1094.83	1076.85
jgi.p|PleosPC9_1|114164	138.62	142.07	137.65	141.54	164.43	154.36	154.94	152.26	141.87	150.89	237.92	256.55	211.09	221.82	189.93
jgi.p|PleosPC9_1|114166	43.09	45.8	45.96	44.88	44.19	38	52.95	43.65	55.8	47.17	24.64	26.18	30.67	28.01	36.03
jgi.p|PleosPC9_1|114168	44.96	45.13	43.37	45.96	50.86	45.73	45.88	44.01	47.86	49.23	55.16	60.43	50.79	61.26	54.08
jgi.p|PleosPC9_1|114169	32.66	33.66	33.83	48.45	37.81	57.44	53.01	55.52	45.62	69.85	14.49	21.93	16.29	15.65	27.94
jgi.p|PleosPC9_1|114174	292.17	294.55	295.32	326.27	287.01	380.68	312.69	349.89	345.63	345.9	331.94	330.48	346.66	326.86	315.36
jgi.p|PleosPC9_1|114178	6.31	4.42	4.76	3.57	8.27	7.63	11.43	11.7	8.83	9.41	21.41	19.33	21.84	17.93	14.08
jgi.p|PleosPC9_1|114179	47.79	43.45	43.17	49.31	44.15	43.86	48.32	48.07	51.78	47.16	46.49	45.79	45.7	47.58	45.57
jgi.p|PleosPC9_1|114188	39.99	40.92	39.7	38.07	41.33	34.8	46.12	42.55	36.88	41.36	39.98	44.48	40.68	43.14	39.82
jgi.p|PleosPC9_1|114190	30.18	31.29	34.4	32.88	36.65	23.39	30.95	23.8	30.83	29.65	33.71	37.51	35.14	38.6	33.34
jgi.p|PleosPC9_1|114192	86.24	84.56	87.38	85.51	80.85	91.89	83.46	83.74	100.96	84.59	68.91	74.9	71.37	80.52	76.94
jgi.p|PleosPC9_1|114193	109.4	111.88	114.03	111.62	119.72	79.93	122.1	109.84	102.81	106.63	102.41	107.35	115.27	103.86	110.37
jgi.p|PleosPC9_1|114194	34.46	32.92	33.87	33.55	34.69	29.11	39.97	38.22	38.61	40.03	36.91	34.24	35.96	33.71	34.97
jgi.p|PleosPC9_1|114197	49.69	47.39	41.4	42.98	40.67	63.86	52.06	48.8	62.68	47.01	29.74	32.48	32.23	35.52	41.23
jgi.p|PleosPC9_1|114198	92.02	102.63	93.13	87.29	98.57	70.19	80.79	79.19	76.07	76.48	109.63	102.84	98.33	111.03	97.78
jgi.p|PleosPC9_1|114202	78.4	78.91	77.01	77.19	85.17	68.88	76.38	82.47	64.55	74.59	105.94	115.05	102.63	109.41	95.33
jgi.p|PleosPC9_1|114206	24.53	25.27	24.3	28.66	27.81	26.02	31.1	28.76	26.24	26.64	28.32	27.49	29.77	27.7	28.13
jgi.p|PleosPC9_1|114208	30.43	27.02	30.16	29.46	28.26	23.71	27.76	28.73	25.99	30.47	32.41	30.82	30.65	30.71	29.5
jgi.p|PleosPC9_1|114212	82.4	84.71	83.69	87.22	89.84	68.12	86.89	88.45	77.75	89.31	91.59	98.77	91.71	93.06	88.33
jgi.p|PleosPC9_1|114214	77.01	79.17	81.13	75.45	83.64	72.26	87.79	82.61	72.42	81.04	78.75	85.73	75.39	79.67	77.53
jgi.p|PleosPC9_1|114215	8.9	7.68	7.91	9.33	8.5	9.27	11.25	8.27	10.12	9.46	6.5	7.72	5.6	4.98	7.05
jgi.p|PleosPC9_1|114219	10.61	10.13	10.84	10.26	9.63	9.09	10.48	11	10.41	10.55	13.92	10.22	11.94	10.56	10.59
jgi.p|PleosPC9_1|114220	31.94	32.27	32.3	29.93	33.35	24.54	31.71	32.69	27.96	33.72	27.77	26.96	29.26	28.1	29.87
jgi.p|PleosPC9_1|114227	28.02	27.58	27.73	25.93	28.15	22.94	26.47	28.23	32.57	27.16	27.97	30.88	26.54	24.12	24.87
jgi.p|PleosPC9_1|114233	88.96	85.56	87.76	80.36	77.88	89.11	89.71	95.1	85.4	95.11	64.87	65.81	65.37	64.19	74.4
jgi.p|PleosPC9_1|114235	106.14	93.56	96.26	103.31	95.32	110.6	101.46	97.5	110.71	118.6	77.59	81.67	74.15	69.85	82.57
jgi.p|PleosPC9_1|114237	70.79	67.63	66.85	66.68	74.02	70.29	73.7	71.12	71.35	67.2	78.79	78.59	67.5	78.85	73.93
jgi.p|PleosPC9_1|114238	118	113.33	105.94	111.81	110.84	95.66	109.27	115.89	112.32	114.49	121.79	107.99	114.79	117.23	111.56
jgi.p|PleosPC9_1|114246	37.4	50.08	48.53	41.59	54.97	30.07	24.93	34.97	24.85	28.71	63.18	59.13	107.61	70.43	47.07
jgi.p|PleosPC9_1|114248	258.64	258.66	287.06	286.13	290.91	206.11	208.85	231.25	224.31	215.77	394.11	440.04	362.23	388.02	333.88
jgi.p|PleosPC9_1|114250	601.27	561.89	585.45	592.38	574.85	722.41	598.42	629.84	677.14	656.7	697.84	590.68	717	637.55	650.92
jgi.p|PleosPC9_1|114252	35.91	36.53	41.35	36.3	39.87	38.54	37.3	38.16	35.59	39.01	42.38	41.36	44.48	42.81	41.02
jgi.p|PleosPC9_1|114253	687.35	653.86	619.6	691.72	637.81	787.39	642.34	725.35	698.87	739.38	770.75	825.21	725.82	775.49	705.8
jgi.p|PleosPC9_1|114254	27.6	26.67	28.23	27.55	25.45	23	30.08	29.32	26.59	30.76	21.52	20.64	22.14	22.15	25.37
jgi.p|PleosPC9_1|114256	63.98	60.91	63.21	51.95	53.99	62.96	59.76	62.48	60.89	55.99	38.24	39.91	38.06	36.37	47.95
jgi.p|PleosPC9_1|114258	44.16	48.77	47.42	39.33	39.96	37.23	47.39	43.36	51.35	43.98	27.43	31.38	31.25	30.63	37.76
jgi.p|PleosPC9_1|114262	97.01	93.52	99.36	106.99	85.01	124.94	115.74	110.23	121.27	107.43	80.35	75.68	76.28	77.49	96.65
jgi.p|PleosPC9_1|114266	16.98	16.72	17.29	16.22	16.43	15.34	16.81	16.78	17.61	19.88	19.43	17.84	18.4	18.28	19.42
jgi.p|PleosPC9_1|114267	44.98	46.89	48.31	52.3	47.92	51.21	54.51	54.73	55.16	56.26	43.04	38.54	48.77	39.67	43.95
jgi.p|PleosPC9_1|114271	207.07	182.63	213.73	234.26	192.74	226.95	217.98	217.87	262.96	212.85	204	205.87	197.67	212.54	216.54
jgi.p|PleosPC9_1|114274	19.05	22.23	18.27	19.96	17.67	20.05	19.21	19.67	22.34	17.1	17.8	17.45	19.97	17.82	20.46
jgi.p|PleosPC9_1|114276	8.22	6.72	7.78	10.45	7.81	8.43	12.6	11.1	13.99	13.96	3.68	4.56	4.92	4.1	7.44
jgi.p|PleosPC9_1|114278	21.32	23.4	21.03	21.62	23.45	20.72	23.78	26.19	19.68	23.07	26.9	26.59	25.52	24.61	24.82
jgi.p|PleosPC9_1|114280	50.45	53.15	49.81	52.81	52.79	59.15	51.3	55.28	47.42	50.79	68.11	62.1	68.55	64.03	63.08
jgi.p|PleosPC9_1|114285	163.24	161.98	157.76	165.88	147.26	203.84	162.72	189.68	165.93	170.21	160.79	160.45	158.19	163.65	166.19
jgi.p|PleosPC9_1|114286	74.04	63.96	67.03	68.57	72.71	80.3	80.63	72.77	86.67	74.44	73.25	79.79	71.17	70.76	72.49
jgi.p|PleosPC9_1|114288	240.42	219.23	296.34	254.91	255.14	180.38	267.76	245.93	257.09	266.55	150.14	198.28	163.43	188.93	203.88
jgi.p|PleosPC9_1|114302	31.54	32.29	31.05	33.43	36.13	28.8	34.95	33.96	30.5	35.49	44.35	46.95	46.27	42.26	40.33
jgi.p|PleosPC9_1|114303	146.53	132.84	144.64	138.77	122.09	138	146.29	135.16	153.94	135.06	115.52	110.52	109.59	126.22	129.05
jgi.p|PleosPC9_1|114306	175.16	173.32	186.35	178.62	158.94	165.07	185.7	173.55	179.32	167.79	115.11	112.63	112.35	121.62	143.59
jgi.p|PleosPC9_1|114308	165.5	165.72	185.21	172.31	190.88	189.07	158.61	175.98	178.56	179.49	240.84	266	229.73	261.48	211.53
jgi.p|PleosPC9_1|114310	33.62	33.23	31.12	30.82	35.85	27.7	31.93	30.82	30.25	31.7	49.95	49.73	46.29	49.43	40.43
jgi.p|PleosPC9_1|114311	23.35	23.3	24.33	25.95	22.77	21.34	26.89	26.68	26.12	27.17	23.76	22.77	26.1	24.83	26.48
jgi.p|PleosPC9_1|114313	81.12	78.19	80.15	81.08	85.5	76.54	87.61	86.49	71.09	84.7	86.83	93.47	84.98	91.66	85.97
jgi.p|PleosPC9_1|114314	216.56	226.37	237.45	232.19	232.78	152.08	223.16	207.69	183.64	210.65	170.46	179.86	174.18	181.16	193.95
jgi.p|PleosPC9_1|114317	19.61	18.11	19.7	19.17	16.67	21.22	23.72	22.62	22.93	27.16	15.71	16.64	17.68	15.29	16.91
jgi.p|PleosPC9_1|114318	37.51	35.3	38.4	37.5	42.03	35.74	40.58	39.29	35.85	40.3	53.05	55.98	55.97	52.56	45.71
jgi.p|PleosPC9_1|114324	45.55	44.97	45.92	47.39	47.86	42.18	48.29	45.38	42.48	47.82	45.23	52.14	47.36	43.44	45.03
jgi.p|PleosPC9_1|114333	71.56	66.77	66.12	65.19	58.03	67.63	57.13	66.8	64.91	65.98	58.81	58.36	62.27	63.05	61.12
jgi.p|PleosPC9_1|114334	112.38	112.94	108.64	99.01	119.75	118.16	112.38	127.64	113.58	123.27	146.02	165.06	133.75	141.81	126.08
jgi.p|PleosPC9_1|114336	37.38	38.66	35.38	33.77	33.84	36.83	39.64	39.69	37.33	38.09	35.12	30.55	37.46	34.47	36.53
jgi.p|PleosPC9_1|114337	66.49	75.28	69.26	65.74	75.11	56.37	60.12	63.26	53.01	51.18	96.44	83.29	95.67	89.98	79.18
jgi.p|PleosPC9_1|114340	611.76	638.03	630.58	697.27	801.2	752.03	719.02	577.27	738.57	630.67	1354.15	1263.43	1142.37	1394.07	1054.13
jgi.p|PleosPC9_1|114342	48.49	50.43	51.2	49.14	52.62	46.58	54.35	52.82	49.58	53.56	48.03	53.93	52.88	51.42	51.18
jgi.p|PleosPC9_1|114345	76.33	80.09	72.57	83.54	90.64	66.19	70.69	67.18	63.27	63.07	123.89	111.5	112.69	119.62	96.84
jgi.p|PleosPC9_1|114349	0.08	0	0	0.06	0.06	0	0.09	0.06	0.16	0.17	0	0.08	0	0	0
jgi.p|PleosPC9_1|114352	15.93	18.25	17.68	17.09	15.25	16.5	16.66	18.68	14.77	15.89	11.37	10.91	15.08	11.33	14.25
jgi.p|PleosPC9_1|114354	838.61	840.67	800.15	873.65	891.79	785.02	737.23	737.28	853.74	767.24	1428.23	1225.82	1294.31	995.44	1020.28
jgi.p|PleosPC9_1|114367	1067.04	964.7	965.21	990.51	906.05	1210.68	924.56	1061.69	1096.88	1057.76	731.01	879.79	845.29	777.39	885.01
jgi.p|PleosPC9_1|114369	667.89	660.34	668.84	588.88	673.58	716.23	763.94	745.31	682.53	801.63	649.79	733.78	552.01	736.27	687.04
jgi.p|PleosPC9_1|114371	22.07	18.3	21.03	19.44	20.81	14.36	19.87	18.19	19.35	20.34	12.76	12.57	13.55	12.29	16.77
jgi.p|PleosPC9_1|114372	18.61	18.15	18.13	20.68	19.55	18.53	17.92	19.01	21.44	17.29	20.98	19.13	26.49	19.8	21.23
jgi.p|PleosPC9_1|114374	40.05	43.37	40.62	41.86	43.03	42.39	46.07	42.9	42.25	42.24	48.55	45.79	43.08	47.97	47.5
jgi.p|PleosPC9_1|114376	45.36	42.25	44.14	47.73	48.26	44.37	41.46	44.77	43.77	41.58	50.8	50.47	48.56	51.8	49.65
jgi.p|PleosPC9_1|114379	515.83	498.7	541.1	514.62	551.86	427.4	511.94	477.69	458.52	465.68	486.36	472.33	482.85	462.97	497.9
jgi.p|PleosPC9_1|114380	53.7	52.3	47.57	53.14	49.72	45.25	44.57	45.28	54.28	52.02	46.61	47.81	50.26	48.21	44.83
jgi.p|PleosPC9_1|114382	589.75	615.68	630.43	565.26	449.4	603.94	614.07	585.8	720.98	641.84	236.5	243.92	263.02	254.16	409.82
jgi.p|PleosPC9_1|114386	69.19	74.13	73.15	71.71	67.54	61.63	75.91	71.74	70.15	66.68	68.8	57.28	68.72	62.94	65.51
jgi.p|PleosPC9_1|114388	38.81	38.4	38.45	38.45	40.53	33.69	30.69	26.69	32.17	33.62	45.86	38.08	41.16	41.74	40.33
jgi.p|PleosPC9_1|114394	26.89	29.63	32.07	31.63	33.29	24.14	35.61	28.88	32.88	33	30.13	31.93	31.1	31.4	30.99
jgi.p|PleosPC9_1|114398	79.46	79.49	75.49	80.38	73.42	78.15	74.59	78.15	77.89	72.85	78.46	69.31	78.12	76.56	75.3
jgi.p|PleosPC9_1|114400	81.03	88.63	92.17	88.32	93.43	78.16	84.17	79.83	76.57	79.19	78.23	76.4	79.42	80.9	84.94
jgi.p|PleosPC9_1|114402	40.33	40.78	43.37	41.12	39.8	37.03	39.53	36.84	40.86	37.82	35.45	34.32	33.38	35.61	38.23
jgi.p|PleosPC9_1|114403	39.02	45.2	42.53	45.8	48.56	50.66	49.34	70.45	59.78	63.54	58.52	67.56	73.29	65.5	53.19
jgi.p|PleosPC9_1|114404	23.84	20.8	24.7	26.48	23.29	26.16	27.69	25.81	25.95	27.41	18.29	22.47	19.93	20.54	22.2
jgi.p|PleosPC9_1|114405	76.48	80.86	79.7	82.56	79.87	64.2	80.18	76.39	62.93	68.9	69.22	67.05	73.06	67.78	71.31
jgi.p|PleosPC9_1|114407	431.61	419.32	434.33	436.16	428.16	418.28	457.67	481.58	433.8	491	460.96	454.36	459.73	447.11	435.63
jgi.p|PleosPC9_1|114409	198.12	185.07	216.14	183.02	205.29	156.82	145.72	143	191.22	162.94	218.57	253.68	156.09	239.24	197.53
jgi.p|PleosPC9_1|114414	4.27	4.48	3.74	3.34	3.65	2.11	3.15	5.26	3.05	4.7	2.62	3.93	3.1	2.63	3.17
jgi.p|PleosPC9_1|114415	81.15	94.8	80.49	86	109.35	65.41	55.8	43.83	43.54	43.32	212.9	150.62	192.73	180.41	141.02
jgi.p|PleosPC9_1|114417	15.1	10.62	14.65	13.91	12.86	24.49	16.76	19.33	18.57	18.52	18.29	13.65	16.48	16.99	18.15
jgi.p|PleosPC9_1|114424	17.54	15.85	15.79	15.9	18.17	15.8	17.37	17.42	17.76	19.4	22.45	20.56	25.06	20.65	20.12
jgi.p|PleosPC9_1|114428	70.92	71.54	73.63	75.31	69.3	69.33	80.24	77.87	79.32	83.3	68.23	69.62	70.62	70.06	74.56
jgi.p|PleosPC9_1|114430	47.32	53.08	43.8	47.78	55.02	39.13	40.07	35.62	38.99	37.92	78.87	75.33	89.23	79.62	62.97
jgi.p|PleosPC9_1|114431	279.17	282.7	286.13	304.26	274.54	350.26	296	275.79	330.02	277.41	243.96	254.99	227.04	246.37	268.73
jgi.p|PleosPC9_1|114432	59.91	64.63	60.6	58.55	60.68	41.35	63.37	59.32	50.58	55.11	45.52	45.82	49.94	45.95	51.12
jgi.p|PleosPC9_1|114440	16.74	17.13	16.88	17.12	18.98	17.06	18.28	17.56	17.06	20.22	23.69	25.62	22.45	26.65	20.8
jgi.p|PleosPC9_1|114442	603.64	588.57	638.47	659.5	594.72	544.82	609.12	607.82	666.57	586.06	751.89	657.16	705.71	648.88	693.92
jgi.p|PleosPC9_1|114445	70.35	70.03	102.25	79.13	80.83	121.41	127.2	99.26	146.68	141.09	43.24	49.62	48.28	47.87	71.45
jgi.p|PleosPC9_1|114451	59.48	65.9	57.13	67.3	62.23	64.84	67.92	67.54	77.92	66.74	76.79	62.93	83.71	70.7	76.53
jgi.p|PleosPC9_1|114456	162.94	154.89	162.96	157.61	153.19	158.69	157.22	162.41	160.51	166.82	162.53	171.71	149.7	158.23	154.92
jgi.p|PleosPC9_1|114458	76.38	77.79	73.71	70.29	65.4	57.27	66.81	75.31	59.26	70.37	65.93	56.91	71.29	59.77	66.27
jgi.p|PleosPC9_1|114460	31.09	31.38	26.87	34.2	35.38	27.1	31.28	32.27	31.7	30.04	40.56	45.19	41.91	42.25	36.96
jgi.p|PleosPC9_1|114463	44.51	47.3	46.67	52.39	44.33	50.25	48.2	46.72	47.46	45.83	49.49	45.88	43.17	49.53	47.49
jgi.p|PleosPC9_1|114464	225	203.84	200.92	239.35	239.71	365.09	223.48	215.63	240.78	255.09	161.94	146.8	115.43	172.82	193.14
jgi.p|PleosPC9_1|114467	25.19	28.49	24.3	25.15	29.22	19.41	22	22.31	21.52	23.1	30.65	27.95	24.56	29.63	27.03
jgi.p|PleosPC9_1|114468	21.97	21.49	24.1	24.21	25.93	19.01	25.39	24	23.5	24.31	23.14	23.99	24.17	24.06	26.39
jgi.p|PleosPC9_1|114474	37.13	32.94	32.81	34	32.24	38.14	35.31	41.16	42.13	39.89	20.94	24.98	20.05	21.37	27.44
jgi.p|PleosPC9_1|114476	2.7	2.6	3.2	2.62	2.85	2.58	1.87	2.38	2.75	2.7	1.56	1.94	2.81	1.46	2.81
jgi.p|PleosPC9_1|114481	0.21	0	0.25	0.11	0.12	0.09	0	0	0	0	0.06	0.08	0.09	0.08	0.08
jgi.p|PleosPC9_1|114482	255.8	282.3	269.19	255.53	260.92	252.87	214.66	251.76	224.44	230.1	343.58	276.34	328.52	306.32	291.24
jgi.p|PleosPC9_1|114483	2885.71	1566.75	2037.1	2012.74	2094.57	1650.23	1245.53	1081.21	1485.63	1486.34	1970.56	2037	2104.73	2134.02	2065.63
jgi.p|PleosPC9_1|114486	307.06	326.99	295.91	310.24	282.72	337.86	279.12	328.12	305.37	317.45	333.45	276.26	288.59	358.85	336.49
jgi.p|PleosPC9_1|114489	4.38	3.08	3.39	4.17	2.52	4.96	3.68	2.79	3.48	2.48	4.43	1.26	4.2	3.98	4.22
jgi.p|PleosPC9_1|114491	7.94	9.27	7.79	9.32	9.82	10.96	9.58	8.87	10.09	9.75	14.67	14.84	13.54	13.46	12.17
jgi.p|PleosPC9_1|114492	11.39	12.42	11.26	12.49	11.32	12.65	14.28	12.79	12.86	13.98	8.74	9.13	9.81	9.5	10.24
jgi.p|PleosPC9_1|114500	20.43	18.52	21.56	25.87	21.35	23.53	22.47	25.23	24.56	22.42	18.47	18.98	16.97	16.92	18.97
jgi.p|PleosPC9_1|114502	24.69	24.85	27.34	25.74	26.91	20.58	25.59	24.33	23.21	24.28	18.56	17.65	26.36	17.51	22.55
jgi.p|PleosPC9_1|114505	43.28	43.2	43.34	44.49	40.85	50.21	46.32	47.23	42.77	43.95	37.04	34.21	38.94	36.35	39.02
jgi.p|PleosPC9_1|114507	133.54	73.03	82.5	112.96	102.58	127.48	176.26	161.36	171.31	140.08	83.91	97.9	66.75	103.82	117.12
jgi.p|PleosPC9_1|114510	19.24	19.62	18.97	19.86	22.31	15.74	18.81	19.39	17.44	17.42	26.4	25.5	27.79	26.85	23.78
jgi.p|PleosPC9_1|114516	187.83	166.56	174.26	186.25	176.6	322.22	193.6	187.16	214.74	198.21	195.69	204.65	187.75	204.85	220.6
jgi.p|PleosPC9_1|114518	20.92	20.23	20.34	21.71	19.27	19.57	22.3	23.77	22.74	22.75	20.03	18.48	20.82	18.6	20.14
jgi.p|PleosPC9_1|114520	50.85	52.1	52.03	49.13	50.46	63.08	58.16	52.22	50.68	50.65	37.9	45.09	34.6	37.97	43.58
jgi.p|PleosPC9_1|114521	116.54	108.66	97.45	115.3	101.01	169.84	101.05	114.5	117.32	128.14	121.41	111.57	115.53	116.88	128.1
jgi.p|PleosPC9_1|114522	653.35	697.47	670.63	676.41	656.55	745.17	709.45	784.74	775.9	722.24	742.41	632.46	739.83	784.96	762.55
jgi.p|PleosPC9_1|114523	78.57	71.08	74.71	100.25	62.8	114.87	97.69	87	86.2	86.84	52	42.13	45.05	50.25	65.38
jgi.p|PleosPC9_1|114530	57.29	55.3	60.64	59.77	57.43	71.11	71.97	65.63	69.54	61.41	60.86	61.64	64.47	56.56	63.91
jgi.p|PleosPC9_1|114534	63.92	71.01	66.82	64.58	70.7	46.31	70.67	65.17	53.63	64.88	61.9	64.35	66.44	61.53	64.12
jgi.p|PleosPC9_1|114535	162.79	186.06	167.42	179.39	198.8	201.4	174.33	160.03	220.2	259.23	69.1	75.31	62.76	76.77	132.35
jgi.p|PleosPC9_1|114536	17.22	13.42	14.97	15.92	15.6	13.75	17.37	16.59	15.69	20.3	12.76	14.38	12.92	12.17	15.63
jgi.p|PleosPC9_1|114537	161.34	157.83	151.52	162.88	169.74	197.15	159.07	178.85	160.17	188.6	198.13	212.45	179.71	184.79	181.92
jgi.p|PleosPC9_1|114545	59.4	54.32	57.95	59.64	56.87	55.81	49.85	62.82	54.3	62.09	60.46	63.47	61.55	61.54	54.09
jgi.p|PleosPC9_1|114547	0	0	0.1	0	0	0	0.11	0	0	0	0	0	0	0	0
jgi.p|PleosPC9_1|114553	92.51	111.58	79.87	82.43	78.44	72.89	73.7	73.24	63.72	62.68	67.3	68.63	74.15	63.93	76.88
jgi.p|PleosPC9_1|114557	283.96	275.19	297.64	287.04	276.07	325.55	277.12	286.55	259.83	283.37	264.59	262.95	258.3	260.79	275.02
jgi.p|PleosPC9_1|114559	494.86	468.26	471.52	477.92	465.85	580.42	508.26	531.65	561.38	499.97	593.74	478.88	600.88	558.57	549.96
jgi.p|PleosPC9_1|114560	152.66	137.17	91.37	127.29	76.94	97.21	109.96	109.01	165.84	86.34	72.2	72.67	61.38	71.31	96.69
jgi.p|PleosPC9_1|114563	10.96	13.32	10.6	11.87	12.3	11.46	13.06	12.6	14.96	15.97	7.46	10.59	9.23	7.64	9.9
jgi.p|PleosPC9_1|114566	280.67	248.67	255.17	262.06	258.71	320.49	272.37	297.61	298.59	290.73	326.85	270.96	349.31	299.05	303.56
jgi.p|PleosPC9_1|114567	1.48	1.73	2.19	1.89	1.51	2.1	2.73	2.11	3.03	2.39	0.94	2.02	1.51	0.99	1.71
jgi.p|PleosPC9_1|114569	132.99	135.72	121.59	121.31	128.69	112.99	103.59	131.54	95.85	117.87	154.63	136.6	137.53	164.73	140.04
jgi.p|PleosPC9_1|114571	48.85	47.3	48.13	44.67	45.23	35.14	48.81	46.36	52.76	47.26	42.45	38.07	41.8	41.64	43.7
jgi.p|PleosPC9_1|114573	0.89	0.7	0.26	1.08	0.83	0.67	0.79	1.02	1.17	0.93	1.64	1.5	1.13	0.32	1.15
jgi.p|PleosPC9_1|114574	17.02	20.31	17.67	18.65	19.47	16.43	19.85	17.91	19.22	18.16	20.98	18.27	19.01	16.97	16.95
jgi.p|PleosPC9_1|114578	103.11	149.91	110.3	135.75	176.79	57.09	65.24	72.39	70.14	74.12	149.81	143.37	126.94	131.86	120.96
jgi.p|PleosPC9_1|114580	33.26	33.65	29.82	44.56	39.02	41.13	43.33	48.92	43.08	37.26	52.57	55.67	51.69	49.49	44.29
jgi.p|PleosPC9_1|114583	22.36	18.78	24.03	22.65	15.87	16.1	14.11	16.05	20.25	15.24	7.78	9.24	7.02	10.86	13.58
jgi.p|PleosPC9_1|114584	53.62	52.57	51.18	52.47	54.08	48.58	48.34	48.27	57.04	58.45	59.34	58	56.52	59.43	55.74
jgi.p|PleosPC9_1|114585	69.13	83.71	76.55	82.15	87.76	60.9	54.8	43.17	48.53	54.47	87.87	67.1	80.38	83.57	73.19
jgi.p|PleosPC9_1|114587	28.42	27.46	28.62	37.04	36.56	39.11	42.65	38.66	42.36	57.79	42.55	50.82	36.48	36.67	41.26
jgi.p|PleosPC9_1|114588	96.55	103.64	99.7	103.56	105.24	107.04	91.11	87.38	80.98	92.46	134.91	116.65	132.45	131.69	122.87
jgi.p|PleosPC9_1|114594	24.92	24.44	27.95	30.28	46.95	19.35	20.34	24.21	22.21	24.26	97.93	96.28	109.36	89.22	65.38
jgi.p|PleosPC9_1|114595	6.69	5.25	5.79	8.51	6.47	7.12	7.78	9	8.85	7.97	7.31	8.33	7.7	7.29	7.7
jgi.p|PleosPC9_1|114596	7.15	9.12	7.93	9.93	8.97	10.11	11.57	10.56	9	10.36	9.8	8.59	13.71	9.47	8.54
jgi.p|PleosPC9_1|114601	63.37	66.77	66.44	60.61	66.52	50.94	71.14	62.17	60.4	65.68	52.55	53.27	57.34	55.99	56.81
jgi.p|PleosPC9_1|114602	108.09	122.85	126.75	154.76	207.5	183.82	166.75	122.43	181.22	147.57	298.65	452.23	200.62	364.57	266.88
jgi.p|PleosPC9_1|114603	75.44	76.07	71.38	75.34	76.48	75.18	74.33	77.86	65.26	77.44	84.33	85.2	83.12	86.72	81.11
jgi.p|PleosPC9_1|114605	15.27	33.63	10.91	8.86	8.51	9.21	9.89	7.97	9.71	8.72	8.37	5.8	11.53	6.33	8.97
jgi.p|PleosPC9_1|114608	27.22	29.85	27.9	23.69	32.41	15.02	15.58	11.43	18.29	18.43	51.05	52.21	41.31	54.98	37.78
jgi.p|PleosPC9_1|114610	28.02	26.96	28.76	29.2	30.27	30.71	30.02	30.62	30.14	31.43	28.06	28.12	27.88	28.56	27.71
jgi.p|PleosPC9_1|114615	46.77	45.72	46.52	49.62	49.06	44.4	55.37	47.95	53.66	53.6	54.53	57.61	57.3	52.92	55.69
jgi.p|PleosPC9_1|114618	46.06	44.89	44.71	42.39	48.86	38.75	47.02	50.93	46.91	44.88	73.43	62.41	72.37	64.36	60.61
jgi.p|PleosPC9_1|114621	13.1	13.63	16.09	27.33	16.41	27.86	25.25	28.07	26.62	24.22	10.8	12.47	14	14.35	13.75
jgi.p|PleosPC9_1|114622	46.31	46.65	52.79	38.53	43.1	29.78	32.32	40.47	36.46	45.01	44.03	43.34	43.59	40.66	45.35
jgi.p|PleosPC9_1|114626	84.97	88.17	87.37	86.8	88.43	98.35	87.94	89.41	79.18	93.09	71.15	83	71.47	80.86	80.01
jgi.p|PleosPC9_1|114633	42.18	53.9	48.18	42.12	49.66	33.69	43.54	47.47	37.06	45.34	45.12	43.68	61	46.23	46.53
jgi.p|PleosPC9_1|114634	1.27	1.81	1.29	0.58	1.79	0.35	1.17	1.24	1.08	1.54	1.26	0.77	1.99	1.4	1.24
jgi.p|PleosPC9_1|114637	43.75	42.26	39.74	42.26	35.08	38.57	45.77	44.1	45.49	44.09	28.06	29.51	27.18	24.17	34.93
jgi.p|PleosPC9_1|114639	52.95	52.41	51.48	49.16	47.22	46.65	47.44	50.01	43.97	46.76	45.01	49.46	48.18	49.4	46.56
jgi.p|PleosPC9_1|114640	35.92	35.46	34.08	37.27	37.77	38.73	39.89	33.61	34.35	35.34	43.34	34.76	37.33	35.1	38.73
jgi.p|PleosPC9_1|114644	22.57	22.34	22.79	22.26	21.44	20.16	22.84	21.47	23.75	23.37	18.3	18.76	19.62	19.11	20.68
jgi.p|PleosPC9_1|114647	906.28	854.04	917.39	949.57	877.42	935.93	974.46	1052.59	1027.32	959.7	1272.3	1344.16	1212.04	1254.05	1127.12
jgi.p|PleosPC9_1|114651	37.72	38.07	38.13	37.19	40.59	40.47	46.66	42.7	43.83	43.56	40.87	39.77	40.49	39.77	42.47
jgi.p|PleosPC9_1|114659	33.68	32.85	33.62	35.01	34.69	34.08	41.68	37.13	36.77	37.48	27.48	27.37	29.35	29.58	29.41
jgi.p|PleosPC9_1|114661	87.54	82.12	86.42	89.32	82.01	88.15	96.47	94.69	90.21	90.56	78.12	79.5	71.69	72.51	78.78
jgi.p|PleosPC9_1|114662	53.11	57.87	57.2	57.56	58	38.28	58.65	57.2	60.72	52.16	40.26	40.1	44.19	40.37	47.67
jgi.p|PleosPC9_1|114663	123.85	141.75	134.08	112.07	125.72	127.76	108.54	115.79	102.35	108.14	75.5	93.94	62.08	93.81	100.64
jgi.p|PleosPC9_1|114664	38.56	42.33	39.95	38.53	39.36	33.76	35.64	43.59	34.71	35.44	37.67	38.42	33.98	36.55	37.02
jgi.p|PleosPC9_1|114668	35.2	32.54	33.88	39.13	40.26	38.66	36.67	26.47	43.3	37.18	42.39	41.15	27.68	42.56	40.65
jgi.p|PleosPC9_1|114671	162.75	165.9	180.76	178.28	156.52	186.96	175.64	168.59	172.46	165.9	160.99	157.13	162.71	145.05	163.63
jgi.p|PleosPC9_1|114672	40.56	41.4	38.24	41.35	39.25	32.37	42.48	36.49	40.36	37.7	33.33	29.96	34.39	34.6	37.88
jgi.p|PleosPC9_1|114675	60.54	55.23	53.09	51.06	47.54	60.19	56	55.51	65.45	54.82	48.26	48.97	56.68	58.1	53.35
jgi.p|PleosPC9_1|114677	72.84	71.19	69.29	72.72	73.38	70.31	74.22	75.67	66.55	73.37	81.12	78.4	80.95	77.11	76.2
jgi.p|PleosPC9_1|114678	24.61	19.09	23.67	16.37	21.77	25.64	30.95	36.1	32	30.13	23.22	30.09	23.26	27	23.3
jgi.p|PleosPC9_1|114681	22.99	25.56	22.66	21.23	24.57	18.24	23.05	23.57	23.4	22.11	19.52	20.54	20.93	20.8	21.24
jgi.p|PleosPC9_1|114683	11.07	16.31	8.69	17.48	11.52	6.67	8.62	12.12	10.22	7.33	23.33	16.24	21.09	20.72	17.86
jgi.p|PleosPC9_1|114684	6.14	11.46	5.17	11.78	8.42	4.45	6.82	9.05	5.34	4.01	12.17	9.59	12.45	10.68	10.1
jgi.p|PleosPC9_1|114689	228.63	208.44	229.33	255.49	236.44	406.98	254.44	234.9	278.51	280.65	248.25	277.79	226.82	274.49	267.9
jgi.p|PleosPC9_1|114691	76.83	70.81	68.63	75.31	70.54	73.59	69.36	85.43	72.82	83.88	89.5	83.55	87.17	86.77	83.42
jgi.p|PleosPC9_1|114695	52.96	54.86	57.37	53.29	52.63	43.75	44.96	49.19	44.97	48.34	49.1	48.08	46.24	46.59	47.59
jgi.p|PleosPC9_1|114702	118.14	135.73	158.12	125.76	119.9	101.19	120.86	141.8	110.21	116.57	109.46	87.03	90.78	90.37	95.44
jgi.p|PleosPC9_1|114704	33.31	35.1	34.75	36.19	36.49	32.98	40.18	39.84	37.38	38.59	34.84	37.81	33.56	29.74	32.12
jgi.p|PleosPC9_1|114705	46.42	46.8	48.94	47.11	48.69	42.48	58.61	52.89	53.49	57.14	39.45	40.88	37.38	38.54	42.64
jgi.p|PleosPC9_1|114706	19.39	19.85	20.15	18.81	20.45	15.71	23.42	20.7	18.8	19.28	15.56	16.1	16.35	15.58	17.59
jgi.p|PleosPC9_1|114708	1103.49	1039.07	1024.85	1079.67	1001.08	1251.62	1200.07	1229.84	1323.43	1128.28	1060.39	923.31	1196.82	1073.62	1135.64
jgi.p|PleosPC9_1|114710	94.17	100	91.36	90.75	91.15	68.43	77.87	83.25	67.07	70.77	83.9	83.43	83.17	92.46	83.72
jgi.p|PleosPC9_1|114716	289.16	280.06	277.31	297.25	297.74	299.99	260.37	296.59	295.75	284.16	437.41	443.42	414.11	469.46	373.39
jgi.p|PleosPC9_1|114717	38.25	56.1	49.88	32.43	48.12	34.35	32.47	37.82	26.19	30.23	65.67	52.12	76.02	57.91	48.18
jgi.p|PleosPC9_1|114718	428.45	443.33	406.58	429.81	452.86	337	348.9	446.25	412.71	444.75	724.83	689.77	696.59	694.89	545.51
jgi.p|PleosPC9_1|114722	15.16	14.3	14.72	15.73	15.79	13.57	16.88	15.36	13.4	15.71	18.02	14.64	17.14	15.2	15.6
jgi.p|PleosPC9_1|114725	185.21	202.28	194.24	202.51	209.78	192.6	252.84	284.98	232.94	257.04	128.43	169.05	131.36	127.04	168.31
jgi.p|PleosPC9_1|114728	76.57	71.74	72.87	72.38	79.95	74.22	69.73	76.44	72.45	74.64	110.78	102.68	118.84	106.44	90.1
jgi.p|PleosPC9_1|114730	215.96	196.47	252.05	221.82	222.2	197.67	211.78	200.88	206.35	221.24	171.52	177.32	148.68	168.99	183.85
jgi.p|PleosPC9_1|114733	25.49	25.51	26.41	28.31	25.29	21.12	30.59	26.95	31.74	28.12	18.72	18.02	20.65	20.7	22.82
jgi.p|PleosPC9_1|114734	60.38	62.29	66.54	64.5	65.67	50.89	62.97	55.84	57.36	55	60.76	60.56	57.08	61.12	60.52
jgi.p|PleosPC9_1|114739	89.6	83.5	86.07	88.7	87.94	85.65	91	80.13	104.6	90.38	75.69	77.1	78.21	77.79	82.8
jgi.p|PleosPC9_1|114742	59.02	57.42	54.69	58.87	57.98	50.6	57.98	59.55	58.66	53.94	49.42	59.51	59.42	56.2	54.87
jgi.p|PleosPC9_1|114743	90.62	93.05	98.4	101.93	96.36	92.9	102.93	101.47	108.03	101.19	93.57	99.84	90.76	94.49	94.19
jgi.p|PleosPC9_1|114748	59.32	59.98	57.44	57.35	62.8	52.13	51.46	58.63	58.41	56.19	83.6	95.95	86.65	87.91	72.2
jgi.p|PleosPC9_1|114751	16.18	17.34	15.71	16.85	15.56	13.79	13.14	15.31	16.56	16.38	18.36	14.98	18.35	19.09	15.37
jgi.p|PleosPC9_1|114754	15.25	17.58	15.21	17.14	21.43	13.51	12.17	17.6	12.95	14.36	42.31	37.21	38.36	40.69	27.93
jgi.p|PleosPC9_1|114755	16.96	14.98	16.01	16.33	18.36	16.46	19.47	17.38	14.49	17.06	15.72	16.04	16.29	16.44	16.87
jgi.p|PleosPC9_1|114761	95.57	98.81	93.36	108.39	99.25	122.79	94.68	89.02	115.3	93.59	118.85	110.75	104.62	117.28	108.95
jgi.p|PleosPC9_1|114764	1567.66	1592.69	1690.11	1625.8	1505.59	1260.12	1351.94	1318.86	1261.73	1306.23	1331.29	1308.32	1288.82	1504.9	1411.94
jgi.p|PleosPC9_1|114765	323.48	322.34	316.17	318.01	321.89	472.32	275.7	347.44	311.91	350.31	484.56	524.92	431.37	460.7	390.38
jgi.p|PleosPC9_1|114767	43.39	42.9	45.2	43.03	44.98	30.2	47.62	43.02	43.37	43.99	38.66	42.18	38.98	37.93	40.58
jgi.p|PleosPC9_1|114770	24.13	26.07	26.51	24.41	25	29.84	21.29	26.65	28.15	25.5	25.99	22.87	23.74	25.03	26.83
jgi.p|PleosPC9_1|114771	116.98	239.76	204.54	80.35	137.37	60.71	39.92	200.97	21.29	42.58	197.71	87.21	310.09	164.62	111.18
jgi.p|PleosPC9_1|114777	107.41	110.71	116.33	110.18	110.39	75.37	108.09	112.1	103.95	105.15	98.94	103.52	105.41	100.12	105.4
jgi.p|PleosPC9_1|114781	74.81	81.92	68.55	68.02	79.58	62.89	57.29	65.97	62.34	65.46	130.17	121.25	132	108.31	94.79
jgi.p|PleosPC9_1|114782	20.74	22.28	20.52	21.03	21.65	20.67	20.11	20.55	20.55	20.14	26.44	27.72	30.7	27.18	26.44
jgi.p|PleosPC9_1|114784	39.62	38.25	40.88	41.11	41.48	37.05	43.61	41.39	43.07	45.9	33.68	38.51	36.17	35.27	38.15
jgi.p|PleosPC9_1|114785	926.96	870.64	940.27	800.2	940.19	1030.58	777.89	902.7	761.11	837.88	914.3	1024.83	1034.08	996.11	925.04
jgi.p|PleosPC9_1|114786	262.75	321	324.63	242.07	286.18	243.53	319.49	387.25	234.95	286.74	310.86	267.23	410.8	309.68	283.65
jgi.p|PleosPC9_1|114788	22.45	24.23	22.98	20.38	25.76	13.69	24.61	20.81	19.22	20.84	14.6	14.43	19.52	14.79	18.31
jgi.p|PleosPC9_1|114790	63.85	64.43	58.55	56.94	60.07	50.11	52.37	64.36	49.01	63.63	74.99	66.56	74.16	72.99	65.5
jgi.p|PleosPC9_1|114791	145.41	148.82	139.95	138.73	132.43	132.48	129	139.75	118.19	130.38	112.8	108.32	112.73	110.79	124.4
jgi.p|PleosPC9_1|114793	63.8	67.13	64.41	59.46	60.07	43.72	60.04	58.5	55.05	59.53	48.6	46.26	52.61	43.65	53.53
jgi.p|PleosPC9_1|114794	118.78	129	151.05	90.64	129.98	87.61	83.56	137.79	69.29	94.42	156.16	164.78	216.86	166.12	129.08
jgi.p|PleosPC9_1|114795	53.58	51.04	51.71	51.27	48.6	45.97	50.36	50.26	49.65	55.5	47.73	44.28	47.72	43.41	47.7
jgi.p|PleosPC9_1|114799	86.36	83.04	87.42	66.09	79.65	104.45	105.54	81.52	141.98	108.24	116.82	137.51	83.04	110.75	103.38
jgi.p|PleosPC9_1|114803	57.27	54.09	58.84	55.02	59.7	73.8	64.26	66.83	50.91	57.95	73.79	65.28	81.6	74.55	67.73
jgi.p|PleosPC9_1|114806	21.03	19.96	19.42	19.01	19.71	19.43	17.72	17.79	15.45	17.83	17.75	18.97	17.16	18.67	17.6
jgi.p|PleosPC9_1|114807	53.03	49.71	54.05	50.91	43.68	53.99	48.73	48.68	51.57	45.06	40.61	40.25	43.35	41.83	45.47
jgi.p|PleosPC9_1|114808	109.36	104.17	113.01	104.84	96.41	105.98	107.95	99.96	122.41	115.83	88.24	78.21	88.07	98.88	99.76
jgi.p|PleosPC9_1|114810	204.16	207.37	204.51	216.2	199.59	218.2	197.89	196.97	194.17	190.73	189.01	177.08	177.13	173.66	187.79
jgi.p|PleosPC9_1|114814	11.17	10.77	9.46	9.05	11.53	15.67	9.13	11.45	9.76	8.59	14.99	12.54	16.75	12.95	12.56
jgi.p|PleosPC9_1|114816	49.2	40.65	43.61	39.65	37.08	39.38	37.59	47.01	38.33	44.16	33.61	35.86	35.65	33.07	34.69
jgi.p|PleosPC9_1|114819	22.24	21.43	23.56	20.78	20.37	15.64	20.8	23.79	17.37	20.86	12.21	15.74	13.78	11.65	16.85
jgi.p|PleosPC9_1|114820	154.38	133.79	149.96	114.35	98.93	69.33	99.87	122.47	97.15	96.25	15.6	16.14	14.16	12.02	60.99
jgi.p|PleosPC9_1|114822	112.17	106.93	106.95	89.39	103.95	119.05	113.72	136.53	109.28	134.85	117.57	125.56	123.42	117.61	115.49
jgi.p|PleosPC9_1|114829	28.14	29.34	26.43	27.56	26.2	23.78	29.18	28.34	28.58	31.85	14.06	14.95	15.16	15.58	21.59
jgi.p|PleosPC9_1|114831	67.05	82.05	68.58	41.88	56.57	51.07	52.13	63.6	70.23	56.76	74.67	99.29	68.91	84.63	72.52
jgi.p|PleosPC9_1|114840	85.93	81.75	77.34	90.38	88.25	90.62	99.2	105.96	96.91	108.07	132.53	135.7	132.65	118.17	110.65
jgi.p|PleosPC9_1|114841	57	57.39	59.31	53.22	53.61	50.5	57.02	59.48	63.24	55.75	53.58	51.1	50.57	46.48	51.51
jgi.p|PleosPC9_1|114842	32.69	28.2	32.63	26.2	23.92	48.96	40.69	38.9	41.79	47.27	13.22	15.83	13.46	13.15	24.53
jgi.p|PleosPC9_1|114846	12.37	12.06	14.06	14.86	13.42	12.43	17.57	16.13	14.94	15.53	9.22	11.03	10.03	9.58	11.7
jgi.p|PleosPC9_1|114848	38.15	33.55	35.79	40.65	37.47	37.37	40.1	41.96	43.37	54.31	34.88	38.66	39	37.82	41.06
jgi.p|PleosPC9_1|114850	28.21	27.05	28.55	21.14	26.3	31.44	50.45	41.1	43.91	46.39	25.47	26.59	31.11	27.17	28.86
jgi.p|PleosPC9_1|114852	38.7	42.99	39.34	33.11	45.16	30.93	30.42	33.95	32.19	36.38	64.41	81.61	69.9	72.31	52.29
jgi.p|PleosPC9_1|114853	9.64	7.24	9.43	8.8	8.12	13.28	10.9	7.07	11.28	8.35	8.57	6.26	9.03	5.56	7.66
jgi.p|PleosPC9_1|114854	52.21	46.66	56.79	49.28	56.43	43.94	47.39	48.73	41.69	46.47	61.38	58.96	63.66	69.85	52.41
jgi.p|PleosPC9_1|114856	36.93	38.74	39.58	39.46	36.04	34.37	38.24	38.22	35.83	36.72	31.97	29.6	32.67	28.84	32.8
jgi.p|PleosPC9_1|114861	53.37	50.5	57.27	58.57	51.3	55.21	60.12	54.99	62.66	51.15	60.16	55.07	59.54	60.56	60.56
jgi.p|PleosPC9_1|114862	62.85	60.5	63.35	61.68	62.73	55.13	55.82	53.28	58.85	57.07	57.17	61.69	51.54	60.53	58.19
jgi.p|PleosPC9_1|114864	547.26	568.69	569.13	623.86	577.93	522	519.08	500.75	455.66	465.17	668.78	571.18	616.44	557.51	563.04
jgi.p|PleosPC9_1|114869	24.76	22.26	22.34	27.85	19.46	25.48	28.13	26.17	26.79	27.26	12.38	14.65	13.37	12.77	19.22
jgi.p|PleosPC9_1|114875	125.83	132.27	158.4	160.38	129.5	119.85	133.71	129.51	133.98	133.71	76.44	79.26	65.68	72.56	100.91
jgi.p|PleosPC9_1|114880	62.43	58.62	59.3	67.3	64.31	72.56	68.05	69.88	72.48	71.23	87.77	95.07	87.01	87.66	78.29
jgi.p|PleosPC9_1|114885	19.73	19.68	18.09	15.94	16.52	18.55	16.04	18.86	15.54	16.52	13.39	13.47	13.93	13.56	15.19
jgi.p|PleosPC9_1|114888	19.21	18.44	19.85	19.72	19.71	20.77	20.46	19.39	19.25	19.98	21.11	19.5	20.35	21.66	22.16
jgi.p|PleosPC9_1|114892	26.22	24.57	24.97	27.37	25.98	35.46	36.71	28.88	43.04	35.92	19.2	22.44	17.17	20.76	25.16
jgi.p|PleosPC9_1|114895	247.36	213.3	275.57	246.17	219.06	232.15	262.01	230.07	307.21	268.77	140.84	189.88	115.18	162.18	188.16
jgi.p|PleosPC9_1|114896	39.52	40.87	40.93	40.73	40.81	32.07	34.25	32.52	41.17	42.13	35.12	41.67	31.14	35.85	34.48
jgi.p|PleosPC9_1|114899	42.59	44.6	49.07	45.69	46.92	33.79	48.29	47.3	41.57	46.42	24.83	30.85	26.81	29.01	36.15
jgi.p|PleosPC9_1|114902	162.44	156.35	136.25	136.3	125.32	133.54	119.15	154.34	132.62	132.39	197.9	170.96	213.45	200.34	160.1
jgi.p|PleosPC9_1|114904	207.43	216.92	213.24	174.97	217.36	190.99	227.84	166.98	339.78	212.65	250.58	330.7	210.58	256.1	255.89
jgi.p|PleosPC9_1|114905	21.35	19.92	21.27	21.74	17.75	23.46	20.35	22.14	18.89	21.5	20.31	17.94	22.85	18.69	18.92
jgi.p|PleosPC9_1|114907	1.2	1.99	1.02	1.55	2.16	1.72	1.63	1.57	2.19	2.79	1.84	1.41	2.4	1.84	2.38
jgi.p|PleosPC9_1|114912	109.91	110.28	111.28	109.09	126.63	97.57	131.34	121.15	107.67	116.33	141.63	161.14	121.38	151.76	130.95
jgi.p|PleosPC9_1|114914	21.83	22.69	23.25	22.95	21.48	17.72	22.84	24.54	19.1	22.8	16.6	17.07	17.24	17.56	18.85
jgi.p|PleosPC9_1|114915	214.85	184.79	194.98	201.92	212.24	221.59	221.03	232.25	237.08	242.74	311.15	331.79	294.95	305.66	254.63
jgi.p|PleosPC9_1|114919	34.75	33.48	32.87	32.83	36.12	30.46	30.3	33.24	32.73	31.99	28.07	27.96	24.73	26.52	27.21
jgi.p|PleosPC9_1|114920	29.12	27.39	26.27	23.43	27.02	20.99	22.26	25.19	24.3	25.4	41.55	39.74	43.22	40.66	35.37
jgi.p|PleosPC9_1|114925	240.3	221.62	241.9	266.94	248.43	227.62	233.43	193.6	238.76	207.45	223.7	250.62	220.74	269.88	243.19
jgi.p|PleosPC9_1|114926	98.76	98.38	98.21	106.96	112.94	136.73	119.19	114.16	111.62	110.5	119.48	131.57	115.84	123.67	118.88
jgi.p|PleosPC9_1|114928	22.81	22.78	21.84	23.17	22.72	21.25	19.82	23.26	20.85	19.61	27.25	21.99	29.27	24.89	26.2
jgi.p|PleosPC9_1|114930	29.23	40.21	34.57	33.97	36.19	34.08	41.61	41.35	39.79	56.41	22.39	39.47	25.72	22.69	31.63
jgi.p|PleosPC9_1|114932	13.13	13.41	13.27	12.6	13.57	10.64	15.94	14.34	13.1	13.51	9.98	9.73	11.01	10.44	12.43
jgi.p|PleosPC9_1|114934	29.06	24.78	23.54	28.8	23.03	20.79	24.24	24.34	22.38	21.63	10.01	9.08	10.64	9.96	16.03
jgi.p|PleosPC9_1|114936	36.6	35.72	30.36	38.29	34.82	53.12	32.43	32.94	30.99	32.55	32.2	28.18	33.06	30.12	31.37
jgi.p|PleosPC9_1|114940	41.95	48.23	42.79	46.29	58.74	42.88	39.54	43.13	45.25	47.33	85.69	85.34	93.91	75.13	61.22
jgi.p|PleosPC9_1|114944	54.81	58.52	56.24	57.57	67.65	95.7	60.22	64.19	65.3	57.49	98.43	89.39	100.53	90.18	81.93
jgi.p|PleosPC9_1|114947	38.71	31.39	31.81	33.72	32.42	37.41	29.97	33	29.46	33.7	31.78	32.05	28.78	29.54	31.35
jgi.p|PleosPC9_1|114948	34.24	34.34	36.99	35.03	35.7	25.16	41.25	34.76	31.47	36.99	27.83	28.14	27.74	28.71	30.74
jgi.p|PleosPC9_1|114949	30.34	33.81	32.25	31.27	33.38	26.39	32.94	33.98	31.56	31.83	28.96	31.07	32.94	29.29	31.17
jgi.p|PleosPC9_1|114953	9.14	10.83	9.53	10.12	9.99	8.68	12.1	10.44	9.35	11.08	8.73	9.71	9.95	9.61	9.48
jgi.p|PleosPC9_1|114954	122.76	124.01	134.66	140.56	125.94	101.63	141.23	120.69	141.6	132.13	115.15	116.49	107.69	109.48	124.32
jgi.p|PleosPC9_1|114956	310.33	330.07	331.7	303.62	319.96	221.75	263.97	255.13	205.7	244.35	333.66	316.59	315.09	390.42	309.87
jgi.p|PleosPC9_1|114959	37.11	38.17	39.19	37.63	41.52	28.95	45.13	41.65	38.5	44.56	33.91	36.54	34.99	34.84	34.86
jgi.p|PleosPC9_1|114962	0	0	0	0	0	0	0	0	0	0	0	0	0	0	0
jgi.p|PleosPC9_1|114965	306.56	327.98	353.65	349.63	317.39	236.98	270.62	272.76	264.26	253.92	201.19	216.63	196.63	218.27	250.65
jgi.p|PleosPC9_1|114968	182.09	194.7	195.86	175.85	206.17	188.99	197.73	212.21	184.06	187.44	278	303.05	282.51	270.65	235.78
jgi.p|PleosPC9_1|114974	11.66	9.1	8.02	7.88	9.01	12.13	11.44	11.38	10.86	12.74	7.98	8.55	7.2	6.84	8.95
jgi.p|PleosPC9_1|114978	23.84	22.65	18.62	19.33	21.26	24.11	19.18	21.23	19.35	17	42	30.87	37.3	28.89	27.96
jgi.p|PleosPC9_1|114982	21.16	19	20.18	22.7	20.48	21.94	24.44	25.35	23.77	26.86	15.85	16.67	17.21	16.83	19.73
jgi.p|PleosPC9_1|114983	39.01	40.03	40.34	44.82	42.03	42.36	42.89	43.02	48.22	45.17	54.54	49.52	51.17	49.61	44.88
jgi.p|PleosPC9_1|114984	99.65	111.93	111.9	88.89	100.6	78.37	101.07	106.81	85.96	83.62	58.45	55.54	56.15	54.86	69.82
jgi.p|PleosPC9_1|114986	22.85	20.61	24.2	20.85	22.37	19.99	21.04	18.18	20.74	19.41	21.37	23.18	24.45	22.45	25.22
jgi.p|PleosPC9_1|114987	32.78	34.15	33.05	38.03	33.23	33.77	38.22	34.43	39.76	34.93	27.88	31.59	25.74	30.67	32.39
jgi.p|PleosPC9_1|114989	76.04	76.67	75.75	78.33	72.84	76.41	76.06	78.95	83.07	70.4	67.26	63.17	61.5	65.26	73
jgi.p|PleosPC9_1|114994	47.76	58.34	41.17	41.8	45.73	48.85	67.44	77.91	62.28	51.25	41.11	41.5	38.82	28.54	41.34
jgi.p|PleosPC9_1|114996	414.68	390.93	404.36	421.53	424.95	451.53	421.58	441.54	455.74	430.4	524.43	442.15	570.23	466.65	461.93
jgi.p|PleosPC9_1|114999	54.25	55.04	62.51	59.84	74.25	57.33	68.13	64.32	72.84	72.18	80.67	84.76	92.31	82.23	73.92
jgi.p|PleosPC9_1|115000	224.66	235.72	237.14	221.59	218.72	185.67	200.79	214.85	182.47	220.96	179.04	175.67	185.76	194.72	197.82
jgi.p|PleosPC9_1|115003	71.31	68.88	71.38	66.44	70.51	57.86	85.95	78.78	65.05	80.7	49.82	55.04	62.21	54.5	61.88
jgi.p|PleosPC9_1|115007	15.33	17.26	14.18	13.21	11.1	15.96	17.13	18.29	18.98	20.79	3.42	8.49	5.24	6.24	8.51
jgi.p|PleosPC9_1|115011	22.9	21.27	21.58	22.3	23.47	20.7	25.28	24.16	24.81	25	22.8	22.07	21.02	22.92	21.99
jgi.p|PleosPC9_1|115013	436.53	398.93	430.99	424.72	416.31	490.87	459.87	472.54	490.25	432.63	502.67	416.47	498.59	455.22	477.46
jgi.p|PleosPC9_1|115017	31.97	20.09	29.01	26.89	29.35	42.28	49.89	34.94	48.55	53.45	38.92	59.87	34.42	47.63	40.84
jgi.p|PleosPC9_1|115018	1.72	1.42	1.64	1.79	1.74	1.58	1.19	1.83	3.94	1.15	4.31	2.7	2.82	3.17	1.46
jgi.p|PleosPC9_1|115020	21.13	21.52	22.28	20.83	22.95	17.36	25.98	23.68	21.61	24.32	17.94	18.12	17.72	17.4	20.06
jgi.p|PleosPC9_1|115022	21.13	20.86	23.44	22.19	22.53	19.76	24.71	23.66	25.38	26.86	20.63	19.72	20.57	19.21	20.65
jgi.p|PleosPC9_1|115027	14.96	14.88	14.63	12.79	13.42	28.17	19.66	17.97	17.6	17.68	10.66	12.06	12.55	10.35	14.35
jgi.p|PleosPC9_1|115029	152.51	132.7	160.47	141.4	132.29	190.89	180.3	192.68	178.33	199.6	169.3	180.52	164.38	157.48	169.64
jgi.p|PleosPC9_1|115030	19.34	17.39	19.88	16.23	18.3	14.2	21.79	19.14	15.55	21.37	14.46	14.24	15.52	13.93	15.86
jgi.p|PleosPC9_1|115034	15.24	9.76	13.81	10.66	9.67	14.88	18.46	14.6	17.5	15.08	6.52	5.44	6.66	6.4	8.44
jgi.p|PleosPC9_1|115035	236.81	268.05	249.2	234.92	259.22	185.76	229.94	246.65	202.22	206.3	348.48	303.1	372.62	326.07	294.1
jgi.p|PleosPC9_1|115038	0.21	0.49	0.37	0.57	0.45	0.27	0.25	0.18	1.66	0.36	1.16	1.35	0.8	1.82	0.94
jgi.p|PleosPC9_1|115040	0.69	0.22	0.43	0.58	0.48	0.65	0.88	0.32	0.33	1.42	0.64	0.73	0	0.74	0.42
jgi.p|PleosPC9_1|115044	12.99	7.09	11.67	10.62	13.51	7.62	14.16	10.71	14.42	16.29	8.05	19.92	6.56	13.14	14.51
jgi.p|PleosPC9_1|115045	73.55	71.76	75.7	66.45	105.74	58.88	54.49	56.03	64.18	67.08	156.93	200.67	163.83	170.19	121.22
jgi.p|PleosPC9_1|115047	21.13	22.46	22.57	26.19	23.67	22.26	27.76	25.44	28.09	30.41	18.52	17.87	19.31	16.37	19.33
jgi.p|PleosPC9_1|115050	36.73	33.81	35.24	40.08	35.53	40.24	38.46	36.03	38.65	39.09	38.71	36.96	37.51	38.03	37.37
jgi.p|PleosPC9_1|115051	39.48	46.37	43.12	41.6	44.61	38.03	38.96	40.78	43.92	41.04	42.24	43.12	46.58	44.03	42.66
jgi.p|PleosPC9_1|115052	6.64	9.53	5.07	5.38	4.6	3.05	4.92	5.23	4.22	3.98	4.18	3.55	4.52	3.86	4.86
jgi.p|PleosPC9_1|115054	77.47	75.86	77.27	73.4	78.89	95.8	72.74	79.75	75.29	80.14	99.97	96.75	95.59	94.83	84.75
jgi.p|PleosPC9_1|115057	2.36	3.17	2.23	2.27	3.78	2.07	2.14	2.2	3.17	2.1	4.7	5.51	5.8	4.64	4.76
jgi.p|PleosPC9_1|115058	136.22	141.92	139.39	132.88	136.61	110.31	165.08	136.35	152.92	132.98	50.96	47.61	55.67	55.58	91.97
jgi.p|PleosPC9_1|115062	11.66	11.84	12.14	10.54	13.78	9.45	13.95	12.11	11.2	12.6	13.67	14.53	15.13	13.54	14.11
jgi.p|PleosPC9_1|115063	201.26	171.74	191.64	198.57	154.78	306	215.24	183.34	216.8	207.82	107.41	115.09	130.7	116.63	159.46
jgi.p|PleosPC9_1|115065	8.11	8.37	7.59	7.71	8.21	9.7	8.91	9.61	8.11	8.11	7.61	9.51	9.08	7.08	8.15
jgi.p|PleosPC9_1|115067	545.62	584.35	524.65	572.03	674.18	568.87	490.69	511.76	501.51	473.02	760.84	807.35	876.63	771.97	705.6
jgi.p|PleosPC9_1|115068	10.15	9.82	6.95	10.48	9.49	6.9	8.07	6.99	6.6	7.78	6.45	5.82	6.89	4.79	6.43
jgi.p|PleosPC9_1|115070	9.38	8.98	9.24	9.72	10.27	7.85	13.41	13.53	11.04	8.48	7.34	6.96	7.56	7.48	7.98
jgi.p|PleosPC9_1|115071	0	0	0	0	0	0	0	0	0	0	0	0	0	0	0
jgi.p|PleosPC9_1|115072	1.35	0.82	1.41	2.76	1.19	2.47	3.36	2.58	2.25	1.47	1.27	0.56	0.97	1.79	0.88
jgi.p|PleosPC9_1|115073	33.98	50.91	53.86	31.21	54.15	32.78	26.45	47.36	21.89	26.15	103.23	56.45	108.2	84.19	64.4
jgi.p|PleosPC9_1|115074	178.44	183.39	177.18	178.2	168.52	189.92	160.17	163.52	129.87	147.55	167.85	160.31	161.98	184.87	172.98
jgi.p|PleosPC9_1|115075	36.47	41.64	34.5	34.01	35.59	42	35.85	36.16	35.2	39.98	35.86	35.37	33.62	35.34	36.58
jgi.p|PleosPC9_1|115080	46.47	51.05	48.35	53.44	56.74	28.85	30.63	30.72	32.05	35.73	44.39	52.23	36.54	47.26	46.98
jgi.p|PleosPC9_1|115082	0.19	0.27	0.19	0.13	0.28	0.16	0.15	0.27	0.22	0.24	0.57	0.35	0.45	0.34	0.3
jgi.p|PleosPC9_1|115083	31.56	30.46	31.36	33.41	35.18	34.15	35.47	32.46	36.5	34.22	34.91	31.58	35.43	32.39	33.68
jgi.p|PleosPC9_1|115087	33.78	23.91	17.94	8.84	19.39	87	119.86	77.3	189.96	78.2	53.24	42.16	71.69	43.3	65.37
jgi.p|PleosPC9_1|115088	56.65	61.21	60.73	60.45	69.67	75.31	65.84	50.38	95.33	70.72	104.68	93.38	89.25	86.38	84.52
jgi.p|PleosPC9_1|115090	126.78	132.99	136.2	135.86	133.33	101.21	126.31	127.22	103.82	121.01	146.14	142.07	150.48	136.19	139.21
jgi.p|PleosPC9_1|115091	4.42	4.24	4.36	3.58	4.27	2.61	2.46	3.66	2.53	2.46	3.61	2.14	2.24	4.69	2.76
jgi.p|PleosPC9_1|115095	13.93	14.8	14.49	12.94	13.81	9.86	12.35	13.31	11.03	12.73	8.36	8.3	11.3	8.17	10.63
jgi.p|PleosPC9_1|115097	0.33	0.1	0	0.19	0	0	0.19	0	0	0	0	0.09	0	0	0
jgi.p|PleosPC9_1|115098	48.27	49.03	53.42	67.01	48.78	52.11	69.6	73.15	61.47	69.25	41.9	45.38	41.37	44.51	52.04
jgi.p|PleosPC9_1|115100	1.81	2.12	1.17	1.63	1.88	1.4	1.31	1.28	1.1	1.08	2.05	1.72	1.77	1.82	1.58
jgi.p|PleosPC9_1|115104	566.42	575.87	612.54	605.23	534.02	703.8	628.3	628.5	686.41	610.3	588.28	560.9	517.84	517.94	572.64
jgi.p|PleosPC9_1|115105	62.34	60.5	63.54	59.96	65.98	61.77	66.09	68.15	62	65.09	78.87	81.11	75.07	75.44	69.51
jgi.p|PleosPC9_1|115108	36	36.34	36.44	31.26	35.57	37.1	45.89	41.73	54.23	46.96	28.87	35.33	28.12	25.38	34.06
jgi.p|PleosPC9_1|115112	23.11	23.15	23.88	19.32	27.02	23.67	27.32	25.73	20.64	25.2	27.01	31.17	28.62	26.68	24.97
jgi.p|PleosPC9_1|115113	15.6	16.22	15.15	15.35	14.93	15.16	19.87	17.91	17.53	17.83	13.77	14.34	14.01	13.86	14.69
jgi.p|PleosPC9_1|115115	29.68	30.97	30.85	38.13	22.27	38.28	56.57	61.4	38.03	40.46	11.18	10.58	15.35	10.19	20.54
jgi.p|PleosPC9_1|115120	39.27	48.48	34.7	39.27	44.05	36	39.85	43.86	34.48	37.94	54.25	48.59	45.38	43.89	42.35
jgi.p|PleosPC9_1|115121	122.15	113.98	107.15	124.22	106.64	134.63	115.66	123.76	106.9	119.82	78.36	80.35	91.9	88.76	96.16
jgi.p|PleosPC9_1|115129	25.93	24.17	27.15	23.72	26.45	23.51	27.65	30.77	21.32	27.44	23.36	22.67	25.27	24.48	24.37
jgi.p|PleosPC9_1|115135	0	0	0	0	0.07	0	0.09	0	0.32	0	0	0	0	0	0.17
jgi.p|PleosPC9_1|115140	81.12	81.06	82.18	88.11	84	97.82	81.24	84.55	78.4	73.74	80.05	71.03	79.34	74.72	76.99
jgi.p|PleosPC9_1|115141	23.87	25.42	25.44	23.91	26.27	19.58	26.83	23.57	22.18	23.47	26.97	25.14	22.49	22.62	25.46
jgi.p|PleosPC9_1|115143	0.6	0.44	0.31	1.91	0.51	3.59	2.23	1.58	2.62	1.48	0.38	0	0.55	1.46	1.08
jgi.p|PleosPC9_1|115144	105.46	110.09	106.93	104.6	102.33	75.36	101.17	105.73	86.59	91.71	68.84	59.46	73.94	65.97	79.69
jgi.p|PleosPC9_1|115146	64.25	71.93	67.02	78.4	69.34	62.59	82.27	74.99	67.91	71.36	44.39	44.8	42.75	48.38	54.74
jgi.p|PleosPC9_1|115147	64.47	59.33	59.19	62.64	56.17	151.12	68.43	66.14	72.96	58.75	54.78	46.91	49.01	48.49	64.76
jgi.p|PleosPC9_1|115150	424.51	416.08	384.28	348.12	308.43	510.86	352.12	316.29	408.26	343.72	369.33	229.31	332.69	291.51	311.96
jgi.p|PleosPC9_1|115158	40.46	40.43	37.76	42.06	40.79	40.27	45.3	42.87	37.54	42.88	38.71	39.06	41.29	39.68	39.14
jgi.p|PleosPC9_1|115161	31.09	31.23	31.7	31.75	30.81	29.68	34.4	29.61	31.99	31.9	27.96	26.6	24.6	27	30.68
jgi.p|PleosPC9_1|115163	265.46	252.37	241.44	269.77	256.33	279.79	246.02	253.69	253.23	253.39	290.54	273.52	240.23	271.02	261.52
jgi.p|PleosPC9_1|115164	0.76	0.98	1.75	2.97	0.71	3.06	2.32	1.11	2.39	2.58	0.6	0.48	0.77	1.56	1.34
jgi.p|PleosPC9_1|115167	47.78	50.38	46.72	51.21	50.85	40.31	50.14	50.02	40.15	46.66	58.85	58.35	61.17	58.52	54.19
jgi.p|PleosPC9_1|115168	52.02	48.97	47.18	49.62	55.44	58.32	52.13	48.59	57.32	64.71	79.15	87.32	64.78	69.84	62.25
jgi.p|PleosPC9_1|115173	69.24	80.86	70.53	56.9	98.82	53.3	48.34	54.21	78.42	65.65	104.96	152.37	136.11	133.14	91.34
jgi.p|PleosPC9_1|115175	11.32	10.69	11.92	12.06	10.03	13	14.75	12.5	12.51	10.72	11.53	8.37	10.6	9.3	12.88
jgi.p|PleosPC9_1|115184	54.08	55.54	57.97	54.31	52.38	57.71	53.22	60.01	49.17	48.98	62.37	50.19	63.67	59.37	59.63
jgi.p|PleosPC9_1|115187	121.13	103.4	114.69	118.06	109.61	209.61	120.27	111.11	139.62	111.63	99.1	101.85	91.74	90.53	101.24
jgi.p|PleosPC9_1|115190	185.22	182.06	188.98	172.23	192.89	173.3	199.63	211.46	189.61	198.17	231.21	244.96	223.38	234.46	204.26
jgi.p|PleosPC9_1|115191	87.53	89.34	86.2	87.51	77.02	68.87	68.68	75.42	87.71	90.97	72.14	68.57	75.7	74.79	81.03
jgi.p|PleosPC9_1|115193	94.07	87.49	99.08	107.18	97.46	152.47	105.48	107.67	102.05	101.96	115.48	120.96	103.12	122.78	116.25
jgi.p|PleosPC9_1|115195	45.02	49.85	48.39	45.32	48.18	34.5	46.43	44.84	44.43	43.35	49.45	46.18	50.18	47.51	49.41
jgi.p|PleosPC9_1|115197	37.16	36.57	39.83	38.31	40.12	39.69	38.04	36.23	45.28	39.28	38.46	39.13	41.07	36.36	41.06
jgi.p|PleosPC9_1|115198	169.99	159.19	165.48	168.86	180.57	178.19	166.68	159.63	225.86	197.77	213.89	220.12	211.7	213.23	199.35
jgi.p|PleosPC9_1|115201	0	0	0	0	0.05	0	0	0	0	0	0	0.06	0.15	0	0
jgi.p|PleosPC9_1|115204	7.28	10.06	6.98	7.3	15.66	6.52	7.46	6.53	8.5	6.88	23.17	48.78	26.46	36.7	25.09
jgi.p|PleosPC9_1|115205	9.33	8.01	9.24	7.97	7.5	8.64	13.25	9.3	10.95	10.13	3.91	4.01	3.56	4.22	5.99
jgi.p|PleosPC9_1|115209	10.34	15.14	10.07	8.96	9.02	6.58	6.7	8.96	6.29	7.94	4.1	3.86	4.12	4.47	5.32
jgi.p|PleosPC9_1|115210	39.73	45.9	47.32	43.83	46.71	30.2	44.77	44.83	34.61	42.91	26	30.66	26.72	27.09	31.22
jgi.p|PleosPC9_1|115229	6.27	6.22	5.86	5.6	5.82	5.98	5.71	6.32	6.36	5.93	5.5	5.2	5.87	4.84	5.43
jgi.p|PleosPC9_1|115234	0.24	0	0	0	0.04	0.13	0	0.08	0.41	0.11	0.11	0	0	0	0.11
jgi.p|PleosPC9_1|115238	207.86	198.06	204.73	173.39	253.31	198.14	189.99	207.36	206.45	223.93	354.57	377.47	397.19	386.13	281.43
jgi.p|PleosPC9_1|115241	73.45	82.19	60.43	73.84	69.67	64.19	70.51	81.1	74.58	70.78	53.91	48.38	55.52	50.35	64.09
jgi.p|PleosPC9_1|115243	42	38.18	40.75	40.94	46.78	41.5	47.45	46.6	41.91	48.52	62.01	54.79	65.38	52.88	48.51
jgi.p|PleosPC9_1|115245	536.64	561.36	563.22	512.7	498.57	498.98	428.19	463.49	420.29	431.01	475.3	420.8	461.43	493.65	473.89
jgi.p|PleosPC9_1|115251	70.06	65.09	62.65	71.83	61.16	93.52	65.42	64.36	63.69	69.42	75.02	70.31	70.15	67.1	70.34
jgi.p|PleosPC9_1|115254	19.3	17.8	18.21	17.83	17.28	16.04	18.77	20.12	18.29	19.7	17.17	18.06	17.33	16.38	18.56
jgi.p|PleosPC9_1|115256	39.09	39.31	39.57	35.88	40.87	28.77	37.51	36.97	37.48	38.41	34.81	35.02	36.49	34.4	37.08
jgi.p|PleosPC9_1|115257	57.8	62.75	60.06	56.88	61.07	47.71	64.52	60.09	53.65	55.28	50.64	47.24	51.53	50.58	55.65
jgi.p|PleosPC9_1|115261	167.07	179.18	167.71	152.3	198.19	146.14	156.73	172.71	149.29	156.42	285.75	283.16	279.06	269.04	234.22
jgi.p|PleosPC9_1|115263	0.45	0.48	0.21	0.28	1.04	1.23	0.48	0.62	0.66	0.56	1.6	1.3	1.94	1.56	1.4
jgi.p|PleosPC9_1|115265	58.86	52.58	51.01	40.95	58.63	62.34	86.45	91.6	77.7	95.41	80.93	89.03	109.96	96.86	75.32
jgi.p|PleosPC9_1|115267	95.31	97.66	95.83	91.52	95.28	76.47	88.7	90.06	87.69	100.84	88.1	92.41	92.77	88.49	88.22
jgi.p|PleosPC9_1|115268	14.89	13.64	14.59	18.63	15.88	11.13	14.28	16.05	11.36	12.36	19.57	15.84	15.27	19.84	16.49
jgi.p|PleosPC9_1|115272	179.94	185.53	192.48	190.25	205.04	149.56	191.16	165.11	150.76	178.17	183.18	178.28	184.06	196.49	190.85
jgi.p|PleosPC9_1|115273	181.86	177.68	192.86	206	166.99	181.03	220.79	199.28	243.56	241.5	137.56	148.07	146.42	134.09	172.18
jgi.p|PleosPC9_1|115281	104.68	105.59	110.52	112.06	91.05	120.31	118.34	113.19	116.54	110.64	53.7	53.25	65.03	55.29	76.97
jgi.p|PleosPC9_1|115283	997.84	978.07	981.9	1080.53	821.74	1203.8	959.82	1076.15	1030.53	968.91	675.59	695.95	591.13	631.67	833.22
jgi.p|PleosPC9_1|115286	32.24	31.94	33.38	33.1	30.17	30.75	31.38	30.16	34.62	28.2	27.5	25.85	28.39	28.19	31.07
jgi.p|PleosPC9_1|115288	42.65	42.92	44.26	43.94	44.88	33.77	47.18	43.8	43.18	41.76	36.62	35.86	36.15	38.98	39.35
jgi.p|PleosPC9_1|115289	205.4	212.01	171.67	196.04	215.21	242.54	171.91	193.18	185.17	169.18	337.4	270.64	343.73	314.23	265.63
jgi.p|PleosPC9_1|115295	10.1	8.61	7.56	8.01	9.92	12.3	8.64	10.11	10.09	10.03	10.22	9.68	11.87	11.08	10.42
jgi.p|PleosPC9_1|115303	360.31	358.89	378.27	315.89	416.15	284.41	252.5	302.47	262.59	285.68	534.8	566.64	463.49	476.57	415.45
jgi.p|PleosPC9_1|115306	15.15	17.15	18.2	18.41	17.3	18.15	18.78	20.43	18.69	19.06	15.39	17.31	14.48	16.48	17.59
jgi.p|PleosPC9_1|115308	0.12	0.28	0.28	0.19	0.41	0.16	0.14	0	0	0	0.19	0	0.61	0	0.13
jgi.p|PleosPC9_1|115314	46.43	33.12	36.78	31.63	36.92	49.32	44.23	48.67	48.63	56.72	36.33	41.52	41.29	43.96	39.05
jgi.p|PleosPC9_1|115315	675.6	635.21	682.24	670.77	679.77	682.59	686.97	721.73	729.8	704.18	798.67	671.2	815.73	763.38	763.23
jgi.p|PleosPC9_1|115316	244.52	225.23	258	256.84	239.16	203.97	265.82	246.08	243.36	249.21	129.17	137.11	130.39	137.34	180.56
jgi.p|PleosPC9_1|115317	257.56	227.19	244.57	270.52	216.85	298.55	292.03	281.06	370.8	307.32	164.67	179.62	145.86	178.9	208.54
jgi.p|PleosPC9_1|115319	119.06	99.13	102.01	87.77	111.44	134.31	102.36	111.1	98.37	96.86	203.8	226.95	233.29	214.91	165.26
jgi.p|PleosPC9_1|115320	38.59	56.25	34.13	28.57	39.33	19.92	28.85	22.92	26.31	24.84	23.42	24.24	27.92	29.06	29.75
jgi.p|PleosPC9_1|115322	8.48	7.99	8.04	7.4	7.63	3.8	5.9	5.43	5.58	5.64	8.89	7.67	10.91	8.05	8.47
jgi.p|PleosPC9_1|115324	61.45	61.74	73.16	65.38	62.53	58.33	61.71	61.22	56.6	64.47	43.4	46.34	46.04	49.81	54.66
jgi.p|PleosPC9_1|115327	50.09	54.99	52.4	47.56	52.22	43.79	59.03	52.07	59.78	51.33	40.24	42	42.06	41.34	46.95
jgi.p|PleosPC9_1|115330	37.28	37.9	42.65	39.83	41.92	39.64	45.67	46.14	43.07	48.03	46.46	44.71	43.41	45.09	40.74
jgi.p|PleosPC9_1|115335	1512.57	1320.03	1466.08	1597.86	1497.55	2387.39	2020.52	1730.05	2462.16	1840.79	1482.63	1564.33	1447.23	1518.46	1587.4
jgi.p|PleosPC9_1|115337	27.45	28.52	25.28	27.02	27.46	21.24	20.38	26.13	27.5	22.78	26.45	27.63	28.69	22.27	29.07
jgi.p|PleosPC9_1|115340	46.27	50.92	49.19	46.33	64.12	28.18	32.7	33.54	35.99	36.5	65.85	91.09	87.58	77.07	64.07
jgi.p|PleosPC9_1|115342	27.46	35.15	31.58	32.49	25.57	27.91	30.3	29.3	31.86	25.91	26.25	30.15	25.31	28.47	29.62
jgi.p|PleosPC9_1|115343	285.89	315.2	232.2	297.89	451.45	462.12	317.98	262.34	418.67	373.03	717.42	1108.94	574.54	833.38	667.3
jgi.p|PleosPC9_1|115346	17.86	16.77	16.8	17.32	16.66	19.25	19.21	18.07	21.63	20.26	14.4	14.88	14.78	15.32	17.14
jgi.p|PleosPC9_1|115353	12.33	11.54	13.55	11.74	12.09	9.18	13.76	12.09	10.95	11.49	11.57	11.3	10.46	11.92	12.34
jgi.p|PleosPC9_1|115354	61.64	66.5	61.9	61.99	62.62	66.47	57.85	60.38	56.49	59.5	66.76	64.64	55.46	65.48	61.05
jgi.p|PleosPC9_1|115359	59.88	58.42	64.9	57.2	96.49	61.16	51.97	55.6	62.13	59.91	155.23	254.93	179.36	189.72	115.34
jgi.p|PleosPC9_1|115362	64.64	60.81	63.4	73.52	74.04	84.74	85.36	72.28	77.27	87.63	99.39	103.41	92.91	96.96	87.52
jgi.p|PleosPC9_1|115363	44.29	39.69	40.3	36.14	38.52	36.42	39.45	36.1	35.05	40.22	27.12	33.77	26.43	27.65	33.35
jgi.p|PleosPC9_1|115367	39.42	37.88	36.3	39.61	35.49	36.14	39.52	38.31	40.76	37.16	39.74	34.42	35.22	37.4	39.18
jgi.p|PleosPC9_1|115368	51.92	63.98	56.2	38.98	40.76	33.9	46.44	87.12	24.31	47.28	24.67	26.54	46.9	25.45	32.03
jgi.p|PleosPC9_1|115373	127.86	131.04	129.35	144.76	144.03	141.5	138.86	157.52	134.05	150.74	150.02	160.81	150.62	149.34	136.18
jgi.p|PleosPC9_1|115375	16.12	16.16	14.25	14.57	17.05	11.5	15.45	14.59	14.91	14.6	14.27	14.58	15.7	14.41	14.44
jgi.p|PleosPC9_1|115378	31.53	28.48	32.02	31.39	31.04	28.25	27.73	30.57	30.28	33.6	26.17	24.88	27.78	26.71	29.21
jgi.p|PleosPC9_1|115381	366.12	402.81	366.14	382.81	469.95	339	328.11	332.08	318.73	307.26	584.37	576.43	612.29	550.76	492.19
jgi.p|PleosPC9_1|115383	82.12	76.58	85.8	78.24	86.52	87.19	79.63	83.52	78.56	84.6	81.31	88.91	79.07	80.86	84.14
jgi.p|PleosPC9_1|115391	7.51	6.82	6.05	6.83	9.02	7.86	9.65	6.64	10.76	8.32	3.43	4.46	5.08	3.71	6.38
jgi.p|PleosPC9_1|115392	105.52	121.73	121.76	150.68	124.58	134.48	121.05	100.72	105.91	87.79	132.84	99.26	142.08	124.48	118.46
jgi.p|PleosPC9_1|115394	26.51	27.55	28.04	25.89	31.71	22.48	29.32	29.06	27.77	32.3	31.72	34.18	34.89	30.73	30.48
jgi.p|PleosPC9_1|115399	13.96	16.77	14.42	14.89	15.54	17.13	18.5	16.52	16.31	18.12	10.31	10.5	10.76	9.98	12.52
jgi.p|PleosPC9_1|115403	146.89	149.85	168.33	143.08	163.88	113.59	124.67	109.97	143.85	125.41	134.51	171.43	120.55	154.73	142.31
jgi.p|PleosPC9_1|115410	76.45	85.5	78.42	80.56	74.45	77.58	80.64	76.98	78.83	75.16	73.06	78.78	79.26	75.78	78.26
jgi.p|PleosPC9_1|115416	109.31	97.26	105.75	105.84	94.55	117.05	114.06	118.61	133.09	125.02	73.77	75.95	67.38	74.03	86.68
jgi.p|PleosPC9_1|115417	12.52	12.12	11.81	11.86	11.85	10.46	13.3	12.43	10.53	12.07	12.02	11.61	11.46	10.98	12.07
jgi.p|PleosPC9_1|115418	32.82	29.34	32.19	29.6	30.8	32.24	30.2	35.65	30.13	33.65	30.97	37.23	35	33.72	36.11
jgi.p|PleosPC9_1|115419	13.38	13.64	11.28	11.15	11.98	6.84	8.62	8.44	8.06	8.9	8.58	8.24	9.45	6.58	9.51
jgi.p|PleosPC9_1|115420	23.49	24.24	27.02	26.21	24.51	24.33	29.73	26.17	23.22	25.02	22.14	19.71	19.92	21.51	23.96
jgi.p|PleosPC9_1|115424	88.03	91.27	114.74	75.08	127.69	64.66	59.7	60.37	39.1	48.46	128.64	140.84	155.87	164.73	121.3
jgi.p|PleosPC9_1|115426	38.27	35.92	39.73	32.85	33.14	35.28	41.52	38.66	33.85	35.31	28.85	26.64	28.53	28.52	34.87
jgi.p|PleosPC9_1|115427	80.11	107.37	96.35	89.63	88.84	128.96	94.09	116.4	113.35	132.12	73.2	82.58	117.06	83.37	88.2
jgi.p|PleosPC9_1|115431	13.81	13.13	13.35	19.75	36.08	10.14	15.95	19.64	16.77	19.8	81.92	90.42	90.75	84.6	56
jgi.p|PleosPC9_1|115432	63.59	64.04	68.99	66.57	60.71	63.12	74.77	69.1	72.93	72.18	51.92	51.49	52.86	49.5	56.84
jgi.p|PleosPC9_1|115439	39.91	41.45	43.02	42.09	39.02	34.21	43.26	40.26	43.55	38.34	34.23	34.29	34.71	34.48	36.51
jgi.p|PleosPC9_1|115441	4.47	5.13	4.11	4.13	4.29	4.27	3.54	3.56	4.74	3	4.34	4.13	3.87	4.97	4.34
jgi.p|PleosPC9_1|115443	34.06	34.44	33.32	33.31	35.14	30.75	35.7	35.63	36.29	34.19	37.67	34.64	39.2	35.62	35.43
jgi.p|PleosPC9_1|115445	285.35	292.43	278.11	299.38	276.4	339.62	341.1	344	395.81	359.19	182.27	207.76	218.12	199.95	258.39
jgi.p|PleosPC9_1|115447	0.23	0.18	0.27	0.83	0.13	0.3	0.27	0.13	0.24	0.35	0.12	0	0.2	0	0.09
jgi.p|PleosPC9_1|115450	15.89	18.07	15.73	14.22	22.45	13.91	14.7	21.37	15.45	17.97	28.14	60.7	40.03	32.79	26.37
jgi.p|PleosPC9_1|115453	305.24	304.89	294.9	264.94	306.85	208.02	253.76	237.65	301.26	286.07	408.87	354.59	401.26	382.39	335.18
jgi.p|PleosPC9_1|115458	3.86	5.78	6.57	11.34	59.28	19.86	16.27	8.32	22.03	15.47	295.33	177.02	223.79	231.95	111.33
jgi.p|PleosPC9_1|115460	110.78	114.98	112.38	105.77	120.73	97.69	96.88	110.05	91.45	95.07	189.88	142.3	202.91	160.45	144.47
jgi.p|PleosPC9_1|115466	98.45	99.27	81.33	84.1	83.67	103.78	94.91	104.63	97.29	89.99	69.36	72.78	65.21	66.33	79.86
jgi.p|PleosPC9_1|115474	128.77	128.89	141.42	140.34	137.76	90.33	137.98	124.21	131.16	132.56	116.55	132.25	113.04	121.36	120.85
jgi.p|PleosPC9_1|115478	86.93	84.93	86.11	80.76	86.25	93.8	88.96	95.66	82.11	85.03	108.89	118.21	110.45	110.87	103.97
jgi.p|PleosPC9_1|115484	63.67	72.83	58.17	59.04	91.75	63.11	51.58	49.69	59.08	58.57	167.3	153.7	166.57	167.66	110.37
jgi.p|PleosPC9_1|115486	54.27	53.57	54.86	52.16	56.26	48.06	61.02	59.55	50.94	56.16	57.15	60.34	56.78	55.82	57.11
jgi.p|PleosPC9_1|115490	0	0	0.07	0	0.17	0	0.38	0.11	0	0.07	0.05	0	0	0	0.07
jgi.p|PleosPC9_1|115491	61.39	55.71	65.81	74.32	72.73	60.84	76.15	43.08	93.58	74.15	46.07	44.03	27.54	60.83	63.79
jgi.p|PleosPC9_1|115492	49.43	50.32	47.49	49.89	47.59	45.35	53.77	53.01	49.05	51.94	48.66	49.38	47.77	50.12	47.4
jgi.p|PleosPC9_1|115494	587.11	610.93	642.85	654.92	587.26	649.48	705.87	705.48	561.58	577.28	503.36	496.63	476.99	478.49	531.72
jgi.p|PleosPC9_1|115498	88.5	92.91	92.1	87.8	90.82	85.96	88.04	80.74	70.42	79.8	76.22	80.58	68.9	86.89	83.35
jgi.p|PleosPC9_1|115500	52.91	52.68	55.24	52.16	55.41	49.43	53.05	45.95	45.56	48.07	42.4	42.06	36.48	45.43	46.64
jgi.p|PleosPC9_1|115501	52.93	50.96	49.72	49.15	51.18	58.22	55.22	58.51	58.98	57.24	45.96	57	53.39	51.92	50.03
jgi.p|PleosPC9_1|115506	19.77	17.47	15.23	18.22	20.37	18	18.32	19.08	16.98	18.5	24.52	29.23	26.41	24.65	22.28
jgi.p|PleosPC9_1|115511	109.18	114.03	110.87	103.06	119.23	81.91	86.37	96.49	86.99	93.78	150.88	150.3	153.98	151.75	123.95
jgi.p|PleosPC9_1|115515	104.31	100.87	114.81	154.99	88.59	79.64	103.03	109.29	111.34	83.18	65.56	66.61	62.89	61.37	79.95
jgi.p|PleosPC9_1|115516	225.19	245.93	212.78	223.36	298.35	235.81	212.46	231.12	238.58	209.26	511.24	465.1	578.23	545.51	402.29
jgi.p|PleosPC9_1|115517	50.74	42.73	60.19	150.87	41.91	129.77	159.31	124.72	142.13	121.62	21.19	33.67	26.43	29.42	56.01
jgi.p|PleosPC9_1|115518	97.1	104.68	111.97	100.76	102.33	72.7	65.24	61.06	56.04	64.25	101.92	83.8	108.02	103.9	97.7
jgi.p|PleosPC9_1|115522	0	0	0	0.02	0	0	0	0	0.05	0	0.04	0	0	0.03	0
jgi.p|PleosPC9_1|115524	99.01	89.55	96.34	102.41	92.41	94.21	93.84	98.63	108.09	106.84	81.79	79.81	81.63	77.11	89.27
jgi.p|PleosPC9_1|115526	28.35	27.36	23.99	27.35	24.33	19.59	25.91	19.9	32.91	25.27	19.94	24.18	22.26	21.25	24.53
jgi.p|PleosPC9_1|115531	282.04	247.49	273.5	283.62	216.25	807.78	316.68	199.6	498.3	290.02	212.16	246	112.75	179.08	292.26
jgi.p|PleosPC9_1|115537	115.79	100.73	108.51	116.13	107.07	102.45	95.6	119.25	107.03	116.18	104.57	112.66	94.61	103.35	103.72
jgi.p|PleosPC9_1|115538	97.32	89.36	90.8	93.93	110.07	135.59	97.58	92.51	104.4	97.36	139.82	139.29	125.75	132.62	125.49
jgi.p|PleosPC9_1|115541	102.53	120.93	105.93	72.15	100.53	66.62	52.15	56.16	55.26	51.43	124.4	126.06	146.84	127.17	114.16
jgi.p|PleosPC9_1|115546	37.08	34.4	35.13	40.4	43.38	39.69	38.78	36.29	43.89	42.72	48.94	48.01	44.28	53.44	44.71
jgi.p|PleosPC9_1|115547	16.86	18.17	16.23	18.45	19.56	20.37	14.46	15.93	14.28	14.19	22.76	19.91	21.27	22.08	21.38
jgi.p|PleosPC9_1|115548	24.06	24.95	24.37	26.04	26.18	20.5	24.94	24.41	25.85	24.21	25.99	23.86	25.85	28.08	24.03
jgi.p|PleosPC9_1|115550	61.32	59.77	68.23	66.29	70.39	48.64	73.32	69.79	66.26	70.95	51.47	61	56.78	56.32	58.52
jgi.p|PleosPC9_1|115551	30.06	33.82	30.7	31.87	31.67	30.22	35.62	32.72	26.41	31.59	32.74	32.32	32.82	32.3	32.06
jgi.p|PleosPC9_1|115554	22.04	19.33	20.86	23	21.48	24.94	19.96	21.29	15.69	16.99	28.09	23.87	27.59	25.11	23.18
jgi.p|PleosPC9_1|115555	0	0	0	0	0	0	0	0	0	0	0	0	0	0	0
jgi.p|PleosPC9_1|115557	11.54	13.03	12.51	12.88	13.61	10.24	13.19	11.92	10.78	12.74	16.36	15.72	16.14	16.59	15.1
jgi.p|PleosPC9_1|115561	32.83	32.56	33.86	34.72	32.84	32.68	33.77	40.47	36.25	38.43	26.16	31.33	29.35	25.59	27.38
jgi.p|PleosPC9_1|115566	28.1	26.9	29.44	26.43	30.81	21.31	32.27	28	27.51	28.32	22.59	21.57	24.96	23.29	26.37
jgi.p|PleosPC9_1|115568	196.01	183.19	182.27	197.05	202.45	258.73	219.3	231.35	241.7	203.13	243.74	255.23	238.05	245.02	222.64
jgi.p|PleosPC9_1|115569	8.76	8.08	7.55	6.41	7.13	6.59	12.49	11.11	11.97	12.21	4.82	5.78	4.02	4.46	6.66
jgi.p|PleosPC9_1|115572	28.81	29.82	30.04	30.63	30.7	26.95	30.05	30.66	30.55	31.03	24.88	23.71	26.26	22.68	27.68
jgi.p|PleosPC9_1|115573	1867.03	2071.91	1911.49	1868.44	1652.69	1572.53	1637.65	1645.1	1659.54	1492.34	1423.76	1382.39	1294.27	1391.93	1550.42
jgi.p|PleosPC9_1|115575	212.36	206.52	217.34	236.28	246.56	286.66	237.2	223.79	267.94	244.93	346.96	354.5	296.81	361.64	291.08
jgi.p|PleosPC9_1|115577	13.09	13.52	12.24	14.13	12.59	11.51	15.43	12.9	12.67	14.62	9.58	9.9	9.85	10.69	11.63
jgi.p|PleosPC9_1|115578	46.76	47.6	41.98	46.67	44.13	46.55	44.27	43.67	55.72	46	63.36	55.32	67.96	55.54	56.5
jgi.p|PleosPC9_1|115579	103.51	80.84	84.67	124.17	103.95	204.22	120.75	74.35	214.39	162.98	35.18	61.44	23.43	71.13	99.91
jgi.p|PleosPC9_1|115581	239.49	234.58	251.31	234.09	212.27	219.98	220.05	205.87	220.41	192.82	162.07	154.81	166.08	159.28	191.75
jgi.p|PleosPC9_1|115585	4.93	4.52	6.87	7.85	7.84	8.56	9.2	6.39	10.75	7.84	16.65	14.54	13.83	23.08	15.25
jgi.p|PleosPC9_1|115587	4.13	4.6	3.69	6.07	7.92	6.48	9	5.08	8.04	4.53	15.5	12.32	10.28	17.17	9.95
jgi.p|PleosPC9_1|115588	24.07	26.13	25.7	22.06	26.16	19.37	30.09	25.39	24.96	25.32	15.27	16.07	17.03	16.62	19.59
jgi.p|PleosPC9_1|115595	16.47	16.67	15.14	33.6	18.44	24.51	28.73	27.46	29.29	24.87	18.07	27.83	17.14	17.71	19.41
jgi.p|PleosPC9_1|115597	21.29	21.61	20.63	20.84	22.79	17.44	24.07	21.52	19.95	23.67	20.83	20.04	24.27	19.96	20.59
jgi.p|PleosPC9_1|115606	34.49	37.05	34.08	37.12	38.2	30.01	33.22	37.27	37.55	40.68	46.34	49.43	46.25	45.06	38.84
jgi.p|PleosPC9_1|115613	1445.76	1396.13	1436.63	1424.49	1430.61	1601.95	1325.73	1364.33	1540.02	1353.23	1582.32	1781	1462.84	1673.55	1521.71
jgi.p|PleosPC9_1|115614	31.29	26.37	31.23	30.73	28.34	35.85	35.66	35.27	33.16	35	27.72	27.75	29.4	31.37	32.53
jgi.p|PleosPC9_1|115615	46.57	51.65	48.41	50.77	54.66	45.52	53.25	52.3	44.82	54.21	45.86	53.44	46.41	49.21	50.39
jgi.p|PleosPC9_1|115618	24.87	29.52	30.09	28.58	30.82	30.68	26.11	23.35	31.99	31.22	45.09	44.95	44.62	49.24	38.08
jgi.p|PleosPC9_1|115623	219.65	209.3	241.88	236.8	201.55	252.12	247.76	210.42	253.62	230.81	134.47	147.83	140.85	147.2	186.54
jgi.p|PleosPC9_1|115624	184.47	174.17	187.6	188.88	173	202.36	164.73	164.73	159.18	152.77	178.43	181.68	171.04	199.32	186.57
jgi.p|PleosPC9_1|115625	112.51	111.69	101.14	107.77	109.99	106.83	101.17	103.57	103.39	94.87	200.86	151.79	188.02	159.95	140.15
jgi.p|PleosPC9_1|115628	110.28	113.09	98.78	114.99	109.93	68.79	85.37	89.11	82.08	83.4	135.47	148.27	147.9	128.8	124.7
jgi.p|PleosPC9_1|115629	58.62	57.56	57.23	48.67	60.65	38.53	52.4	56.91	54.72	59.1	58.89	71.52	59.82	53.13	56.28
jgi.p|PleosPC9_1|115632	183.36	185.85	187.75	234.4	169.56	215.72	242.61	215.43	247.35	256.83	110.26	108.08	128.7	111.2	148.36
jgi.p|PleosPC9_1|115634	15.01	15.4	16.03	15.53	16.22	12.79	20.41	15.92	16.62	17.81	14.88	15.42	15.28	15.32	15.45
jgi.p|PleosPC9_1|115635	50.66	48.86	38.04	47.47	59.39	36.52	33.95	35.46	35.25	36.88	138.91	112.85	153.65	127.61	86.97
jgi.p|PleosPC9_1|115636	17.41	17.42	18.31	16.4	17.63	17.58	18.63	18.56	15.72	19.13	17.28	18.61	17.8	17.79	16.43
jgi.p|PleosPC9_1|115639	69.68	65.67	69.12	75.02	81.01	68.73	83.03	80.49	84.57	91.31	79.61	96.06	86.55	84.02	83.77
jgi.p|PleosPC9_1|115640	16.9	17.59	16.47	18.03	14.85	14.83	15.81	16.49	15.46	16.62	13.59	14.3	14.54	14.92	16.72
jgi.p|PleosPC9_1|115641	21.38	21.16	18.97	18.92	17.49	21.19	16.69	16.53	20.45	18.75	11.26	13	10.13	12.88	15.42
jgi.p|PleosPC9_1|115643	92.67	93.19	92.59	94.75	96.25	109.63	85.99	90.19	93.67	96.2	90.68	80.63	84.78	87	89.87
jgi.p|PleosPC9_1|115645	10.76	11.46	12.04	10.73	11.44	8.11	13.37	11.49	11.12	10.94	7.65	7.5	7.49	8.03	9.53
jgi.p|PleosPC9_1|115650	86.92	88.03	77.8	83.1	85.36	79.1	82.63	80.36	83.35	80.17	119.81	119.04	127.26	113.2	102.95
jgi.p|PleosPC9_1|115656	90.41	95.64	90.27	90.05	98.95	108.76	93.75	104.54	105.85	104.74	168.05	139.65	141.03	129.73	121.7
jgi.p|PleosPC9_1|115658	33.98	29.4	30.49	36.7	31.93	28.77	30.42	31.62	34.81	30.03	30.59	32.3	30.6	30.05	27.5
jgi.p|PleosPC9_1|115659	386.78	391.16	445.28	387.91	358.73	381.5	404.81	392.76	391.44	366.51	224.33	251.26	224.09	237.22	308.25
jgi.p|PleosPC9_1|115662	31.14	28.54	29.7	34.12	25.66	28.06	32.97	26.73	35.41	29.65	23.38	21.57	20.2	22.46	25.71
jgi.p|PleosPC9_1|115672	154.28	213.64	150.65	176.38	154.95	158.57	141.88	138.55	165.08	119.66	93.38	103.84	131.62	116.28	138.61
jgi.p|PleosPC9_1|115674	68.96	65.97	69.19	64.83	69.97	68.45	68.76	80.5	65.88	76.92	70.55	74.65	66.33	69.32	66.14
jgi.p|PleosPC9_1|115675	33.92	34.33	33.91	32.51	34.62	27.71	37.38	34.79	31.21	38.14	29.77	34.03	31.8	32.25	32.56
jgi.p|PleosPC9_1|115677	175.1	169.9	159.15	173.93	170.75	177.6	164.26	172.61	173.88	171.77	194.45	193.6	190.4	190.35	181.22
jgi.p|PleosPC9_1|115679	298.36	303.33	298.47	282.01	278.61	234.09	272.06	269.32	291.42	264.29	272.47	275.01	263.27	251.07	264.59
jgi.p|PleosPC9_1|115681	404.14	384.95	416.33	415.96	356.79	377.71	405.33	373.14	400.79	365.31	267.93	249.59	246.26	264.22	335.19
jgi.p|PleosPC9_1|115685	35.27	36.7	36.64	34.71	35.96	25.91	40.91	37.3	35.53	38.21	28.21	29.57	29.36	28.14	30.91
jgi.p|PleosPC9_1|115686	73.39	88.7	74.77	74.41	84.4	59.75	58.1	63.5	50.27	60.88	95.03	100.38	105.03	97.06	86.21
jgi.p|PleosPC9_1|115687	39.67	40.25	42.7	44.54	42.56	37.51	43.05	41.75	42.4	39.37	32.58	34.26	32.79	34.19	38.6
jgi.p|PleosPC9_1|115691	17.46	23.81	15.69	17.47	14.6	10.56	11.87	12.16	13.59	11.12	22.93	15.86	24.12	19.75	18.97
jgi.p|PleosPC9_1|115696	69.33	72.29	68.13	66.35	68.25	68.09	72.2	69.37	62.63	65.92	75.19	71.83	71.1	69.43	72.46
jgi.p|PleosPC9_1|115703	34.01	37.37	32.92	35.61	39.75	32.65	32.97	36.61	29.4	32.42	34.38	38.13	35.4	33.95	34.55
jgi.p|PleosPC9_1|115707	6.12	6.2	6.46	6.85	6.4	6.29	7.41	7.27	7.92	8.39	4.97	4.44	4.56	4.83	5.23
jgi.p|PleosPC9_1|115709	65.5	65.26	58.26	63.84	60.99	78.76	68.38	66.23	64.61	75.89	50.72	54.78	50.36	53.47	62.89
jgi.p|PleosPC9_1|115711	134.65	174.67	113.16	103.74	100.97	80.19	90.89	89.32	101.2	90.67	85.2	81.33	82.81	82.93	101.8
jgi.p|PleosPC9_1|115716	230.78	228.17	223.06	226.08	215.84	268.6	226.61	233.94	252.73	241.79	282.15	235.92	286.1	250.47	255.92
jgi.p|PleosPC9_1|115717	73.44	78.21	72.63	73.59	79.47	73.78	71.56	72.3	68.33	63.14	109.47	81.15	102.75	92.69	88.59
jgi.p|PleosPC9_1|115718	34.97	39.03	35.34	35.31	34.17	34.03	41.1	40.75	40.7	42.91	33.29	32.5	32.67	29.28	34.42
jgi.p|PleosPC9_1|115721	30.82	32.31	30.82	28.05	30.71	28.46	28.73	31.77	33.07	30.75	34.5	33.57	36.01	30.71	31.37
jgi.p|PleosPC9_1|115726	20.61	22.89	20.84	22.33	21.33	18.39	23.99	22.72	23.88	24.26	19.45	23.74	21.31	19.76	21.57
jgi.p|PleosPC9_1|115728	66.22	61.65	66.11	66.47	63.18	59.17	75.2	73.6	58.59	68.74	44.88	52.47	47.37	49.3	56.09
jgi.p|PleosPC9_1|115734	115.44	104.98	119.27	138.39	125.29	138.14	135.22	126.19	117.29	144	80.06	62.6	71.72	82.72	96.94
jgi.p|PleosPC9_1|115735	88.64	89.41	88.84	101.3	86.28	99.98	99.28	92.24	103.88	108.49	80.22	89.31	85.08	84.34	83.26
jgi.p|PleosPC9_1|115736	191.07	191.4	189.45	199.13	192.79	215.41	181.39	196.33	175.95	189.31	211.77	198.04	206.87	198.25	190.72
jgi.p|PleosPC9_1|115738	223.76	189.82	216.24	202.28	162.08	211.87	201.29	201.87	250.08	192.59	145.9	147.17	153.33	136.06	178.07
jgi.p|PleosPC9_1|115740	62.01	58.91	63.93	61.14	54.61	53.27	61.85	62.03	63.11	59.78	41.1	44.46	44.57	44.04	52.19
jgi.p|PleosPC9_1|115746	0	0.09	0	0.22	0.63	1.33	0.17	0.19	0.38	0.25	0.69	0.39	0.74	0.24	0.41
jgi.p|PleosPC9_1|115749	85.97	90	85.95	89.28	82.59	81.36	88.18	82.86	93.39	73.78	112.81	91.39	102.44	101.26	103.95
jgi.p|PleosPC9_1|115754	2299.47	2227.27	2317.94	2268.1	2353.76	2281.14	2320.4	2579.87	2173.61	2426.04	3028.51	3081.35	2958.28	2799.73	2590.36
jgi.p|PleosPC9_1|115756	710.55	716.38	694.86	669.1	709.23	588.92	476.85	532.86	460.66	495.69	667.39	656.73	629.49	689.69	641.37
jgi.p|PleosPC9_1|115760	58.94	65.28	55.4	61.45	62.79	58.67	65.75	67.92	69.12	71.2	59.91	69.36	79.24	67.02	61.29
jgi.p|PleosPC9_1|115769	466.16	427.39	447.46	460.78	457.02	530.09	471.88	507.07	519.45	490	562.92	461.08	564.92	507.2	509.97
jgi.p|PleosPC9_1|115775	91.75	95.5	89.14	91.15	102.28	91.44	95.12	93.39	86.86	98.28	122.31	128.21	115.46	126.15	109.84
jgi.p|PleosPC9_1|115781	63.49	62.7	59.97	64.39	61.99	64.74	68.05	63.68	70.03	69.98	64.78	62.96	61.53	58.23	66.36
jgi.p|PleosPC9_1|115782	56.98	61.85	54.42	50.71	46.62	69.18	55.88	55.52	59.42	52.05	63.15	56.54	75.07	62.92	62.79
jgi.p|PleosPC9_1|115791	102.17	93.49	98.41	138.95	124.12	146.73	113.14	104.7	129.93	125.58	184.73	189.47	147.84	195.89	159.32
jgi.p|PleosPC9_1|115793	52.34	55.42	50.54	50.65	47.62	54.48	42.9	53.06	46.76	55.53	42.89	47.13	45.06	38.97	47.3
jgi.p|PleosPC9_1|115802	93.57	100.35	97.75	96.25	92.09	80.55	99.84	104.25	106.64	96.38	84.44	89.59	75.89	83.51	90.25
jgi.p|PleosPC9_1|115805	298.38	253.55	275.41	290.99	299.38	322.24	266.39	278	315.28	298.21	372.14	306.96	375.81	274.77	308.28
jgi.p|PleosPC9_1|115809	1.54	1.62	1.68	1.18	0.85	1.5	0.99	0.86	0.81	0.52	2.54	1.47	2.33	1.33	1.02
jgi.p|PleosPC9_1|115810	50.89	51.41	54.2	50.46	56.31	42.81	58.94	55.34	48.9	52.61	56.81	60.73	58.84	56.15	58.08
jgi.p|PleosPC9_1|115814	69.54	74.67	65.87	66.97	77.75	83.44	61.57	67.26	63.89	59	139.85	115.99	136.09	126.68	103.44
jgi.p|PleosPC9_1|115817	40.33	40.22	43.5	46.05	46.68	47.17	54.23	48.57	43.51	48.53	55.43	62.97	57.87	54.56	53.51
jgi.p|PleosPC9_1|115819	105.33	103.24	85.2	96.48	100.04	104.76	86.93	94.85	102.56	89.83	154.95	144.89	158.46	143.85	125.4
jgi.p|PleosPC9_1|115820	9.69	15.82	7.37	13.76	14.85	7.66	8.43	8.75	8.76	8.26	21.04	25.34	29.84	23.37	19.3
jgi.p|PleosPC9_1|115821	202.76	215.79	217.93	208.97	220.63	245.58	207.01	230.39	203.56	207.8	285.48	297.64	286.38	287.21	241.64
jgi.p|PleosPC9_1|115822	37	37.25	32.37	47.21	44.84	58.43	41.07	31.47	46.56	44.3	49.96	44.86	31.78	61.18	49.68
jgi.p|PleosPC9_1|115823	42.59	46.21	40.62	35.52	39.4	42.23	40.82	39.55	42.52	42.89	40.63	37.39	37.38	40.74	39.43
jgi.p|PleosPC9_1|115826	26.03	30.21	29.51	31.93	36	25.44	32.83	35.7	26.03	31.24	31.32	31.26	30.18	27.81	29.65
jgi.p|PleosPC9_1|115832	49.55	52.67	49.36	49.63	55.28	49.23	51.48	54.52	49.02	51.25	57.16	56.33	61.71	58.28	52.16
jgi.p|PleosPC9_1|115835	97.7	103.47	102.61	94.52	119.61	185.31	140.22	102.74	216.33	175.21	170.49	216.53	78.89	248.41	148.24
jgi.p|PleosPC9_1|115837	102.07	108.69	106.26	103.27	110.19	74.62	101.86	95.33	98.58	93.34	99.12	108.77	107.24	99.17	107.77
jgi.p|PleosPC9_1|115839	22.12	19.74	22.18	21.02	22.78	19.56	25.97	22.62	22.45	23.27	19.27	20.93	19.08	20.92	20.86
jgi.p|PleosPC9_1|115841	44.55	45.7	45	41.51	47.77	41.71	48.22	47.93	43.31	49.42	46.98	49.65	45.57	47.42	45.72
jgi.p|PleosPC9_1|115842	95.73	91.61	79.95	87.95	91.33	96.35	74.57	85.9	83.97	79.47	126.88	108.84	131.69	120.39	103.98
jgi.p|PleosPC9_1|115844	257.3	249.99	264.59	315.83	277.18	285.8	259.43	249.46	288.19	274.26	215.18	255.41	227.82	272.03	252.14
jgi.p|PleosPC9_1|115848	23.56	15.69	19.62	19.01	19.57	28.59	27.44	23.21	35.17	31.24	13.57	11.62	10.3	10.72	17.35
jgi.p|PleosPC9_1|115852	2.39	3.84	3.58	2.38	2.88	2.41	1.56	3.72	2.6	2.41	2.85	2.83	3.92	3.06	2.94
jgi.p|PleosPC9_1|115859	371.78	391.46	374.1	369.91	360.98	297.8	326.58	320.99	326.98	316.94	304.59	314.79	299.4	313.27	337.23
jgi.p|PleosPC9_1|115866	34.04	36.05	36.68	35.11	36.3	28.24	38.98	37.55	38.95	37.83	23.68	26.62	25.39	26.77	30.12
jgi.p|PleosPC9_1|115867	11.97	12.62	13.66	12.04	11.82	13.94	13.86	11.77	14	15.02	15.16	12.45	16.81	14.43	13.79
jgi.p|PleosPC9_1|115868	321.31	306.73	314.42	285.07	282.12	388.86	330.3	326.09	312.85	308.54	356.28	365.46	276.13	356.01	345.25
jgi.p|PleosPC9_1|115872	68.34	67.75	62.62	69.16	65.64	61.57	66.99	69	78.35	65.01	59.98	60.24	69.32	62.19	64.07
jgi.p|PleosPC9_1|115873	83.03	75.78	88.6	89.61	81.26	135.11	111.38	97.14	113.53	113.7	52.24	49.22	54.18	49.77	67.66
jgi.p|PleosPC9_1|115882	49.01	52.14	47.67	49.4	47.27	41.12	42.57	50.85	47.46	46.79	38.19	42.16	43.66	41.67	41.69
jgi.p|PleosPC9_1|115883	20.3	18.96	19.93	17.52	22.66	28.1	19.98	21.9	24.55	24.77	24.94	31.02	24.66	23.06	21.8
jgi.p|PleosPC9_1|115884	20.11	19.54	20.5	19.98	21.72	18.39	20.67	26.41	20.21	23.15	29.35	31.93	34.51	25.45	24.05
jgi.p|PleosPC9_1|115891	89.29	88.51	95.52	83.93	106.19	65.32	74.55	82.61	91.92	78.73	103.18	122.78	72.66	96.99	88.77
jgi.p|PleosPC9_1|115894	53.32	51.23	53.93	54.15	55.36	49.58	58.74	55.79	46.52	60.31	55.85	59.17	51.56	55.44	56.11
jgi.p|PleosPC9_1|115897	41.25	46.59	36.83	33.17	40.25	34.17	38.67	33.83	39.61	38.19	31.67	33.1	31.85	29.07	35.28
jgi.p|PleosPC9_1|115899	17.92	19.01	19.84	16.99	21.4	16.53	20.95	22.07	20.06	21.04	25.28	22.63	29.61	23.16	21.95
jgi.p|PleosPC9_1|115903	18.03	16.42	16.64	18.65	16.93	17.55	19.81	21.91	22.26	22.67	15.38	13.26	14.68	13.57	16.96
jgi.p|PleosPC9_1|115908	38.15	36.08	42.08	41.75	39.96	38.58	39.7	42.26	38.56	39.74	42	38.51	40.26	38.38	38.03
jgi.p|PleosPC9_1|115910	450.2	406.2	412.27	412.52	394.48	426.82	385.95	397.04	444.23	394.47	444.5	471.05	418.14	441.23	429.56
jgi.p|PleosPC9_1|115912	55.8	81.49	68.65	61.86	78.09	81.02	58.65	77.87	71.61	87.34	129.98	125.25	129.61	118.61	101.13
jgi.p|PleosPC9_1|115916	131.09	170.99	138.78	138.75	203.76	115.36	142.34	170.92	121.69	132.11	181.59	212.69	172.79	132.94	153
jgi.p|PleosPC9_1|115919	50.99	46.55	49.17	50.97	38.85	46.16	47.14	50.21	50.6	45.62	37.68	29.21	37.27	33.75	41.62
jgi.p|PleosPC9_1|115921	911.15	1049.8	790.11	1026.67	685.7	524.01	676.19	736.37	767.13	652.23	683.93	646.72	584.7	594.83	720.72
jgi.p|PleosPC9_1|115925	94.99	100.54	101.4	100.03	102.27	73.31	112.89	109.59	97.16	107.2	81.89	90.72	92.09	85.61	93.64
jgi.p|PleosPC9_1|115926	12.4	12.94	13.58	9.85	10.49	12.48	11.99	12.13	14.76	12.94	8.44	9.84	7.05	9.65	8.8
jgi.p|PleosPC9_1|115927	34.7	34.31	31.86	35.83	32.93	34.05	35.44	39.08	34.9	34.64	41.36	44.79	44.89	41.03	36.97
jgi.p|PleosPC9_1|115929	22.66	16.06	19.21	20.9	18.1	15.64	23.48	18.93	24.61	21.08	16.05	17.83	16.41	16.77	18.24
jgi.p|PleosPC9_1|115931	38.14	34.95	33.57	35.15	30.51	41.45	38.51	35.12	41.89	37.28	38.19	34.16	36.28	30.2	37.45
jgi.p|PleosPC9_1|115934	361.28	379.06	369.01	334.16	408.4	318.45	386.59	391.5	320.62	351.9	488.73	502.02	480.57	474.86	428.62
jgi.p|PleosPC9_1|115937	2.66	2.67	2.08	2.54	2.98	2.46	2.28	2.43	2.14	2.77	5.26	5.08	5.67	4.63	4.62
jgi.p|PleosPC9_1|115942	0	0	0	0	0	0	0.06	0	0	0	0	0	0	0	0
jgi.p|PleosPC9_1|115943	6.61	6.28	7.01	7.17	7.2	6.33	6.71	6.22	7.03	5.79	7.29	7.69	7.82	8.13	7.06
jgi.p|PleosPC9_1|115945	10.22	12.12	10.99	11.3	13.35	6.01	8.5	11.37	8.69	9.39	7.49	8.71	9.98	7.02	9.33
jgi.p|PleosPC9_1|115946	386.74	339.73	392.35	430.4	330.37	491.46	446.28	475.04	518.32	441.17	343.19	376.06	375.54	367.17	369.47
jgi.p|PleosPC9_1|115953	18.46	20.69	16.82	16.85	18.5	13.41	18.98	17.82	17.38	18.96	15.8	15.81	16.8	17.16	17.02
jgi.p|PleosPC9_1|115957	336.82	339.54	366.18	329.47	313.81	274.33	305.18	309.97	328.18	321.14	184.89	196.96	180.31	195.4	250.16
jgi.p|PleosPC9_1|115958	88.1	90.83	81.95	80.35	82.96	78.75	88.05	85.52	71.05	84.16	90.22	91.7	88.35	94.64	89.65
jgi.p|PleosPC9_1|115960	0	0	0.09	0	0	0	0	0	0	0.09	0	0	0	0	0
jgi.p|PleosPC9_1|115962	30.81	30.55	28.88	32.05	35.51	36.8	34.44	29.45	29.64	31.62	39.39	44.67	43.45	37.95	37.38
jgi.p|PleosPC9_1|115963	46.82	57.05	51.9	47.57	62.73	45.79	59.45	58.87	53.28	52.22	59.94	61.45	59.62	50.95	53.07
jgi.p|PleosPC9_1|115968	28.96	28.99	27.37	24.87	26.71	23.24	26.62	25.51	23.54	28.45	26.94	26.27	30.58	25.05	26.2
jgi.p|PleosPC9_1|115970	21.99	23.87	25.13	23.48	23.89	18.28	28.65	24.59	24.59	25.57	18.25	16.79	18.77	18.22	20.5
jgi.p|PleosPC9_1|115974	223.66	212.1	208.3	237.46	211.84	213.38	222.64	231.1	222.58	229.45	254.54	239.25	262.36	233.04	233.01
jgi.p|PleosPC9_1|115978	35.22	41.72	37.2	35.73	48.21	42.27	40.22	38.14	37.85	37.15	46.85	55.55	48.58	46.05	43.98
jgi.p|PleosPC9_1|115979	154.62	172.23	175.02	179.53	197.66	278.2	146.85	150.88	156.94	163.54	220.05	199.48	197.46	214.62	208.24
jgi.p|PleosPC9_1|115983	1594.57	1554.02	1761.98	1661.62	1544	1397.38	1581.39	1414.97	1433.4	1535.47	1451.81	1414.28	1345.21	1671.97	1539.35
jgi.p|PleosPC9_1|115990	34.1	33.94	39.59	35.69	43.07	46.4	37.81	27.93	39.99	35.9	57.73	62.78	53.87	64.34	48.83
jgi.p|PleosPC9_1|115997	18.02	20.05	19.12	20.14	19.35	18.78	17.93	19.11	18.71	18.79	19.03	16.4	19.14	21.29	18.34
jgi.p|PleosPC9_1|116000	234.23	222.82	210.33	212.9	204.73	256.13	177.26	212.53	205.38	203.58	185.12	185.9	180.9	202.97	210.46
jgi.p|PleosPC9_1|116004	66.45	64.68	65.46	63.16	58.38	75.93	64.99	59.04	59.92	59.98	53.34	50.73	47.2	52.74	55.38
jgi.p|PleosPC9_1|116006	173.29	142.92	170.27	145.13	129.62	185.8	176.06	163.46	182.2	191.28	91.61	103.37	78.24	94.55	123.77
jgi.p|PleosPC9_1|116007	33.77	32.63	32.25	32.66	34.77	34.39	37.51	36.12	39.86	40.68	36.54	33.38	36.56	37.32	35.99
jgi.p|PleosPC9_1|116013	62.66	68.66	54.35	71.27	43.88	52.33	59.31	66.93	75.08	61.13	28.22	28.06	22.7	27.93	44.89
jgi.p|PleosPC9_1|116018	33.96	32.29	36.78	43.15	27.84	58.93	59.82	45.54	57.67	58	26	23.97	29.66	24.17	33.43
jgi.p|PleosPC9_1|116021	98.35	121.59	117.81	104.94	120.69	128.67	130.14	156.24	105.9	122.54	167.27	144.65	210.8	152.11	142.96
jgi.p|PleosPC9_1|116022	955.71	1039.34	932.66	969.73	1019.34	1151.65	982.6	972.94	1005.36	1014.95	1197.23	1287.98	1129.22	1230.57	1113.09
jgi.p|PleosPC9_1|116023	113.45	106.2	123.39	132.11	97.93	134.33	114.71	119.39	126.81	120.62	88.75	95.18	92.02	104.79	97.88
jgi.p|PleosPC9_1|116025	50.6	51.13	53.28	54.43	56.65	46.75	57.5	55.4	53.64	60.83	51.7	56.33	51.9	52.01	52.56
jgi.p|PleosPC9_1|116027	31.41	31.52	36.77	32.7	34.77	29.46	35.28	28.88	34.71	34.48	20.44	26.6	23.14	24.36	26.51
jgi.p|PleosPC9_1|116028	71.66	82.49	66.43	83.49	72.85	55.7	57.98	58.05	54.89	44.74	103.37	83.67	118.48	93.29	89.58
jgi.p|PleosPC9_1|116030	61.04	58.55	51.28	57.49	60.2	60.56	58.92	59.53	58.98	59.25	70.05	65.25	66.05	67.59	61.45
jgi.p|PleosPC9_1|116032	37.14	37.65	32.86	38.19	41.46	30.31	39.41	41.95	47.58	48.13	44.41	56.15	41.31	42.5	43.42
jgi.p|PleosPC9_1|116033	17.07	16.34	17.22	19.3	22.4	20.51	14.63	20.45	19.8	17.44	30.42	34.42	26.7	28.8	24.63
jgi.p|PleosPC9_1|116036	20.9	21.77	19.17	33.85	17.69	18.75	22.18	26.39	23.74	21.09	7.29	6.09	5.78	6.52	12.16
jgi.p|PleosPC9_1|116039	26.45	21.61	23.97	41.77	22.88	33.03	38.95	35.69	43.4	33.03	8.35	8.69	11.2	8.77	16.04
jgi.p|PleosPC9_1|116040	35.03	36.62	26.02	31	25.99	26.99	26.7	26.97	30.71	25.35	12.72	11.76	15.83	12.64	23.16
jgi.p|PleosPC9_1|116042	60.83	59.49	61.44	63.79	65.17	49.22	64.34	62.83	62.62	66.9	54.33	53.28	53.91	55.33	55.87
jgi.p|PleosPC9_1|116044	127.88	185.38	155.33	129.2	92.44	41.17	74.58	196.49	36.65	69.64	29.09	17.18	98.83	43.48	56.45
jgi.p|PleosPC9_1|116047	30.32	42.12	38.63	32.03	28.1	16.6	22.85	45.88	14.67	22.25	9.73	11.96	40.5	25.51	19.36
jgi.p|PleosPC9_1|116049	21.02	20.53	14.03	17.81	13.49	20.39	23.29	20.41	22.34	18.02	16.28	13.4	15.62	14.01	18.08
jgi.p|PleosPC9_1|116050	41.02	32.87	45.37	40	33.09	41.99	51.28	38.07	49.76	48.1	16.45	18.33	18.66	20.54	29.2
jgi.p|PleosPC9_1|116059	15.39	14.56	13.31	13.53	13.59	21.11	16.07	14.46	18.23	16.71	21.69	16.94	24.77	19.13	17.67
jgi.p|PleosPC9_1|116062	7.29	5.72	7.51	10.02	7.23	7.1	10.27	11.5	9	9.5	5.56	6.67	6.06	5.75	6.4
jgi.p|PleosPC9_1|116064	17.46	16.06	15.5	18.05	16.12	16.6	18.04	20.12	20.71	19.5	13.52	14.23	12.89	13.01	14.79
jgi.p|PleosPC9_1|116067	18.19	18.01	16.61	17.2	19.56	20.1	19.35	20.27	19.54	22.11	18.75	20.24	19.33	17.09	20.14
jgi.p|PleosPC9_1|116070	39.21	38.79	36.01	38.49	38.26	36.44	43.57	43.7	39.17	43.51	49	54.22	54.1	49.06	45.02
jgi.p|PleosPC9_1|116072	71.35	68.11	80.58	74.12	74.68	50.12	63.87	70.72	66.13	69.93	84.41	85.41	90.94	85.46	78.62
jgi.p|PleosPC9_1|116073	73.23	72.67	68.06	82.56	78.88	103.28	69.15	56.22	78.76	65.78	103.88	63.67	74.73	105.86	89.19
jgi.p|PleosPC9_1|116076	88.83	86.39	90.29	95.49	91.34	88.26	95.03	92.21	99.35	94.2	83.01	90.7	83.87	86.78	89.1
jgi.p|PleosPC9_1|116079	4.43	2.82	3.73	4.76	3.52	4.6	3.2	3.47	4.25	3.52	1.84	1.89	3.12	1.84	2.87
jgi.p|PleosPC9_1|116082	42.17	35.5	37.23	45.35	42.38	21.85	34.35	35.63	32.89	33.96	59.06	61.1	59.59	61.39	50.85
jgi.p|PleosPC9_1|116083	121.93	116.74	131.69	139.49	123.62	119.71	163.21	139.54	174.74	156.13	113.28	115.96	107.84	117.59	132.21
jgi.p|PleosPC9_1|116086	26.58	30.3	28.77	29.52	35.37	22.12	27.82	27.94	27.46	25.74	46.45	46.48	52.91	41.04	35.73
jgi.p|PleosPC9_1|116089	2.15	1.3	1.74	1.65	0.88	0.93	1.87	1.84	1.59	2.08	1.63	0.85	1.81	1.63	1.06
jgi.p|PleosPC9_1|116091	40.75	40.12	40.56	37.21	37.2	34.79	34.69	38.53	35.65	38.48	41.62	37.22	44	41.1	35.76
jgi.p|PleosPC9_1|116094	24.53	25.74	22.64	26.64	24.02	26.42	26.84	28.44	31.65	31.06	24.69	28.49	24.24	25.37	26.07
jgi.p|PleosPC9_1|116101	27.59	30.6	28.84	27.61	33.84	24.24	29.1	27.45	26.91	27.32	36.49	34.18	38.59	37.24	32.88
jgi.p|PleosPC9_1|116105	189.21	189.48	178.26	185.96	191.97	185.04	196.61	201.84	191.39	205.55	221.97	231.05	222.92	227.86	204.85
jgi.p|PleosPC9_1|116115	39.2	42.08	38.12	34.93	38.3	32.71	39.66	34.13	38.38	34.73	38.08	38.75	36.9	35.38	37.68
jgi.p|PleosPC9_1|116117	33.52	27.94	27.73	36.24	29.46	28.79	30.67	28.84	33.47	29.62	35.41	30.56	42.67	31.67	30.88
jgi.p|PleosPC9_1|116118	147.03	136.24	173.61	160.21	133.41	202.34	163.47	137.15	172.01	139.04	48.96	54.82	42.28	64.48	99.39
jgi.p|PleosPC9_1|116125	25.92	21.91	23.6	27.34	26.82	18.11	21.02	16.43	15.49	18.06	28.03	22.92	41.71	28.82	24.87
jgi.p|PleosPC9_1|116128	11.85	12.53	12.46	11.77	11.94	15.01	12.29	14.45	16.3	14.83	11.67	10.39	11.65	10.02	11.82
jgi.p|PleosPC9_1|116129	6.98	6.82	7.91	14.62	5.87	15.8	12.86	15.23	12.44	13.13	2.65	3.54	2.91	3.21	5.57
jgi.p|PleosPC9_1|116130	483.76	414.86	464.61	460.98	406.62	610.63	437.58	377.82	513.33	499.35	329	281.41	338.5	338.41	380.16
jgi.p|PleosPC9_1|116138	72.12	70.86	87.6	116.54	74.1	81.42	84.34	89.31	75.34	71.32	43.19	37.36	55.74	48.12	67.54
jgi.p|PleosPC9_1|116141	33.62	37	32.42	39.08	42.12	31.36	30.14	28.26	30.65	26.65	60.47	55.07	67.67	61.78	51.78
jgi.p|PleosPC9_1|116143	114.9	114	147.34	173.61	154.94	222.67	188.73	87.3	186.95	150.75	258.12	200.62	277.34	269.62	208.45
jgi.p|PleosPC9_1|116144	39.48	40.64	38.91	34.33	37.63	28.64	37.33	37.73	40.67	37.41	32.99	42.58	35.18	35.38	35.52
jgi.p|PleosPC9_1|116145	75.82	73.33	83.4	63.39	70.3	53.07	71.61	68.24	61.92	67.98	43.01	49.69	43.04	48.27	57.55
jgi.p|PleosPC9_1|116147	53.68	51.67	55.13	53.03	59.31	50.67	62.54	59.47	49.01	58.69	55.35	60.74	61.08	61.36	57.17
jgi.p|PleosPC9_1|116155	93.19	90.87	92.3	91.87	89.89	83.21	99.88	96.01	104.03	89.26	90.22	88.38	92.15	86.35	93.14
jgi.p|PleosPC9_1|116158	12.58	13.21	12.08	10.16	13.38	8.92	15.1	12.01	8.49	11.8	11.01	10.63	10.24	10.93	11.52
jgi.p|PleosPC9_1|116159	20.59	19.37	16.67	19.72	18.42	19.06	17.99	18.15	17.89	18.77	17.77	18.49	17	17.24	19.15
jgi.p|PleosPC9_1|116161	10.75	11.29	11.29	11.82	11.58	8.38	12.22	10.77	10.84	10.68	9.47	8.81	10.32	10.68	9.68
jgi.p|PleosPC9_1|116163	135.02	119.75	128.56	148.46	129.87	167.66	132.43	144.21	139.62	133.4	132.13	123.3	128.9	120.71	126.52
jgi.p|PleosPC9_1|116166	231.41	222.67	241.01	233.1	238.89	204.66	249.5	246.23	222.75	241.25	274.24	296.43	271.96	294.44	260.78
jgi.p|PleosPC9_1|116169	19.27	20.01	19.89	19.89	21.69	15.78	23.54	20.22	19.84	21.59	16.84	17.17	16.76	16	19.66
jgi.p|PleosPC9_1|116171	91.05	88.23	85.47	84.81	88.43	72.6	92.48	93.13	84.47	93.22	104.94	111.14	105.03	109.77	93.95
jgi.p|PleosPC9_1|116179	217.08	235.79	196.28	203.64	217.51	205.05	207.43	202.79	188.1	184.09	329.06	259.55	305.69	291.86	259.43
jgi.p|PleosPC9_1|116181	87.46	121.63	96.12	100.86	110.66	124.77	103.46	102.3	89.21	101.62	73.25	68.03	79.24	79.87	88.48
jgi.p|PleosPC9_1|116186	459.43	432.11	426.22	456.02	442.73	519.7	444.46	487.85	501.7	491.64	479.54	391.38	521.35	470.97	463.93
jgi.p|PleosPC9_1|116187	56.45	60.68	62.83	57.72	60.66	43.79	66.74	58.59	61.11	63.38	43.53	46.07	43.69	44.59	49.94
jgi.p|PleosPC9_1|116193	44.7	49.44	45.93	50.76	54.9	44.95	56.3	55.29	48.15	53.61	66.65	69.56	67.99	63.12	57.95
jgi.p|PleosPC9_1|116196	1.41	2.63	1.85	1.99	10.43	1.19	1.48	1.4	1.8	1.6	30.58	19.04	46.16	48.03	17.07
jgi.p|PleosPC9_1|116201	12.5	11.77	11.74	11.5	12.39	9.6	13.18	12.52	12.74	13.31	9.48	9.18	9.64	8.78	10.95
jgi.p|PleosPC9_1|116203	91.4	96.33	93.77	107.74	103.71	102.36	118.68	110.44	98.74	126.92	88.08	94.36	96.75	96.14	96.43
jgi.p|PleosPC9_1|116205	87.86	129.17	123	76.17	162.39	75.18	67.08	113.81	61.19	72.77	274.57	262.86	385.44	331.38	173.52
jgi.p|PleosPC9_1|116206	615.46	629.56	657.66	646.47	639.64	711.76	603	635.91	588.02	645.43	632.49	515.84	657.8	585.9	623.24
jgi.p|PleosPC9_1|116208	19.97	19.69	19.63	20.15	20.6	17.45	21.89	20.2	20.08	23.32	19.81	16.33	19.73	17.92	18.94
jgi.p|PleosPC9_1|116213	112.36	103.22	114.37	125.25	109.43	142.78	110.46	115.59	137.34	127.98	98.85	104.85	93.47	87.04	101.68
jgi.p|PleosPC9_1|116218	13.96	14.47	11.4	11.83	12.52	13.84	14.04	15.85	12.64	14.12	13.06	12.63	13.05	14.08	14.26
jgi.p|PleosPC9_1|116220	88.73	97.21	85	91.92	108.68	84.47	89.09	86.79	78.09	72.85	121.08	128.77	130.39	122.43	113.96
jgi.p|PleosPC9_1|116224	42.29	43.98	52.15	41.49	40.72	51.36	43.53	46.92	41	41.37	22.37	26.94	22.56	23.46	30.07
jgi.p|PleosPC9_1|116225	119.53	118.1	119.54	119.19	128.15	135.21	122.9	122.51	118	117.35	147.33	153.19	144.88	142.21	138.28
jgi.p|PleosPC9_1|116226	57.43	58.51	59.04	55.23	64.16	61.34	67.72	66.04	60.62	67.71	64.96	77.79	68.35	65.7	64.02
jgi.p|PleosPC9_1|116227	53.27	53.17	55.09	56.02	58.38	56.24	63.09	69.26	53.29	63.84	70.33	76.41	71.51	67.95	62.24
jgi.p|PleosPC9_1|116228	45.6	68.4	65.27	35.94	79.15	36.72	26.37	89.42	26.38	26.57	141.66	82.35	272.28	122.01	74.5
jgi.p|PleosPC9_1|116229	75.51	73.34	68.26	67.72	76.3	61.3	63.37	64.67	56.25	60.44	101.41	83.62	95.41	90.8	86.05
jgi.p|PleosPC9_1|116231	15.07	11.17	11.8	14.25	12.43	20.22	14.87	16.13	17.84	18.34	6.14	6.99	7.16	7.69	11.17
jgi.p|PleosPC9_1|116233	20.26	21.77	23.46	18.32	19.33	16.33	24.91	25.25	23.96	27.64	13.45	16.16	14.32	14.76	18.03
jgi.p|PleosPC9_1|116234	46.05	47.02	52.81	49.67	47.73	64.8	56.57	58.73	56.32	60.47	40.18	43.17	43.11	44.78	46.19
jgi.p|PleosPC9_1|116235	132.7	141.11	128.97	138.07	130.96	156.1	137.22	133.57	143.15	123.21	193.89	169.85	205.69	173.19	156.89
jgi.p|PleosPC9_1|116238	2.29	2.53	2.76	4.9	2.75	3.62	4.35	5.31	5.02	5.98	2.06	2.09	2.98	1.56	2.03
jgi.p|PleosPC9_1|116243	55.9	52.9	55.06	56.49	59.22	61.13	63.65	66.26	59.53	69.7	70.79	79.45	67.54	74.36	65.96
jgi.p|PleosPC9_1|116248	8.37	7.38	7.92	8.69	10.22	8.67	11.61	10.49	10.62	10.3	11.58	13.66	10.59	9.85	10.73
jgi.p|PleosPC9_1|116252	3.29	2.19	2.94	3.39	3.3	3.02	3.07	3.5	3.93	2.96	3.03	2.53	2.8	3.12	3.7
jgi.p|PleosPC9_1|116255	20.89	23.1	29.72	27.21	17.98	49.38	38.14	27.54	42.81	31.38	7.14	6.51	7.48	11.05	19.79
jgi.p|PleosPC9_1|116257	49.2	51.22	53.86	50.23	50.48	41.69	58.47	56.59	53.1	54.04	47.13	45.9	42.8	48.03	47.52
jgi.p|PleosPC9_1|116258	147.79	132.97	170.34	152.94	120.16	117.99	126.72	122.22	133.86	110.81	89.02	85.53	93.29	97.92	110.67
jgi.p|PleosPC9_1|116262	30.26	27.39	28.08	30.15	28.43	34.28	32.75	33.07	36.16	33.56	24.82	24.21	28.95	23.55	26.88
jgi.p|PleosPC9_1|116264	5.81	4.79	4.18	6.46	6.48	5.44	6.1	8	8.15	7.24	5.06	5.88	5.66	4.98	5.53
jgi.p|PleosPC9_1|116265	50	44.36	44.46	49.25	43.02	42.15	47.44	47.5	44.36	44.43	43.71	41.12	45.39	38.35	44.99
jgi.p|PleosPC9_1|116268	34.86	38.89	35.86	39.13	35.78	38.07	43.39	40.67	41.83	44.21	33.32	32.51	32.37	33.95	36.64
jgi.p|PleosPC9_1|116271	20.64	22.36	22.89	21.28	22.83	20.88	23.85	23.59	21.84	23.63	24.97	27.31	24.77	23.88	23.73
jgi.p|PleosPC9_1|116274	46.05	42.22	46.24	53.75	43.35	82.19	52.2	54.03	61.25	49.99	36.74	30.58	38.44	40.02	41.62
jgi.p|PleosPC9_1|116278	72.46	69	71.49	70.4	73.02	56.52	74.54	66.69	68.33	70.51	68.61	67.07	66.03	64.36	68.87
jgi.p|PleosPC9_1|116280	187.48	180	177.54	168.15	175.41	145.72	145.17	162.99	148.32	162.05	189.38	192.34	172.59	206.02	174.88
jgi.p|PleosPC9_1|116282	11.95	14.49	10.88	9.75	18.09	7.42	9.29	8.45	10.47	8.86	31.4	49.1	41.93	29.98	22.03
jgi.p|PleosPC9_1|116283	308.14	304.34	296.47	298.43	276.33	307.28	264.2	260.17	360.9	278.52	393.98	361.79	362.02	364.28	355.31
jgi.p|PleosPC9_1|116285	2711.73	2815.22	2040.26	2785.25	1832.91	3485.6	1992.65	2068.7	2300.3	1823.1	2061.13	1937.04	1759.49	1719.05	2318.39
jgi.p|PleosPC9_1|116287	169.02	154.62	159.1	187.27	155.76	204.02	169.31	174.65	201.31	170.49	173.04	172.74	174.91	172.67	174.72
jgi.p|PleosPC9_1|116288	5.88	5.45	5.3	6.36	6.42	6.39	7.23	6.7	8.04	8.14	5.02	5.21	5.2	5.34	5.28
jgi.p|PleosPC9_1|116289	44.75	48.53	49.46	47.52	51.9	35.55	51.37	51.69	54.34	57.8	36.97	64.03	42.24	43.2	48.16
jgi.p|PleosPC9_1|116292	92.96	111.95	114.39	87.62	96.28	68.52	73.96	87.14	45.78	64.54	62.02	47.64	68.4	52.84	65.38
jgi.p|PleosPC9_1|116298	2.56	2.44	1.79	1.39	3.01	1.8	1.76	1.74	1.74	1.69	6.84	5.22	6.55	2.3	5.73
jgi.p|PleosPC9_1|116300	156.34	167.78	163.65	150.88	167.13	146.96	136.41	143.27	157.38	156.39	163	170.3	166.23	167.49	163.45
jgi.p|PleosPC9_1|116301	169.9	179.85	176.48	164.06	173.07	153.91	150.47	178.53	132.41	158.91	182.47	184.26	173.5	173.54	161.43
jgi.p|PleosPC9_1|116305	19.64	23.26	22.75	22.55	19.16	26.99	24.34	21.42	25.27	20.54	16.34	15.52	16.34	16.24	16.66
jgi.p|PleosPC9_1|116307	20.33	22.95	19.78	22.69	24.17	19.8	22.64	21.88	22.65	22.66	20.35	21.8	22.22	19.53	20.79
jgi.p|PleosPC9_1|116309	10.85	12.62	11.62	10.38	11.6	7.6	11.11	10.74	12.91	10.93	9.51	9.81	9.67	11.04	10.69
jgi.p|PleosPC9_1|116311	63.09	59.34	58.37	61.78	62.39	66.65	58.35	67.38	61.77	61.49	80.85	78.06	81.16	78.91	70.08
jgi.p|PleosPC9_1|116317	31.53	32.47	35.08	31.87	36.46	26.8	27.28	27.32	28.91	28.25	38.99	43.83	33.61	41.81	36.75
jgi.p|PleosPC9_1|116318	32.45	29.31	32.72	36.8	34.04	34.39	39.61	29.86	45.9	37.16	42.05	41.11	37.21	41.08	41.97
jgi.p|PleosPC9_1|116319	2.61	4.14	3.27	3.43	3.19	2.81	4.38	3.64	3.21	3.72	1.93	2.02	2.45	1.85	2.72
jgi.p|PleosPC9_1|116321	168.17	207.02	191.79	169.38	231.34	111.52	113.48	141.01	108.47	121.49	237.15	236.75	218.01	252.75	199.5
jgi.p|PleosPC9_1|116323	51.69	41.33	36.23	43.42	40.37	61.85	49.45	45.99	54.58	48.74	58.13	59.45	55.7	62.74	57.72
jgi.p|PleosPC9_1|116325	56.48	59.16	66.02	63.53	56.97	51.42	65.25	61.3	55.22	63.22	46.48	48.14	49.54	50.19	55.39
jgi.p|PleosPC9_1|116327	119.59	123.17	124.68	125.36	126.48	104.2	114.22	111.9	118.81	113.11	120.76	132.87	121.93	127.24	116.9
jgi.p|PleosPC9_1|116328	203.88	193.64	225.4	206	196.76	201.96	219.96	206.63	215.96	188.46	153.32	148.33	148	145.49	178.6
jgi.p|PleosPC9_1|116329	19.05	17.25	17.38	16.5	17.7	17.69	19.27	19.5	19.66	19.57	14.22	14.02	13.88	12.37	18
jgi.p|PleosPC9_1|116332	0.47	0.7	0.44	0.72	1.02	0.17	0.25	0.22	0.45	0.73	1.41	2.04	2	1.61	1.32
jgi.p|PleosPC9_1|116338	29.13	29.4	26.68	36.47	28.52	35.87	37.78	34.56	26.78	30.52	26.69	18.8	26.72	25.14	25.58
jgi.p|PleosPC9_1|116339	95.33	116.22	84.08	91.54	113.21	86.09	70.83	72.24	62.8	69.25	90.1	73.12	170.99	95.49	101.43
jgi.p|PleosPC9_1|116341	66.66	71.08	68.06	65.24	79.01	67.51	82.78	67.1	77.15	84.04	78.55	102.66	71.23	97.54	81.66
jgi.p|PleosPC9_1|116343	63.06	55.79	57.55	58.84	55.14	92.16	55.77	53.89	50.98	55.85	47.09	48.21	51.01	47.7	56.8
jgi.p|PleosPC9_1|116344	23.47	23.02	21.57	20.53	25.81	30.82	28.83	25.05	23.34	25.97	25.12	27.14	25.88	24.12	24.86
jgi.p|PleosPC9_1|116348	69.3	76.96	65.24	72.58	78.03	69.41	65.43	66.59	66.12	63.8	112.81	97.35	104.94	102.64	92.34
jgi.p|PleosPC9_1|116350	207.81	192.91	192.02	231.77	187.86	263.13	207.96	220.55	219.32	207.59	190.03	174.31	190.53	198.66	208.85
jgi.p|PleosPC9_1|116354	48.7	51.36	46.06	51.35	55.66	57.04	63.1	68.23	61.05	69.47	87.66	103.34	98.76	79.4	71.74
jgi.p|PleosPC9_1|116356	8.04	6.38	6.1	7.44	7.89	8.55	10.27	8.83	9.12	9.06	5.94	8.03	9.62	9.08	8.84
jgi.p|PleosPC9_1|116358	52.75	51.7	46.72	50.55	45.84	50.14	46.14	50.88	43.69	42.95	60.85	51.84	55.35	60.36	55.4
jgi.p|PleosPC9_1|116360	86.79	95.05	92.39	95.66	98.08	71.46	94.59	94.1	88.27	95.27	70.52	73.01	75	70.35	76.42
jgi.p|PleosPC9_1|116365	18.69	17.81	17.92	17.51	17.08	13.22	20.18	18.07	18.4	19.08	12.55	14.05	13.05	12.68	15.65
jgi.p|PleosPC9_1|116366	40.99	40.33	43.97	39.14	42.36	45.04	42.23	45.04	41.1	44.32	36.88	39.43	36.29	38.37	36.28
jgi.p|PleosPC9_1|116367	10.78	9.43	10.39	10.71	9.57	10.73	13.99	11.63	12.35	13.26	5.88	5.13	6.32	5.94	7.34
jgi.p|PleosPC9_1|116370	134.86	138.88	133.84	127.43	119.05	240.67	130.26	124.03	138.19	116.43	98.45	84.19	110.18	96.69	130.8
jgi.p|PleosPC9_1|116374	46.76	36.46	38.3	34.38	45.65	38.98	38.93	40.45	40.27	39.29	48.82	70.03	42.15	69.8	56.34
jgi.p|PleosPC9_1|116375	105.01	109.9	125.05	95.21	115.4	83.13	91.34	92.88	82.3	95.36	125.03	131.28	128.97	132.25	113.47
jgi.p|PleosPC9_1|116379	128.65	117.93	108.58	128.06	141.93	121.01	112.17	109.22	99.11	102.93	248.26	227.2	262.37	242.75	192.61
jgi.p|PleosPC9_1|116384	96.53	104.81	110.45	77.45	154.79	86.9	69.37	62.09	70.34	60.67	382.74	320.25	383.8	320.13	238.95
jgi.p|PleosPC9_1|116386	89.69	93.66	85.84	91.56	102.75	99.86	96.38	95.57	83.47	97.14	143.24	146.58	133.41	140.78	120.52
jgi.p|PleosPC9_1|116388	93.07	97.85	91.5	97.27	100.38	94.96	105.06	100.92	97.79	107.87	106.48	113.62	109.22	105.15	99.51
jgi.p|PleosPC9_1|116393	44.6	42.12	42.32	42.8	43.08	55.95	45.55	41.77	55.26	43.78	41.09	37.8	36.61	37.69	39.53
jgi.p|PleosPC9_1|116394	85.43	68.31	82.08	69.51	83.1	133.18	91.57	69.24	141.94	120.4	63.93	93.81	43.49	74.96	86.64
jgi.p|PleosPC9_1|116396	87.85	74.18	80.41	98.23	75.33	99.24	92.3	95.47	90.4	101.28	71.24	101.47	75.64	74.13	85.24
jgi.p|PleosPC9_1|116397	302.99	292.58	282.98	400.24	248.06	317.53	373.16	407.77	359.3	372.41	184.81	214.61	170.29	177.57	243.15
jgi.p|PleosPC9_1|116398	9.99	7.67	9.26	11.55	8.76	8.93	11.46	11.87	14.71	15.61	7.02	7.32	6.84	6.28	7.62
jgi.p|PleosPC9_1|116399	37.25	36.47	31.5	33.88	38.63	34.64	35.38	39.39	35.72	37.32	49.36	50.94	50.88	52.99	47.29
jgi.p|PleosPC9_1|116401	16.35	11.71	19.44	51.6	16.72	30.66	31.94	22.47	45.74	23.62	13.9	22.49	8.15	28.83	23.61
jgi.p|PleosPC9_1|116403	52.37	63.62	51.34	58.35	59.25	52.59	53.44	54.88	44.35	52.1	84.42	76.09	73.23	77.9	64.93
jgi.p|PleosPC9_1|116404	44.43	45.51	47.47	47.05	48.1	38.67	51.43	47.69	46.93	50.61	32.62	34.19	35.65	36.11	41.65
jgi.p|PleosPC9_1|116410	51.03	46.78	52.66	50.47	48.14	42.85	49.96	50.13	52.58	53.01	43.76	41.73	42	41.89	46.58
jgi.p|PleosPC9_1|116412	36.47	33.99	36.38	42.84	39.72	50.21	49.01	47.98	54.44	52.37	55.43	59.62	52.44	56.58	49
jgi.p|PleosPC9_1|116415	1642.35	1819.42	1717.83	1613.75	1513.87	1185.2	1162.33	1309.73	1170.1	1398.51	1148.81	836.97	1170.1	1097.81	1177.12
jgi.p|PleosPC9_1|116416	23.82	24.32	26.93	25.16	23.91	19.35	19.51	22.46	24.11	21.06	25.05	27.61	23.22	28.09	25.27
jgi.p|PleosPC9_1|116417	16.88	15.8	15.27	14.74	16.63	11.3	19.05	15.82	14.83	14.42	13.24	14.08	14.37	14.62	15
jgi.p|PleosPC9_1|116418	23.95	23.3	22.76	24.82	24.15	24.74	26.87	25.36	24.5	26.32	19.5	21.86	19.84	19.69	21.41
jgi.p|PleosPC9_1|116421	96.41	105.98	98.91	109.43	104.08	95.02	109.19	104.39	102.59	96.22	77.02	77.89	79.62	80.18	87.53
jgi.p|PleosPC9_1|116422	26.22	28.49	26.46	26.99	29.08	25.2	28.86	27.19	27.99	28.64	23.4	24.47	25.18	25.02	25.57
jgi.p|PleosPC9_1|116423	69.49	71.74	75.05	63.08	67.32	74.34	75.64	83.79	78.46	77.93	64.64	58.98	59.18	57.98	67.08
jgi.p|PleosPC9_1|116425	727.55	721.15	755.4	783.75	629.94	689.59	822.2	825.7	935.64	916.54	486.73	527.42	557.95	479.62	639.86
jgi.p|PleosPC9_1|116435	38.82	37.82	39.86	41.07	41.36	31.33	45.52	39.79	43.9	42.08	26.75	24.52	26.78	25.74	33.17
jgi.p|PleosPC9_1|116436	34.94	34.84	35.14	38.76	33.69	38.8	40.87	39.22	41.04	40	27.18	26.41	31.05	31.45	36.36
jgi.p|PleosPC9_1|116437	102.68	103.62	108.47	107.47	103.44	125.33	109.51	108.64	101.82	103.49	111.96	95.77	110.73	115.94	108.05
jgi.p|PleosPC9_1|116440	50.47	57.01	46.1	52.88	54.78	45.56	48.35	46.92	47.06	43.05	68.91	60.99	67.9	63.22	57.92
jgi.p|PleosPC9_1|116441	155.53	148.79	165.95	145.68	147.32	137.72	162.02	140.02	153.53	161.98	111.3	122.47	127.02	131.82	138.9
jgi.p|PleosPC9_1|116443	144.37	147.71	159.25	150.31	142.69	139.1	148.28	132.93	125.21	136.51	110.97	124.12	114.83	127.01	130.54
jgi.p|PleosPC9_1|116445	31.1	29.97	29.24	32.79	30.17	31.27	36.9	32.84	35.52	32.74	32.69	32.02	32.03	30.63	32.69
jgi.p|PleosPC9_1|116446	31.48	30.24	32.97	32.24	31.11	28.19	34.06	33.98	36.82	34.15	21.52	19.71	23.13	21.64	29.71
jgi.p|PleosPC9_1|116448	23.12	20.64	23.37	26.49	26.64	17.71	24.26	18.44	25.52	23.09	28.97	26.57	25.67	29.63	28.93
jgi.p|PleosPC9_1|116453	59.4	51.51	55.89	58.9	55.07	93.43	58.58	54.12	65.76	54.86	47.85	40.87	51.85	45.66	58.17
jgi.p|PleosPC9_1|116454	9.37	8.93	10.17	9.84	12.35	15.31	14.03	9.52	17.7	13.3	13.64	26.49	7.99	23.28	16.51
jgi.p|PleosPC9_1|116456	27.22	27.45	27.14	26.56	28.23	24.79	27.67	28.58	25.23	27.88	28.75	26.96	26.77	28.45	29.83
jgi.p|PleosPC9_1|116457	27.03	29.64	26.43	25.56	27.39	19.22	29.78	24.52	25.22	28.2	22.45	21.65	22.83	21.41	23.64
jgi.p|PleosPC9_1|116460	43.94	42.44	45.53	48.11	48.89	39.18	49.26	42.93	44.17	46.72	45.06	45.84	50.08	47.62	46.03
jgi.p|PleosPC9_1|116461	286.21	294.15	207.12	241.18	230.58	142.5	133.1	129.55	131.33	144.38	102.13	84.08	147.34	98.09	157.61
jgi.p|PleosPC9_1|116464	20	21.71	19.7	20.54	18.03	16.98	23.98	24.35	24.49	26.65	9.75	9.81	13	12.17	14.61
jgi.p|PleosPC9_1|116474	187.74	199.45	195.83	235.67	231.68	223.09	221	203.67	265.43	228.31	270.3	288.96	220.74	323.47	247.75
jgi.p|PleosPC9_1|116475	289.98	287.44	302.07	314.47	287.14	353.71	328.01	293.52	329.56	290.87	253.49	248.85	275.98	256.47	288.46
jgi.p|PleosPC9_1|116478	34.8	32.85	33.52	42.19	43.42	42.59	48.93	43.08	44.5	49.93	45.07	51.65	38.31	49.26	43.9
jgi.p|PleosPC9_1|116479	51.49	66.31	38.73	47.96	44.69	27.02	25.35	23.26	19.63	23.86	27.36	22.94	40.1	28.63	35.57
jgi.p|PleosPC9_1|116481	257.04	272.76	269.18	225.69	269.56	217.65	234.1	278.7	244.68	251.04	334.77	375.37	327.63	365.96	302.74
jgi.p|PleosPC9_1|116484	8.43	8.17	9.85	10.71	9.38	16.86	9.9	9	9.69	7.66	8.35	5.65	7.59	8.78	10.03
jgi.p|PleosPC9_1|116487	45.77	46.46	47.78	50.28	47.41	71.95	51.21	53	48.11	54.27	49.93	46.17	49.87	49.83	51.3
jgi.p|PleosPC9_1|116492	37.55	44.67	40.87	40.03	43.58	37.6	44.14	43.01	40.62	43.97	38.79	38.57	42.32	35.35	36.18
jgi.p|PleosPC9_1|116493	6.13	7.89	7.03	7.01	6.58	6.24	5.55	5.75	7.97	5.45	5.27	5.07	6.99	6.07	6.21
jgi.p|PleosPC9_1|116496	1.23	1.89	1.09	6.03	7.22	1.97	3.23	9.83	19.4	43.21	1.71	15.12	4.8	1.84	3.67
jgi.p|PleosPC9_1|116502	18.73	17.45	18.81	20.48	18.71	21.95	19.52	17.66	21	18.83	15.73	13.84	15.58	12.85	16.65
jgi.p|PleosPC9_1|116504	71.23	64.44	80.05	76.69	76.99	55.38	76.66	60.26	86.41	86.83	83.49	83.97	90.7	76.74	71.99
jgi.p|PleosPC9_1|116512	17.37	14.53	15.68	19.79	16.44	23.75	18.61	15.78	18.51	17.91	14.21	13.01	16.5	13.55	15.98
jgi.p|PleosPC9_1|116515	280.47	286.58	270.39	269.51	237.18	305	263.37	256.51	297.72	269.43	232.27	226.67	242.28	233.77	255.31
jgi.p|PleosPC9_1|116518	93.31	88.79	117.79	105.47	115.95	120.78	102.3	86.92	138.6	134.76	157.65	197.25	224.54	172.37	133.32
jgi.p|PleosPC9_1|116523	1.48	3.09	0.38	1.52	0.85	0.43	1.55	0.57	0.69	0.56	0.52	0.7	1.04	0.89	0.73
jgi.p|PleosPC9_1|116525	618.33	611.39	609.21	563.7	552.41	632.79	554.51	506.48	605.71	544.86	438.55	432.22	426.2	402.91	506.05
jgi.p|PleosPC9_1|116526	12	11.4	12.01	12.78	12.62	10.27	15.07	11.99	14.33	15.3	13.3	12.31	15.83	13.19	12.61
jgi.p|PleosPC9_1|116528	26.92	24.51	23.83	21.82	28.32	20.93	20.98	24.41	22.69	26.71	25.88	26.07	21.49	22.8	23.82
jgi.p|PleosPC9_1|116529	82.07	100.24	91.03	48.34	106.34	38.54	48.49	56.68	79.47	57.87	99.06	168.37	67.49	101.52	92.15
jgi.p|PleosPC9_1|116530	13.35	14.64	14.63	14.66	22.83	12.3	12.4	13.3	14.53	14.5	30.29	39.22	41.5	36.48	26.63
jgi.p|PleosPC9_1|116534	3157.42	3137.9	3053.19	3062.86	3122.38	3972.67	2674.64	2836.39	2890.72	2882.81	3282.02	3117.99	3108.79	3161.58	3086.71
jgi.p|PleosPC9_1|116536	67.14	70.68	94.3	70.23	63.9	63.73	37.55	55.08	36.14	44.52	16.11	13.02	19.07	15.12	31.98
jgi.p|PleosPC9_1|116538	90.01	97.28	94.07	112.3	112.23	94.72	86.32	80.62	69.44	79.23	105.18	88.83	93.2	95.46	96.5
jgi.p|PleosPC9_1|116541	11.91	13.14	12.54	10.99	11.75	12.32	14.02	12.25	11.66	12.72	8.03	9.03	9.81	10.22	11.47
jgi.p|PleosPC9_1|116542	30.31	48.02	25.11	22.51	23.35	20.64	25.84	24.36	30.56	27.77	13.01	15.66	18.9	14.96	22.37
jgi.p|PleosPC9_1|116543	30.68	34.45	30.9	27.3	39.73	28.2	28.64	30.63	27.41	29.82	57.34	52.93	67.93	56.44	44.54
jgi.p|PleosPC9_1|116545	399.61	468.96	650.69	348.59	314.84	181.43	336.13	604.78	149.36	295.03	120.37	118.63	149.31	124.22	208.06
jgi.p|PleosPC9_1|116549	142.05	135.64	139.57	154.98	133.47	166.67	146.38	140.55	159.38	141.25	129.96	122.35	133.19	129.54	139
jgi.p|PleosPC9_1|116551	48.84	48.59	48.52	48.07	45.82	40.57	47.14	48.95	43.2	45.46	32.21	33.29	30.68	31.72	36.6
jgi.p|PleosPC9_1|116555	64.31	62.73	78.85	75.51	57.11	58.79	60.9	58.28	61.53	61.52	36.15	32.95	39.11	43.73	48.25
jgi.p|PleosPC9_1|116556	36.64	38.09	35.86	33.51	39.14	42	42.55	39.32	52.53	51.66	42.23	46.17	42.92	41.72	44.06
jgi.p|PleosPC9_1|116561	45.24	44.86	44	45.65	42.22	41.64	49.3	45.35	45.51	47.15	45	41.82	43.66	50.77	43.73
jgi.p|PleosPC9_1|116563	38.48	37.71	37.33	36.53	38.59	30.62	40.45	38.18	34.68	38.79	27.13	27.32	32.37	26.59	33.51
jgi.p|PleosPC9_1|116565	10.66	11.48	11.39	9.07	9.85	9.71	11.75	13.11	12.18	13.09	6.77	6.91	6.3	5.89	8.59
jgi.p|PleosPC9_1|116566	0.58	0.25	0.06	0.4	0.72	0.14	1.05	1.75	1.48	1.37	0.04	1.17	0.2	0	0.29
jgi.p|PleosPC9_1|116568	15.04	16.97	15.04	26.89	18.43	11.75	15.22	16.89	15.79	13.4	24.62	19.12	25.93	24.42	20.27
jgi.p|PleosPC9_1|116572	0.04	0.09	0.14	0.06	0.2	0.41	0.23	0.47	0.17	0.31	0.65	0.67	0.4	0.13	0.31
jgi.p|PleosPC9_1|116574	146.27	199.21	135.52	217.63	185.05	123.86	111.07	128.57	104.47	100.47	250.21	206.12	442.61	229.94	224.99
jgi.p|PleosPC9_1|116575	4.45	3.92	3.36	4.84	5.37	9.11	4.72	4.29	5.06	5.18	5.8	6.13	5.43	3.94	5.05
jgi.p|PleosPC9_1|116578	0.43	0.63	0.43	0.33	1.1	0.56	1.01	0.69	0.62	0.73	1.22	0.51	1.43	0.93	0.95
jgi.p|PleosPC9_1|116581	38.08	35.02	39.18	39.82	40.41	36.75	41.33	41.92	39.51	40.85	35.77	37.02	41.66	39.69	39.92
jgi.p|PleosPC9_1|116582	86.48	77.36	84.08	78.94	111.33	45.95	44.61	38.05	49.17	61.8	135.4	149.44	118.16	141.42	104.69
jgi.p|PleosPC9_1|116584	0.78	0.3	0.78	0.84	0.84	1.35	0.67	0.53	0.38	0.65	0.57	0.17	0.72	0.34	0.69
jgi.p|PleosPC9_1|116588	48.12	48.38	47.83	52.33	54.87	75.75	58.06	56.04	61.5	54.57	73.84	71.58	70.54	63.21	63.67
jgi.p|PleosPC9_1|116590	84.72	65.3	90.53	73.14	68.73	125.85	113.68	86.41	124.73	110.87	48.89	51.43	45.44	48.36	67.73
jgi.p|PleosPC9_1|116591	1.07	0.84	1.03	0.55	0.99	1.16	1.05	1.15	0.66	0.51	0.42	0.28	0.9	0.39	0.79
jgi.p|PleosPC9_1|116592	23.58	24.81	27.21	20.22	19.73	19.41	20.32	16.28	21.78	21.33	19.54	19.45	21.18	18.7	20.85
jgi.p|PleosPC9_1|116596	12.08	11.34	13.26	11.52	13	9.9	14.25	12.16	10.84	13.07	11.27	11.81	11.55	12	12.29
jgi.p|PleosPC9_1|116604	226.7	226.04	252.6	229.92	223.51	192.03	212.22	187.9	197.75	209.13	138.77	150.26	153.63	155.58	182.16
jgi.p|PleosPC9_1|116607	375.8	389.58	381.41	407	375.74	339.72	428.6	365.09	446.07	384.85	344.2	405.28	311.94	346.82	373.85
jgi.p|PleosPC9_1|116609	31.57	29.65	31.87	33.77	32.27	33.66	35.88	31.48	35.61	38.02	29.27	25.82	27.3	28.03	27.32
jgi.p|PleosPC9_1|116619	28.95	27.05	27.48	28.05	30.46	28.72	29.58	30.13	27.35	34.13	30.63	31.74	28.08	29.4	27.77
jgi.p|PleosPC9_1|116620	27.78	29.35	33.76	32.09	34.11	34.65	26	30.1	26.87	27.64	43.23	60.67	56.95	56.13	39.65
jgi.p|PleosPC9_1|116623	3.95	3.6	3.91	6.3	12.5	5.23	4.64	2.87	7.17	4.39	46.52	33.46	22.93	47.72	30.31
jgi.p|PleosPC9_1|116627	91.98	81.5	96.74	98.73	90.01	90.86	111.08	107.91	107.43	113.58	72.09	69.94	70.97	61.95	76.81
jgi.p|PleosPC9_1|116630	37.46	38.15	38.88	37.01	37.99	35.41	40.54	36.37	40.02	41.15	26.5	29.68	29.95	28.74	32.56
jgi.p|PleosPC9_1|116635	8.59	8.53	9.55	8.9	9.68	7.17	10.91	9.47	8.65	10	6.99	6.57	7.55	6.42	8.15
jgi.p|PleosPC9_1|116636	392.75	221.46	347.36	335.95	291.33	316.59	298.63	240.63	332.88	368.55	100.22	110.95	77.52	141.2	219.12
jgi.p|PleosPC9_1|116638	123.23	109.4	108.7	183.7	101.45	135.61	139.47	140.94	156	135.09	80.66	84.6	71.12	86.04	101.25
jgi.p|PleosPC9_1|116640	8.25	8.46	8.44	8.02	8.72	9.17	8.28	8.58	8.23	8.11	8.41	7.83	8.78	8.34	7.31
jgi.p|PleosPC9_1|116641	371.66	381.69	361.29	391.56	377.93	463.13	389.15	428.95	415.11	427.01	503.68	549.74	467.82	492.94	440.2
jgi.p|PleosPC9_1|116642	47.04	42.99	45.21	40.15	56.43	76.23	68.86	56.69	80.05	63.24	102.8	95.01	89.33	87.87	79.17
jgi.p|PleosPC9_1|116644	89.41	88.86	91.2	94.71	92.02	77.28	91.91	80.45	96.59	84.53	113.07	106.7	115.72	107.23	104.86
jgi.p|PleosPC9_1|116645	144.16	118.47	142.69	168.34	129.94	142.09	157.79	133.18	176.52	131.81	124.97	128.99	119.94	118.6	120.08
jgi.p|PleosPC9_1|116648	56.02	58.5	59.02	59.17	62.61	55.25	61.62	55.87	56.32	58.24	59.64	60.76	57.73	63.55	60.95
jgi.p|PleosPC9_1|116652	314.41	320.84	351.09	329.7	377.73	129.14	156.78	137.83	170.85	162.48	380.82	460.95	387.89	483.43	356.92
jgi.p|PleosPC9_1|116654	237.06	213.88	276.84	290.43	330.71	97.1	110.08	93.51	103.16	115.44	323.07	411.95	394.48	419.63	293.51
jgi.p|PleosPC9_1|116661	821.17	790.91	850.6	837.68	797.45	909.29	823.1	912.9	828.46	852.51	1017.68	966.17	974.63	963.77	912.91
jgi.p|PleosPC9_1|116666	197.1	211.53	194.05	183.48	221.57	227.31	207.88	190.31	191.76	185.98	256.55	232.57	243.27	242.87	234.45
jgi.p|PleosPC9_1|116668	23.88	26.6	25.85	25.06	32.28	21.63	21.76	19.14	19.12	20.11	46.06	33.09	33.55	36.27	31.96
jgi.p|PleosPC9_1|116673	41.43	40.83	37.12	39.66	41.3	34.67	47.5	38.42	40.14	40.32	37.27	34.81	42.47	37.7	36.71
jgi.p|PleosPC9_1|116674	84.49	85.79	88.97	91.99	94.75	81.73	100.03	104.34	97.76	110.83	111.41	136.65	120.22	107.78	102.83
jgi.p|PleosPC9_1|116678	37.53	29.84	31.98	42.03	36.16	37.35	38.93	50.78	49.75	43.69	74.9	74.24	66.19	56.55	49.41
jgi.p|PleosPC9_1|116682	73.48	73.79	78.97	76.31	77.04	66.74	86.37	79	77.27	79.25	64.01	67.11	67.07	67.4	70.86
jgi.p|PleosPC9_1|116683	34.33	35.32	35.03	35.99	36.17	29.98	39.21	36.51	37.74	37.33	28.57	27.71	28.04	30.04	32.07
jgi.p|PleosPC9_1|116684	24.02	20.69	22.44	24.64	22.82	21.1	24.79	23.69	21.37	25.72	17.66	17.75	21.29	18.36	21.74
jgi.p|PleosPC9_1|116689	51.65	52.16	49.96	50.15	50.4	43.74	48.89	47.13	57.14	54.56	43.49	49.33	45.99	43.04	45.95
jgi.p|PleosPC9_1|116690	11.12	10.73	8.46	12.18	9.26	11.82	14.73	14.78	15.08	15.94	6.1	6.05	6.73	8.64	9
jgi.p|PleosPC9_1|116693	222.08	226.64	214.91	226.06	201.64	344.46	240.14	238.26	288.36	221.78	206.83	201.01	225.46	209.2	232.47
jgi.p|PleosPC9_1|116699	4.52	4.74	4.89	10.54	4.03	4.65	5.09	6.7	4.35	3.63	4.74	2.7	3.34	2.95	2.81
jgi.p|PleosPC9_1|116703	53.7	58.2	52.66	53.75	51.98	42.93	59.77	59.02	56.42	56.29	40.1	49.3	42.58	43.55	47.13
jgi.p|PleosPC9_1|116707	60.59	58.46	65.27	62.4	58.37	54.78	64.23	59.63	58.61	60.58	38.36	39.1	38.68	38.45	47.12
jgi.p|PleosPC9_1|116712	1.97	1.57	2.38	2.54	1.15	2.67	2.52	1.84	2.82	2.54	1.27	0.67	1.81	2.03	1.98
jgi.p|PleosPC9_1|116715	365.64	386.56	356.74	365.23	394.46	324.59	330.4	346.01	298.46	312.97	608.32	483.45	609.09	535.87	467.91
jgi.p|PleosPC9_1|116717	425.37	364.9	372.06	409.36	405.7	440.68	382.09	430.54	391.56	443.91	498.62	494.7	477.62	473.25	435.56
jgi.p|PleosPC9_1|116719	548.33	497.01	525.12	506.86	529.65	585.13	568.03	543.13	572.41	512.62	778.65	690.86	790.28	709.56	686.75
jgi.p|PleosPC9_1|116723	332.67	323.8	336.93	365.79	324.15	447.54	366.65	390.78	399.28	389.25	383.03	399.1	370.48	395.15	377.41
jgi.p|PleosPC9_1|116726	34.52	33.34	34.78	34.5	29.48	30.03	36.41	32.81	30.7	30.88	23.82	24.38	22.41	24.58	26.37
jgi.p|PleosPC9_1|116732	18.69	18.11	20.8	21.35	18.1	24.69	22.93	20.44	23.96	23.39	14.05	14.95	12.38	13.93	17.85
jgi.p|PleosPC9_1|116733	100.92	97.2	101.02	99.57	93.96	88.2	88.67	94.54	84.03	95.69	76.41	83.48	75.49	83.47	86.05
jgi.p|PleosPC9_1|116735	40.08	43.58	41.83	44.18	40.11	47.55	40.55	44.88	36.73	39.95	67.96	51.03	70.46	54	52.77
jgi.p|PleosPC9_1|116736	218.5	226.34	206.73	200.08	227.36	203.2	185.72	225.2	202.78	207.6	358.42	336.7	440.72	329.74	283.59
jgi.p|PleosPC9_1|116738	32.39	35.79	43.82	55	163.55	45.38	36.47	24.58	53.36	25.07	586.69	842.41	386.86	367.66	395.94
jgi.p|PleosPC9_1|116739	21.99	18.23	21.08	21.53	20.38	31.29	21.73	21.9	24.62	20.3	19.63	21.44	19.5	19.89	21.42
jgi.p|PleosPC9_1|116741	11.51	11.88	11.8	11.94	12	9.56	10.34	9.1	12.04	11.95	9.02	9.35	8.58	11.71	10.29
jgi.p|PleosPC9_1|116746	25.4	26.47	25.53	25.97	24.59	23.07	25.53	24.27	23.21	24.24	23.72	22.89	22.01	24.46	23.24
jgi.p|PleosPC9_1|116749	161.83	156.85	121.95	154.22	180.55	173.15	116.93	140.1	119.05	119.77	415.37	310.23	431.94	372.38	277.76
jgi.p|PleosPC9_1|116752	64.21	66.46	54.53	62.43	73.71	83.13	49.02	54.25	60.4	51.68	168.67	120.98	181.9	137.45	127.05
jgi.p|PleosPC9_1|116753	113.3	127.31	90.58	123.06	137.52	104.95	80.17	95.15	84.86	89.04	291.83	219.33	300.09	256.73	228.56
jgi.p|PleosPC9_1|116760	33.22	36.12	34.71	33.91	37.2	30.58	42.41	37.17	34.78	37.06	31.75	33.57	32.27	32.65	34.92
jgi.p|PleosPC9_1|116765	15.15	15.84	13.49	16.51	15.38	15.7	16.11	17.04	16.08	16.53	14.22	14.4	12.17	16.47	12.3
jgi.p|PleosPC9_1|116767	620.76	534.87	549.98	613.89	575.28	890.77	683.01	645.63	748.02	659.9	601.43	519.84	610.5	566.03	595.75
jgi.p|PleosPC9_1|116768	34.05	30.92	31.89	35.61	37.09	24.74	31.49	32.23	35.73	32.76	43.25	43.48	39.78	45.37	37.89
jgi.p|PleosPC9_1|116769	44.16	42.04	41.17	45.11	38.19	47.24	44.53	46.47	49.72	45.78	42.95	41.99	39.57	44.77	43.86
jgi.p|PleosPC9_1|116773	5.79	6	11.72	9.68	5.2	8.01	6.47	5.94	8.47	6.46	4.33	6.26	4.44	6.45	6.41
jgi.p|PleosPC9_1|116776	18.31	19.37	19.97	20.1	18.18	21.29	19.92	15.18	17.63	17.56	15.57	15.59	15.13	16.63	18.79
jgi.p|PleosPC9_1|116777	2.24	2.19	2	2.37	2.11	3.17	2.73	2.07	2.09	2.3	2.52	1.92	2.57	2.09	2.09
jgi.p|PleosPC9_1|116781	54.21	57.16	54.54	50.89	54.82	44.15	52.07	48.95	49.82	51.84	54.98	49.08	54.22	53.91	52.74
jgi.p|PleosPC9_1|116787	61.38	65.07	55.63	58.46	62.87	52.12	52.73	65.41	57.41	63.8	68.53	74.49	69.82	62	63.79
jgi.p|PleosPC9_1|116793	45.53	44.34	40.87	39.61	44.05	38.14	48.74	49.16	51.57	54.96	35.06	36.07	37.05	32.82	36.28
jgi.p|PleosPC9_1|116794	186.55	190.19	186.78	172.03	180.94	196.57	181.89	169.79	161.83	158.7	147.24	151.14	154.64	151.04	170.76
[truncated: 10,206 more rows]

## Sheet: parameters 2_nomultimap
SeqName	PC9-14 DAYS, FPKM					PC9-21 DAYS, FPKM					PC9-7 DAYS, FPKM
	PC9141	PC9142	PC9143	PC9144	PC9145	PC9211	PC9212	PC9213	PC9214	PC9215	PC971	PC972	PC973	PC974	PC975
jgi.p|PleosPC9_1|100006	14.6	28.04	23.94	11.32	41.71	15.92	4.37	17.63	9.35	7.56	103.31	71.95	195.79	118.27	52.61
jgi.p|PleosPC9_1|100009	5.33	5.12	3.64	4.28	4.77	2.51	3.42	2.93	2.23	2.55	3.23	1.98	2.97	2.45	2.38
jgi.p|PleosPC9_1|100011	26.5	24.41	28.59	30.9	27.6	27.82	30.91	31.54	35.19	36.06	24.02	24.23	24.15	21.9	25.03
jgi.p|PleosPC9_1|100014	0.93	0.6	0.7	1.96	0.74	0.87	1.13	1.92	1.31	1.16	1.33	1.39	1.5	1.79	1.03
jgi.p|PleosPC9_1|100020	31.05	29.72	32.84	35.45	28.74	31.8	32.57	29.1	35.93	35.67	16.72	16.01	16.36	17.12	25.62
jgi.p|PleosPC9_1|100021	0	0	0	0	0	0	0	0	0	0.09	0	0	0	0	0
jgi.p|PleosPC9_1|100023	6.36	6.37	6.56	6.19	7.1	5.39	5.89	5.8	6.71	7.68	6.64	5.98	7.07	5.95	6.69
jgi.p|PleosPC9_1|100029	0.21	0.98	0.73	0.24	0	0.27	0	0.09	0.55	0.24	0.33	0.45	0.27	0	0.12
jgi.p|PleosPC9_1|100039	81.54	223.95	199.83	102.42	211.39	82.5	30.35	57.27	39.67	49.25	364.2	240.69	371.75	518.09	226.32
jgi.p|PleosPC9_1|100040	1.95	2.15	2.52	2.48	2.45	2.92	1.51	1.88	2.51	2.05	4.18	3.57	2.69	3.46	2.36
jgi.p|PleosPC9_1|100042	0	0	0	0	0	0	0.01	0	0	0	0	0	0	0	0.01
jgi.p|PleosPC9_1|100049	26.17	21.9	21.51	26.65	18.33	20.11	25.33	24.02	34.06	24.28	8.35	10.87	8.67	10.81	14.08
jgi.p|PleosPC9_1|100052	45.85	40.19	47.69	48.29	31.39	72.13	56.86	61.21	66.1	65.85	16.56	24.11	19.11	17.46	38.02
jgi.p|PleosPC9_1|100056	17.79	18.57	15.6	18.25	19.09	15.75	21.18	18.37	20.25	20.05	23.85	23.39	24.25	23.81	19.35
jgi.p|PleosPC9_1|100062	0.39	0.34	0.17	0.04	0.12	0.13	0.23	0.12	0.36	0	0.27	0.31	0.18	0.05	0.38
jgi.p|PleosPC9_1|100072	85.79	185.36	133.94	70.72	222.97	79.97	41.05	113.83	53.91	53.3	514.81	441.7	948.55	522.48	278.77
jgi.p|PleosPC9_1|100077	61.75	62.66	63.34	68.68	68.06	62.74	64.14	66.71	66.75	69.64	76.13	77.12	77.69	77.03	73.08
jgi.p|PleosPC9_1|100080	34.34	35.52	35.52	41.47	34.15	32.28	37.71	32.83	38.05	33.24	30.7	30.62	28.22	28.61	34.32
jgi.p|PleosPC9_1|100086	2.67	2.89	2.83	2.35	3.5	3.01	2.33	2.07	2.84	3.16	4.42	5.12	3.55	4.45	4.57
jgi.p|PleosPC9_1|100099	100.03	120.82	120.46	108.95	106.38	74.96	67.66	83.52	64.7	66.7	81.99	66.12	82.49	84.93	82.1
jgi.p|PleosPC9_1|100128	64.12	67	68.6	68.64	65.39	58.88	65.72	71.65	57.71	52.15	48.02	45.79	50.87	53.91	60.83
jgi.p|PleosPC9_1|100130	71.94	74.91	76.95	71.92	79.01	62.55	80.72	76.36	66.8	74.82	54.83	56.96	55.75	58.34	64.72
jgi.p|PleosPC9_1|100132	11.72	10.43	9.26	9.6	10.7	10.65	10.4	8.68	11.16	10.23	9.48	9.22	10.02	9.2	10.03
jgi.p|PleosPC9_1|100134	0.01	0.01	0.02	0.02	0.01	0.07	0.02	0.05	0.04	0	0.02	0.03	0.03	0.02	0
jgi.p|PleosPC9_1|100137	6.84	6.96	8.21	7.59	8.29	6.04	6.93	7.61	7.05	6.56	7.98	7.11	7.83	8.02	8
jgi.p|PleosPC9_1|100143	0	0	0	0	0	0	0	0	0	0	0	0	0	0	0
jgi.p|PleosPC9_1|100151	4.27	4.6	3.74	4.6	4.54	4.74	3	3.67	3.62	4.3	2.93	1.47	2.27	1.71	2.6
jgi.p|PleosPC9_1|100157	16.81	17.62	17.32	17	16.85	13.6	19.14	17.57	16.64	16.2	12.55	13.4	13.82	14.28	14.58
jgi.p|PleosPC9_1|100165	4.37	2.4	5.24	4.65	5.49	3.7	5.97	6.95	8.98	6.16	3.86	5.02	5.86	5.67	4.14
jgi.p|PleosPC9_1|100174	6.71	7.63	4.89	5.9	6.38	3.74	3.33	3.44	2.98	4.23	3.64	2.97	4.09	3.82	4.52
jgi.p|PleosPC9_1|100184	3.25	4.65	3.78	3.07	7.71	1.9	2.88	2.86	2.91	2.33	20.91	16.11	18.86	17.49	12.1
jgi.p|PleosPC9_1|100185	19.75	16.64	21.05	21.12	20.44	19.51	21.52	23	21.59	22.98	18.49	16.11	20.47	17.21	18.04
jgi.p|PleosPC9_1|100188	190	194.33	141.11	156.63	150.73	116.18	110.14	99.91	120.95	127.18	40.95	35.69	56.71	41.47	92.76
jgi.p|PleosPC9_1|100205	97.15	93.92	88.45	101.31	92.96	103.94	97.76	96.77	88.37	97.72	108.4	96.44	112.28	98.45	101.97
jgi.p|PleosPC9_1|100213	48.8	45.42	45.62	46.67	46.95	62.27	39.86	49.37	48.51	44.79	50.19	45.75	42.18	49.28	49.46
jgi.p|PleosPC9_1|100229	11.89	11.54	11.93	12.72	11.31	11.81	15.16	15.52	12.69	15.58	11.2	12.11	11.75	10.93	11.7
jgi.p|PleosPC9_1|100231	10.79	25.75	13.94	5.8	37.43	6.96	7.68	21.47	11.14	7.71	84.41	51.96	197.64	79.85	46.57
jgi.p|PleosPC9_1|100252	77.07	77.16	78.51	83.26	85.22	86.6	76.33	88.16	88.73	88.21	96.81	96.15	86.44	97.48	88.31
jgi.p|PleosPC9_1|100255	10.45	8.55	10.47	9.66	8.21	10.02	10.81	11.59	11.36	12.14	8.6	11.31	11.35	10.08	9.89
jgi.p|PleosPC9_1|100266	5.88	7.07	6.72	7.27	6.55	4.56	7.46	7.1	8.84	5.37	6.24	6.14	7.3	5.93	5.43
jgi.p|PleosPC9_1|100270	16.74	13.99	14.37	13.98	13.43	15.89	13.25	14.76	15.69	14.21	15.51	14.67	15.54	15.7	15.98
jgi.p|PleosPC9_1|100278	15.76	12.92	13.45	16.66	14.76	10.07	14.51	16.28	12.84	14.84	15.58	15.51	16.88	16.47	13.46
jgi.p|PleosPC9_1|100288	4.47	5.35	3.36	4.03	5.33	4.8	4.69	3.67	6.33	5.62	5.21	4.45	4.31	4.93	4.85
jgi.p|PleosPC9_1|100289	39.23	43.23	42.51	44.09	43.87	34.41	44.21	38.72	38.45	39.34	41.27	36.2	41.11	39.16	38.41
jgi.p|PleosPC9_1|100294	0.99	1.44	1.05	0.58	1.22	0.67	0.65	1.56	0.62	1.12	0.87	0.46	0.5	0.9	0.74
jgi.p|PleosPC9_1|100299	0.73	0.83	0.55	0.89	0.69	0.82	0.54	0.41	0.82	0.75	1.37	0.94	1.38	1.5	1.2
jgi.p|PleosPC9_1|100304	14.53	14.99	14.01	14.78	14.35	12.53	16.19	14.59	13.35	13.72	11.71	12.04	11.66	11.1	13.01
jgi.p|PleosPC9_1|100306	22.19	19.84	20.61	22.88	23.47	23.62	34.73	27.62	28.33	27.51	24.49	25.67	27.15	26.08	24.72
jgi.p|PleosPC9_1|100307	59.13	53.19	55.2	64.56	63.45	59.44	64.07	59.67	86.11	76.47	72.1	64.7	70.41	71.04	63.24
jgi.p|PleosPC9_1|100316	29.78	33.5	30.85	29.72	32.9	26.32	25.96	27.54	23.49	26.02	28.21	27.72	28.2	29.26	28.76
jgi.p|PleosPC9_1|100327	7.1	8.96	6.71	6.23	6.81	5.84	5.29	6.88	6.5	5.87	7.16	7.1	6.43	6.24	6.58
jgi.p|PleosPC9_1|100338	14.21	13.91	14.57	14.16	15.06	10.92	14.78	14.71	13.21	15.6	13.92	14.56	14.4	15.33	14.34
jgi.p|PleosPC9_1|100342	10.45	8.45	8.62	10.61	10.06	8.45	13.19	12.6	13.64	13.29	6.08	6.17	6.79	6.89	7.55
jgi.p|PleosPC9_1|100343	1.11	1.53	1.15	0.92	0.99	0.9	1.05	0.82	1.07	1.18	1.08	0.99	1.73	1.13	1.04
jgi.p|PleosPC9_1|100360	3.8	3.12	3.36	8.27	4.12	5.14	5.87	5.18	6.02	4.26	2.88	3.29	3.5	2.98	4.35
jgi.p|PleosPC9_1|100362	2.69	4.54	2.07	4.7	3.07	1.75	2.46	1.79	3.45	1.86	0.94	1.59	2.08	2.1	2.15
jgi.p|PleosPC9_1|100366	12.97	12.56	12.68	13.56	15.93	14.23	15.24	15.75	14.42	16.75	17.93	18.69	18.25	17.89	15.4
jgi.p|PleosPC9_1|100368	12.54	9.84	6.85	6.62	7.32	6.49	4.85	7.39	7.38	4.27	4.51	5.63	5.13	3.75	5.46
jgi.p|PleosPC9_1|100384	4.72	3.39	3.66	4.26	3.76	3.21	4.39	4.28	5	5.24	4.59	2.58	3.19	3.63	3.57
jgi.p|PleosPC9_1|100387	11.12	10.86	8.64	10.76	12.14	11.12	10.63	11.28	10.59	10.71	12.24	11.62	11.85	12.99	11.47
jgi.p|PleosPC9_1|100398	2.33	2	1.31	1.78	1.36	3.22	3.17	2.49	2.35	2.84	0.77	0.36	0.93	0.66	1.39
jgi.p|PleosPC9_1|100405	2.45	2.46	3.05	3.57	2.35	1.49	2.06	2.96	2.26	1.87	1.61	1.81	1.9	2.16	1.99
jgi.p|PleosPC9_1|100410	4.24	5.58	4.72	4.83	5.83	3.54	6.68	6.24	5.25	5.07	4.35	4.03	2.97	2.37	3.61
jgi.p|PleosPC9_1|100429	2.49	4.22	2.19	3.32	4.18	1.56	2.27	1.68	1.47	2.28	10	6.36	13.92	8.8	7.33
jgi.p|PleosPC9_1|100432	0.68	0.1	0.59	0.91	0.51	0.55	1.2	0.87	1.16	2.02	0.53	0.27	0.11	0.09	0.66
jgi.p|PleosPC9_1|100437	0.69	0.25	0.18	0.32	0.27	0.34	0.19	0.14	0.78	0.24	0.33	0.34	0.4	0.4	0.7
jgi.p|PleosPC9_1|100442	1.21	1.28	1.44	1.88	2.16	3.18	3.2	2.64	2.25	2.82	2.94	2.65	3.55	1.3	1.94
jgi.p|PleosPC9_1|100460	89.92	87.96	91.34	94.06	98.8	105.87	87.94	84.85	88.79	86.85	111.95	115.98	89.58	107.98	95.96
jgi.p|PleosPC9_1|100473	301.53	288.02	336.64	282.2	325.93	389.25	319.1	260.1	361.58	303.82	422.14	392.32	270.04	414.57	360.7
jgi.p|PleosPC9_1|100485	15.37	18.52	17.6	20.28	21.66	16.11	20.67	18.46	17.77	22.34	23.14	21.6	19.13	21.34	18.38
jgi.p|PleosPC9_1|100489	65.98	64.92	64.55	71.26	63.5	83.5	83.04	76.75	82.27	85.81	63.52	65.32	59.3	63.19	68.67
jgi.p|PleosPC9_1|100492	4.05	4.09	4.39	4.98	4.61	5.59	6.64	5.44	6.08	6.73	3.69	4.52	5.19	5.38	5.17
jgi.p|PleosPC9_1|100499	8.26	8.23	9.9	9.03	6.78	7.31	9.81	8.57	9.41	9.47	6.46	6.19	4.15	6.28	6.96
jgi.p|PleosPC9_1|100500	0	0	0	0	0	0	0	0	0	0	0	0	0	0	0
jgi.p|PleosPC9_1|100502	65.62	57.75	63.63	60.05	77.93	43.15	47.26	46.08	64.62	51.28	121.64	158.62	98.38	147.27	104.83
jgi.p|PleosPC9_1|100509	2.16	1.65	2.19	1.7	1.56	1.69	1.69	2.03	1.53	1.51	0.96	0.67	0.86	0.9	0.98
jgi.p|PleosPC9_1|100513	50.7	43.08	51.51	56.99	44.78	54.73	50.77	40.64	47.01	53.63	17.89	20.37	16.13	24.96	31.17
jgi.p|PleosPC9_1|100514	27.23	30.64	31.86	20.63	48.62	21.57	24.41	27.65	23.63	20.99	74.75	117.22	114.08	73.7	59.77
jgi.p|PleosPC9_1|100532	11.61	14.6	10.33	11.97	12.09	14.04	13.65	12.29	15.12	14.67	7.47	8.97	9.57	9.59	10.65
jgi.p|PleosPC9_1|100533	8.92	10.71	9.38	8.23	10.36	7.41	10.16	9.15	7.84	9.33	6.37	6.25	7.57	6.33	7.57
jgi.p|PleosPC9_1|100539	2.97	2.61	2.31	3.25	3.33	5.12	2.69	3.92	3.42	3.95	2.25	1.76	2.82	1.97	2.47
jgi.p|PleosPC9_1|100542	21.27	23.04	13.13	20.08	27.35	16.66	17.01	17.86	14.41	14.48	64.34	50.27	74.43	50.92	43.46
jgi.p|PleosPC9_1|100545	12.7	13.9	11.6	13.37	12.29	12.2	13	12.51	14.49	15.32	5.73	6.27	6.6	6.85	9.6
jgi.p|PleosPC9_1|100555	22.31	21.32	21.98	23.68	22.11	21.76	26.64	23.43	20.97	23.38	22.08	23.66	22.89	22.78	24.59
jgi.p|PleosPC9_1|100566	5.89	4.48	3.7	5.28	6.86	4.03	3.83	5.5	7.06	5.04	6.63	6.55	13.08	11.88	5.67
jgi.p|PleosPC9_1|100572	0.63	1.08	0.5	1.12	0.5	0.38	0.17	0.92	0.66	0.66	1.38	0.98	1.05	1.47	1.02
jgi.p|PleosPC9_1|100582	91.27	95.57	97.06	96.07	97.81	118.66	103.76	101.36	109.84	104.67	127.95	136.19	135.14	131.16	117.8
jgi.p|PleosPC9_1|100583	7.66	8.73	6.77	6.9	12.09	5.86	8.01	6.66	7.99	6.05	25.65	38.3	23.79	14.71	14.91
jgi.p|PleosPC9_1|100586	0.51	0.64	0.43	1.67	1.48	0.35	1.04	0.93	1.46	0.58	0.72	0.65	0.86	6.96	0.68
jgi.p|PleosPC9_1|100592	0	0	0	0	0	0	0	0	0.36	0	0	0.18	0	0	0
jgi.p|PleosPC9_1|100595	20.66	20.83	17.25	20.03	22.12	30.63	22.66	24.53	26.51	19.99	21.23	25.94	22.09	24.44	19.33
jgi.p|PleosPC9_1|100606	0.64	0.93	0.64	1.28	1.09	1.44	1.03	1.36	1.42	1.17	0.81	1.27	1.01	0.69	0.79
jgi.p|PleosPC9_1|100608	0.16	0.14	0.14	0.2	0.07	0.24	0.14	0.17	0.28	0.35	0.19	0.15	0.03	0.2	0.14
jgi.p|PleosPC9_1|100610	11.13	11.06	12.91	12.1	13.55	12.5	12.31	15.17	14.22	16.17	13.46	15.37	16.14	14.81	13.73
jgi.p|PleosPC9_1|100615	0.91	0.24	0.7	0.77	0.43	0.91	1.3	0.86	0.85	1.03	0.87	0.64	0.38	0.98	1.11
jgi.p|PleosPC9_1|100616	0	0	0	0	0	0	0	0	0	0	0	0	0	0	0
jgi.p|PleosPC9_1|100625	4.61	5.17	5.4	5.27	6.07	6.42	6.38	5.03	5.58	5.39	3.1	4.23	4.37	4.37	5.27
jgi.p|PleosPC9_1|100627	0.75	0.81	0.93	0.97	1.88	0.6	1.36	1.29	1.15	1.31	1.82	1.84	1.82	2.18	1.28
jgi.p|PleosPC9_1|100628	0	0	0	0	0	0	0	0	0	0	0	0	0.47	0	0
jgi.p|PleosPC9_1|100631	7.64	11.92	15.47	36.49	18.46	7.72	12.38	12.09	11.42	8.67	34.64	64.88	62.54	52.05	28.96
jgi.p|PleosPC9_1|100634	0	0	0	0	0	0	0	0.06	0	0	0	0	0	0	0
jgi.p|PleosPC9_1|100641	212.98	200.26	205.39	201.03	199.68	238.32	207.71	224.69	226.76	232.9	204.5	213.8	192.06	205.51	208.53
jgi.p|PleosPC9_1|100679	1.51	1.21	2.66	1.53	1.43	2.17	2.62	1.57	2.17	1.35	1.63	2.37	3.93	1.03	1.59
jgi.p|PleosPC9_1|100680	15.18	13.9	12.82	13.29	10.82	12.44	12.16	13.54	13.53	13.91	14.79	12.07	17.36	12.24	16.04
jgi.p|PleosPC9_1|100684	8.47	6.14	8.28	10.59	8.51	7.53	10.71	9.55	12.28	12.1	12.03	13.51	11.41	12.12	11.62
jgi.p|PleosPC9_1|100687	0	0	0	0	0	0	0	0	0	0	0	0	0	0	0
jgi.p|PleosPC9_1|100690	32.7	35.66	33.1	34.7	41.05	30.03	33.97	31.97	39.51	38.12	28.69	29.77	30.02	29.63	31.34
jgi.p|PleosPC9_1|100703	31.92	27.47	26.96	30.94	29.85	42.09	34.21	30.13	36.06	30.26	22.95	19.41	25	22.19	27.94
jgi.p|PleosPC9_1|100715	1.49	1.36	1.48	1.62	1.5	1.51	1.68	1.4	2.47	2.53	2.6	1.74	2.03	1.7	1.78
jgi.p|PleosPC9_1|100738	9.21	8.62	8.71	11.21	10.37	8.86	9.29	8.45	10.51	9.57	18.27	14.81	17.91	15.81	12.48
jgi.p|PleosPC9_1|100742	8.04	8.45	8.38	9.73	9	8.46	9.65	10.41	9.96	11.46	10.49	10.38	12.21	10.49	10.57
jgi.p|PleosPC9_1|100745	11.02	10.51	7.53	8.69	8.56	7.15	5.04	5.34	6.43	8.68	5.62	4.02	5.29	4.84	8.02
jgi.p|PleosPC9_1|100752	46.24	51.84	44.56	39.38	55.88	45.52	50.57	47.64	41.63	49.65	70.66	71.41	63.59	70.84	61.29
jgi.p|PleosPC9_1|100754	11.69	12.13	12.15	12.25	12.75	9.51	11.22	11.5	10.98	11.1	15.48	13.66	15.2	14.56	13.3
jgi.p|PleosPC9_1|100758	6.72	4.26	4.58	6.85	5.8	8.16	8.23	7.04	9.2	6	3.56	2.29	4.05	2.68	3.84
jgi.p|PleosPC9_1|100762	1.03	0.82	0.98	1.01	1.21	0.88	1.42	1.21	1.3	2.03	1.85	1.56	1.82	2.28	1.4
jgi.p|PleosPC9_1|100763	119.22	105.05	102.12	113.98	116.4	209.22	99.62	107.69	117.22	120.29	117.71	121.5	109.26	122.56	117.72
jgi.p|PleosPC9_1|100770	39.43	43.7	45.16	45.96	43.1	54.69	53.9	54.91	55.2	77.95	28.73	40.5	29.36	30.83	39.61
jgi.p|PleosPC9_1|100771	39.97	43.18	42.31	44.79	41.27	47.84	41.55	45.51	39.58	42.16	42.93	41.64	44.65	40.13	43.27
jgi.p|PleosPC9_1|100786	4.46	2.5	4.14	4.61	3.82	2.39	3.87	4.82	4.58	2.86	3.59	2.78	3.43	2.41	4.83
jgi.p|PleosPC9_1|100792	13.62	29.8	11.18	15.37	13.32	6.08	6.27	8.13	7.13	8.79	7.29	6.13	4.16	6.28	9.06
jgi.p|PleosPC9_1|100793	29.29	25.66	29.35	21.98	25.06	25.56	24.18	28.41	30.17	37.38	13.36	17.88	9.01	15.2	19.14
jgi.p|PleosPC9_1|100798	14.5	13.92	14.97	14.43	14.17	14.32	15.13	15.75	15.42	17.59	15.46	17.62	13.77	15.41	15.21
jgi.p|PleosPC9_1|100837	68.87	68.17	79.83	71.62	67.64	73.13	84.38	81.18	69.91	81.3	28.64	35.16	41.58	34.86	49.36
jgi.p|PleosPC9_1|100867	5.72	3.76	4.12	5.07	3.77	4.95	5.6	5.41	5.63	5.2	4.31	3.61	3.92	2.64	4.09
jgi.p|PleosPC9_1|100888	107.04	98.74	92.63	109.31	97.89	165.84	116.49	120.49	124.61	106.87	104.69	90.2	102.86	114.88	105.85
jgi.p|PleosPC9_1|100918	42.57	36.01	46.41	43.32	38.58	50.1	44.45	48.15	46.94	47.75	23.67	22.33	22.76	20.98	33.64
jgi.p|PleosPC9_1|100921	79.36	87.53	90.42	66.99	94.04	44.9	47.98	51.49	60.83	59.82	106.48	129.66	98.75	115.18	87.27
jgi.p|PleosPC9_1|100925	2.4	2.36	2.64	1.93	1.77	2.29	2.66	1.68	2.64	1.33	2.07	1.73	2.26	2.14	1.21
jgi.p|PleosPC9_1|100941	2.14	1.75	1.22	1.89	1.92	2.27	2.8	2.31	2.85	1.79	2.4	2.01	2.74	1.97	2.3
jgi.p|PleosPC9_1|100942	21.93	23.07	22.45	20.79	30.5	20.23	18.43	23.44	16.06	22.69	55.55	57.49	61.96	47.22	39.57
jgi.p|PleosPC9_1|100949	13.85	14.34	12.02	37.87	17.37	16.12	13.57	17.88	14.71	11.46	40.61	34.38	39.38	40.8	24.94
jgi.p|PleosPC9_1|100956	0	0	0	0	0	0	0	0	0	0	0	0	0	0	0
jgi.p|PleosPC9_1|100959	155.73	148.99	171.94	156.38	116.96	135.31	130.89	180.74	139.42	139.63	41.9	44.46	45.57	51.2	82.87
jgi.p|PleosPC9_1|100962	10.41	16.32	7.61	8.13	7.03	7.64	5.55	3.94	3.99	4.9	2.46	2.76	2.81	2.85	5.37
jgi.p|PleosPC9_1|100965	4.33	6.92	5.9	4.06	4.68	4.01	4.15	7.04	6.77	5.1	5.42	4.32	5.14	3.14	5.86
jgi.p|PleosPC9_1|100968	8.7	8.02	9.23	9.46	10.05	8.4	12.07	9.44	9.52	11.09	12.22	11.65	11.97	12.36	11.71
jgi.p|PleosPC9_1|100969	57.54	75.85	63.38	40.69	50.68	29.81	37.28	62.87	28.71	36.04	29.85	26.57	35.23	31.32	39.2
jgi.p|PleosPC9_1|100974	22.4	21.52	21.61	22.11	17.25	20.19	20.47	21.47	24.15	25.96	13.52	14.63	14.42	15.15	15.92
jgi.p|PleosPC9_1|100975	1.8	3.07	2.08	1.63	2.66	1.81	1.35	2.04	3.36	0.74	5.42	3.57	4.04	5.31	3.17
jgi.p|PleosPC9_1|100976	1.81	2.17	2.49	2.55	3.2	1.95	2.27	2.98	2.27	1.93	6.5	4.72	6.74	4.96	5.26
jgi.p|PleosPC9_1|100978	32.06	30.6	31.9	30.82	33.36	27.39	37.21	34.91	26.03	32.75	29.27	29.56	29.41	30.01	33.1
jgi.p|PleosPC9_1|100980	13.02	15.12	23.1	31.71	6.93	25.05	19.47	10.62	29.45	14.35	2.8	3.68	2.76	4.03	8.97
jgi.p|PleosPC9_1|100982	2.04	1.28	1.6	1.79	1.12	0.57	1.71	2.31	1.15	1.32	0.8	0.47	1.57	0.55	1.37
jgi.p|PleosPC9_1|100983	1.02	0	0.39	0.78	0.29	0.88	2	0.58	0	0	0	0.36	0.43	0	0.38
jgi.p|PleosPC9_1|100990	169.47	171.55	173.96	187.26	187.06	217.88	185.27	184.71	187.32	190.12	195.66	206.9	183.1	199.52	188.37
jgi.p|PleosPC9_1|100993	3.61	3.3	4.04	4.68	3.38	3.52	3.45	3.87	3.44	3.58	3.73	5.05	5.14	3.53	5.75
jgi.p|PleosPC9_1|100999	0	0	0	0	0	0	0	0	0	0	0	0	0	0	0
jgi.p|PleosPC9_1|101011	12.09	17.82	18.31	22.31	22.29	4.68	6.22	6.73	8.12	4.68	19.55	19.36	19.28	19.2	15.9
jgi.p|PleosPC9_1|101023	0.37	0.29	0.46	0.27	0.32	0.26	0.32	0.32	0.34	0.28	0.37	0.63	0.34	0.27	0.6
jgi.p|PleosPC9_1|101027	0	0	0.08	0.03	0.03	0.04	0	0.03	0	0.08	0.05	0	0.04	0	0
jgi.p|PleosPC9_1|101029	8.21	7.78	6.4	6.98	7.93	5.75	5.91	6.05	7.67	6.58	11.74	8.7	10.76	11.04	9.08
jgi.p|PleosPC9_1|101032	30.13	33.88	30.9	31.42	35.34	25.74	19.32	22.07	18.43	19.23	52.22	50.72	53.88	50.5	41.31
jgi.p|PleosPC9_1|101033	31.46	32.41	32.64	28.59	29.75	35.54	30.64	32.85	29.19	30.39	26.47	30.42	25.12	27.62	31.05
jgi.p|PleosPC9_1|101034	0	0	0.05	0	0	0	0	0	0	0	0.03	0.05	0	0	0
jgi.p|PleosPC9_1|101042	0	0	0	0	0	0	0	0	0	0	0	0	0	0	0
jgi.p|PleosPC9_1|101048	18.04	27.46	9.52	82.71	41.88	11.18	9.57	23.76	14.49	10.43	199.72	86.46	185.94	108.56	80.3
jgi.p|PleosPC9_1|101050	0.14	0.5	0.33	0.22	1.21	0.73	0	0	1.04	0.16	0.33	1.95	0.18	0.46	1.25
jgi.p|PleosPC9_1|101053	41.18	33.03	37.74	37.44	38.01	50.58	52.98	49.95	41.48	54.64	47.61	45.92	49.37	48.38	46.71
jgi.p|PleosPC9_1|101061	1.74	1.75	1.16	1.78	2.01	2.45	2.65	2.43	2.62	2.59	1.01	1.23	1.19	1.05	1.35
jgi.p|PleosPC9_1|101076	25.66	30.61	17.16	18.86	19.03	16.82	12.48	13.76	15.8	19.24	12.9	15.12	14.81	13.98	15.27
jgi.p|PleosPC9_1|101082	0.18	0.21	0.82	0.27	0.61	0.92	0.42	1.52	2.42	0.6	0.14	0.19	0	0	0.78
jgi.p|PleosPC9_1|101091	0	0	0	0	0	0	0	0	0	0	0	0	0	0	0
jgi.p|PleosPC9_1|101093	0	0	0	0	0	0	0	0	0	0	0	0	0	0	0
jgi.p|PleosPC9_1|101116	9.73	12.57	11.7	10.63	10.11	10.82	11.43	12.11	11.82	13.97	9.37	10	10.31	10.34	11.13
jgi.p|PleosPC9_1|101121	36.41	53.77	23.47	21.29	26.62	29.92	23.09	28.07	21.25	21.62	4.98	1.96	2.44	2.27	14.66
jgi.p|PleosPC9_1|101129	0.96	0.45	0.78	2	2.23	4.01	4.31	2.07	3.24	4.59	1.52	0.72	1.95	0.83	1.82
jgi.p|PleosPC9_1|101130	16.94	9.55	13.65	18.59	17.2	47.11	33.85	25.56	36.49	43.29	13	13.73	12.88	13.74	19.83
jgi.p|PleosPC9_1|101132	0	0	0	0	0	0	0	0	0	0	0	0	0	0	0
jgi.p|PleosPC9_1|101133	0	0	0.05	0	0	0	0	0	0	0	0	0	0.06	0	0
jgi.p|PleosPC9_1|101134	3.99	4.3	4.75	5.41	3.42	6.32	4.72	5.3	5.39	5.26	2.19	2.92	2.12	2.55	3.14
jgi.p|PleosPC9_1|101135	181.84	192.41	182.66	145.23	223.96	194.85	160.08	177.44	199.73	174.59	369.69	426.81	274.76	343	281.1
jgi.p|PleosPC9_1|101136	30.13	30.51	32.48	34.33	30.95	35.49	39.52	33.63	32.9	33.83	23.28	22.38	20.71	24.47	26.4
jgi.p|PleosPC9_1|101154	0.8	0.86	1.67	1.54	1.46	2.18	2.25	2.43	2.57	2.27	0.95	1.16	1.12	0.92	1.73
jgi.p|PleosPC9_1|101157	0	0	0	0	0	0	0	0	0	0	0	0	0	0	0
jgi.p|PleosPC9_1|101159	0	0	0	0	0	0.02	0	0.02	0.01	0	0	0	0	0	0
jgi.p|PleosPC9_1|101160	0.02	0.03	0	0	0	0	0.03	0.04	0.08	0.03	0	0.08	0.03	0	0
jgi.p|PleosPC9_1|101178	4.16	2.8	3.23	3.64	3.68	2.44	4.07	3.09	3.21	3.63	3.16	3.25	3.73	3.02	3.42
jgi.p|PleosPC9_1|101195	0	0	0	0	0	0	0	0	0	0	0	0	0	0	0
jgi.p|PleosPC9_1|101198	3.13	3.43	2.9	5.02	3.17	3.29	3.86	3.65	4.15	3.06	3.03	1.68	2.14	2.95	2.65
jgi.p|PleosPC9_1|101211	0	0	0	0	0	0	0	0	0	0	0	0	0	0	0
jgi.p|PleosPC9_1|101217	22.94	24.75	28.61	20.35	26.52	14.39	15.98	15	21.3	16.94	29.82	36.44	31.39	31.43	25.04
jgi.p|PleosPC9_1|101225	21.65	23.93	25.19	28.34	33.47	26.59	24.04	18.87	26.35	29.29	3.42	2.73	3.33	5.15	14.59
jgi.p|PleosPC9_1|101226	49.37	39.06	45.55	45.79	38.7	40.08	47.45	45.93	52.08	54.67	25.64	29.66	28.16	32.55	36.11
jgi.p|PleosPC9_1|101237	4.52	4.28	4.7	5.93	4.32	5.92	5.48	6.09	7.15	6.96	2.58	1.92	2.82	3.04	4.21
jgi.p|PleosPC9_1|101247	43.1	63.5	22.21	40.77	19.59	19.13	18.31	26.84	23.04	16.9	11.13	8.65	8.4	8.62	18.58
jgi.p|PleosPC9_1|101257	41.63	70.09	62.77	43.74	38.94	27.43	27.5	68.57	19.03	31.14	36.07	21.44	76.44	31.92	31.36
jgi.p|PleosPC9_1|101268	52.63	52.07	43.85	47.84	44.63	71.63	50.31	49.27	58.51	50.64	48.13	41.93	43.88	40.75	47.86
jgi.p|PleosPC9_1|101300	17.55	12.73	16.68	13.09	11.44	14.63	8.62	19.59	10.62	10.11	10.14	10.57	10.35	7.76	12.24
jgi.p|PleosPC9_1|101303	6.69	7.28	6.61	5.73	6.29	5.86	7.56	7.2	7.45	9	6.82	8.38	6.56	5.87	5.67
jgi.p|PleosPC9_1|101308	12.12	13.18	12.06	13.86	13.46	9.64	14.56	13.54	12.5	15.22	10.98	13.05	11.28	11.85	11.48
jgi.p|PleosPC9_1|101317	109.77	95.81	97.82	106.19	106.37	130.12	106.26	107.08	121.91	111.81	94.86	87.28	92.29	95.65	107.06
jgi.p|PleosPC9_1|101319	12.59	13.93	16.14	12.48	13.71	14.75	11.92	12.71	12.54	12.07	13.6	14.55	13.01	14.75	12.9
jgi.p|PleosPC9_1|101320	64.86	64.18	66.99	82.49	59.09	71.32	81.57	80.37	87.66	87.68	25.24	28.74	21.46	25.71	44.14
jgi.p|PleosPC9_1|101327	3.37	2.94	3.21	3.18	3.38	3.67	3.68	3.48	3.66	3.64	4.57	3.42	3.77	3.97	3.3
jgi.p|PleosPC9_1|101331	28.3	29.53	28.67	28.85	26.98	25.47	30.08	28.52	28.08	29.64	26.93	23.75	23.15	21.39	21.91
jgi.p|PleosPC9_1|101336	12.43	12.92	12.9	11.45	13.04	12.05	12.32	11.75	10.83	13.71	15.9	13.57	17.62	14.37	13.87
jgi.p|PleosPC9_1|101341	0.37	0.04	0.07	0.38	0.42	0.4	0.11	0.19	0.33	0.6	0.59	0.17	0.59	0.64	0.24
jgi.p|PleosPC9_1|101345	5.37	5.43	5.53	5.69	5.63	7.4	6.03	5.79	7.63	6.74	2.9	2.92	3.32	3.32	4.67
jgi.p|PleosPC9_1|101350	20.69	19.67	23.33	23.13	15.79	30.95	31.27	28.5	32.56	26.66	8.02	9.99	7.65	10.56	18.83
jgi.p|PleosPC9_1|101357	11.22	14.68	15.02	10.73	18.74	7.9	7.85	9.52	7.49	8.31	29.16	23.96	29.99	28.44	21.59
jgi.p|PleosPC9_1|101358	17.14	24.99	25.31	17.58	28.38	13.87	12.67	15.07	12.8	13.6	44.95	33.11	48.59	39.14	30.42
jgi.p|PleosPC9_1|101368	9.59	10.38	11.89	10.85	9.85	11.52	7.61	9.87	10.32	9.24	9.25	7.14	7.89	9.83	9.82
jgi.p|PleosPC9_1|101369	29.85	37.92	26.95	27.61	34.57	15.93	9.83	11.21	6.93	12.58	35.51	30.9	41.01	28.89	28.53
jgi.p|PleosPC9_1|101375	0.23	0.31	0.18	0.35	0.54	0.47	0.17	0.22	0.34	0.3	1.38	0.76	1.29	0.9	0.56
jgi.p|PleosPC9_1|101380	16.91	17.46	18.6	17.99	20.15	18.98	19.69	18.53	18.73	20.64	20.52	22.02	20.86	21.03	19.43
jgi.p|PleosPC9_1|101391	28.78	31.65	27.51	27.3	26.65	24.58	29.19	30.57	29.06	31.14	16.27	15.13	19.13	16.54	22.42
jgi.p|PleosPC9_1|101392	21.25	21.14	20.74	22	19.22	22.69	20.59	23.72	22.41	21.48	22.77	21.58	20.63	20.9	22.55
jgi.p|PleosPC9_1|101402	19.59	21.37	20.51	19.65	21.9	16.61	22.52	20.96	21.44	22.71	19.54	22.17	20.03	20.26	20.62
jgi.p|PleosPC9_1|101410	19.08	21.25	17.87	19.69	19.36	28.42	18.39	20.97	19.15	16.87	23.62	19.87	24.79	20.71	23.1
jgi.p|PleosPC9_1|101412	0	0	0	0.14	0	0	0	0.05	0.13	0	0	0	0.16	0	0
jgi.p|PleosPC9_1|101415	0	0	0	0	0	0	0	0	0	0	0	0	0	0	0
jgi.p|PleosPC9_1|101417	0	0	0	0	0	0	0	0	0	0	0	0	0	0	0
jgi.p|PleosPC9_1|101420	0	0	0	0	0	0	0	0	0	0	0	0	0	0	0
jgi.p|PleosPC9_1|101425	6.56	5.44	7.07	7.46	5.34	6.18	6.71	4.35	9.22	5.63	3.91	2.81	4.68	4.45	4.57
jgi.p|PleosPC9_1|101460	0	0	0	0	0	0	0	0.32	0.78	0	0	0	0	0	0
jgi.p|PleosPC9_1|101474	106.29	68.62	94.67	37.76	44.35	103.35	96.58	121.43	74.63	113.85	21.22	24.42	21.23	21.23	48.99
jgi.p|PleosPC9_1|101479	1.42	1.19	1.5	1.13	1.41	1.2	1.5	1.86	1.37	1.38	1.07	0.74	1.14	0.78	1.44
jgi.p|PleosPC9_1|101484	587.99	655.13	686.46	479.06	591.49	447.81	441.41	546.71	466.17	512.55	503.3	556.1	455.06	530.11	513.9
jgi.p|PleosPC9_1|101494	4.89	4.52	4.57	5.98	4.38	4.05	6.13	4.69	7.44	5.88	2.96	2.4	2.85	2.08	4.17
jgi.p|PleosPC9_1|101495	16.29	17.95	13.44	17.88	15.57	20.68	16.91	15.8	21.35	18.6	13.01	8.86	7.37	10.01	10.4
jgi.p|PleosPC9_1|101496	14.57	13.48	12.24	15.04	14.02	13.55	12.16	14.04	13.58	17.7	11.32	10.48	12.86	10.53	11.3
jgi.p|PleosPC9_1|101499	0.38	0.49	0.18	0.76	0.52	0.15	0.31	0.42	0.4	0.47	0.33	0.16	0.38	0.29	0.25
jgi.p|PleosPC9_1|101503	0	0	0	0	0	0	0	0	0	0	0	0	0	0	0
jgi.p|PleosPC9_1|101504	0	0	0	0	0	0	0	0	0	0	0	0	0	0	0
jgi.p|PleosPC9_1|101508	3.73	3.8	4.57	4.69	4.55	3.55	4.06	4.21	5.4	4.35	3.28	2.56	2.65	2.62	3.54
jgi.p|PleosPC9_1|101516	11.6	13.95	12.1	9	12.31	7.98	10.96	10.11	11.32	10.07	8.97	9.57	7.03	7.72	9.35
jgi.p|PleosPC9_1|101518	192.28	185.49	220.31	166.95	181.47	144.05	141.6	163.89	206.74	164.61	117.12	154.97	93.49	129.04	148.19
jgi.p|PleosPC9_1|101528	103.73	100.69	102.97	104.89	85.04	97.85	100.7	91.62	115.73	94.74	73.67	74.66	74.34	74.81	91.65
jgi.p|PleosPC9_1|101529	2.67	2.74	2.63	2.99	3.57	4.41	3.47	3.68	3.33	4.48	1.97	1.19	1.69	1.86	2.96
jgi.p|PleosPC9_1|101536	2.89	4.64	2.82	4.15	2.71	2.7	2.48	2.59	2.74	2.08	3.76	2.6	2.81	2.72	3.01
jgi.p|PleosPC9_1|101537	19.08	20.59	21.15	21.39	20.31	23.9	25.98	24.47	20.65	20.87	16.82	15.18	14.41	16.04	19.56
jgi.p|PleosPC9_1|101543	0	0	0	0	0	0	0	0	0	0	0	0	0	0	0
jgi.p|PleosPC9_1|101552	0.95	1.37	0.84	0.91	1.21	0.92	0.88	1.29	1.16	1.13	1.55	1.15	1.37	1.17	1.42
jgi.p|PleosPC9_1|101560	0	0.76	0	0	0	0	0	0	0	0	0	0	0	0	0
jgi.p|PleosPC9_1|101576	151.75	133.52	141.93	150.78	139.71	136.2	132.87	147.16	152.32	154.1	161.42	167.27	137.79	148.99	141.84
jgi.p|PleosPC9_1|101581	7.89	7.76	8.01	6.54	8.11	5.53	5.94	7.04	5.64	6.98	7.96	6.22	5.99	6.99	10.31
jgi.p|PleosPC9_1|101585	0	0	0	0	0	0	0	0	0	0	0	0	0	0	0
jgi.p|PleosPC9_1|101588	7.44	7.48	8.77	9.01	7.81	11.72	7.96	7.37	8.66	9.84	6.28	5.34	6.36	6.26	5.95
jgi.p|PleosPC9_1|101591	0	0	0	0	0	0	0	0	0	0	0	0	0	0	0
jgi.p|PleosPC9_1|101595	0	0	0	0	0	0	0	0	0	0	0	0	0	0	0
jgi.p|PleosPC9_1|101596	0	0	0	0	0	0	0	0	0	0	0	0	0	0	0
jgi.p|PleosPC9_1|101604	0.05	0	0	0	0	0.13	0.3	0.04	0.11	0.06	0.12	0	0.13	0.05	0.06
jgi.p|PleosPC9_1|101608	0	0	0	0	0	0	0	0	0	0	0	0	0	0	0
jgi.p|PleosPC9_1|101610	0	0	0	0	0	0	0	0	0	0	0	0	0	0	0
jgi.p|PleosPC9_1|101618	0	0	0	0	0	0	0	0	0	0	0	0	0	0	0
jgi.p|PleosPC9_1|101620	0	0	0	0	0	0	0	0	0	0	0	0	0	0	0
jgi.p|PleosPC9_1|101624	0	0	0	0	0	0	0	0	0	0	0	0	0	0	0
jgi.p|PleosPC9_1|101626	0	0	0	0	0	0	0	0	0	0	0	0	0	0	0
jgi.p|PleosPC9_1|101650	6.93	8.46	7.76	7.09	5.76	6.26	9.33	7.23	9.49	6.95	6.33	5.45	5.72	5.64	10.45
jgi.p|PleosPC9_1|101674	6.15	5.22	5.3	5.24	4.86	4.39	7.07	6.08	6.96	5.21	4.63	3.52	4.53	3.57	4.71
jgi.p|PleosPC9_1|101687	1.32	3.1	2.52	3.05	2.81	2.54	1.49	3.01	1.21	1.7	3.26	1.41	4.44	2.11	1.34
jgi.p|PleosPC9_1|101690	0	0	0	0	0	0	0	0	0	0	0	0	0	0	0
jgi.p|PleosPC9_1|101694	0	0	0	0	0	0	0	0	0	0	0	0	0	0	0
jgi.p|PleosPC9_1|101709	20.3	17.21	17.01	22.81	21.33	15.44	13.72	12.31	17.62	19.02	16.4	18.32	13.54	20.48	18.96
jgi.p|PleosPC9_1|101715	184.31	180.7	170.66	194.85	155.13	173.49	177.44	163.95	177.21	178.42	166.32	153.81	168.16	151.33	168.44
jgi.p|PleosPC9_1|101719	0	0	0	0	0	0	0	0	0	0	0	0	0	0	0
jgi.p|PleosPC9_1|101727	23.13	23.84	27.18	30.15	25.91	35.33	31.61	28.21	33.55	31.94	23.59	24.88	21.42	23.02	24.19
jgi.p|PleosPC9_1|101728	0	0	0	0	0	0	0	0	0	0	0	0	0	0	0
jgi.p|PleosPC9_1|101732	3.75	3.76	3.64	3.6	3.13	3.65	3.19	4.57	3.84	3.3	2.57	3.47	3.69	2.72	4.1
jgi.p|PleosPC9_1|101746	0	0	0	0	0	0	0	0	0	0	0	0	0	0	0
jgi.p|PleosPC9_1|101747	100.67	89.66	101.43	87.58	87.7	151.59	120.91	99.04	164.53	119.41	117.1	125.18	94.18	125.33	112.91
jgi.p|PleosPC9_1|101776	2.27	1.95	2.76	2.3	2.26	2.11	2.1	1.63	2.26	1.33	2.68	1.51	2.62	2.23	2.07
jgi.p|PleosPC9_1|101789	6.53	7.7	8.52	11.18	17.5	16.18	17.18	11.89	18.3	20.61	29.35	32.6	35.43	24.16	21.56
jgi.p|PleosPC9_1|101792	11.5	10.68	9.95	11.03	11.07	12.5	10.87	10.13	9.45	13.68	10.58	11.97	11.71	11.8	10.59
jgi.p|PleosPC9_1|101795	0	0	0	0	0	0	0	0	0	0	0	0	0	0	0
jgi.p|PleosPC9_1|101799	21.5	22.57	24.68	27.15	26.53	25.12	27.44	26.16	26.71	28.93	26.59	28.11	22.05	29.48	26.43
jgi.p|PleosPC9_1|101809	25.08	19.86	20.78	18.78	21.91	26.36	22.07	22.57	24.91	24.57	17.94	19.68	17.97	17.02	18.83
jgi.p|PleosPC9_1|101815	0	0	0	0	0	0	0	0	0	0	0	0	0	0	0
jgi.p|PleosPC9_1|101818	21.09	19.57	21.55	20.36	24.28	18.32	26.06	24.81	23.31	31.31	23.28	23.99	24.07	21.24	22.86
jgi.p|PleosPC9_1|101825	0.05	0.03	0.03	0.04	0	0	0	0	0.03	0	0.04	0.03	0	0.03	0
jgi.p|PleosPC9_1|101836	192.66	124.46	145.16	112.38	166.14	176.98	125.19	95.69	164.36	154.76	152.53	192.7	129.48	209.17	175.55
jgi.p|PleosPC9_1|101837	733	688.67	724.42	780.06	723.54	822.91	691.25	728.38	800.68	770.36	985.39	886.38	803.97	863.77	850.87
jgi.p|PleosPC9_1|101838	0	0	0	0	0	0	0	0	0	0	0	0	0	0	0
jgi.p|PleosPC9_1|101846	4.04	2.58	2.42	1.57	1.8	2.38	2.53	2.39	2.2	2.26	3.68	3.18	2.72	2.83	2.96
jgi.p|PleosPC9_1|101849	22.74	19.26	21.29	16.99	20.04	42.78	38.74	32.58	37.8	40.71	15.08	22.51	20.34	17.62	22.9
jgi.p|PleosPC9_1|101852	0	0	0	0	0	0	0	0	0	0	0	0	0	0	0
jgi.p|PleosPC9_1|101860	3.49	6.39	4.02	5.12	5.45	4.73	6.96	5.46	4.94	6.36	2.51	2.58	3.84	3.27	6.55
jgi.p|PleosPC9_1|101863	0.07	0.16	0.24	0.47	0.18	0.27	0.32	0.47	0.58	0	0.32	0	0.17	0.37	0.38
jgi.p|PleosPC9_1|101864	12.28	9.69	13.83	15.92	14.66	11.86	10.97	13.96	13.4	18.02	16.34	12.46	12.89	12.84	14.86
jgi.p|PleosPC9_1|101866	0.25	0.75	0.06	0.11	1.57	0.58	0.47	0.43	0.21	0.06	0.9	0.74	11.24	0.64	3.08
jgi.p|PleosPC9_1|101872	0	0	0	0	0	0	0	0	0	0	0	0	0	0	0
jgi.p|PleosPC9_1|101882	0	0	0	0	0	0	0	0	0	0	0	0	0	0	0
jgi.p|PleosPC9_1|101885	0	0	0	0	0	0	0	0	0	0	0	0	0	0	0
jgi.p|PleosPC9_1|101887	0	0	0	0	0	0	0	0	0	0	0	0	0	0	0
jgi.p|PleosPC9_1|101892	0	0	0	0	0	0	0	0	0	0	0	0	0	0	0
jgi.p|PleosPC9_1|101913	0	0	0	0	0	0	0	0	0	0	0	0	0	0	0
jgi.p|PleosPC9_1|101915	0	0	0	0	0	0	0	0	0	0	0	0	0	0	0
jgi.p|PleosPC9_1|101919	94.39	107.85	104.32	99.62	101.15	93.09	97.65	89.59	80.92	97.76	69.7	52.45	63.39	54.93	71.39
jgi.p|PleosPC9_1|101925	0	0	0	0	0	0	0	0	0	0	0	0	0	0	0
jgi.p|PleosPC9_1|101926	0	0	0	0	0	0	0	0	0	0	0	0	0	0	0
jgi.p|PleosPC9_1|101927	0	0	0	0	0	0	0	0	0	0	0	0	0	0	0
jgi.p|PleosPC9_1|101933	0	0	0	0	0	0	0	0	0	0	0	0	0	0	0
jgi.p|PleosPC9_1|101939	0	0	0	0	0	0	0	0	0	0	0	0	0	0	0
jgi.p|PleosPC9_1|101940	0	0	0	0	0	0	0	0	0	0	0	0	0	0	0
jgi.p|PleosPC9_1|101948	30.28	29.97	27.32	31.53	25.4	31.43	31.59	30.78	39.57	31.31	14.57	19.06	20.05	17.81	25.41
jgi.p|PleosPC9_1|101957	0	0	0	0	0	0	0	0	0	0	0	0	0	0	0
jgi.p|PleosPC9_1|101962	6.91	11.02	3.98	7.83	6.58	4.28	6.46	5.39	5.44	4.63	7.29	5.51	10.33	7.8	4.69
jgi.p|PleosPC9_1|101964	0	0	0	0	0	0	0	0	0	0	0	0	0	0	0
jgi.p|PleosPC9_1|101976	0.09	0.11	0.19	0.14	0.26	0.14	0.36	0.25	0.29	0.39	0.18	0.13	0.08	0.21	0.05
jgi.p|PleosPC9_1|101979	0	0	0	0	0	0	0	0	0	0	0	0	0	0	0
jgi.p|PleosPC9_1|101992	0	0	0	0	0	0	0	0	0	0	0	0	0	0	0
jgi.p|PleosPC9_1|102004	0	0	0.17	0.12	0.13	0	0.53	0.06	0	0.09	0	0.08	0	0.08	0.17
jgi.p|PleosPC9_1|102015	0	0	0	0	0	0	0	0	0	0	0	0	0	0	0
jgi.p|PleosPC9_1|102019	0	0	0	0	0	0	0	0	0	0	0	0	0	0	0
jgi.p|PleosPC9_1|102027	0	0	0	0	0	0	0	0	0	0	0	0	0	0	0
jgi.p|PleosPC9_1|102050	0	0	0	0	0	0	0	0	0	0	0	0	0	0	0
jgi.p|PleosPC9_1|102071	0	0	0	0	0	0	0	0	0	0	0	0	0	0	0
jgi.p|PleosPC9_1|102074	0	0	0	0	0	0	0	0	0	0	0	0	0	0	0
jgi.p|PleosPC9_1|102080	0	0	0	0	0	0	0	0	0	0	0	0	0	0	0
jgi.p|PleosPC9_1|102085	0	0	0	0	0	0	0	0	0	0	0	0	0	0	0
jgi.p|PleosPC9_1|102087	15.79	11.64	12.28	15.35	14.72	17.01	16.64	15.35	22.36	15.12	11.14	13.82	11.1	8.96	16.45
jgi.p|PleosPC9_1|102089	0	0	0	0	0	0	0	0	0	0	0	0	0	0	0
jgi.p|PleosPC9_1|102112	14.19	17.76	8.8	11.74	9.01	9.18	10.79	9.85	14.78	13.07	6.98	5.54	5.78	6.3	8.18
jgi.p|PleosPC9_1|102118	0	0	0	0	0	0	0	0	0	0	0	0	0	0	0
jgi.p|PleosPC9_1|102119	0.19	0.07	0.22	0.44	0.16	0.5	0.15	0.71	0.27	0.5	0.1	0.34	0.48	0	0.56
jgi.p|PleosPC9_1|102122	0	0	0	0	0	0	0	0	0	0	0	0	0	0	0
jgi.p|PleosPC9_1|102125	0	0	0	0	0	0	0	0	0	0	0	0	0	0	0
jgi.p|PleosPC9_1|102173	0.59	0.54	0.29	0.48	0.79	0.98	0.89	0.87	0.53	0.76	0.86	0.85	0.64	1.09	1.12
jgi.p|PleosPC9_1|102175	89.1	122.32	76.96	77.36	70.47	74.48	71.24	69.24	75.45	67.46	56.52	45.7	48.17	52.19	62.04
jgi.p|PleosPC9_1|102212	10.52	49.39	5.91	10.66	27.12	1.4	1.59	2.31	1.7	1.83	143.34	69.88	79.52	103.62	67.93
jgi.p|PleosPC9_1|102233	22.31	21.33	17.89	17.71	21.23	22.43	22.6	22.6	22.2	25.71	20.84	26.32	22.42	18.8	23.15
jgi.p|PleosPC9_1|102280	30.85	32.41	27.16	33.81	31.4	30.48	37.3	37.84	36.56	35.74	30.11	27.77	28.01	26.94	32.82
jgi.p|PleosPC9_1|102305	46.36	41.85	45.86	46.64	47.14	40.62	42.14	45.97	50.83	46.28	34.9	34.16	41.86	34.91	43.84
jgi.p|PleosPC9_1|102306	20.75	21.61	22.09	19.54	20.82	19.41	24.32	20.23	28.65	24.88	12.31	12.64	14.02	11.65	18.56
jgi.p|PleosPC9_1|102350	23.16	23.52	22.7	23.11	23.3	22	28.41	25.27	26.97	25.53	15.57	15.88	22.1	15.94	18.87
jgi.p|PleosPC9_1|102386	3.78	3.03	4.12	4.03	3.55	3.36	4.05	4.86	6.34	4	3.46	2.53	3.43	2.39	3.95
jgi.p|PleosPC9_1|102391	0	0	0	0	0	0	0	0	0	0	0	0	0	0	0
jgi.p|PleosPC9_1|102446	263.72	256.75	273.35	282.02	261.78	256.85	248.55	245.39	259.44	248.55	319.11	278.27	296.69	284.4	296.53
jgi.p|PleosPC9_1|102463	17.61	18.04	19.31	17.56	20.32	20.83	19.18	18.99	18.78	22.76	19.19	17.28	20.74	16.97	18.84
jgi.p|PleosPC9_1|102503	21.32	23.57	20.33	23.64	25.9	17	15.74	15.3	16.05	13.75	29.41	26.57	23.95	27.49	20.91
jgi.p|PleosPC9_1|102593	28.3	32.14	30.55	29.91	29.26	26.38	29.59	30.09	30.45	32.4	32.49	28.26	31.42	28.89	28.56
jgi.p|PleosPC9_1|102613	1541.79	1500.77	1386.44	1577.39	1233.39	1134.02	1404.11	1352.67	1471.14	1234.19	1173.27	1140.78	1068.74	1048.75	1240.65
jgi.p|PleosPC9_1|102642	34.65	38.36	36.26	31.25	41.35	26.92	32.92	35.42	33.65	35.94	44.59	52.77	48.51	45.63	43.39
jgi.p|PleosPC9_1|102660	67.97	65.55	63.89	70.55	68.59	76.35	73.82	75.34	65.85	69.76	103.2	100.31	97.33	97.61	93.77
jgi.p|PleosPC9_1|102710	10.19	10.76	9.81	11.49	8.86	6.62	10.44	9.86	10.21	9.35	9.8	10.01	9.17	9.64	8.43
jgi.p|PleosPC9_1|102752	31.97	35.6	33.91	36.16	35.94	35.45	36.72	33.34	30.15	27.1	41.42	37.09	39.16	40.92	33.72
jgi.p|PleosPC9_1|102754	8.2	9.81	9.4	6.99	6.71	8.35	10.7	7.81	13.85	10.48	4.71	7.28	8.03	6.94	7.07
jgi.p|PleosPC9_1|102798	7.85	7.55	8.31	13.53	8.65	4.88	6.06	8.94	5.53	8.17	13.29	9.49	7.48	8.35	8.69
jgi.p|PleosPC9_1|102837	12.69	14.06	12.15	11.46	18.6	13.01	12.14	10.88	15.9	15.43	32.98	18.56	53.2	27.6	21.4
jgi.p|PleosPC9_1|102839	3.5	4.29	4.04	4.57	5.17	5.63	5.44	4.47	5.6	5.72	7.55	7.23	8.6	6.21	5.72
jgi.p|PleosPC9_1|102859	0.72	0.17	0.66	0.17	0.98	0.28	0.08	0.19	0.23	0.16	0.45	0.23	0.36	0.54	0.56
jgi.p|PleosPC9_1|102861	10.22	10.47	10.32	9.37	10.05	9.04	10.2	9.9	10.94	11.81	6.89	6.44	7.2	7.39	8.99
jgi.p|PleosPC9_1|102886	8.32	16.58	13.85	5.02	18.16	5.36	3.21	15.47	3.07	2.38	40.47	17.58	72.59	26.67	16.11
jgi.p|PleosPC9_1|102948	5.02	6.62	4.84	4.27	4.45	3.67	6.65	8.38	9.49	8.18	6.04	8.55	6.24	6.5	6.27
jgi.p|PleosPC9_1|103039	0	0	0	0	0	0	0	0	0	0	0	0	0	0	0
jgi.p|PleosPC9_1|103053	1.21	0.97	0.92	1.2	0.88	1.08	1.17	1.16	1	1.35	0.52	0.95	1.08	0.75	0.86
jgi.p|PleosPC9_1|103073	3.66	1.82	2.7	2.96	2.27	3.95	3.44	2.61	2.82	2.61	2.79	3.28	2.66	1.93	1.6
jgi.p|PleosPC9_1|103207	41.24	36.86	37.5	42.12	41.27	44.51	46.39	46.6	47.73	47.87	46.15	52.05	46.78	44.54	47.22
jgi.p|PleosPC9_1|103254	9.67	7.58	8.39	9.29	11.59	7.54	10.29	8.69	12.55	9.85	20.29	17.94	20.98	17.3	16.76
jgi.p|PleosPC9_1|103268	0.86	1.35	0.83	0.48	0.7	1.06	0.96	1.31	0.96	1.41	1.7	1.43	3.46	1.91	1.86
jgi.p|PleosPC9_1|103271	3.93	3.85	4.16	3.92	3.75	3.45	4.55	4.09	5.3	3.78	3.46	3.19	3.41	3.7	3.57
jgi.p|PleosPC9_1|103274	0.79	0.15	0.58	0.71	0.32	1.09	1.08	0.82	0.7	0.85	0.92	0.93	1.43	0.59	1.11
jgi.p|PleosPC9_1|103295	23.73	30.14	25.77	34.11	35.18	68.14	41.45	35.46	48.9	41.46	33.01	39.25	31.98	39.81	37.15
jgi.p|PleosPC9_1|103339	56.38	54.86	61.76	60.29	58.31	49.68	53.73	62.66	65.06	57.79	56.86	55.9	63.7	48.48	53.99
jgi.p|PleosPC9_1|103379	7.86	6.53	8.45	9.44	9.14	8.37	7.9	9.68	12.7	10.51	10.16	7.44	9.27	6.74	7.44
jgi.p|PleosPC9_1|103434	0.47	0.34	1.08	0.81	0.45	0.91	1.1	0.55	1.66	1.46	0.51	0.93	0.52	0.38	0.19
jgi.p|PleosPC9_1|103442	16.18	16.38	19.27	18.58	18.61	16.35	17.42	19.85	18.62	21.63	21.39	19.84	22.61	20.02	20.21
jgi.p|PleosPC9_1|103447	36.6	35.02	31.86	32.95	34.39	31.78	31.72	33.47	33.72	35.68	41.73	41.33	39.98	34.72	37.25
jgi.p|PleosPC9_1|103558	7.5	6.35	6.81	7.28	8.15	7.39	7.84	7.12	7.19	8.13	9.17	7.68	9.5	7.74	8.18
jgi.p|PleosPC9_1|103583	5.74	5.28	4.64	5.18	5.44	4.86	4.66	6.37	6.06	5.5	6.07	5.26	5.52	3.61	4.42
jgi.p|PleosPC9_1|103587	6.35	7.04	7.12	7.98	7.11	8.09	8.89	8.13	7.8	8.4	7.55	8.37	9.26	8.26	8.3
jgi.p|PleosPC9_1|103607	9.95	9.56	9.62	10.28	10.6	8.97	11	10.69	10.8	11.27	10.07	10.81	10.46	10.54	11.39
jgi.p|PleosPC9_1|103641	31.25	31.42	29.69	30.44	28.36	28.17	32.26	35.38	35.95	36.32	22.33	21.07	20.9	18.48	23.9
jgi.p|PleosPC9_1|103645	14.24	10.47	13.43	11.69	10.08	10.72	14.18	14.78	20.25	18.06	4.24	2.98	4.11	3.47	7.31
jgi.p|PleosPC9_1|103689	54.54	65.29	39.13	50.88	42.56	31.89	36.71	35.84	36.97	36.77	33.86	28.25	36.71	33.9	40.43
jgi.p|PleosPC9_1|103698	0.49	0.8	0.56	0.23	0.25	0	0.12	0.59	0.62	0.44	1.23	1.25	1.73	0.85	0.65
jgi.p|PleosPC9_1|103712	37.15	36.03	36.51	44.82	39.9	53.3	39.93	41.96	49.35	48.19	44.28	52.14	49.02	44.77	46.57
jgi.p|PleosPC9_1|103756	12.08	9.91	9.87	10.29	12.13	12.84	10.51	11.17	14.29	13.32	12.62	10.58	14.26	9.91	8.48
jgi.p|PleosPC9_1|103763	2.23	1.76	2.03	1.98	1.58	2.01	1.62	1.36	3.52	2.97	1.49	1.69	1.9	1.39	1.71
jgi.p|PleosPC9_1|103768	0	0	0	0	0.08	0	0	0	0	0.2	0.07	0	0	0.09	0
jgi.p|PleosPC9_1|103773	9.23	9.58	7.45	14.43	7.5	9.44	11.12	10.58	13.81	10.99	2.54	1.96	2.63	3.61	5.36
jgi.p|PleosPC9_1|103776	1.53	1.7	1.76	1.82	1.5	1.29	2.34	2.49	2.81	1.91	0.96	1.22	1.35	1.07	1.18
jgi.p|PleosPC9_1|103788	2.91	2.6	2.96	3.71	3.2	3.82	5.38	4.5	4.77	4.99	2.81	3.25	3.47	2.6	2.96
jgi.p|PleosPC9_1|103805	50.63	49.52	38.92	39.77	38.97	32.17	25.82	31.92	27.99	31.28	28.68	17.67	38.81	26.74	36.47
jgi.p|PleosPC9_1|103813	18.23	14.64	17	16.7	13.97	21.1	21.98	20.26	21.11	22.71	4.87	5.97	5.23	5.12	11.07
jgi.p|PleosPC9_1|103817	0	0	0	0	0	0	0	0.05	0.06	0	0.09	0.06	0.3	0	0.07
jgi.p|PleosPC9_1|103819	0	0	0	0	0	0	0	0	0	0	0	0	0	0	0
jgi.p|PleosPC9_1|103820	0	0	0	0	0	0	0	0	0	0	0	0	0	0	0
jgi.p|PleosPC9_1|103845	0.71	0.51	0.68	1	1.45	0.41	0.51	0.91	0.45	0.62	2.32	2.39	1.59	2.76	1.26
jgi.p|PleosPC9_1|103857	6.45	5.48	6.15	7.69	6.68	7.03	8.81	9.65	8.02	7.76	7.25	8.06	5.72	6.24	6.68
jgi.p|PleosPC9_1|103872	1.18	1.16	1.32	1.35	1.01	2.23	2.6	1.73	2.08	2.47	1.62	1.83	1.54	1.69	1.86
jgi.p|PleosPC9_1|103888	17.81	17.36	23.58	21.34	21.45	18.69	20.29	20.83	29.9	24.93	12.29	13.92	16.83	11.39	15.09
jgi.p|PleosPC9_1|103935	2.07	2.96	2.78	7.14	2.75	6.41	8.1	9.46	9.29	10.03	2.8	5.26	2.18	3.72	5.34
jgi.p|PleosPC9_1|103965	281.94	246.4	296.38	282.89	224.61	240.9	262.28	266.67	318.57	282.76	96.4	117.11	75.84	99.98	177.83
jgi.p|PleosPC9_1|103966	33.06	31.94	34.96	33.02	34.45	44.83	35.13	36.06	34.22	41.48	14.88	15.44	19.32	15.35	27.82
jgi.p|PleosPC9_1|103976	397.1	413.16	422.5	383.37	391.09	345.89	412.99	371.13	302.04	337.87	317.34	303.66	312.04	341.73	353.94
jgi.p|PleosPC9_1|103982	41.85	47.05	45.53	41.21	54.28	30.58	46.26	40.44	33.07	39.52	38.93	41.97	40.22	42.24	41.99
jgi.p|PleosPC9_1|104017	5.33	3.12	4.61	3.26	3.53	2.39	4.55	3.92	4.73	4.75	3.7	4.59	3.85	3.42	4.43
jgi.p|PleosPC9_1|104029	37.27	36.89	31.49	31.33	35.23	33.29	37.28	41.49	36.95	32.62	34.54	31.73	38.99	27.26	26.55
jgi.p|PleosPC9_1|104053	924.43	860.43	859.65	896.16	908.33	1050.93	826.48	922.4	919.7	951.45	1058.28	883.33	1084.93	972.13	971.47
jgi.p|PleosPC9_1|104081	25.39	21.91	21.64	22.16	24.58	28.48	27.03	26.61	29.42	26.88	30.91	32.1	26.03	30.23	24.9
jgi.p|PleosPC9_1|104086	18.1	15.91	17.2	16.66	14.69	17.32	18.68	19.64	19.33	19.37	12.88	11.39	13.66	11.46	14.54
jgi.p|PleosPC9_1|104101	0	0	0.11	0.07	0	0.25	0	0	0	0.11	0	0	0	0	0
jgi.p|PleosPC9_1|104195	536.18	500.3	527.65	537.46	548.63	603.27	534.35	578.43	608.26	574.43	635.64	545.86	705.62	600.75	590.6
jgi.p|PleosPC9_1|104201	3.3	3.44	1.88	3.5	2.34	3.09	2.99	3.51	3.59	3.42	2.56	2.28	2.81	2.36	3.08
jgi.p|PleosPC9_1|104209	82.72	79.27	91.21	91.39	89.09	55.8	67.75	62.51	87.23	75.37	99.34	112.73	86.2	103.45	86.58
jgi.p|PleosPC9_1|104234	32.87	31.14	33.14	34.06	33.56	33.42	35.72	32.15	31.15	29.16	31.37	33.31	29.83	29.59	30.8
jgi.p|PleosPC9_1|104245	19.85	21.57	21.81	21.81	24.59	17.96	21.49	21.51	14.74	25.94	21.97	22	22.98	22.4	21.02
jgi.p|PleosPC9_1|104293	122.99	106.9	131.06	106.8	120.17	98.13	102.81	97.77	123.61	92.31	146.15	176.91	128.82	157.01	140.68
jgi.p|PleosPC9_1|104302	128.22	114.8	121.83	127.88	118.89	116.68	123.58	132.38	138.18	140.35	114.63	133.06	126.4	127.99	131.3
jgi.p|PleosPC9_1|104323	8.98	10.87	10.07	10.56	15.89	12.37	12.25	10.62	10.66	12.75	23.61	18.63	22.54	21.38	16.11
jgi.p|PleosPC9_1|104341	51.4	41.21	49.24	66.63	59.23	76.43	70.29	61.81	89.79	76.39	57.32	64.49	42.88	74.8	67.9
jgi.p|PleosPC9_1|104355	2.2	2.33	1.84	3.71	4.59	2.13	2.03	2.37	3.09	3.77	2.82	5.79	14.6	4.43	4.88
jgi.p|PleosPC9_1|104422	0.39	0.3	0.37	0.49	0.33	0.17	0	0.22	0.54	0.44	1.37	1.16	1.3	0.97	0.71
jgi.p|PleosPC9_1|104428	2.64	3.15	1.82	2.18	2.71	2.19	1.8	2.03	2.27	2.33	4.4	3.2	6.47	4.15	3.56
jgi.p|PleosPC9_1|104447	56.18	61.59	58.98	58.41	53.29	66.39	58.49	55.82	56.02	54.77	47.51	46.42	47.24	50.73	52
jgi.p|PleosPC9_1|104449	93.6	77.08	85.87	105.87	84.86	145.78	128.01	138.5	152.16	202.45	50.91	54.02	46.01	48.36	79.17
jgi.p|PleosPC9_1|104467	1.37	1.67	0.97	1.45	1.28	1.27	1.45	1.39	1.57	0.37	1.13	1.04	1.89	1.19	0.94
jgi.p|PleosPC9_1|104491	12.5	12.21	10.64	12.67	14.85	11.5	12.55	12.8	15.04	17.48	9.36	10.2	12.75	10.74	15.18
jgi.p|PleosPC9_1|104535	4.07	4.02	4.31	3.48	4.8	3.69	4.54	4.72	5.1	4.91	3.98	4.39	3.39	3.83	4.05
jgi.p|PleosPC9_1|104543	1.79	1.56	1.39	2.43	2.39	2.11	2.2	1.93	2.93	2.64	1.38	2.35	2	1.44	1.52
jgi.p|PleosPC9_1|104551	28.8	26.71	33.42	43.61	52.01	48.45	59.73	25.33	74.61	54.01	42.83	52.25	40.01	55.96	51.21
jgi.p|PleosPC9_1|104558	0.82	1.36	1.14	1.45	2.43	1.51	1.57	1.88	0.95	2.29	3.18	3.52	4.84	3.53	1.71
jgi.p|PleosPC9_1|104563	10.87	7.11	7.84	9.8	10.69	10.28	12.71	11.95	11.48	12.71	5.75	5.4	5.15	8	8.27
jgi.p|PleosPC9_1|104566	0.63	1.09	0.64	0.8	1.02	0.67	0.44	0.76	0.47	0.42	1.14	1.38	1.78	1.32	1.23
jgi.p|PleosPC9_1|104578	0	0	0	0	0	0	0	0	0	0	0	0	0	0	0
jgi.p|PleosPC9_1|104589	128.07	110.21	112.49	112.96	116.95	115.2	111.81	116.42	112.5	122.18	143.39	156.54	138.29	165.04	134.49
jgi.p|PleosPC9_1|104604	173.22	162.33	176.05	172.81	190.35	267.83	152.67	167.96	169.82	182.7	236.53	244.32	233.05	227.7	206.04
jgi.p|PleosPC9_1|104611	19.74	12.58	18.52	15.91	16.62	20.56	21.07	22.68	28.45	28.55	16.61	21.29	16.59	15.08	17.33
jgi.p|PleosPC9_1|104613	15.67	15.72	14.86	15.4	16.71	13.6	16.72	17.66	15.77	15.58	14.1	13.45	14.22	13.74	15.36
jgi.p|PleosPC9_1|104640	20.3	22.85	25.21	21.83	20.19	24.1	24.73	28.15	28.14	26.03	16.74	17.86	19.67	17.67	20.91
jgi.p|PleosPC9_1|104749	1.56	1.31	1.03	1.88	0.83	0.97	2.19	1.28	1.88	2.36	1.11	1.11	1.13	1.36	1.73
jgi.p|PleosPC9_1|104782	118.02	150.01	100.68	83.61	97.62	72.46	88.45	79.13	71.23	78.28	76.47	80.02	71.37	74.11	90.18
jgi.p|PleosPC9_1|104784	13.75	14.72	14.13	13.88	15.43	14.57	16.95	15.81	15.23	17.12	14.75	14.16	14.24	15.51	14.77
jgi.p|PleosPC9_1|104796	67.23	70.67	70.12	67.44	73.68	63.43	67.78	63.26	64.82	68.15	75.65	72.2	66.92	73.56	74.51
jgi.p|PleosPC9_1|104844	275.6	275.97	310.68	301.39	242.64	247.23	241.72	235.18	298.27	232.08	158.54	180.18	159.61	170.62	224.1
jgi.p|PleosPC9_1|104877	148.95	148.86	174.65	144.13	160.64	139.12	119.8	112.74	149.34	152.32	122.34	161.58	100.22	146.82	143.03
jgi.p|PleosPC9_1|104895	31.74	30.4	32	34.41	31.31	36.55	34.75	31.88	38.24	39.89	51.12	49.54	44.98	49.41	45.27
jgi.p|PleosPC9_1|104959	32.51	38.08	35	34.62	35.47	33.8	26.99	35.3	24.58	30.29	40.71	36.92	40.37	39.69	32.09
jgi.p|PleosPC9_1|105049	1	1.62	1.64	1.57	1.45	1.53	2.04	1.63	3.09	1.92	1.69	2.25	1.88	1.16	1.57
jgi.p|PleosPC9_1|105077	8.26	9.24	8.81	9.65	11.24	8.18	11.22	9.35	9.46	9.98	11.93	11.95	13.49	12.73	11.6
jgi.p|PleosPC9_1|105093	0	0	0	0	0	0	0	0	0	0	0	0	0	0	0
jgi.p|PleosPC9_1|105108	32.45	34.85	34.88	33.39	34.45	31.18	34.99	32.69	29.91	34.45	29.92	31.93	28.91	31.96	32.36
jgi.p|PleosPC9_1|105110	19.5	19.63	17.48	19.82	19.3	19.97	18.97	21.53	20.67	20.22	26.13	23.79	27.05	24.62	22.92
jgi.p|PleosPC9_1|105130	18.41	17.42	19.34	19.76	21.14	14.78	20.52	19.67	22.07	24.86	16.68	19.54	20.33	17.36	19.73
jgi.p|PleosPC9_1|105148	44.7	46.99	41.32	44.95	44.37	44.76	43.41	45.84	41.36	47.66	70.14	61.32	69.82	62.64	53.18
jgi.p|PleosPC9_1|105163	107.36	97.72	98.43	103.48	95.26	123.1	107.51	102	96.81	117.67	84.84	80.63	91.63	90.24	91.33
jgi.p|PleosPC9_1|105180	0	0	0	0	0	0	0	0.17	0.05	0	0	0	0	0	0
jgi.p|PleosPC9_1|105181	22.62	20.64	17.47	21.4	18.04	22.42	19.53	20.71	23.68	23.15	20.51	17.13	20.47	19.27	19.28
jgi.p|PleosPC9_1|105187	0	0	0	0	0	0	0	0	0	0	0	0	0	0	0
jgi.p|PleosPC9_1|105217	92.51	116.81	131.24	96.31	100.66	64.74	66.49	92.87	53.2	66.54	73.99	69.7	93.31	78.93	79.39
jgi.p|PleosPC9_1|105218	3.39	3.77	4.48	3.23	4.81	5.04	5.34	5.88	7.55	8.81	3.06	5.01	4.39	3.3	3.75
jgi.p|PleosPC9_1|105270	0.22	0.51	0	0.22	0.38	0.48	0.17	0.13	0.23	0.08	0	0.08	0.09	0.08	0.24
jgi.p|PleosPC9_1|105287	47.58	58.35	25.78	35.48	25.2	21.63	27.03	28.67	27.67	18.63	20	12.61	18.63	14.81	23.58
jgi.p|PleosPC9_1|105298	0	0	0	0	0	0	0	0	0	0	0	0	0	0	0
jgi.p|PleosPC9_1|105299	0	0	0	0	0	0	0	0	0	0	0	0	0	0	0
jgi.p|PleosPC9_1|105325	18.07	18.42	18.63	19.33	17.69	19.11	19.15	17.14	23.15	17.85	15.58	13.62	14.99	15.44	17.73
jgi.p|PleosPC9_1|105333	39.06	41.56	32.16	28.97	35.41	30.93	34.68	34.74	35.87	41.68	32.19	36.18	43.45	37.13	39.5
jgi.p|PleosPC9_1|105347	2.33	2.4	2.46	2.96	2.6	2.8	2.95	2.26	3.04	1.9	1.34	1.38	1.64	1.23	1.85
jgi.p|PleosPC9_1|105363	6.85	5.92	5.74	6.91	6.38	5.76	5.47	6.32	7.14	5.55	8.31	8.62	7.33	7.84	7.5
jgi.p|PleosPC9_1|105369	7.91	9.4	9.82	13.43	29.65	3.73	1.27	2.47	3.9	3.53	60.31	79.21	65.53	42.43	27.07
jgi.p|PleosPC9_1|105389	24.43	19.75	21.17	19.62	22.06	24.94	23.32	25.31	26.03	23.14	14.68	18.93	21	19.2	20.8
jgi.p|PleosPC9_1|105400	61.55	59.2	56.73	62.45	63.49	75.16	66.44	70.84	62.59	72	89.46	90.1	86.84	86.46	75.3
jgi.p|PleosPC9_1|105438	20.47	21.7	17.3	19.34	19.25	16	18.71	18.42	16.82	15.97	21.34	18.5	19.38	19.23	19.62
jgi.p|PleosPC9_1|105474	12.06	11.33	12.6	12.87	12.09	11.43	15.71	13.64	14.33	13.93	11.37	9.71	10.89	10.19	12.34
jgi.p|PleosPC9_1|105503	64.39	72.85	72.55	73.4	68.74	70.88	70.81	69.05	62.12	64.15	67.63	61.51	63.98	65.49	66.5
jgi.p|PleosPC9_1|105518	99.97	107.85	108.67	107.01	111.7	92.09	100.51	103.68	94.35	105.33	85.19	97.21	93.9	101.38	100.03
jgi.p|PleosPC9_1|105520	41.82	42.89	41.66	43.62	38.14	34.33	35.56	37.91	32.3	33.87	32.09	31.33	33.53	33.41	35.56
jgi.p|PleosPC9_1|105542	57.56	62.03	57.04	58.52	55.59	53.09	50.88	53.4	58.62	55.95	75.18	61.12	65.98	73.18	62.63
jgi.p|PleosPC9_1|105559	1.96	2.16	1.5	1.36	2.12	1.84	1.81	2.01	2.16	1.85	1.56	1.51	1.59	1.22	1.81
jgi.p|PleosPC9_1|105591	9.1	6.49	7.43	13.55	10.39	7.67	11.57	12.71	12.3	8.36	4.12	4.65	5.17	4.33	6.1
jgi.p|PleosPC9_1|105605	29.66	28.77	24.99	29.01	26.42	24.66	28.28	26.68	30.72	25.56	37.84	34.78	30.81	35.58	34.76
jgi.p|PleosPC9_1|105626	4.06	3.97	3.15	3.73	3.5	2.95	3.66	3.45	4.41	4.24	2.62	2.35	2.3	2.98	4.11
jgi.p|PleosPC9_1|105633	41.67	39.96	39.85	39.56	39.11	46.1	42.93	43.12	48.21	42.84	37.13	42.72	36.38	37.29	39.93
jgi.p|PleosPC9_1|105692	61.96	54.78	57.8	60.26	60.54	78.85	70.22	66.56	69.96	64.53	73.82	75.64	72.51	73.53	66.38
jgi.p|PleosPC9_1|105694	10.34	8.29	9.57	9.11	9.77	6.54	10.58	8.86	12.2	11.21	7.03	7.06	9.2	7.23	8.83
jgi.p|PleosPC9_1|105748	0	0	0	0	0	0	0	0	0	0	0	0	0	0	0
jgi.p|PleosPC9_1|105753	1.78	2	1.66	1.89	2.46	2.31	2.09	2.06	2.59	1.09	2.21	1.6	1.04	1.48	1.75
jgi.p|PleosPC9_1|105773	342.56	685.42	106.91	56.32	92.22	32	28.4	30.01	46.6	28.89	19.52	15.29	9.93	9.97	104.24
jgi.p|PleosPC9_1|105835	24.03	22.9	24.98	23.9	25.2	20.06	30.15	23.99	21.93	23.97	17.2	15.93	16.94	18.64	20.62
jgi.p|PleosPC9_1|105850	0.83	0.73	1.79	0.95	0.97	2.01	1.46	2.21	2.5	1.64	1.38	2.75	1.44	1	3.55
jgi.p|PleosPC9_1|105853	0	0	0	0	0	0	0	0	0	0	0	0	0	0	0
jgi.p|PleosPC9_1|105887	23.26	24.68	23.84	24.35	23.4	21.33	28.13	26.17	25.57	29.85	16.52	19.23	18.02	18.43	21.26
jgi.p|PleosPC9_1|105949	459.09	418.48	494.16	363.73	510.25	625.94	413.46	375.24	606.2	469.45	633.12	874.87	533.47	759.03	593.5
jgi.p|PleosPC9_1|105950	21.17	20.82	17.34	19.71	19.62	15.29	21.35	25.46	24.87	23.3	17.16	17.6	21.24	14.2	18.86
jgi.p|PleosPC9_1|105954	11.52	11.77	12.24	11.87	13.02	9.66	12.32	12.65	11.98	13.87	12.34	12.19	13.27	11.17	12.11
jgi.p|PleosPC9_1|105969	25.22	27.32	25.35	23.76	26.37	22.48	29.72	24.82	30.63	27.69	22.51	26.9	20.91	21.4	22.19
jgi.p|PleosPC9_1|105978	1.82	0.89	1.71	1.72	1.64	1.49	1.69	1.31	1.66	2.49	1.47	0.71	1.27	0.62	1.32
jgi.p|PleosPC9_1|105981	2.56	3.53	1.37	0.98	1.25	1.9	1.61	1.88	1.82	1.66	1.8	1.75	1.96	0.89	2.12
jgi.p|PleosPC9_1|106043	21.39	18.66	20.87	19.13	20.76	18.1	17.85	18.34	21.06	17.98	20.49	20.48	21.39	17.98	21.15
jgi.p|PleosPC9_1|106062	78	79.84	85.16	83.71	148.82	87.64	52.99	35.59	99.28	54.08	348.83	353.56	272.11	351.83	231.46
jgi.p|PleosPC9_1|106093	0	0	0	0	0	0	0	0	0	0	0	0	0	0	0
jgi.p|PleosPC9_1|106094	0	0	0	0	0	0	0	0	0	0	0	0	0	0	0
jgi.p|PleosPC9_1|106096	0	0	0	0	0	0	0	0	0	0	0	0	0	0	0
jgi.p|PleosPC9_1|106126	1.34	0.92	1.35	2.27	1.47	1.49	1.63	1.39	1.53	1.46	1.31	1.12	1.09	0.9	1
jgi.p|PleosPC9_1|106131	1.22	2.61	1.62	1.74	1.72	2.47	2.37	2.25	2.15	1.39	0.85	0.99	0.82	0.97	1.07
jgi.p|PleosPC9_1|106132	3.95	3.15	3.24	3.88	3.44	4.07	3.65	3.8	5.08	3.35	2.47	2.32	2.94	1.91	3.84
jgi.p|PleosPC9_1|106152	4.02	4.51	3.69	4.62	4.03	5.05	4.37	3.83	6.39	4.09	1.81	2.01	2	2.63	3.16
jgi.p|PleosPC9_1|106154	0.3	0.7	0.34	0.92	0.89	0.32	0.7	0.94	0.68	0.51	0.35	0.64	1.07	0.59	0.72
jgi.p|PleosPC9_1|106159	50.45	41.72	51.19	47.67	41.05	59.53	50.66	47.2	55.98	61.68	37.77	38.23	38.25	38.57	39.98
jgi.p|PleosPC9_1|106183	0	1.03	0.34	1.68	1	0.76	1.89	0.88	2.45	1.66	0.92	0.47	0.92	0.79	0.48
jgi.p|PleosPC9_1|106190	46.46	52.37	54.84	43.59	67.86	36.63	46.04	45.47	42.67	52.95	54.49	60.69	61.41	59.46	52.92
jgi.p|PleosPC9_1|106216	32.43	34.71	32.61	32.58	33	35.26	36.01	30.98	30.32	34.05	31.32	30.07	29.29	30.82	34.06
jgi.p|PleosPC9_1|106227	75.37	70.71	87.08	84.15	70.13	79.16	98.01	85.64	96.77	95.46	29.99	29.62	23.11	30.41	50.97
jgi.p|PleosPC9_1|106270	16.8	11.77	15.27	18.29	21.34	21.38	16.41	21.05	16.79	18.12	33.06	29.71	37.71	27.85	25.37
jgi.p|PleosPC9_1|106278	0.33	0.52	0.32	0.26	0.47	0.43	0.46	0.81	0.93	0.82	0.31	0.47	1.4	0.6	0.98
jgi.p|PleosPC9_1|106298	170.66	154.54	151.82	154.83	147.46	172.4	165.46	159.36	195.35	141.87	201.31	160.86	191.58	177.67	178.43
jgi.p|PleosPC9_1|106318	10.12	10.16	9.44	10.32	8.77	8.49	9.82	10.02	12.75	13.48	6.28	6.48	8.12	6.08	7.2
jgi.p|PleosPC9_1|106322	1.95	2.09	1.67	1.37	1.35	0.94	1.3	1.46	1.38	1.93	0.7	0.72	1.4	0.73	0.89
jgi.p|PleosPC9_1|106338	0	0	0	0	0	0	0	0	0	0	0	0	0	0	0
jgi.p|PleosPC9_1|106372	0.81	1.26	0.22	0.18	0.26	0.05	0.14	0.03	0.04	0.04	0.36	0.08	0.15	0.04	0.13
jgi.p|PleosPC9_1|106379	43.34	40.24	47.21	43.74	37.49	38.8	47.99	44.61	50.47	49.2	38.82	37.76	35.97	34.29	40.16
jgi.p|PleosPC9_1|106400	5.5	4.52	4.46	5.96	6	6.12	5.24	5.76	5.4	6.5	6.19	6.2	7	5.09	5
jgi.p|PleosPC9_1|106406	2.48	2.86	2.06	26.54	3.68	1.23	2.49	7.82	6.02	3.47	5.49	4.04	4.66	3.54	2.83
jgi.p|PleosPC9_1|106417	14.48	11.37	13.37	28.53	14.38	15.49	17.42	19.59	17.1	17.23	9.01	10.3	10.82	9.96	11.75
jgi.p|PleosPC9_1|106453	2.76	3.46	3.3	2.61	2.34	2.84	3.14	2.81	3.08	1.99	2.16	1.45	2.08	1.89	2.44
jgi.p|PleosPC9_1|106456	9.85	9.14	8.26	8.58	8.7	7.58	8.1	10.05	10.08	9.24	8.78	8.94	9.01	8.73	8.91
jgi.p|PleosPC9_1|106479	93.74	84.23	91.67	98.1	80.86	93.27	113.23	100.55	113.26	110.72	57.9	63.74	53.96	59.51	76.4
jgi.p|PleosPC9_1|106487	41.33	37.93	38.14	40.53	38.78	39.34	46.87	41.59	45.47	45.05	38.45	41.92	38.88	35.84	40.25
jgi.p|PleosPC9_1|106496	11.49	15.3	10.73	11.57	13.06	10.48	13.5	12.37	12.37	11.09	10.71	11.09	10.29	11.76	11.8
jgi.p|PleosPC9_1|106506	0	0	0	0	0	0	0	0	0	0	0	0	0	0	0
jgi.p|PleosPC9_1|106556	13.97	13.92	13.96	15.12	13.71	13.56	14.41	13.41	15.25	13.9	11.83	12.91	9.8	12.97	13.24
jgi.p|PleosPC9_1|106610	5.52	5.24	5.13	4.62	5.68	5.86	6.42	6.72	6.3	7.59	4.24	4.86	4.77	4.58	3.77
jgi.p|PleosPC9_1|106636	1.4	1.05	1.16	0.8	1.41	1.07	1.05	1.56	1.84	1.79	1.13	1.26	1.13	0.7	1.27
jgi.p|PleosPC9_1|106639	5.75	5.37	5.24	5.94	6.18	6.83	5.17	4.93	4.34	6.61	9.2	7.08	9.27	7.3	8.03
jgi.p|PleosPC9_1|106643	4.65	2.64	4.34	3.99	4.04	4.08	4.34	6.27	7.18	7.75	5.28	4.87	5.1	5.39	4.09
jgi.p|PleosPC9_1|106668	10.76	10.39	10.94	10.81	9.59	9.14	8.7	9.95	12.31	10.8	11.5	11.84	11.95	11.1	9.88
jgi.p|PleosPC9_1|106676	49.1	56.41	48.82	58.27	75.16	41.34	50.41	48.03	37.33	43.69	101.76	72.38	80.6	86.14	71.11
jgi.p|PleosPC9_1|106718	3.31	3.13	3.37	3.53	2.93	2.78	3.1	3.76	4.49	3.68	2.72	2.58	3.74	2.15	2.92
jgi.p|PleosPC9_1|106719	270.23	187.18	101.53	172.8	133.37	366.94	238.06	261.69	173.71	137.94	139.83	111.59	152.87	114.88	191.68
jgi.p|PleosPC9_1|106721	2.74	2.27	1.68	1.93	1.74	1.72	1.71	2.16	2.64	2.2	1.36	1.31	2.29	1.62	1.81
jgi.p|PleosPC9_1|106726	1297.89	1169.43	1284.26	1299.38	1198.98	1464.1	1335.19	1411.83	1431.07	1364.2	1440.45	1269.72	1475.8	1385.55	1401.42
jgi.p|PleosPC9_1|106738	0.97	0.91	1.45	2.45	1.08	1.38	0.23	1.16	2.55	1.76	1.3	0.72	0.74	0.63	1.29
jgi.p|PleosPC9_1|106745	32.67	35.7	35.34	31.04	38.42	23.95	33.17	33.55	26.3	32.81	24.14	31.8	27.53	28.85	27.72
jgi.p|PleosPC9_1|106750	38.87	41.75	43.18	44.93	44.47	44.9	53.92	58.33	47.63	53.2	35.82	33.81	38.46	33.46	35.97
jgi.p|PleosPC9_1|106798	20.39	22.46	21.02	20.87	21.09	21.45	18.02	18.11	17.59	23.31	18.51	17.34	17.46	14.71	18.54
jgi.p|PleosPC9_1|106801	0	0	0	0	0	0	0	0	0	0	0	0	0	0	0
jgi.p|PleosPC9_1|106820	22.86	22.25	19.52	20.71	20.75	20.44	23.51	20.31	20.05	19.95	23.86	20.59	24.66	22.62	22.53
jgi.p|PleosPC9_1|106849	47.77	38.31	41.79	46.05	39.29	56.72	44.79	44.86	46.38	44.79	45.13	44.26	45.56	46.4	44.12
jgi.p|PleosPC9_1|106854	8.19	7.58	6.32	6.95	7.2	6.4	6.37	6.94	6.1	7.42	10.05	8.27	12.2	9.92	8.28
jgi.p|PleosPC9_1|106876	8.67	8.87	7.41	8.28	8.72	7.63	7.05	5.67	5.92	7.49	10.31	11.61	13.04	10.4	9.46
jgi.p|PleosPC9_1|106891	15.39	13.47	12.87	14.76	13.96	14.72	15.74	13.35	16.12	18.84	12.7	11.27	12.58	15.58	14
jgi.p|PleosPC9_1|106892	2.5	2.02	2.63	2.57	2.01	1.94	2.63	3.04	3.34	3.07	2.89	2.5	4.1	2.76	2.58
jgi.p|PleosPC9_1|106928	2.03	1.77	1.23	1.48	1.43	1.01	1.36	1.22	1.39	1.56	1.08	0.96	1.23	0.96	1.45
jgi.p|PleosPC9_1|106951	48.2	49.85	49.36	60.58	61.38	34.29	59.4	49.33	58.44	42.9	49.74	48.58	42.66	41.56	44.32
jgi.p|PleosPC9_1|106955	0	0	0	0	0	0	0	0	0	0	0	0	0	0	0
jgi.p|PleosPC9_1|106956	0	0	0	0	0	0	0	0	0	0	0	0	0	0	0
jgi.p|PleosPC9_1|106967	0.17	0	0	0	0.22	0	0	0	0	0.29	0.14	0.09	0.11	0.09	0
jgi.p|PleosPC9_1|106981	0.33	1.24	0.28	0.25	0.07	0.21	0.29	0.28	0.34	0.09	0.83	0.35	0.21	0.35	0.27
jgi.p|PleosPC9_1|107020	0.45	0.46	0.65	0.43	0.34	0.8	0.79	0.72	0.53	0.57	0.31	0.36	0.14	0.36	0.31
jgi.p|PleosPC9_1|107023	40.59	44.93	46.98	42.07	39.92	44.17	35.01	46.01	32.89	39.9	39.66	33.09	45.27	43.25	41.79
jgi.p|PleosPC9_1|107031	333.91	314.52	307.87	373.91	301.85	453.74	406.27	383.24	501.46	321.15	226.81	240.39	224.53	257.87	286.15
jgi.p|PleosPC9_1|107062	2.38	2.91	1.71	3.34	2.45	2.37	2.31	2.78	2.79	2.07	1.14	1.58	0.87	1.04	2.06
jgi.p|PleosPC9_1|107080	2.58	1.35	3.38	3.54	2.66	2.54	2.61	2.36	2.7	2.11	1.33	0.66	1.91	1.34	1.47
jgi.p|PleosPC9_1|107103	6.12	6.3	6.96	6.49	7.26	6.17	7.57	6.74	6.11	7.98	7.93	7.71	8.2	8.48	7.87
jgi.p|PleosPC9_1|107121	15.25	17.74	13.17	13.93	13.31	9.68	12.28	12.84	10.65	13.46	8.4	8.23	8.73	8.14	11.07
jgi.p|PleosPC9_1|107134	66.26	63.01	58.06	72.23	58.39	66.41	74.93	69.57	74.64	75.48	57.51	59.12	54.83	56.8	61.51
jgi.p|PleosPC9_1|107158	8.42	6.63	7.26	8.4	6.44	5.8	7.97	9.17	7.98	7.64	7.89	6.3	7.16	6.83	7.88
jgi.p|PleosPC9_1|107192	0	0	0.06	0.11	0.04	0.06	0	0	0	0.06	0	0	0	0	0
jgi.p|PleosPC9_1|107216	10.5	12.23	10.76	10.95	10.6	8.45	12.49	10.18	9.52	10.43	8.14	7.47	9.08	8.2	9.42
jgi.p|PleosPC9_1|107224	0.05	0.18	0.3	0.24	0.22	0.07	0.06	0.27	0.16	0.24	0.08	0.33	0.26	0.11	0.58
jgi.p|PleosPC9_1|107225	10.46	7.91	8.78	10.25	7.78	8.49	8.89	8.67	10.86	10.76	4.83	4.6	4.17	5.34	6.8
jgi.p|PleosPC9_1|107243	67.26	64.59	70.3	67.08	68.08	116.14	65.17	64.41	78.83	73.95	73.17	67.1	70.38	68.18	79.64
jgi.p|PleosPC9_1|107254	0.83	0.9	0.69	0.87	0.86	0.46	0.63	1.68	0.94	0.61	2.86	2.28	2.78	1.35	1.58
jgi.p|PleosPC9_1|107268	0.71	0.55	0.74	0.68	0.37	0.49	0.28	0.76	0.8	0.71	0.67	0.66	0.94	0.88	0.57
jgi.p|PleosPC9_1|107269	49.57	40.35	42.29	48.87	47.27	36	38.71	38.11	45.17	51.87	54.06	50.06	58.48	56.9	50.1
jgi.p|PleosPC9_1|107280	15.45	14.86	16.95	23.46	17.25	25.68	23.15	23.46	22.92	21.86	21.8	25.57	19.6	20.9	23.42
jgi.p|PleosPC9_1|107309	8.25	6.56	6.84	8.3	5.21	6.66	8.48	6.6	8	5.72	3.6	2.98	4.26	3.29	4.17
jgi.p|PleosPC9_1|107311	0.63	0.41	0.28	0.24	0.33	0.41	0.21	0.42	0.22	0.32	0.17	0.3	0.58	0.19	0.16
jgi.p|PleosPC9_1|107312	4.39	4.68	5	6.06	4.26	5	5.27	5.39	6.2	5.03	3.61	4.1	3.45	3	3.35
jgi.p|PleosPC9_1|107313	53.87	56.19	53.65	49.45	45.76	45.87	51.21	57.25	46.23	48.01	42.93	45.47	44.43	40.71	43.37
jgi.p|PleosPC9_1|107321	25.26	23.68	22.87	23.4	21.67	21.95	25.63	24.8	25.24	24.44	18.95	18.49	19.49	19.37	20.8
jgi.p|PleosPC9_1|107356	0	0	0	0	0	0	0	0	0	0	0	0	0	0	0
jgi.p|PleosPC9_1|107357	0	0	0	0	0	0	0	0	0	0	0	0	0	0	0
jgi.p|PleosPC9_1|107361	2.27	1.33	1.63	1.71	1.81	1.52	1.52	2.22	2.55	2.71	1.73	1.83	1.59	1.52	1.78
jgi.p|PleosPC9_1|107380	1.81	1.37	1.52	1.62	0.87	1.44	1.37	2.07	1.8	1.61	0.69	0.54	0.88	0.77	1.11
jgi.p|PleosPC9_1|107441	1.6	2.3	1.98	2.01	1.3	1.75	2.55	2.42	2.06	2.09	1.58	1.61	1.92	1.15	1.77
jgi.p|PleosPC9_1|107443	2.5	1.33	1.58	1.37	1.63	1.39	2.1	1.94	2.07	1.56	1.03	1.97	1.43	2.19	2.11
jgi.p|PleosPC9_1|107444	2.55	2.53	2.59	2.51	2.41	3.23	3.77	2.93	3.31	3.61	3.14	2.36	3.42	3.04	3.09
jgi.p|PleosPC9_1|107469	0.13	0.15	0.07	0.05	0	0.17	0.08	0	0.27	0.07	0	0.14	0.16	0.21	0
jgi.p|PleosPC9_1|107535	0.06	0.2	0.2	0	0.2	0	0.07	0.1	0.12	0.07	0.05	0	0.07	0	0.13
jgi.p|PleosPC9_1|107538	20.12	15.66	19.15	23.18	17.73	26.99	15.82	21.74	24.59	19.93	17.9	18.3	17.22	18.16	18.3
jgi.p|PleosPC9_1|107543	18.85	19.01	17.86	16.61	28.9	13.59	13.81	15.76	14.13	13.1	35.8	38.3	45.73	38.59	32.46
jgi.p|PleosPC9_1|107566	4.83	4.25	4.85	5.48	4.47	4.86	4.37	5.9	4.77	6.3	4.48	3.51	4.24	4.04	5.12
jgi.p|PleosPC9_1|107574	25.33	22.72	25.21	24.1	25.42	29.13	22.54	28.34	23.78	26.14	25.63	24.66	26.56	24.57	24.98
jgi.p|PleosPC9_1|107586	0	0	0	0	0	0	0	0	0	0	0	0	0	0	0
jgi.p|PleosPC9_1|107591	0.71	0.83	0.67	0.8	1.21	0.65	1.37	0.75	1.31	0.8	0.75	0.97	0.89	1.52	0.69
jgi.p|PleosPC9_1|107622	0.92	0.78	0.41	0.31	0.52	0.46	0.6	0.31	0.59	0.35	0.6	0.27	0.26	0.33	0.45
jgi.p|PleosPC9_1|107625	12.37	15.58	17.02	9.33	33.13	5.51	4.75	18.98	5.89	6.83	58.24	53.35	109.72	63.71	34.01
jgi.p|PleosPC9_1|107633	15.27	13.13	15.06	14.77	13.59	14.56	15.64	14.36	16.38	14.3	9.73	12.85	12.12	10.43	12.06
jgi.p|PleosPC9_1|107641	4.08	5.3	3.87	5.12	4.67	4.08	5.24	5.45	5.01	5.1	6.81	7.32	6.08	7.57	5.28
jgi.p|PleosPC9_1|107666	0	0	0	0	0	0	0	0	0	0	0	0	0	0	0
jgi.p|PleosPC9_1|107696	55.93	62.09	64.85	56.52	67.97	39.82	51.57	73.61	44	60.92	31.87	34.97	33.69	36.47	42.33
jgi.p|PleosPC9_1|107718	8.92	7.58	9.12	8.67	9.19	13.08	9.51	7	9.56	7.08	5.77	4.42	5.25	4.53	5.49
jgi.p|PleosPC9_1|107726	0	0	0	0	0	0	0	0	0	0	0	0	0	0	0
jgi.p|PleosPC9_1|107727	0	0	0	0	0	0	0	0	0	0	0	0	0	0	0
jgi.p|PleosPC9_1|107728	0	0	0	0	0	0	0	0	0	0	0	0	0	0	0
jgi.p|PleosPC9_1|107760	17.79	18.1	19	18.5	17.02	15.55	19.04	17.81	17.79	17.22	13.55	14.23	14.26	14.73	15.31
jgi.p|PleosPC9_1|107763	96.53	94.57	88.92	69.03	92.38	88.42	77.88	94.03	98.53	100.22	96.23	110.3	108.23	115.57	93.27
jgi.p|PleosPC9_1|107788	30.69	41.09	31.42	37.53	40.16	15.45	18.33	19.91	17.58	14.7	95.68	70.89	98.84	102.63	60.86
jgi.p|PleosPC9_1|107842	6.9	6.56	7.32	7.97	6.11	8.39	9.87	7.2	10.01	7.54	7.07	5.54	6.4	5.13	6.31
jgi.p|PleosPC9_1|107857	28.62	29.89	32.72	33.49	41.52	23.1	27.98	30.99	23.37	23.47	68.49	67.55	74.56	76.76	55.95
jgi.p|PleosPC9_1|107865	39.4	35.27	37.82	40.45	39.25	42.42	41.02	45.99	44.87	52.7	39.12	55.56	43.68	40.65	41.09
jgi.p|PleosPC9_1|107874	1.57	2.07	1.64	2.98	2.06	1.4	1.44	1.77	1.96	2.06	2.36	1.72	2.98	2.12	2.07
jgi.p|PleosPC9_1|107894	16.15	15.08	17.97	19.3	18.31	22.34	20.96	16.26	22.08	15.89	25.92	24.9	23.28	21.27	22.24
jgi.p|PleosPC9_1|107948	1.78	1.19	0.85	1.17	0.99	1.57	1.19	2.06	1.96	2.88	1.47	0.63	1.11	0.91	1.19
jgi.p|PleosPC9_1|107953	17.32	18.55	19.36	17.33	18.83	13.38	18.63	16.42	16.69	15.78	13.19	10.78	16.39	10.81	16.64
jgi.p|PleosPC9_1|107958	0.63	0.74	0.27	0.73	0.61	0.61	1.02	0.68	1.33	0.9	0.37	0.92	0.7	0.51	0.44
jgi.p|PleosPC9_1|107964	16.64	12.76	13.05	16.03	19.23	26.12	16.61	18.3	17.85	16.66	38.29	40.36	36.47	37.68	29.58
jgi.p|PleosPC9_1|107967	96.6	96.92	98.6	96.58	104.27	104.8	123	114.56	118.99	105.54	109.92	115.22	103.21	100.43	106.54
jgi.p|PleosPC9_1|107973	7.65	5.02	6.06	9.85	5.09	7.1	6.38	8.13	7.59	6.16	5.31	4.71	9.5	6.2	6.32
jgi.p|PleosPC9_1|107995	0	0	0	0	0	0	0	0	0	0	0	0	0	0	0
jgi.p|PleosPC9_1|108007	0	0	0	0	0	0	0	0	0	0	0	0	0	0	0
jgi.p|PleosPC9_1|108024	43.39	35.36	37.3	43.15	38.94	48.85	43.26	44	41.16	47.37	49.46	41.25	44.99	47.15	45.73
jgi.p|PleosPC9_1|108028	41.89	41.71	42.36	39.37	44.78	32.5	34.73	36.58	31.42	35.34	61.07	58.59	66.39	55.51	49.15
jgi.p|PleosPC9_1|108031	1.82	1.24	1.47	3.45	1.81	1.21	2.24	2.94	1.74	2.4	3.14	2.98	2.95	3.29	3.29
jgi.p|PleosPC9_1|108039	32.1	32.12	32.98	32.08	35.6	23.07	37.42	34.74	30.04	34.52	30.79	28.86	32.76	30.45	32.85
jgi.p|PleosPC9_1|108047	109.75	93.88	95.95	102.81	105.08	158.11	100.92	99.48	105.25	92.17	107.22	101.34	98.55	106.08	103.83
jgi.p|PleosPC9_1|108076	0.21	0.73	0.48	1.03	6.89	2.28	2.31	0.44	4.56	1.52	10.57	29.35	6.67	32.88	16.58
jgi.p|PleosPC9_1|108121	36.77	34.92	38.95	42.57	32.08	41.43	40.03	39.12	48.22	34.97	27.32	27.35	22.95	29.66	31.3
jgi.p|PleosPC9_1|108136	7.02	7.43	6.31	8.31	7.82	7.98	8.26	8.43	10.03	10.25	6.3	7.28	6.69	7.26	8.34
jgi.p|PleosPC9_1|108138	2.61	2.77	2.9	2.78	2.07	4.46	4.21	4.36	5.54	4.22	2.02	2.45	3.18	2.4	3.05
jgi.p|PleosPC9_1|108142	74.28	72.93	76.27	85.2	76.44	76.22	90.57	82.02	81.2	76.38	59.9	52.3	60.56	54.78	62.92
jgi.p|PleosPC9_1|108146	2.16	1.05	1.5	1.59	1.23	1.17	2.06	1.54	1.32	1.02	0.35	0.29	0.57	0.53	0.85
jgi.p|PleosPC9_1|108152	0.81	1.28	1.43	0.62	0.56	1.05	1.29	0.63	0.85	0.41	0.69	0.7	1.2	0.79	0.73
jgi.p|PleosPC9_1|108159	1.93	1.63	1.85	1.81	1.97	3.33	4.4	4.5	3.76	3.52	1.18	0.57	2.3	0.69	2.37
jgi.p|PleosPC9_1|108165	261.52	299.62	269.41	249.65	264.07	166.81	238.19	236.49	222.22	201.35	192.87	152.64	189.07	171.56	207.04
jgi.p|PleosPC9_1|108196	3.58	2.62	3.02	3.5	2.65	3.78	3.42	3.64	2.86	2.69	2.61	2.39	3.24	2.13	2.63
jgi.p|PleosPC9_1|108206	30.4	30.28	39.23	25.41	28.79	17.55	31.9	33.62	23.75	25.04	6.76	6.97	5.7	5.55	12.69
jgi.p|PleosPC9_1|108236	1.13	1.65	0.49	2.11	1.81	2.29	0.91	2.18	2.52	1.2	1.28	0.45	0.89	0.99	1.33
jgi.p|PleosPC9_1|108237	58.88	60.11	60.05	61.17	57.52	75.42	61.88	66.83	74.15	63.01	49.86	51.19	49.34	49.78	58.47
jgi.p|PleosPC9_1|108261	10.51	10.96	11.44	10.44	12.47	9.26	10.73	12.26	11.43	11.45	11.77	12.72	11.25	11.6	12.21
jgi.p|PleosPC9_1|108268	0	0	0	0	0	0	0.13	0	0	0	0	0	0	0	0
jgi.p|PleosPC9_1|108278	6.56	7.51	6.19	5.91	7.35	4.92	6.48	6.97	7.23	5.19	5.44	4.05	6.64	4.61	6.28
jgi.p|PleosPC9_1|108294	80.19	22.06	48.8	27.53	12.38	127.98	109.31	97.22	114.24	127.91	3.14	2.18	2.02	2.77	37.01
jgi.p|PleosPC9_1|108296	7.11	6.68	2.48	6.03	5.62	4.19	4.68	4.06	8.14	7.2	5	3.44	4.5	5.81	3.46
jgi.p|PleosPC9_1|108301	1.97	2.26	1.46	2.63	2.28	2.21	2.97	2.61	2.41	1.5	1.62	1.08	1.66	1.24	1.23
jgi.p|PleosPC9_1|108307	0.04	0.14	0.23	0.09	0.1	0.15	0.09	0.2	0.21	0.18	0.12	0.13	0.1	0	0.04
jgi.p|PleosPC9_1|108326	0	0	0	0	0	0	0	0	0	0	0	0	0	0	0
jgi.p|PleosPC9_1|108328	9.6	9.02	7.52	9.58	10.03	7.03	9.12	9.48	8.68	9.63	10.72	10.13	8.87	9.48	9.55
jgi.p|PleosPC9_1|108332	0.63	1	0.5	0.76	1.02	0.75	0.85	0.68	1.1	0.93	1.47	1.01	1.27	1.25	1
jgi.p|PleosPC9_1|108341	0	0	0	0	0	0	0	0.08	0	0	0	0	0	0	0
jgi.p|PleosPC9_1|108345	0	0	0	0	0	0	0	0	0	0	0	0	0	0	0
jgi.p|PleosPC9_1|108350	0.86	0.39	0.64	0.4	0.9	0.43	0.55	0.76	0.44	0.56	0.89	1.12	0.94	0.57	1.13
jgi.p|PleosPC9_1|108359	0	0	0	0	0	0	0	0	0	0	0	0	0	0	0
jgi.p|PleosPC9_1|108363	6.62	6.67	8	7.65	7.4	9.01	7.22	8.58	8.42	7.01	8.01	7.3	7.32	7.75	6.84
jgi.p|PleosPC9_1|108373	0	0	0	0.06	0	0	0	0	0	0	0	0	0	0	0
jgi.p|PleosPC9_1|108387	0	0	0	0	0	0	0	0	0	0	0	0	0	0	0
jgi.p|PleosPC9_1|108388	0	0	0	0	0	0	0	0	0	0	0	0	0	0	0
jgi.p|PleosPC9_1|108389	0	0	0	0	0	0	0	0	0	0	0	0	0	0	0
jgi.p|PleosPC9_1|108394	0.41	1.05	0.48	0.82	0.95	0.96	0.61	1.08	0.62	0.82	0.93	0.51	1.35	0.75	0.48
jgi.p|PleosPC9_1|108405	0	0	0	0	0	0	0	0	0	0	0	0	0	0	0
jgi.p|PleosPC9_1|108423	42.04	45.65	47.4	47.38	44.67	45.85	52.75	49.32	52.45	55.48	38.35	38.01	40.17	38.15	44.93
jgi.p|PleosPC9_1|108427	73.76	78.55	81.04	82.01	81.81	85.69	116.76	100.5	90.02	103.81	42.35	50.64	42.06	59.96	66.66
jgi.p|PleosPC9_1|108446	21.03	19.01	20.94	20.43	21.68	16.39	27.54	22.91	18.56	23.26	13.32	13.81	14.65	13.84	18.06
jgi.p|PleosPC9_1|108452	5.74	5.01	2.89	4.25	3.93	2.85	1.96	2.95	2.52	3.55	2.06	1.56	4.1	3.27	3.47
jgi.p|PleosPC9_1|108455	0	0.11	0	0	0	0	0	0	0.1	0.11	0	0	0.24	0	0
jgi.p|PleosPC9_1|108474	0.36	0.11	0.23	0.17	0.36	0.42	0.8	0.31	0.31	0.11	0.54	0.17	0.16	0.25	0.4
jgi.p|PleosPC9_1|108479	2.02	2.36	2.49	2.36	2.47	1.75	1.98	1.84	1.97	2.36	2.49	1.7	2.95	2.56	1.98
jgi.p|PleosPC9_1|108530	23.48	24.72	23.45	26.27	28.61	26.23	24.44	25.32	28.54	29.77	32.64	38.03	35.4	31.23	30.92
jgi.p|PleosPC9_1|108538	3.47	5.12	4.64	4.52	7.15	3.79	4.67	5.39	3.7	5.76	10.02	8.89	9.29	8.42	8.13
jgi.p|PleosPC9_1|108545	0	0	0	0	0	0	0	0	0	0	0	0	0	0	0
jgi.p|PleosPC9_1|108552	0	0	0	0	0	0	0	0	0	0	0	0	0	0	0
jgi.p|PleosPC9_1|108555	0	0	0	0	0	0	0	0	0	0	0	0	0	0	0
jgi.p|PleosPC9_1|108556	0	0	0	0	0	0	0	0	0	0	0	0	0	0	0
jgi.p|PleosPC9_1|108559	0	0	0	0	0	0	0	0	0	0	0	0	0	0	0
jgi.p|PleosPC9_1|108568	21.26	21.16	21.06	20.35	22.17	20.86	26.24	21.44	23.24	23.44	13.89	13.77	15.67	13.95	16.72
jgi.p|PleosPC9_1|108575	0	0	0	0	0	0	0	0	0	0	0	0	0	0	0
jgi.p|PleosPC9_1|108611	8.65	7.79	8.44	10.68	9.63	11.38	9.14	8.35	10.63	7.52	8.49	7.04	9.7	7.68	9.01
jgi.p|PleosPC9_1|108617	0	0	0	0	0	0	0	0	0	0	0	0	0	0	0
jgi.p|PleosPC9_1|108619	0	0	0	0	0	0	0	0	0	0	0	0	0	0	0
jgi.p|PleosPC9_1|108621	0	0	0	0	0	0	0	0	0	0	0	0	0	0	0
jgi.p|PleosPC9_1|108623	0	0	0	0	0	0	0	0	0	0	0	0	0	0	0
jgi.p|PleosPC9_1|108624	0	0	0	0	0	0	0	0	0	0	0	0	0	0	0
jgi.p|PleosPC9_1|108633	9.42	16.91	9.26	8.69	20.73	6.93	9.13	7.18	8.39	8.42	39.27	30.67	44.99	65.21	27.2
jgi.p|PleosPC9_1|108646	1.85	1.16	1.14	1.73	0.99	1.6	1.57	1.52	1.11	1.32	1.18	0.84	1.25	1.22	1.59
jgi.p|PleosPC9_1|108649	1.59	0.97	1.11	1.06	1.71	0.72	0.57	0.83	1.09	1.57	1.58	0.81	1.75	1.49	1.07
jgi.p|PleosPC9_1|108654	0	0	0	0	0	0	0	0	0	0	0	0	0	0	0
jgi.p|PleosPC9_1|108666	215.57	170.34	213.2	216.38	181.17	233.73	192.41	175.87	193.42	184.23	144.1	146.31	131.09	139	167.44
jgi.p|PleosPC9_1|108674	4.91	3.43	7.3	7.77	7.59	4.52	5.95	5.63	4.66	7	5.36	7.07	7.81	5.47	6.31
jgi.p|PleosPC9_1|108680	108.9	75.97	96.54	97.04	82.82	138.72	128.16	110.41	162.84	145.23	99.13	94.86	93.01	102.97	100.66
jgi.p|PleosPC9_1|108702	0.18	0.4	0.28	0.44	0.46	0.4	0.39	0.59	0.31	0.43	0.44	0.56	0.37	0.64	0.53
jgi.p|PleosPC9_1|108703	2.81	2.71	2.08	3.35	2.61	2.7	2.26	2.7	2.75	2.97	3.64	3.46	4.14	3.81	3.34
jgi.p|PleosPC9_1|108710	0	0	0	0	0	0	0	0	0	0	0	0	0	0	0
jgi.p|PleosPC9_1|108721	0	0	0	0	0	0	0	0	0	0	0	0	0	0	0
jgi.p|PleosPC9_1|108722	0	0	0	0	0	0	0	0	0	0	0	0	0	0	0
jgi.p|PleosPC9_1|108731	9.3	8.26	10.9	10.13	10.13	7.78	12.25	12.24	11.46	11.65	9.01	7.83	6.16	9.09	9.87
jgi.p|PleosPC9_1|108739	0.11	0	0	0.08	0.05	0.07	0.19	0	0	0	0.17	0.17	0.34	0.11	0
jgi.p|PleosPC9_1|108740	0.76	0.46	0.79	1.01	0.9	1.13	0.71	0.5	0.83	1.07	0.77	0.84	1.23	0.48	0.87
jgi.p|PleosPC9_1|108742	3.75	2.83	2.98	5.12	3.99	5.3	4.11	3.43	3.41	5.29	2.17	1.6	2.64	2.97	3.6
jgi.p|PleosPC9_1|108754	0	0	0	0	0	0	0	0	0	0	0	0	0	0	0
jgi.p|PleosPC9_1|108756	6.1	4.31	6.37	5.27	5.22	8.58	4.93	7.3	7.47	8.28	4.3	4.53	5.55	3.77	4.43
jgi.p|PleosPC9_1|108757	23.25	22.29	7.43	4.56	4.29	3.83	2.79	3.68	5.73	4.16	1.37	0.67	0.4	0.63	5.35
jgi.p|PleosPC9_1|108767	0	0	0	0	0	0	0	0	0	0	0	0	0	0	0
jgi.p|PleosPC9_1|108781	7.08	11.84	2.83	3.44	4.76	2.35	1.95	0.74	2.2	1.31	8.82	5.08	7.96	4.99	6.08
jgi.p|PleosPC9_1|108794	16.58	15.48	18.08	17.84	15.68	22.57	24.47	19.43	20.47	24.47	7.07	8.84	8.27	9.04	14.69
jgi.p|PleosPC9_1|108806	0.13	0.45	0.37	0.34	0.82	0.25	0.3	0.33	0.13	0.14	0.6	0.41	0.89	1.1	0.42
jgi.p|PleosPC9_1|108819	19.65	20.88	21.9	19.83	22.75	20.15	21.54	20.69	23.11	24.29	15.3	16.2	19.64	16.57	17.27
jgi.p|PleosPC9_1|108820	9.09	6.1	7.73	11.09	6.76	10.83	10.51	8.94	13.3	13.52	8.21	6.34	6.41	7.24	9.9
jgi.p|PleosPC9_1|108826	1.56	1.32	1.55	1.83	2	1.97	1.99	1.11	1.09	0.98	2.66	1.89	1.81	1.96	2.69
jgi.p|PleosPC9_1|108831	0.99	3.9	1.14	1.24	1.08	0.47	2.12	0.93	1.89	0.92	0.5	0.48	0.46	1.26	1.2
jgi.p|PleosPC9_1|108832	234.38	223.08	227.53	239.48	247.97	308.05	223.95	244.64	230.17	205.55	300.74	305.77	297.73	314.77	267.92
jgi.p|PleosPC9_1|108850	0	0	0	0	0	0	0	0	0	0	0	0	0	0	0
jgi.p|PleosPC9_1|108860	1.4	2.34	1.78	2.45	2.01	2.64	3.83	2.53	4.16	3.58	1.71	1.53	2.35	1.36	2.14
jgi.p|PleosPC9_1|108863	0	0	0	0	0	0	0	0	0	0	0	0	0	0	0
jgi.p|PleosPC9_1|108867	1.39	1.47	1.42	1.77	1.24	1.29	1.57	1.7	2.17	1.97	1.48	1.03	1.12	1.13	1.39
jgi.p|PleosPC9_1|108869	0	0.38	0.07	0.14	0.1	0.08	0.03	0	0	0.03	0.12	0.13	0.08	0.19	0.07
jgi.p|PleosPC9_1|108874	24.65	24.8	23.5	20.71	23.65	20.82	24.66	20.47	26.5	26.3	28.05	25.37	25.03	24.08	24.41
jgi.p|PleosPC9_1|108884	0	0	0	0	0	0	0	0	0	0	0	0	0	0	0
jgi.p|PleosPC9_1|108885	0	0	0	0	0	0	0	0	0	0	0	0	0	0	0
jgi.p|PleosPC9_1|108898	0	0	0	0	0	0	0	0	0	0	0	0	0	0	0
jgi.p|PleosPC9_1|108901	0.26	0.31	0.2	0.57	0.22	0.23	0	0.15	0.14	0.15	0.27	0.42	0.16	0.28	0.14
jgi.p|PleosPC9_1|108902	0.12	0.02	0.02	0.06	0.05	0.05	0	0	0.02	0	0.13	0.11	0	0.06	0.11
jgi.p|PleosPC9_1|108912	189.67	207.48	126.73	133.93	142.29	58.92	46.8	46.7	63.96	68.56	30.71	26.06	38.47	21.61	72.21
jgi.p|PleosPC9_1|108923	0	0	0	0	0.02	0	0.03	0	0.03	0	0	0.03	0	0	0
jgi.p|PleosPC9_1|108941	0	0	0	0	0	0	0	0	0	0	0	0	0	0	0
jgi.p|PleosPC9_1|108945	0	0	0	0	0	0	0	0	0	0	0	0	0	0	0
jgi.p|PleosPC9_1|108950	0	0	0	0	0	0	0	0	0	0	0	0	0	0	0
jgi.p|PleosPC9_1|108951	0	0	0	0	0	0	0	0	0	0	0	0	0	0	0
jgi.p|PleosPC9_1|108952	0	0	0	0	0	0	0	0	0	0	0	0	0	0	0
jgi.p|PleosPC9_1|108953	0	0	0	0	0	0	0	0	0	0	0	0	0	0	0
jgi.p|PleosPC9_1|108956	0	0	0	0	0	0	0	0	0	0	0	0	0	0	0
jgi.p|PleosPC9_1|108966	0	0	0	0	0	0	0	0	0	0	0	0	0	0	0
jgi.p|PleosPC9_1|108973	0	0	0	0	0	0	0	0	0	0	0	0	0	0	0
jgi.p|PleosPC9_1|108985	10.45	8.67	9.25	11.06	8.51	12.12	8.71	10.36	10.23	10.59	8.63	5.94	5.65	5.91	6.63
jgi.p|PleosPC9_1|108994	7.12	6.59	7.03	8.28	7.7	6.19	5.79	5.1	6.9	7.27	4.25	3.33	4.65	5.15	6.15
jgi.p|PleosPC9_1|109000	0	0	0	0	0	0	0	0	0	0	0	0	0	0	0
jgi.p|PleosPC9_1|109002	0	0	0	0	0	0	0	0	0	0	0	0	0	0	0
jgi.p|PleosPC9_1|109004	0	0	0	0	0	0	0	0	0	0	0.05	0	0	0	0
jgi.p|PleosPC9_1|109014	0	0	0	0	0	0	0	0	0	0	0	0	0	0	0
jgi.p|PleosPC9_1|109016	0.2	0.16	0.16	0.21	0	0.44	0.24	0.23	0.21	0.46	0	0	0	0	0.15
jgi.p|PleosPC9_1|109030	0	0	0	0	0	0	0	0	0	0	0	0	0	0	0
jgi.p|PleosPC9_1|109034	0	0	0	0	0	0	0	0	0	0	0	0	0	0	0
jgi.p|PleosPC9_1|109037	0	0	0	0	0	0	0	0	0	0	0	0	0	0	0
jgi.p|PleosPC9_1|109039	0	0	0	0	0	0	0	0	0	0	0	0	0	0	0
jgi.p|PleosPC9_1|109040	0	0	0	0	0	0	0	0	0	0	0	0	0	0	0
jgi.p|PleosPC9_1|109047	2.66	1.84	2.37	2.46	1.74	1.37	2.82	2.48	2.79	1.72	2.52	2.22	2.13	1.67	1.8
jgi.p|PleosPC9_1|109048	7.92	5.5	7.43	27.5	20.22	5.75	10.26	16.57	10.86	8.98	40.06	38.85	66.07	56.35	30.76
jgi.p|PleosPC9_1|109051	0.77	0.63	0.65	0.85	0.62	1.04	1.48	0.77	0.7	1.28	0.73	1.01	1.01	0.89	0.83
jgi.p|PleosPC9_1|109075	0.48	0.46	0.35	0.34	1.05	1.48	1.24	0.41	0.6	0.35	2.76	1.49	3.49	1.23	1.36
jgi.p|PleosPC9_1|109088	0	0	0	0	0	0	0	0	0	0	0	0	0	0	0
jgi.p|PleosPC9_1|109091	2.49	1.25	1.8	2.07	2.25	1.94	1.17	2.44	2.17	2.18	2.24	1.51	1.62	1.07	1.18
jgi.p|PleosPC9_1|109093	3.23	3.02	1.66	3.35	2.64	2.97	3.04	3.11	2.4	3.49	4.58	3.59	3.96	2.73	3.52
jgi.p|PleosPC9_1|109101	0	0	0	0	0	0	0	0	0	0	0	0	0	0	0
jgi.p|PleosPC9_1|109108	0	0	0	0	0	0	0	0	0	0	0	0	0	0	0
jgi.p|PleosPC9_1|109112	0	0	0	0	0	0	0	0	0	0	0	0	0	0	0
jgi.p|PleosPC9_1|109117	628.75	604.44	626.13	634.27	642.84	768.46	543.05	595.69	615.23	604.98	845.67	839.91	740.08	778.67	733.69
jgi.p|PleosPC9_1|109122	0	0	0	0	0	0	0	0	0	0	0	0	0	0	0
jgi.p|PleosPC9_1|109140	0	0	0	0	0	0	0	0	0	0	0	0	0	0	0
jgi.p|PleosPC9_1|109146	3.69	2.12	3.74	3.49	3.62	2.52	2.92	3.58	3.85	3.28	3.03	3.49	3.3	3.02	3
jgi.p|PleosPC9_1|109160	2.96	2.04	2.7	1.84	2.08	1.92	2.36	2.71	2.56	2.09	1.43	0.95	1.5	1.53	2.22
jgi.p|PleosPC9_1|109176	0	0	0	0	0	0	0	0	0	0	0	0	0	0	0
jgi.p|PleosPC9_1|109179	0	0	0	0	0	0	0	0	0	0	0	0	0	0	0
jgi.p|PleosPC9_1|109184	0	0	0	0	0	0	0	0	0	0	0	0	0	0	0
jgi.p|PleosPC9_1|109185	0	0	0	0	0	0	0	0	0	0	0	0	0	0	0
jgi.p|PleosPC9_1|109187	0.85	0.69	1.15	0.74	0.73	0.8	0.79	1.18	0.4	1	0.32	0.78	0.63	0.63	0.52
jgi.p|PleosPC9_1|109194	0	0	0	0	0	0	0	0	0	0	0	0	0	0	0
jgi.p|PleosPC9_1|109203	0	0	0	0	0	0	0	0	0	0	0	0	0	0	0
jgi.p|PleosPC9_1|109205	0	0	0	0	0	0	0	0	0	0	0	0	0	0	0
jgi.p|PleosPC9_1|109212	0	0	0	0	0	0	0	0	0	0	0	0	0	0	0
jgi.p|PleosPC9_1|109220	11.65	8.54	11.37	9.24	10.85	9.47	11.59	11.2	7.93	8.57	9.78	7.9	7.78	8.29	9.36
jgi.p|PleosPC9_1|109290	334.9	296.83	310.6	316.73	273.19	408.94	294.11	328.39	314.12	324.44	323.11	295.66	324.96	295.66	321.41
jgi.p|PleosPC9_1|109334	428.06	441.8	415.55	433.7	460.05	478.33	441.13	457.65	439.68	450.49	608.83	652.82	573.11	597.93	524.17
jgi.p|PleosPC9_1|109438	22.16	22.41	21.69	22.78	22.38	20.48	24.83	20.55	22.76	23.01	16.7	17.67	19.99	18.95	20.99
jgi.p|PleosPC9_1|109440	10.97	9.81	10.59	11.66	9.72	11.33	14.7	11.96	12.38	13.71	6.1	7.4	5.86	6.71	8.79
jgi.p|PleosPC9_1|109472	36.36	36.78	37.89	37.21	40.86	28.58	45.95	38.73	37.95	38.89	29.05	30.3	32.52	30.87	33.1
jgi.p|PleosPC9_1|109482	1.46	1.51	1.93	0.69	2.97	0.67	0.45	1.91	0.63	0.92	6.15	3.06	16.23	3.56	5.22
jgi.p|PleosPC9_1|109506	16.51	10.63	14.49	25	14.5	27.33	20.2	23.77	30.24	27.77	18.1	18.62	16.09	14.36	18.15
jgi.p|PleosPC9_1|109509	5.38	8.52	3.45	5.82	7.49	2.9	3.25	2.31	2.83	3.09	0.72	0.89	0.58	0.7	3.44
jgi.p|PleosPC9_1|109514	39.12	42.18	40.38	44.14	42.33	48.56	44.08	42	67.33	60.48	32.02	36.53	31.7	30.07	38.19
jgi.p|PleosPC9_1|109521	114.08	109.91	97.41	98.92	98.43	104.79	106.94	113.69	137.39	101.64	121.75	99.98	81.36	102.94	111.31
jgi.p|PleosPC9_1|109584	22.25	25.37	21.11	25.3	25.07	22.06	21.65	20.52	23.17	19.61	30.6	30.85	33.04	29.71	27.58
jgi.p|PleosPC9_1|109589	118.56	123.55	119.5	128.89	120.1	119.56	131.8	127.82	117.83	126.7	142.03	130.29	133.5	128.35	126.63
jgi.p|PleosPC9_1|109598	32.13	31.67	33.6	31.55	35.26	27.17	36.07	33.35	34.45	33.93	28.61	29.04	30.33	30.54	32.07
jgi.p|PleosPC9_1|109663	39.12	55.76	42.9	46.17	40.14	29.99	38.74	50.6	30.95	30.62	51.98	34.79	63.08	40.87	46.05
jgi.p|PleosPC9_1|109681	51.02	49.05	50.97	56.82	47.91	58.09	51.62	55.45	54.82	48.86	66.28	49.74	61.68	57.07	52.36
jgi.p|PleosPC9_1|109705	25.41	28.85	30.04	26.34	34.16	30.49	29.71	31.7	24.21	26.96	57.21	51.5	63.21	56.73	39.24
jgi.p|PleosPC9_1|109798	502.8	455.74	467.55	478.3	474.44	575.34	480.28	525.75	540.56	506.79	602.89	508.27	643.23	571.22	552.79
jgi.p|PleosPC9_1|109815	37.13	39.89	48.75	43.72	47.26	38.71	63.84	75.29	43.62	66.47	31.54	48.54	33.72	28.96	39.57
jgi.p|PleosPC9_1|109884	440.42	411.06	425.58	446.09	437.05	570.38	482.72	498.69	479.54	473.58	565.11	465.73	551.15	534.09	510.39
jgi.p|PleosPC9_1|109912	426.85	411.5	417.92	421.43	449.48	475.93	412.51	455.14	433.1	436.23	573	472.38	570.29	500.56	493.86
jgi.p|PleosPC9_1|109939	8.07	8.5	7.61	10.5	8.76	13.77	10.8	9.99	11.34	10.01	6.52	5.55	5.82	5.44	7.14
jgi.p|PleosPC9_1|109974	25.14	29.8	29.56	34.9	34.75	40.35	27.64	25.67	45.72	53.23	23.19	58.44	42.73	42.41	42.34
jgi.p|PleosPC9_1|110028	7.03	6.54	7.55	7.6	5.45	7.1	7.2	6.39	9.15	8.92	4.11	4.35	5.55	3.18	5.45
jgi.p|PleosPC9_1|110059	299.29	324.41	331.53	331.92	328.31	220.6	288.03	297.27	265.22	243.29	295.94	305.98	278.39	309.55	304.09
jgi.p|PleosPC9_1|110117	68.15	66.59	76	59.45	57.79	47.04	67.95	74.28	69.45	72.17	34.28	38.2	45.64	39.95	48.51
jgi.p|PleosPC9_1|110172	17.01	25.62	10.1	9.57	12.25	8.97	9.47	9.78	9.52	9.26	11.36	14.85	11.61	10.99	12.2
jgi.p|PleosPC9_1|110189	123.92	119.63	116.4	115.3	112.92	121.32	111.04	112.47	119.34	122.7	107.15	108.51	110.55	111.87	113.61
jgi.p|PleosPC9_1|110190	10.24	9	10.72	12.01	12.32	10.55	12.24	11.52	14.39	13.28	7.59	9.52	13.62	7.56	9.47
jgi.p|PleosPC9_1|110241	25.63	26.68	25.5	29.35	27.41	21.2	29.56	28.04	27.64	33.54	24.83	24.92	25.1	22.41	26.05
jgi.p|PleosPC9_1|110274	94.48	101.77	95.76	97.64	90.06	92.82	89.71	91.16	90.77	90.53	69.84	63.38	71.28	61.57	75.61
jgi.p|PleosPC9_1|110275	15.3	11.28	14.01	13.49	15.31	15.73	11.48	14.39	12.66	11.18	13.68	18.81	15.8	16.44	15.23
jgi.p|PleosPC9_1|110365	64.5	71.49	66.94	68.6	76.05	44.95	74.33	72.42	55.31	67.95	59.49	58.95	64.67	58.67	62.22
jgi.p|PleosPC9_1|110374	97.07	104.2	95.59	97.2	96.39	107.15	98.07	93.08	96.98	95.78	86.49	89.09	88.2	100.02	96.11
jgi.p|PleosPC9_1|110417	4.4	4.52	3.88	4.24	5.4	2.99	3.71	3.53	3.72	4.82	7.73	5.51	6.51	7.19	6.75
jgi.p|PleosPC9_1|110460	12.17	9.58	10.71	12.11	9.96	13.72	11.43	10.08	14.01	13.49	3.67	3.75	3.87	3.45	7.92
jgi.p|PleosPC9_1|110483	477.89	541.76	367.77	403.65	402.91	323.43	255.15	232.77	265.09	290.87	112.72	95.58	153.88	115.16	253.13
jgi.p|PleosPC9_1|110492	15.38	16.92	14.87	16.42	14.85	16.5	18.03	15.47	14.46	13.96	15.59	15.51	13.87	12.61	15.37
jgi.p|PleosPC9_1|110493	68.69	69.78	60.46	76.4	76.96	80.07	74.19	79.9	69.6	76.62	88.54	101.51	78.43	95.82	81.49
jgi.p|PleosPC9_1|110536	10.05	11.26	10.55	23.45	23.59	9.04	5.94	8.81	4.09	3.31	26.89	15.48	17.78	17.3	17.25
jgi.p|PleosPC9_1|110553	71.89	71.39	75.36	72.89	74.22	55.71	76.54	71.86	66.8	68.69	67.84	61.62	69.52	66.87	73.33
jgi.p|PleosPC9_1|110578	780.67	795.26	811.54	775.2	719.09	494.44	650.1	678.9	560.49	576.52	439.96	464.08	448.35	450.02	556.62
jgi.p|PleosPC9_1|110670	160.24	159.77	163.21	161.28	175.19	175.18	178.16	187.31	161.11	188.95	208.62	219.1	209.68	216.54	190.81
jgi.p|PleosPC9_1|110671	49.8	81.06	27.31	34.44	37.76	22.86	23.52	30.54	26.67	29.97	41.06	35.77	54.42	40.07	43.41
jgi.p|PleosPC9_1|110757	26.47	19.33	27.37	21.88	16.6	31.38	35.76	35.17	37.16	40.87	9.96	12.75	15.96	16.2	20.46
jgi.p|PleosPC9_1|110760	56.5	51.72	59.49	75.5	57.37	55.47	49.56	53.69	73.88	59.52	68.44	71.33	64.38	67.8	66.36
jgi.p|PleosPC9_1|110790	146.87	117.1	101.39	124.85	101.56	141.13	117.97	117.74	112.2	104.11	32.96	29.06	29.05	27.69	70.14
jgi.p|PleosPC9_1|110807	25.79	24.82	26.98	28.13	25.47	31.67	25.65	29.49	33.46	33.45	25.12	27.26	22.64	22.7	27.39
jgi.p|PleosPC9_1|110811	30.12	31.48	31.13	50.19	38.15	36.64	47.81	50.26	43.26	44.62	31.62	40.17	44.1	35.7	38.43
jgi.p|PleosPC9_1|110846	476.74	391.72	338.42	570.44	418.46	324.51	407.36	413.46	379.5	360.44	353.18	404.16	354.55	317.83	416.88
jgi.p|PleosPC9_1|110881	42.77	40.19	45.21	46.25	50.06	45.42	56.65	51.98	47.47	55.96	61.86	66.88	61.61	61.87	58.91
jgi.p|PleosPC9_1|110889	11.98	12.85	12.34	12.62	14.62	10.85	15.39	13.96	12.65	15.78	18.02	15.1	19.24	16.5	16.77
jgi.p|PleosPC9_1|110908	21.91	22.82	21.21	20.88	19.29	15.31	20.82	18.34	17.36	20.32	17.04	15.84	19.1	18.72	18.63
jgi.p|PleosPC9_1|110973	158.89	152.47	147.81	125.24	203.92	285.2	264.72	187.89	220.62	312.01	164.85	159.71	133.28	188.01	192.11
jgi.p|PleosPC9_1|110996	4.49	5.91	5.25	5.41	7.93	5.47	7.44	5.61	6.64	6.23	14.2	8.56	18.82	13.59	9.03
jgi.p|PleosPC9_1|111026	19.72	19.12	20.13	21	19.54	21.21	20.3	21.27	20.98	24.75	19.79	17.03	16.91	18.39	19.61
jgi.p|PleosPC9_1|111029	40.48	36.13	38.36	44.3	36.79	39.42	39.36	40.55	40.24	43.53	34.38	34.85	31.99	33.54	37.58
jgi.p|PleosPC9_1|111049	38.48	26.88	28.29	31.68	33.86	36.5	38.27	33.46	36.48	43.54	50.28	44.09	51.84	42.53	36.82
jgi.p|PleosPC9_1|111061	224.55	199.44	184.81	316.22	198.89	287.62	301.78	305.86	378.65	246.64	298.57	370.45	326.16	375.38	293.92
jgi.p|PleosPC9_1|111064	0.55	0.62	0.41	0.61	0.55	0.86	0.57	0.56	0.66	0.51	0.37	0.43	0.46	0.34	0.39
jgi.p|PleosPC9_1|111119	661.96	592.87	640.22	647.5	648.3	750.24	667.08	712.66	696.06	662.46	783.34	650.64	783.21	692.5	706.55
jgi.p|PleosPC9_1|111131	16.99	16.84	18.11	16.52	22.17	14.05	13.96	11.59	13.39	13.5	34.13	30.78	31.27	35.35	27.23
jgi.p|PleosPC9_1|111173	11.56	10.36	12.38	14.59	13.7	12.79	15.48	11.25	15.05	13.56	13.29	14.38	14.07	12.89	13.67
jgi.p|PleosPC9_1|111208	22.56	18.54	22.8	21.67	18.64	25.63	30.41	24.71	28.11	22.39	12.78	13.36	13	13.94	18.19
jgi.p|PleosPC9_1|111215	3.58	4.11	3.63	3.96	3.65	3.1	3.4	3.52	3.54	3.07	3.67	3	3.8	2.65	3.28
jgi.p|PleosPC9_1|111235	17.56	18.53	17.23	21.92	23.55	23.39	26.6	19.74	24.83	24.89	15.93	14.92	15.56	14.73	18.62
jgi.p|PleosPC9_1|111246	26.77	26.21	26.34	26.42	29.14	26.81	30.4	27.34	27.62	30.1	26.4	30.27	29.22	27.88	27.81
jgi.p|PleosPC9_1|111248	23.14	19.65	24.27	22.09	21.47	20.17	29	22.59	23.93	21.97	17.39	14.83	21.6	16.54	20.6
jgi.p|PleosPC9_1|111257	24.03	22.72	22.03	25.71	25.28	27.5	27.5	25.98	29.88	24.42	25.96	20.18	21.09	23.44	24.6
jgi.p|PleosPC9_1|111276	52.49	62.84	55.17	61.44	56.05	57.51	53	50.35	55.09	51.99	82.04	68.29	68.15	79.91	69.06
jgi.p|PleosPC9_1|111327	98.63	99.24	89.58	102.45	97.53	91.21	95.57	102.92	111.38	100.98	106.05	107.17	113.48	114.8	105.49
jgi.p|PleosPC9_1|111334	1.17	1.16	0.94	0.76	0.63	0.69	1	1.15	0.82	1.24	0.7	0.86	0.98	1.26	1.02
jgi.p|PleosPC9_1|111344	18.88	18.16	17.14	18.19	17.32	17.17	18.78	21.03	18.05	19.72	23.16	19.73	24	19.33	21.67
jgi.p|PleosPC9_1|111369	18.83	16.52	17.07	19.14	20.54	17.72	16.66	18.39	18.89	17.85	32.57	20.98	35.34	26.19	22.81
jgi.p|PleosPC9_1|111405	101.01	92.73	98.46	100.36	98.59	131.23	114.73	115.24	99.1	117.61	109.08	118.98	105.42	111	106.03
jgi.p|PleosPC9_1|111415	62.88	70	67.16	62.39	63.81	61.19	62.02	64.48	56.59	55.19	70.08	65.69	65.82	61.55	65.79
jgi.p|PleosPC9_1|111422	99.97	99.32	101.44	107.54	103.79	105.55	105.9	96.55	92.38	101.64	93.24	94.74	86.24	94.02	98.6
jgi.p|PleosPC9_1|111425	37.84	29.04	48.17	84.37	22.44	86.14	91.93	71.28	95.2	71.04	4.76	6.62	4.68	10.76	26.11
jgi.p|PleosPC9_1|111434	14.57	13.58	14.83	13.52	15.73	15.48	15.23	14.81	15.63	15.27	12.8	13.4	13.83	13.42	14.76
jgi.p|PleosPC9_1|111436	70.38	79.15	72.47	70.2	90.7	65.06	69.09	70.31	54.54	63.91	114.19	108.31	114.56	122.39	99.48
jgi.p|PleosPC9_1|111439	41.92	41.33	44.73	44.04	42.05	46.28	52.33	48.72	55.12	58.29	43.11	52.68	40.57	47.2	43.3
jgi.p|PleosPC9_1|111472	291.97	309.84	282.51	298.3	233.38	261.12	277.71	250.17	272.15	227.56	168.34	177.87	159.69	189.74	221.24
jgi.p|PleosPC9_1|111490	22.65	23.25	19.6	21.34	22.98	20.36	20.36	20.58	20.49	19.55	25.88	24.14	23.78	24.52	23.81
jgi.p|PleosPC9_1|111497	72.28	63.67	72.2	62.8	73.59	76.2	71.18	71.13	80.02	74.57	70.88	72.55	61.47	74.52	72.4
jgi.p|PleosPC9_1|111532	28.41	27.39	29.41	27.05	27.02	26.42	25.13	25.91	28.1	25.79	33.26	31.44	34.83	31.89	32.02
jgi.p|PleosPC9_1|111533	494.9	459.38	529.83	478.68	454.47	493.79	491.21	470.05	489.44	458.8	240.61	265.37	236.72	242.76	346.98
jgi.p|PleosPC9_1|111536	284	296.52	265.81	257.7	265.59	305.2	278.56	300	318.8	290.49	304.97	291.23	339.27	278.61	301.11
jgi.p|PleosPC9_1|111551	65.97	61.61	68.46	74	73.69	78.98	86.35	80.8	81.67	85.63	101.32	101.29	94.48	99.46	90.27
jgi.p|PleosPC9_1|111557	4.6	3.84	3.27	6.97	6.15	4.26	5.48	4.27	5.83	5.72	16.83	11.54	12.13	13.81	10.47
jgi.p|PleosPC9_1|111558	156.95	153.18	146.67	151.88	150.65	150.68	140.52	151.5	149.79	142.84	200.37	182.46	198.59	180.09	170.48
jgi.p|PleosPC9_1|111564	75.32	81.62	65.11	65.8	79.59	68.83	65.49	71.3	78.77	68.94	128.93	125.22	113.46	110.48	103.14
jgi.p|PleosPC9_1|111573	26.15	23.75	24.38	33.01	36.36	24.37	35.14	29.79	31.34	28.22	31.92	26.37	38.43	34.02	34.09
jgi.p|PleosPC9_1|111581	21.32	23.03	22.27	22.85	24.05	23.76	20.53	21.4	23.58	24.84	26.87	29.99	25.07	25.04	24.85
jgi.p|PleosPC9_1|111596	47.54	48.76	39.66	48.76	45.87	42.76	44.7	42.43	43.76	46.03	43.35	44.65	41.06	41.51	40.87
jgi.p|PleosPC9_1|111601	18.52	18.04	20.98	20.45	20.08	20.14	21.61	20.67	20.32	20.16	28.63	26.9	27.1	27.56	22.3
jgi.p|PleosPC9_1|111631	85.4	86.11	84.23	84.81	90.83	64.96	93.19	82.02	92.52	91.53	72.07	72.47	83.1	69.61	76.1
jgi.p|PleosPC9_1|111636	61.29	67.17	64	66.43	68.11	77.68	56.64	71.85	65.89	77.03	67.95	67.66	71.47	73.6	66.61
jgi.p|PleosPC9_1|111653	78.58	80.01	104.64	103.62	82.04	97.98	97.35	80.67	123.58	111.94	43.23	55.22	37.27	48.34	65.85
jgi.p|PleosPC9_1|111721	3.45	4.98	2.08	2.45	3.74	2.31	2.01	1.51	1.99	1.7	8.41	6.4	9.66	7.46	6.04
jgi.p|PleosPC9_1|111755	87.72	89.96	95.64	92.63	91.49	64.1	87.31	86.85	93.76	89.76	55.31	67.75	69.21	61.23	69.69
jgi.p|PleosPC9_1|111759	31.97	33.05	33.55	34.94	33.66	23.43	34.01	28.94	37.41	34.29	25.51	28.37	23.83	25.65	28.37
jgi.p|PleosPC9_1|111784	82.8	82.02	89.88	78.09	81.85	79.12	87.51	87.71	94.26	93.67	79.74	83.46	71.95	71.94	78.43
jgi.p|PleosPC9_1|111787	119.21	118.08	108.93	126.51	113.34	117.14	104.64	121.02	117.41	117.61	112.68	106.42	107.7	124.91	110.37
jgi.p|PleosPC9_1|111849	31.6	33.06	28.81	25.66	27.32	28.7	26.74	29.36	30.43	30.31	22.05	24.88	29.39	26.27	27.04
jgi.p|PleosPC9_1|111854	33.02	30.68	35.36	30.68	34.04	28.66	29.95	33.76	29.66	33.73	31.88	35.09	33.94	33.85	33.01
jgi.p|PleosPC9_1|111867	383.52	350.42	398.82	394.57	364.18	477.39	354.54	369.21	374.05	338.01	418.97	430.23	388.41	423.1	408.88
jgi.p|PleosPC9_1|111878	71.83	79.64	72.38	69.55	73.45	72.51	70.27	71.7	69.34	66.4	73.47	79.15	76.37	80.64	73.18
jgi.p|PleosPC9_1|111900	28.44	26.77	29.58	32.52	30.92	26.33	36.18	31.47	32.56	34.99	24.57	26.14	23.18	25.77	27.74
jgi.p|PleosPC9_1|111904	555.94	516.15	542.64	543.99	536.5	616.5	520.5	541.13	518.2	556.27	602.88	608.03	559.37	610.53	571.54
jgi.p|PleosPC9_1|111908	16.84	21.99	14.34	16.37	15.52	13.3	14.83	14.62	16.05	12.78	14.9	11.85	17.7	13.76	13.88
jgi.p|PleosPC9_1|111931	46.56	45.18	48.57	46.77	44.75	50.59	54.3	57.74	55.84	56.39	42.83	46.67	47.01	43.21	45.62
jgi.p|PleosPC9_1|111946	114.63	120.13	120.51	119.47	110.65	102.51	114.28	114.68	128.38	113.52	121.82	133.58	119.62	110.57	116.52
jgi.p|PleosPC9_1|111965	536.3	517.47	507.79	527.73	503.6	573.24	531.36	565.74	555.44	569.61	638.66	567.94	638.07	614.08	595.77
jgi.p|PleosPC9_1|111984	57.39	53.83	56.83	61.5	57.84	60.41	62.75	54.4	66.53	53.11	62.72	56.25	49.37	60.77	58.6
jgi.p|PleosPC9_1|112003	14.84	12.39	16.49	15.48	14.87	16.65	18.91	18	19.68	20.55	9.89	12.64	10.37	11.38	13.02
jgi.p|PleosPC9_1|112011	93.27	87.49	93.62	100.47	81.66	104.38	97.3	92.09	102.95	84.78	57.3	60.75	69.25	65.37	77.09
jgi.p|PleosPC9_1|112065	399.12	425.34	447.17	393.99	437.22	369.8	395.95	401.65	323.76	382.03	445.06	441.13	437.07	424.36	429.07
jgi.p|PleosPC9_1|112111	112.06	110.77	126.66	129.3	110.89	102.58	137.92	117	111.1	110.69	91.77	88.77	67.33	92.68	99.72
jgi.p|PleosPC9_1|112205	603.03	598.67	683.58	669.83	552.64	677.35	648.74	649.92	615.62	668.34	395.68	424.86	400.07	400.13	515.62
jgi.p|PleosPC9_1|112209	12.95	14.6	11.54	14.39	17.02	12.13	18.67	15.45	10.79	14.07	10.4	12.78	10.89	9.87	11.82
jgi.p|PleosPC9_1|112246	8.37	9.18	6.19	7.11	8.92	5.88	6.62	7.99	7.68	7.1	10.73	12.77	13.12	11.36	9.85
jgi.p|PleosPC9_1|112255	61.29	62.32	63.38	62.42	67.11	56.29	55.28	58.67	65.27	73.96	76.57	84.46	67.19	66.6	69.45
jgi.p|PleosPC9_1|112261	16.99	15.59	15.76	18.88	15.99	14.58	13.85	12.54	12.93	12.97	16.72	12.91	17.13	13.69	15.04
jgi.p|PleosPC9_1|112268	35.69	36.33	30.63	34.21	30.66	30.14	32.09	33.26	36.17	37.94	34.26	31.51	33.6	32.16	34.63
jgi.p|PleosPC9_1|112270	424.1	432.44	432.6	410.25	376.69	486.24	448.04	412.89	443.88	382.37	319.36	301.95	302.33	307.02	367.18
jgi.p|PleosPC9_1|112290	77.53	68.17	69.49	80.91	60.14	164.64	60.99	65.05	62	56.32	32.74	26.28	30.06	29.4	52.79
jgi.p|PleosPC9_1|112294	92.11	90.98	93.13	86.41	96.52	81.89	87.42	85.46	96.05	84.76	86.99	83.83	78.79	81.62	76.7
jgi.p|PleosPC9_1|112298	28.81	25.82	26.73	26.41	28.44	34.21	32.71	32.25	33.36	36.43	30.31	32.72	31.29	30.29	31.21
jgi.p|PleosPC9_1|112301	95	85.09	97.82	97.51	97.72	91.25	102.12	91.86	108.59	105.53	125.11	136.74	129.18	131.47	118.3
jgi.p|PleosPC9_1|112320	24.25	38.21	17.59	16.65	20.91	14.73	15.2	15.15	19.27	18.02	16.3	17.32	17.99	16.77	19.42
jgi.p|PleosPC9_1|112337	24.55	23.07	21.01	22.81	25.73	22.49	27.45	19.59	27.85	23.96	28.46	28.08	30.15	26.96	24.2
jgi.p|PleosPC9_1|112392	44.53	46.59	38.79	50.9	38.29	60.81	51.98	52.02	71.86	51.09	32.59	31.22	39.25	32.68	39.79
jgi.p|PleosPC9_1|112396	52.84	53.59	55.13	55.47	57.33	39.99	63.84	51.07	54.09	54.66	46.41	43.9	47.64	44.23	51.61
jgi.p|PleosPC9_1|112416	54.09	55.71	58.44	56.46	55.21	51.31	58.71	57.97	58.47	55.52	42.71	46.49	40.78	47.02	49.04
jgi.p|PleosPC9_1|112420	401.37	410.88	430.18	400.19	367.88	338.81	410.91	382.21	401.37	385.37	267.1	276.74	276.7	264.95	326.62
jgi.p|PleosPC9_1|112425	42.39	43.9	44.58	43.8	38.62	39.34	47.86	45.3	39.38	43.64	32.92	31.33	34.94	35.1	38.63
jgi.p|PleosPC9_1|112456	1.14	0.71	1.07	0.47	0.7	1.02	1.34	1.2	1.28	0.93	1.32	0.42	1.22	1.08	0.87
jgi.p|PleosPC9_1|112458	46.4	39.39	52.89	47.84	45.66	45.56	39.81	51.18	44.94	50.76	57.3	48	52.94	48.82	49.86
jgi.p|PleosPC9_1|112461	298.93	294.37	323.62	318.35	302.99	323.05	332.17	340.31	346.04	354.87	305.43	340.01	305.69	307.9	317.89
jgi.p|PleosPC9_1|112479	97.77	100.69	99.52	107.78	100.73	117.84	113.8	106.44	115.98	110.95	111.79	100.53	116.18	109.25	108.92
jgi.p|PleosPC9_1|112494	24.91	24.14	22.27	32.36	32.38	25.07	25.17	26.85	24.41	25.54	35.31	47.16	37.78	51.35	34.92
jgi.p|PleosPC9_1|112510	23.57	24.21	25.1	23.88	25.84	21.22	27.07	24.79	22.59	23.71	23.48	25.77	23.87	23.56	22.57
jgi.p|PleosPC9_1|112513	317.94	298.17	339.83	328.98	283.54	354.31	322.48	321.82	341.21	353.09	236.35	224.59	217.04	232.17	289.68
jgi.p|PleosPC9_1|112537	64.72	64.59	65.5	69.02	61.01	77.16	69.12	59.51	72.99	73.75	75.77	71.84	71.38	69.88	68.58
jgi.p|PleosPC9_1|112541	105.13	101.59	107.71	107.59	94.34	130.8	107.57	100.62	114.78	103.74	88.32	87.44	91.89	84.43	93.95
jgi.p|PleosPC9_1|112549	5.87	5.61	6.03	5.86	5.24	4.49	7.1	5.74	5.65	5.92	4.35	4.06	3.6	4.04	4.66
jgi.p|PleosPC9_1|112562	147.29	145.01	151.03	172.93	159.58	159.77	161.13	164.96	180.63	164.38	197.26	217.1	199.75	205.47	189.45
jgi.p|PleosPC9_1|112563	84.41	75.84	83.5	90.1	83.98	105.11	95.85	95.1	94.31	96.82	97.38	98.11	89.17	91.79	94.47
jgi.p|PleosPC9_1|112614	76.68	65.31	71.75	66.02	58.8	70.16	76.12	75.33	71.19	78.15	60.45	60.16	57.26	62.53	66.28
jgi.p|PleosPC9_1|112628	416.51	412.96	390.64	474.47	431.96	655.5	432.83	491.55	424.61	488.22	367.07	369.53	334.99	351.99	408.79
jgi.p|PleosPC9_1|112636	64.3	59.89	55.6	60.13	57.48	71.39	55.33	60.73	58.17	57.13	54.75	55.14	49.54	56.25	56.5
jgi.p|PleosPC9_1|112642	11.3	11.78	9.06	10.16	9.65	10.36	10.29	10.4	10.44	9.95	9.13	7.17	8.75	7.2	8.91
jgi.p|PleosPC9_1|112646	8.75	8.02	7.91	9.77	7.82	10.6	9.6	10.36	14.54	11.11	8.33	8.06	12.56	8.74	8.97
jgi.p|PleosPC9_1|112648	32.51	29.75	31.76	35.68	36.93	42.12	36.61	41.07	42.84	46.43	41.6	46.58	36.28	40.3	38.61
jgi.p|PleosPC9_1|112653	26.19	28.64	28.6	28.53	27.88	20.11	28.41	29.28	25.07	26.05	21.88	23.32	21.91	22.56	24.11
jgi.p|PleosPC9_1|112679	267.31	296.86	282.64	274.35	279.52	230	277.45	301.57	231.02	252.53	292.78	295.73	294.22	282.58	289.64
jgi.p|PleosPC9_1|112716	302.35	274.58	294.14	293.13	270.54	364.62	338.15	311.87	366.81	317.9	239.03	244.49	231	252.26	278.82
jgi.p|PleosPC9_1|112726	66.51	80.42	54.76	46.96	48.21	43.2	47.14	51.08	44.56	46.22	35.68	36.27	33.92	37.49	46.81
jgi.p|PleosPC9_1|112735	5.3	5.15	5.18	5.77	5.41	5.6	5.47	5.5	6.63	5.59	6.3	6.09	6.93	5	6.01
jgi.p|PleosPC9_1|112745	16.15	18.83	13.91	16.73	15.12	24.8	19.66	20.58	22.16	19.2	15.91	13.87	14.6	14.46	17.94
jgi.p|PleosPC9_1|112749	24.64	26.21	26.12	26.05	27.83	25.47	25.67	24.18	24.98	23.76	28.95	26.15	28.94	28.52	27.91
jgi.p|PleosPC9_1|112752	133.88	152.23	111.38	125.45	152.85	213.19	102.16	136	119.97	113.94	325.38	256.99	342.06	276.49	234.28
jgi.p|PleosPC9_1|112763	286.04	287.75	285.57	288.56	286.48	306.5	290.53	331.98	300.34	326.73	369.05	375.95	368.26	371.66	325.66
jgi.p|PleosPC9_1|112779	121.23	120.39	115.46	114.96	123.86	119.16	91.59	106.32	124.78	112.28	204.08	180.32	199.02	153.85	153.97
jgi.p|PleosPC9_1|112799	823.61	801.39	772.7	812.81	635.23	853.8	663.74	667.6	719.79	649.24	433.46	431.4	419.31	431.23	574.02
jgi.p|PleosPC9_1|112819	33.47	36.89	34.9	40.66	35.5	38.15	32.26	34.99	39.78	34.8	42.18	49.24	45.16	45.24	37.98
jgi.p|PleosPC9_1|112824	53.69	52.62	53.53	57.72	50.73	53	60.14	59.7	62.89	61.35	48.71	50.47	48	51.06	51.45
jgi.p|PleosPC9_1|112826	132.62	127.61	129.45	134.95	139.89	115.25	134.06	130.09	150.18	131.31	153.47	162.17	162.54	148.79	146.11
jgi.p|PleosPC9_1|112856	59.55	58.4	59.12	60.73	59.88	66.92	52.93	60.27	55.07	51.2	59.31	55.66	55.59	62.26	57.63
jgi.p|PleosPC9_1|112873	217.51	190.07	249.91	337	177.76	376.55	333.04	356.65	356.57	348.61	121.84	187.37	142.37	151.84	213.17
jgi.p|PleosPC9_1|112889	77.84	72.28	86.59	73.57	78.12	179.45	85.92	97.81	78.69	84.78	57.06	52.71	87.46	62.87	76.18
jgi.p|PleosPC9_1|112934	29.53	34.28	37.47	30.77	41.59	22.02	25.41	24.53	24.36	24.83	69.31	51.22	73.74	65.91	49.46
jgi.p|PleosPC9_1|112939	2.58	1.76	1.78	2.36	2.7	0.74	1.1	1.66	1.69	1.91	4.94	4.27	4.53	3.36	2.86
jgi.p|PleosPC9_1|112985	241.49	236.45	215.93	254.63	285	276.55	236.11	213.62	224.63	216.51	319.98	357.54	335.95	350.41	301.31
jgi.p|PleosPC9_1|113003	52.18	50.19	46.98	47.75	54.52	52.83	48.13	48	55.47	54.47	69.17	69.67	72.22	60.5	62.02
jgi.p|PleosPC9_1|113050	21	23.28	21.5	23.4	23.68	20.21	24.02	24.28	20.07	23.63	27.03	28.17	25.25	24.27	22.35
jgi.p|PleosPC9_1|113075	26.79	27.52	28.48	26.61	28.86	35.25	26.45	28.22	28.11	28.46	24.03	20.21	20.59	18.64	22.29
jgi.p|PleosPC9_1|113079	3.41	3.23	2.43	4.06	2.3	2.35	2.22	3.42	2.51	2.39	2.57	1.7	1.74	1.8	2.73
jgi.p|PleosPC9_1|113080	45.63	41.34	37.98	45.07	45.7	63.04	50.89	48.36	55.84	43.72	52.09	43.13	58.94	52.21	48.39
jgi.p|PleosPC9_1|113089	20.87	17.62	19.29	19.22	18.55	31.97	21.66	21.19	21.92	20.89	15.82	16.62	13.88	14.86	18.29
jgi.p|PleosPC9_1|113104	57.34	59	60.62	44.13	58.27	33.44	40.99	45.54	45.33	42.48	51.78	66.98	60.96	58.02	52.37
jgi.p|PleosPC9_1|113124	71.37	68.48	74.95	69.62	69.55	57.88	68.55	72.25	64.52	67.99	58.83	60.59	52.78	58.19	62.01
jgi.p|PleosPC9_1|113125	417.23	387.16	434.65	515.49	433.03	494	434.32	382.11	486.16	457.98	216.44	263.17	186.98	288.2	340.17
jgi.p|PleosPC9_1|113150	3.52	3.02	3.37	3.86	3.34	3.93	5.14	4.98	5.18	5.04	1.79	1.86	1.59	1.61	2.55
jgi.p|PleosPC9_1|113160	1.16	0.48	1.05	1.27	0.71	1.61	1.56	1.77	0.7	1.31	1.89	2.64	3.66	3.21	2.11
jgi.p|PleosPC9_1|113176	103.63	95.81	85.56	97.39	94.16	98.42	93.4	97.71	103.94	88.94	124.69	106.52	125.48	126.03	112.55
jgi.p|PleosPC9_1|113181	53.02	49.11	51.17	58.73	51.15	56.18	55.42	55.8	58.16	65.01	44.79	46.77	42.61	48.59	52.99
jgi.p|PleosPC9_1|113188	49.8	50.52	45.01	47.45	47.92	36.46	50.58	52.01	53.52	47.73	41.05	39.43	44.03	38.95	41.36
jgi.p|PleosPC9_1|113219	22.1	22.37	15.69	18.85	24.79	19.43	15.84	17.95	17.15	16.97	56.12	41.79	51.25	44.76	36.88
jgi.p|PleosPC9_1|113225	65.68	60.81	72.67	60.54	56.61	48.43	59.01	59.9	65.67	64.68	67.38	69.96	64.13	65.48	64.68
jgi.p|PleosPC9_1|113254	67.05	57.98	62.21	65.62	62.95	65.91	63.89	72.77	70.33	70.11	75.4	67.44	69.91	78.94	63.87
jgi.p|PleosPC9_1|113262	143.07	141.74	163.89	156.73	127.31	138.28	113.31	124.21	114.05	124.96	103.11	92.87	105.84	104.57	118.55
jgi.p|PleosPC9_1|113283	23.5	26.87	30.73	32.13	23.12	21.07	27.93	22.89	30.01	34.45	10.26	14.03	11.69	15.27	19.1
jgi.p|PleosPC9_1|113293	24.15	24.95	25.37	22.93	26.79	21.53	24.57	19.15	30.41	20.03	32.11	23.42	30.46	29.26	24.15
jgi.p|PleosPC9_1|113300	813.73	797.1	810.33	875.77	834.75	981.5	825.67	933.56	867.21	915.23	1132.73	1156.52	1106.76	1065.31	989.76
jgi.p|PleosPC9_1|113312	88.85	79.25	78.42	84.87	74.63	138.27	96.94	102.8	116.26	109.92	89.73	89.5	80.17	86.15	91.2
jgi.p|PleosPC9_1|113328	2.38	2.47	1.96	2.09	1.57	1.94	1.84	1.11	2.57	1.77	2.14	1.16	3.18	0.66	1.51
jgi.p|PleosPC9_1|113333	29.84	26.79	29.55	38.28	30.73	41.06	34.26	39.81	35.48	50.13	29.35	35.17	31.24	30.5	33.54
jgi.p|PleosPC9_1|113345	0	0.04	0	0.01	0	0.02	0	0	0	0	0.04	0.02	0.02	0.02	0.04
jgi.p|PleosPC9_1|113355	131.95	132.59	138.87	128.77	141.8	122.14	128.23	127.5	118.65	130.77	152.8	156.29	143.06	153.4	141.87
jgi.p|PleosPC9_1|113359	519.38	467.55	493.8	499.27	483.21	577.56	567.1	535.45	590.23	525.67	598.35	507.87	652.02	594.92	577.77
jgi.p|PleosPC9_1|113403	6.03	5.41	3.53	4.06	3.96	4.4	4.76	3.33	3.04	3.37	3.19	2.73	3.97	3.75	4.3
jgi.p|PleosPC9_1|113433	257.55	234.22	267.06	286.9	230.78	228.34	229.91	273.37	198.28	208.3	232.11	194.91	257.23	234.82	232.58
jgi.p|PleosPC9_1|113434	426.09	379.24	400.25	372.8	341.9	391.37	374.06	421.36	369.23	413.29	339.38	377.77	341.45	377.75	362.47
jgi.p|PleosPC9_1|113436	67.42	62.39	62.29	66.36	73.79	103.92	67.16	71.63	71.11	72.89	105.84	105.58	89.21	90.66	87.22
jgi.p|PleosPC9_1|113454	8.99	9.68	7.26	14.63	7.23	9.57	8.74	6.89	9.69	6.59	9.15	6.89	8.95	6.86	10.15
jgi.p|PleosPC9_1|113462	16.99	18.38	16.33	17.62	18.64	20.98	17.62	17.07	16.36	17.48	26.57	24.15	25.16	22.21	21.72
jgi.p|PleosPC9_1|113464	33.37	31.34	32.08	31.17	34.82	38.94	31.26	32.99	35.35	33.17	37.98	39.87	34.73	36.12	34.23
jgi.p|PleosPC9_1|113469	17.97	25.93	23.38	23.45	104.2	19.94	19.83	25.48	19.84	25.65	144.18	114.91	626.87	209.4	98.28
jgi.p|PleosPC9_1|113477	12.86	9.59	10.36	13.76	11.65	10.02	14.51	13.4	11.68	13.46	9.78	8.67	8.81	7.26	11.13
jgi.p|PleosPC9_1|113478	9.53	13.11	11.8	15.88	20.42	8	7	14.63	7.21	6.6	44.6	27.04	68.91	42.78	23.77
jgi.p|PleosPC9_1|113511	104.66	110.09	111.62	81.48	75.28	122.14	108.8	118.24	108.81	108.94	43.93	49.62	58.71	52.09	73.34
jgi.p|PleosPC9_1|113512	91.37	83.25	48.7	53.31	46.81	74.82	50.38	49.06	56.02	51.2	14.77	13.49	17.37	14.93	41.88
jgi.p|PleosPC9_1|113520	9.45	8.44	10.41	12.85	7.55	14.11	14.6	14.02	15.6	14.47	4.46	5.51	6.84	6.08	8.43
jgi.p|PleosPC9_1|113542	44.35	46.48	43.63	41.97	42.93	43.17	44.79	45.6	43.69	45.36	56.04	48	53.21	50.81	46.05
jgi.p|PleosPC9_1|113575	33.78	29.54	31.16	29.98	30.18	36.25	36.61	32.37	33.03	32.96	33.33	32.27	33.25	34.43	31.59
jgi.p|PleosPC9_1|113609	72.16	79.68	80.35	71.31	70.94	72.41	61.93	69.25	59.69	58.54	56.6	62.83	54.66	69.45	64.69
jgi.p|PleosPC9_1|113631	572.94	570.84	598.28	592.01	528.14	608.38	563.79	633.38	653.81	480.28	532.65	553.52	577.93	530.42	518.56
jgi.p|PleosPC9_1|113642	95.76	94.8	114.24	66.8	75.82	95.39	108.21	136.89	105.93	116.23	16.39	20.8	15.08	16.01	47.48
jgi.p|PleosPC9_1|113644	51.3	50.16	51.43	49.65	55.15	43.31	52.35	52.2	49.19	49.44	51.83	50.13	51.54	51.6	48.42
jgi.p|PleosPC9_1|113645	19.19	18.23	21.28	16.32	14.73	16.8	18.52	19.83	16.18	17.36	3.73	4.38	4.23	3.23	10.03
jgi.p|PleosPC9_1|113654	48.04	53.38	46.02	43.06	50.09	42.67	40.25	45.43	39.71	41.19	66.9	63.51	62.38	65.48	60.18
jgi.p|PleosPC9_1|113664	156.8	137.76	168.21	188.79	136.37	153.99	164.06	153.06	187.04	147.22	115.83	106.27	113.92	116.24	134.75
jgi.p|PleosPC9_1|113740	194.15	165.41	164.09	170.15	166.7	190.65	165.78	200.24	189.41	193.17	182.49	180.04	173.1	194.79	173.71
jgi.p|PleosPC9_1|113749	6.28	5.55	6.7	6.62	5.1	4.99	5.86	6.46	7.42	5.92	7.14	6.26	8.74	5.97	5.6
jgi.p|PleosPC9_1|113751	49.9	49.34	54.93	49.22	53.52	35.39	30.22	30.58	35.87	32.19	40.51	40.76	36.57	42.79	42.55
jgi.p|PleosPC9_1|113772	232.18	217.56	239.41	242.09	219.5	368.73	242.58	240.38	244.57	245.22	184.41	189.77	181.74	180.92	221.78
jgi.p|PleosPC9_1|113774	64.17	62.93	62.74	62.6	62.89	51.07	67.67	64.83	75.57	77.22	39.06	53.42	46.3	45.8	49.89
jgi.p|PleosPC9_1|113780	379.38	428.56	402.27	421.47	501.39	434.48	349.79	353.68	350.63	330.97	532.9	574.84	534.36	579.8	506.46
jgi.p|PleosPC9_1|113786	11.84	12.35	13.08	13.46	14.26	7.78	11.38	10.85	10.42	11.71	10.26	11.23	11.3	10.86	11.62
jgi.p|PleosPC9_1|113789	60.5	59.01	57.98	63.6	56.86	55.39	61.25	58	74.66	66	56.13	55.11	52.27	50.88	58.38
jgi.p|PleosPC9_1|113799	35.63	36.03	34.4	32.25	38.1	30.15	32.05	32.92	34.21	30.06	30.25	25.72	28.94	24.65	30.39
jgi.p|PleosPC9_1|113818	48.34	46.45	47.33	48.91	39.06	52.64	43.95	42.59	45.45	34.23	34.56	28.01	30.79	34.14	40.51
jgi.p|PleosPC9_1|113820	4.86	3.82	4.2	4.78	5.26	3.16	2.59	3.39	4.31	3.27	10.7	10.18	5.29	9.43	7.32
jgi.p|PleosPC9_1|113828	26.84	28.83	32.25	30.96	34.05	55.8	46.11	41.44	43.47	46.78	32.62	31.13	88.03	38.09	34.06
jgi.p|PleosPC9_1|113854	198.32	184.6	176.64	201.86	199.38	173.89	156.68	156.31	156.57	157.31	271.96	260.35	159.62	269.78	206.39
jgi.p|PleosPC9_1|113868	10.71	10.25	9.35	11.18	8.8	12.17	13.4	12.72	14.13	13.51	10.37	8.98	11.73	8.07	10.17
jgi.p|PleosPC9_1|113872	99.44	106	104.82	102.62	99.37	79.04	92.2	101.41	97.13	103.34	86.34	87.94	79.98	78.93	87.17
jgi.p|PleosPC9_1|113880	39.67	30.54	35.65	37.21	35.25	35.4	37.03	32.82	41.74	34.64	45.35	40.42	40.78	38.71	39.07
jgi.p|PleosPC9_1|113891	20.91	18.91	17.28	18.03	22.24	18.22	21.29	20.3	17.24	21.64	37.99	33.33	34.05	35.68	27.95
jgi.p|PleosPC9_1|113897	0.83	1.03	0.54	0.72	0.76	0.54	0.52	0.4	0.9	0.78	0.65	1.41	0.73	1.07	1.47
jgi.p|PleosPC9_1|113902	33.26	33.75	32.8	29.39	31.49	33.99	31.9	28.33	30.62	31.25	22.76	24.72	26	24.87	27.7
jgi.p|PleosPC9_1|113914	4.46	4.2	2.62	3.43	3.01	5.13	4.04	3.77	5.61	3.24	1.79	1.09	3.15	1.5	1.86
jgi.p|PleosPC9_1|113927	115.2	114.87	119.75	116.14	108.41	126.05	110.05	118.93	108.58	106.16	103.84	88.81	91.29	98.76	112.39
jgi.p|PleosPC9_1|113951	7.95	8.63	7.12	9.87	9.2	6.83	6.79	6.03	10.99	7.78	10.98	9.12	8.25	9.87	9.75
jgi.p|PleosPC9_1|113958	8.48	7.63	9.78	9.88	6.32	8.77	9.97	9.16	8.41	11.39	8.65	9.11	8.84	6.02	7.21
jgi.p|PleosPC9_1|113959	21.75	20.11	22.14	21.13	22.19	21.94	21.2	22.86	21.45	24.44	21.19	22.24	21.39	22.72	21.43
jgi.p|PleosPC9_1|113964	13.74	16.95	12.72	13.52	14.62	9.54	13.84	11.04	12.76	12.21	12.66	11	11.44	12.65	12.18
jgi.p|PleosPC9_1|113992	56.32	56.92	51.34	56.11	52.6	63.15	72.44	69.45	60.63	69.53	27.48	31.46	50.64	33.69	47.35
jgi.p|PleosPC9_1|114009	52.7	52.2	52.22	54.22	78.24	42.6	46.3	49.38	46.73	47.08	154.13	142.52	153.47	152.7	101.94
jgi.p|PleosPC9_1|114013	15.87	14.57	12.98	14.01	17.33	12.82	15.07	15.29	19.1	19.44	19.43	23.41	17.97	20.45	16.78
jgi.p|PleosPC9_1|114014	28.37	20.01	27	31.95	25.2	66.73	35.3	25.4	44.72	29.47	18.09	17.91	14.04	17.58	23.29
jgi.p|PleosPC9_1|114015	178.22	154.91	169.85	181.24	182.11	244.83	187.15	167.92	183.5	189.21	191.41	164.93	183.44	171.91	184.43
jgi.p|PleosPC9_1|114017	55.09	45.28	61.72	45.51	51.73	67.52	74.44	81.26	70.98	82.45	51.15	48.97	57.04	44.76	52.62
jgi.p|PleosPC9_1|114021	249.54	245.32	240.95	269.45	316.19	282.6	217.54	242.37	250.2	233.86	394.57	472.32	395.61	409.91	345
jgi.p|PleosPC9_1|114025	81.42	67.76	72.56	79.2	74.63	92.69	89.09	95.39	99.21	103.02	93.74	86.86	90.9	82.45	81.38
jgi.p|PleosPC9_1|114027	114.36	106.15	108.16	109.29	113.1	107.62	130	121.08	148.53	123.66	117.46	115.71	116.53	122.88	116.12
jgi.p|PleosPC9_1|114030	10.88	11.05	13.06	11.02	11.83	13.24	11.83	12.46	10.42	11.15	13.7	13.61	11.95	12.68	11.29
jgi.p|PleosPC9_1|114031	16.39	14.23	14.02	17.48	13.4	9.08	11.5	11.36	15.03	12.84	12.1	10.51	11.57	12.6	13.21
jgi.p|PleosPC9_1|114032	14.99	14.42	14.61	15.85	16.78	23.69	17.25	15.72	19.35	18.12	13.54	14.1	13.6	12.17	14.48
jgi.p|PleosPC9_1|114034	0.13	0	0	0.49	0	0.17	0	0	0	0	0	0.41	0.48	0.14	0.14
jgi.p|PleosPC9_1|114038	8.85	9.11	8.16	7.6	5.15	6.89	9.4	8.25	8.62	8.35	7.8	6.4	8.96	7.79	7.6
jgi.p|PleosPC9_1|114045	9.96	8.97	11.43	17	9.48	9.61	5.9	6.04	6.03	6.25	3.5	4.53	9.19	6.87	7.05
jgi.p|PleosPC9_1|114048	0	0	0	0	0	0	0	0	0	0	0	0	0	0	0
jgi.p|PleosPC9_1|114050	664.23	556.77	672.84	531.17	518.23	590.21	620.46	631.83	770.99	642.65	382.94	403.62	422.64	406.4	507.54
jgi.p|PleosPC9_1|114053	11.96	9.45	8.3	9.4	18.23	28.91	14.63	12.68	18.8	19.52	43.49	38.7	29.17	42.09	38.01
jgi.p|PleosPC9_1|114054	538.43	556.27	536.82	459.12	518.13	360.83	382.29	435.26	420.58	335.57	380.62	398.23	364.85	355.07	427.24
jgi.p|PleosPC9_1|114058	911.45	893.25	988.83	803.89	839.33	704.28	869.87	1047.39	735.5	910.44	778.97	863.18	849.27	746.81	825.25
jgi.p|PleosPC9_1|114062	87	95.13	89.94	94.51	86.41	82.82	84.36	82.1	67.38	77.46	72.67	62.22	66.3	68.57	76.77
jgi.p|PleosPC9_1|114064	310.8	333.62	298.75	305	321.21	306.39	287.59	308.78	296.19	294.35	420.35	400.06	404.82	392.81	362.11
jgi.p|PleosPC9_1|114066	25.47	25.94	25.57	25.73	25.85	32.05	27.58	28.09	27.52	26.98	22.32	26.86	23.89	27.36	25.53
jgi.p|PleosPC9_1|114067	23.6	19.48	26	23.15	23.44	26.62	29.64	27.94	28.88	35.91	27.29	31.16	29.55	29.26	27.33
jgi.p|PleosPC9_1|114069	60.32	52.2	51.51	62.33	48.91	122.27	54.24	46.84	59.69	46.53	41.06	35.2	36.13	33.25	48.11
jgi.p|PleosPC9_1|114070	109.58	101.33	105.14	105.87	95.19	104.87	104.38	99.62	117.79	100.02	92.06	83.74	92.75	84.3	99.64
jgi.p|PleosPC9_1|114076	102.75	138.98	87.44	91.54	90.51	73.93	89.29	93.75	93.98	86.21	71.71	63.42	73.63	67.43	78.9
jgi.p|PleosPC9_1|114082	13.94	20.17	19.65	16.12	30.79	5.31	5.76	7.22	6.55	7.02	57.66	68.62	55.51	61.8	37.95
jgi.p|PleosPC9_1|114085	4.13	3.15	3.49	4.22	2.92	3.71	4.33	3.63	3.87	4.05	2.6	1.7	3.62	1.48	2.86
jgi.p|PleosPC9_1|114086	47.58	49.09	47.28	61.32	45.08	50.31	59.56	64.62	60.37	70.07	33.86	29.17	36.25	31.83	38.86
jgi.p|PleosPC9_1|114089	99.7	96.22	103.01	107.59	95.36	89.85	95.65	103.04	111.78	102.9	89.71	88.64	80.15	88.59	93.26
jgi.p|PleosPC9_1|114094	94.68	87.2	89.23	89.81	99.71	97.98	105.7	100.65	121.42	115.78	133.45	144.5	128.45	132.27	120.04
jgi.p|PleosPC9_1|114096	71.03	82.99	67.35	68.84	77.62	53.38	64.19	63.57	54.53	60.05	82.56	75.54	84.19	76.4	75.08
jgi.p|PleosPC9_1|114098	3.63	3.15	3.19	2.86	2.65	2.52	3.34	8.4	2.25	3.62	2.15	1.76	4.3	2.08	2.67
jgi.p|PleosPC9_1|114100	75.46	76.79	75.07	73.08	68.78	64.43	77.92	72.67	74.66	74.69	60.59	54.72	55.14	59.76	64.1
jgi.p|PleosPC9_1|114103	49.55	43.92	45.63	48.36	54.64	51.61	48.01	53.49	53.58	56.35	80.6	87.91	66.69	99.04	68.53
jgi.p|PleosPC9_1|114104	23.81	23.39	25.96	24.94	27.15	20.68	24.02	21.28	20.31	23.45	26.13	21.35	28.99	24.11	24.2
jgi.p|PleosPC9_1|114105	136.24	141.83	144.84	139.14	131.63	134.23	139.78	144.89	160.2	146.52	139.42	123.83	122.49	125.74	131.85
jgi.p|PleosPC9_1|114107	33.11	30.24	32.98	28.1	30.88	18.06	23.91	26.22	25.21	21.24	30.88	27.25	28.25	24.67	26.66
jgi.p|PleosPC9_1|114108	76.65	73.68	75.48	68.13	70.08	75.44	67.86	82.7	59.83	66.42	64.89	65.94	70.51	63.41	63
jgi.p|PleosPC9_1|114113	50.48	53.72	54.77	53.24	59.42	55.08	53.7	53.95	67.51	58	52.46	50.34	59.07	51.89	52.28
jgi.p|PleosPC9_1|114114	470.92	479.45	482.85	495.46	456.33	496.97	445.35	503.06	495.91	487.57	493.36	488.93	488.51	473.78	489.47
jgi.p|PleosPC9_1|114116	88.38	78.04	95.27	92.71	77.1	93.73	92.96	93.41	94.9	92.89	69.92	58.42	76.01	71.13	81.84
jgi.p|PleosPC9_1|114117	105.95	99.16	97.11	99.25	95.27	130.74	98.58	101.17	100.94	107.74	93.39	95.38	94.22	91.87	101.24
jgi.p|PleosPC9_1|114119	38.92	35.35	35.02	44.37	63.44	41.02	35.37	33.93	39.97	36.49	74.06	79.93	201.46	81.74	81.22
jgi.p|PleosPC9_1|114121	29.42	36.92	34.33	29.41	42.71	26.28	19.64	20.87	21.41	19.6	63.89	61.33	47.97	60.98	44.86
jgi.p|PleosPC9_1|114122	64.15	63.12	64.54	66.94	63.46	57.46	67.94	61.24	74.29	65.73	58.25	57.1	59.06	56.54	62.3
jgi.p|PleosPC9_1|114124	30.86	28.12	29.77	32.14	31.49	43.47	34.24	30.02	38.39	29.16	45.44	43.62	43.99	45.36	38.05
jgi.p|PleosPC9_1|114125	110.36	109.36	110.42	111.16	113.61	101.21	124.35	115.97	115.38	122.56	121.21	127.86	129.83	114.42	124.37
jgi.p|PleosPC9_1|114128	42.51	42.74	42.5	43.11	46.36	42.23	45.48	49.62	42.94	48.4	56.33	54.34	52.72	51.87	48.16
jgi.p|PleosPC9_1|114131	48.17	54.55	42.13	46.68	62.19	55.21	47.26	56.72	40.23	41.56	97.77	93.23	97.61	79.71	68.28
jgi.p|PleosPC9_1|114134	23.4	25.57	24.64	22.97	23.55	19.63	26.4	26.22	27.45	25.92	19.96	19.34	20.73	20.76	21.5
jgi.p|PleosPC9_1|114136	217.93	233.19	205.07	218.29	214.96	212.18	191.79	225.66	204.96	196.91	317.6	269.33	340.95	301.71	253.4
jgi.p|PleosPC9_1|114138	189.21	187.67	202.25	200.93	202.03	157.98	170.64	182.64	167.2	179.48	160.37	171.78	159.81	169.46	174.99
jgi.p|PleosPC9_1|114140	24.09	22.4	25.65	24.44	23.59	22.16	21.37	21.98	22.57	21.83	23.12	20.66	25.31	23.34	25.66
jgi.p|PleosPC9_1|114144	28.77	29.64	30.38	31.23	32.03	34.94	32.15	32.98	28.27	30.95	31.32	27.87	29.4	26.19	29.88
jgi.p|PleosPC9_1|114148	988.58	955.58	1069.33	1050.57	1040.16	1056	1188.14	1157.59	1069.2	1166.76	1275.75	1219.28	1140.62	1121.66	1126.91
jgi.p|PleosPC9_1|114149	97.9	101.06	104.89	97.95	107.34	107.5	103.3	113.2	85.94	97.9	126.11	132.95	125.63	133.08	118.35
jgi.p|PleosPC9_1|114151	0.53	1.85	0.91	0.51	0.45	0.86	1.08	0.57	1.25	1.94	0.83	1.96	1.17	0.43	0.73
jgi.p|PleosPC9_1|114152	0	0	0.18	0	0	0.2	0.18	0	0.32	0.17	0	0	0	0	0
jgi.p|PleosPC9_1|114156	86.95	90.44	88.61	89.18	100.25	87.25	95.34	98.58	85.35	95.39	115.41	122.09	108.03	111.91	101.59
jgi.p|PleosPC9_1|114158	90.54	96.72	115.18	127.8	111.32	67.94	81.57	69.21	68.83	73.32	46.72	46.54	54.36	60.09	65.72
jgi.p|PleosPC9_1|114161	1304.79	1144.31	1373.29	1246.4	1187.23	1560.67	1249.39	1114.02	1854.17	1351.39	920.61	1090.61	728.23	1096.05	1078.78
jgi.p|PleosPC9_1|114164	138.85	142.15	137.98	141	164.67	154.74	155.49	152.67	142.24	151.06	237.55	257.02	211.08	222.33	190.05
jgi.p|PleosPC9_1|114166	43.07	45.99	46.12	44.96	44.23	38.03	53.05	43.83	55.87	46.97	24.66	26.31	30.61	28.04	36.1
jgi.p|PleosPC9_1|114168	45.17	45.31	43.55	46.22	51.1	45.93	46.09	44.21	48.1	49.44	55.48	60.72	51.03	61.54	54.32
jgi.p|PleosPC9_1|114169	32.64	33.71	33.59	48.4	37.96	57.08	52.72	55.48	45.35	69.75	14.42	21.96	16.31	15.69	27.93
jgi.p|PleosPC9_1|114174	281.31	286.01	288.89	315.45	278.37	366.22	302.52	338.87	331.15	333.3	322.18	325.19	322.96	319.95	305.07
jgi.p|PleosPC9_1|114178	6.34	4.44	4.78	3.59	8.31	7.66	11.48	11.75	8.87	9.45	21.53	19.42	21.94	18.02	14.14
jgi.p|PleosPC9_1|114179	48.01	43.63	43.34	49.23	44.36	43.97	48.47	48.24	51.66	47.29	46.33	46.01	45.69	47.68	45.78
jgi.p|PleosPC9_1|114188	40.18	41.09	39.86	38.23	41.52	34.95	46.31	42.73	37.06	41.53	40.17	44.69	40.86	43.32	39.97
jgi.p|PleosPC9_1|114190	30.16	31.3	34.45	32.86	36.58	23.47	31.01	23.85	30.89	29.65	33.7	37.6	35.19	38.61	33.3
jgi.p|PleosPC9_1|114192	85.8	84.39	86.99	85.5	80.65	91.41	83.09	83.78	100.19	84.26	68.24	74.62	71.25	80.33	76.85
jgi.p|PleosPC9_1|114193	109.9	112.33	114.49	112.24	120.22	80.27	122.64	110.34	103.31	107.08	103	107.82	115.81	104.33	110.88
jgi.p|PleosPC9_1|114194	34.61	33.05	33.96	33.71	34.76	29.22	40.15	38.36	38.79	40.17	37.07	34.35	36.12	33.83	35.12
jgi.p|PleosPC9_1|114197	49.07	46.98	41.3	42.95	40.23	63.62	52.3	48.39	62.27	47.21	29.54	32.45	32.09	35.13	41.1
jgi.p|PleosPC9_1|114198	92.38	103	93.47	87.78	99.01	70.47	81.12	79.47	76.43	76.8	110.26	103.3	98.7	111.49	98.23
jgi.p|PleosPC9_1|114202	78.68	79.16	77.14	77.44	85.48	69.01	76.69	82.77	64.73	74.66	106.32	115.35	103.06	109.74	95.68
jgi.p|PleosPC9_1|114206	24.65	25.37	24.4	28.82	27.94	26.13	31.24	28.9	26.37	26.75	28.48	27.62	29.91	27.83	28.26
jgi.p|PleosPC9_1|114208	30.49	27.13	30.28	29.59	28.39	23.81	27.86	28.84	26.07	30.49	32.5	30.97	30.79	30.86	29.63
jgi.p|PleosPC9_1|114212	82.71	85.06	83.91	87.66	90.09	68.35	87.16	88.8	78.04	89.59	92.06	99.12	92.09	93.45	88.63
jgi.p|PleosPC9_1|114214	76.87	78.76	80.79	75.33	83.44	72.04	87.78	82.46	72.46	80.79	78.35	85.45	74.86	79.5	77.34
jgi.p|PleosPC9_1|114215	8.94	7.72	7.94	9.38	8.54	9.31	11.3	8.3	10.17	9.5	6.54	7.76	5.62	5	7.09
jgi.p|PleosPC9_1|114219	10.66	10.02	10.88	9.92	9.64	9.13	10.52	10.9	10.46	10.4	13.96	10.18	11.94	10.56	10.64
jgi.p|PleosPC9_1|114220	32.09	32.4	32.43	30.09	33.51	24.65	31.86	32.84	28.1	33.86	27.93	27.09	29.4	28.23	30.01
jgi.p|PleosPC9_1|114227	28.09	27.56	27.84	26.03	28.21	23	26.52	28.12	32.43	27.15	28.04	30.9	26.63	24.17	24.86
jgi.p|PleosPC9_1|114233	88.18	84.72	88.11	79.98	76.68	88.42	89.11	93.86	84.58	94.72	64.55	65.79	64.65	63.62	73.83
jgi.p|PleosPC9_1|114235	106.37	93.84	96.09	103.24	95.23	110.57	101.56	97.57	110.6	118.7	77.72	81.68	74.5	69.99	82.56
jgi.p|PleosPC9_1|114237	70.42	67.35	66.48	66.38	73.98	70.05	73.54	70.97	70.84	67.45	78.58	78.52	67.39	78.61	73.93
jgi.p|PleosPC9_1|114238	118.54	113.79	106.37	112.43	111.36	96.08	108.69	116.43	112.8	114.97	121.89	108.51	115.32	117.77	112.07
jgi.p|PleosPC9_1|114246	37.57	50.28	48.73	41.7	55.23	30.2	25.05	35.13	24.97	28.83	63.25	59.41	108.1	70.76	47.29
jgi.p|PleosPC9_1|114248	259.83	259.66	288.21	287.72	292.26	207	209.8	232.31	225.4	216.67	396.35	442.16	363.9	389.81	335.41
jgi.p|PleosPC9_1|114250	599.86	562.32	584.56	592.05	575.8	722.69	596.2	628.91	677.93	656.68	699.75	591.64	715.36	638.36	649.72
jgi.p|PleosPC9_1|114252	36.08	36.67	41.52	36.5	40.05	38.71	37.47	38.33	35.77	39.17	42.62	41.56	44.69	43.01	41.21
jgi.p|PleosPC9_1|114253	688.97	655.41	615.46	693.94	633.99	789.53	644.06	727.43	699.94	741.03	770	828.23	727.55	777.41	707.56
jgi.p|PleosPC9_1|114254	27.7	26.62	28.35	27.52	25.43	23.03	29.94	29.41	26.55	30.86	21.47	20.71	22.24	22.11	25.33
jgi.p|PleosPC9_1|114256	64.15	61.05	63.43	52.13	53.99	62.98	59.73	62.46	60.96	56.2	38.21	40	38	36.43	48.04
jgi.p|PleosPC9_1|114258	44.26	48.89	47.56	39.29	40	37.37	47.16	43.45	51.47	43.96	27.43	31.49	31.32	30.74	37.71
jgi.p|PleosPC9_1|114262	97.46	93.9	99.76	107.58	85.41	125.42	116.27	110.74	121.86	107.88	80.81	76.05	76.64	77.84	97.09
jgi.p|PleosPC9_1|114266	17	16.77	17.36	16.22	16.48	15.27	16.75	16.78	17.62	19.88	19.48	17.89	18.33	18.27	19.39
jgi.p|PleosPC9_1|114267	45.19	47.08	48.5	52.59	48.15	51.43	54.76	54.98	55.43	56.5	43.29	38.73	48.99	39.86	44.15
jgi.p|PleosPC9_1|114271	205.35	180.69	211.27	231.86	191.3	223.72	216.09	215.48	260.62	210.32	202.56	204.02	195.49	213.52	213.48
jgi.p|PleosPC9_1|114274	19.14	22.33	18.35	19.94	17.76	20.1	19.3	19.76	22.45	17.17	17.87	17.53	20.06	17.9	20.46
jgi.p|PleosPC9_1|114276	8.26	6.75	7.81	10.51	7.84	8.47	12.57	11.15	14.03	14.02	3.7	4.58	4.94	4.12	7.47
jgi.p|PleosPC9_1|114278	21.42	23.47	21.07	21.74	23.53	20.81	23.89	26.26	19.74	23.17	27.05	26.72	25.6	24.73	24.89
jgi.p|PleosPC9_1|114280	50.62	53.34	50.01	53.08	52.93	59.41	51.43	55.53	47.62	50.9	68.35	62.27	68.86	64.29	62.97
jgi.p|PleosPC9_1|114285	163.93	161.95	158.18	164.25	147.79	203.79	163.18	190.51	166.49	170.38	161.52	161.03	158.55	164.21	166.76
jgi.p|PleosPC9_1|114286	74.38	64.17	67.3	68.73	72.88	80.51	80.94	72.9	86.83	74.58	73.59	80.17	71.49	70.88	72.82
jgi.p|PleosPC9_1|114288	241.26	219.92	297.22	256.15	256.15	181.15	268.63	246.81	258.19	267.53	150.88	198.99	164.07	189.71	204.62
jgi.p|PleosPC9_1|114302	31.64	32.42	31.18	33.57	36.2	28.92	35.08	34.08	30.62	35.58	44.57	47.06	46.39	42.32	40.51
jgi.p|PleosPC9_1|114303	147.21	133.39	145.22	139.33	122.65	138.59	146.96	135.78	154.7	135.63	116.18	111.05	110.09	126.81	129.64
jgi.p|PleosPC9_1|114306	174.03	172.22	185.46	176.41	157.87	164.6	184.7	173.05	178.74	167.19	113.91	111.28	111.69	120.45	143.31
jgi.p|PleosPC9_1|114308	165.81	165.87	185.58	172.66	191.49	188.87	158.8	176.15	178.96	180.15	241.46	266.71	230.06	261.83	212.09
jgi.p|PleosPC9_1|114310	33.64	33.27	31.15	30.89	36	27.78	31.9	30.94	30.28	31.7	50.01	49.9	46.34	49.51	40.49
jgi.p|PleosPC9_1|114311	23.34	23.36	24.25	25.78	22.83	21.43	26.82	26.49	26.09	27.13	23.72	22.82	25.97	24.82	26.56
jgi.p|PleosPC9_1|114313	81.14	78.34	79.97	80.92	85.51	76.68	87.56	86.45	70.99	84.35	86.75	93.45	84.88	91.72	86.31
jgi.p|PleosPC9_1|114314	217.19	227.3	238.24	233.22	233.86	152.67	223.8	208.38	184.1	211.12	171.13	180.46	174.64	181.79	194.64
jgi.p|PleosPC9_1|114317	19.63	18.15	19.78	19.23	16.63	21.31	23.71	22.55	23.01	27.08	15.75	16.65	17.76	15.36	16.99
jgi.p|PleosPC9_1|114318	37.68	35.45	38.55	37.7	42.23	35.89	40.77	39.47	36.03	40.47	53.33	56.24	56.23	52.8	45.92
jgi.p|PleosPC9_1|114324	45.36	44.87	46.11	47.13	47.65	41.95	48.3	45.1	42.31	47.98	45.11	52.2	47.58	43.64	44.89
jgi.p|PleosPC9_1|114333	71.89	67.04	66.38	65.48	58.3	67.92	57.19	67.1	65.22	66.25	59.14	58.64	62.56	63.34	61.4
jgi.p|PleosPC9_1|114334	112.26	112.9	108.2	98.85	119.67	118.61	112.29	127.56	113.18	123.28	146.06	164.72	133.2	142.37	125.52
jgi.p|PleosPC9_1|114336	37.55	38.82	35.49	33.94	33.9	36.99	39.8	39.87	37.46	38.15	35.24	30.59	37.63	34.5	36.7
jgi.p|PleosPC9_1|114337	66.79	75.58	69.52	66.1	75.46	56.61	60.4	63.56	53.26	51.4	96.98	83.69	96.12	90.39	79.54
jgi.p|PleosPC9_1|114340	614.54	640.59	633.11	701.14	804.93	755.27	722.3	579.93	742.18	633.31	1361.86	1269.51	1147.65	1400.49	1058.98
jgi.p|PleosPC9_1|114342	48.65	50.54	51.29	49.33	52.76	46.78	54.6	52.99	49.82	53.6	48.17	54.17	53.02	51.65	51.42
jgi.p|PleosPC9_1|114345	75.93	79.99	72.61	83.16	90.46	65.75	70.67	66.87	63.28	63.17	123.52	110.95	112.11	118.65	96.45
jgi.p|PleosPC9_1|114349	0.08	0	0	0.06	0.06	0	0.09	0.07	0.16	0.17	0	0.08	0	0	0
jgi.p|PleosPC9_1|114352	16.01	18.32	17.75	17.14	15.32	16.58	16.73	18.77	14.84	15.95	11.43	10.96	15.15	11.38	14.32
jgi.p|PleosPC9_1|114354	838.26	841.49	800.74	873.56	891.77	785.74	738.14	738.12	855.53	767.7	1431.42	1226.91	1297.78	996.49	1020.22
jgi.p|PleosPC9_1|114367	1051.7	947.25	947.34	975.27	889.84	1209.28	914.69	1062.21	1087.45	1057.79	720.33	867.83	829.74	763.07	869.55
jgi.p|PleosPC9_1|114369	670.25	663.04	670.79	591.24	676.64	719	766.05	747.59	684.48	804.58	651.7	736.08	554.23	738.21	688.16
jgi.p|PleosPC9_1|114371	22.16	18.38	21.11	19.54	20.91	14.43	19.96	18.25	19.44	20.42	12.78	12.63	13.62	12.34	16.85
jgi.p|PleosPC9_1|114372	18.69	18.23	18.14	20.44	19.64	18.6	18.01	19.06	21.54	17.37	21.05	19.06	26.61	19.84	21.33
jgi.p|PleosPC9_1|114374	40.04	42.93	40.53	41.88	43.23	42.57	46.15	42.68	42.43	41.85	48.59	45.45	42.93	47.89	47.17
jgi.p|PleosPC9_1|114376	45.37	42.25	44.32	47.63	48.46	44.46	41.47	44.87	43.93	41.7	50.66	50.57	48.79	51.76	49.59
jgi.p|PleosPC9_1|114379	517.83	500.01	542.97	516.65	554.27	428.96	514.02	479.54	460.39	467.39	488.9	474.33	484.76	464.92	500.02
jgi.p|PleosPC9_1|114380	53.94	52.51	47.49	53.08	49.79	45.45	44.23	45.29	54.43	52.24	46.6	48.04	50.3	48.1	44.73
jgi.p|PleosPC9_1|114382	592.18	617.84	632.61	568.23	451.31	606.18	616.36	587.12	724.12	644.04	237.58	244.93	264.04	255.14	411.53
jgi.p|PleosPC9_1|114386	69.24	73.74	73.21	71.8	67.34	61.81	76.02	71.44	70.01	66.58	68.88	57.41	68.95	63.23	65.82
jgi.p|PleosPC9_1|114388	38.74	38.43	38.48	38.37	40.56	33.79	30.72	26.74	32.21	33.59	45.86	38.11	41.33	41.82	40.34
jgi.p|PleosPC9_1|114394	27.01	29.66	32.16	31.72	33.25	24.25	35.69	28.92	32.9	33.05	30.29	32.09	31.2	31.54	30.94
jgi.p|PleosPC9_1|114398	78.93	79.21	74.97	80	73.38	78.49	74.53	77.74	77.52	72.95	77.88	68.97	77.59	76.47	74.94
jgi.p|PleosPC9_1|114400	81.4	89	92.54	88.81	93.87	78.5	84.56	80.2	76.94	79.52	78.67	76.77	79.79	81.27	85.33
jgi.p|PleosPC9_1|114402	40.51	40.95	43.54	41.29	39.98	37.19	39.67	37.01	41.06	37.98	35.53	34.46	33.54	35.76	38.4
jgi.p|PleosPC9_1|114403	39.2	45.39	42.7	46.06	48.79	50.88	49.57	70.77	60.07	63.81	58.85	67.89	73.63	65.8	53.44
jgi.p|PleosPC9_1|114404	23.95	20.89	24.75	26.58	23.34	26.27	27.79	25.93	26.07	27.5	18.36	22.58	20.02	20.61	22.28
jgi.p|PleosPC9_1|114405	76.83	81.19	80.02	83.02	80.24	64.48	80.55	76.74	63.23	69.19	69.61	67.37	73.4	68.09	71.64
jgi.p|PleosPC9_1|114407	433.59	421	436.08	438.58	430.15	420.08	459.64	483.8	435.93	493.06	463.59	456.54	461.82	449.17	437.6
jgi.p|PleosPC9_1|114409	197.03	184.05	214.55	182.09	204.28	156.01	145.47	142.21	191.09	162.47	217.79	252.49	155.27	237.97	196.94
jgi.p|PleosPC9_1|114414	4.29	4.5	3.75	3.36	3.67	2.12	3.16	5.27	3.07	4.72	2.64	3.95	3.12	2.64	3.19
jgi.p|PleosPC9_1|114415	81.52	95.19	80.82	86.47	109.86	65.69	56.06	44.03	43.75	43.5	214.11	151.34	193.62	181.24	141.66
jgi.p|PleosPC9_1|114417	15.17	10.66	14.64	13.99	12.92	24.59	16.83	19.09	18.6	18.6	18.4	13.64	16.56	17.07	18.23
jgi.p|PleosPC9_1|114424	17.62	15.91	15.86	15.99	18.25	15.87	17.45	17.5	17.85	19.49	22.58	20.66	25.17	20.75	20.21
jgi.p|PleosPC9_1|114428	71.24	71.83	73.93	75.73	69.62	69.63	80.61	78.22	79.7	83.65	68.62	69.95	70.95	70.38	74.9
jgi.p|PleosPC9_1|114430	47.54	53.29	43.98	48.04	55.28	39.29	40.25	35.79	39.18	38.07	79.32	75.69	89.65	79.98	63.26
jgi.p|PleosPC9_1|114431	280.45	283.86	287.28	305.95	275.82	351.77	297.35	277.05	331.63	278.52	245.35	256.21	228.08	247.5	269.92
jgi.p|PleosPC9_1|114432	60.06	64.89	60.75	58.81	60.89	41.49	63.6	59.56	50.79	55.26	45.68	45.97	50.14	46.17	51.36
jgi.p|PleosPC9_1|114440	16.82	17.2	16.95	17.21	19.07	17.13	18.36	17.64	17.14	20.3	23.82	25.74	22.55	26.78	20.89
jgi.p|PleosPC9_1|114442	601.46	588.01	637.31	658.32	594.3	545.11	608.59	608.75	664.58	583.94	749.02	650.08	706.39	646.96	688.61
jgi.p|PleosPC9_1|114445	70.38	70.01	102.38	79.2	81.13	121.49	127.24	99.31	147.11	141.28	43.36	49.75	48.34	48.06	71.62
jgi.p|PleosPC9_1|114451	58.79	65.8	57.36	67.18	62.52	65.12	67.73	67.85	77.63	66.54	76.56	62.89	83.69	70.91	76.29
jgi.p|PleosPC9_1|114456	163.5	155.53	163.58	158.48	153.81	159.34	157.94	163.16	161.18	167.43	163.45	172.53	150.33	158.9	155.61
jgi.p|PleosPC9_1|114458	76.73	78.11	74	70.68	65.71	57.51	67.12	75.65	59.55	70.66	66.31	57.19	71.61	60.05	66.57
jgi.p|PleosPC9_1|114460	31.24	31.51	26.98	34.39	35.55	27.22	31.42	32.42	31.85	30.16	40.74	45.41	42.11	42.45	37.13
jgi.p|PleosPC9_1|114463	44.72	47.33	46.81	52.47	44.5	50.22	48.36	46.65	47.65	45.86	49.48	46	43.26	49.5	47.65
jgi.p|PleosPC9_1|114464	226.03	204.67	201.73	240.68	240.83	366.67	224.5	216.62	241.96	256.15	162.86	147.5	115.97	173.62	194.03
jgi.p|PleosPC9_1|114467	25.25	28.52	24.4	24.95	29.31	19.46	22.03	22.32	21.49	23.19	30.37	28.08	24.54	29.77	27.1
jgi.p|PleosPC9_1|114468	22.07	21.58	24.2	24.34	26.05	19.1	25.5	24.11	23.61	24.41	23.27	24.1	24.29	24.17	26.51
jgi.p|PleosPC9_1|114474	37.03	33	32.88	34.02	32.23	37.88	34.9	40.7	41.98	40.06	20.96	25.01	19.92	21.4	26.96
jgi.p|PleosPC9_1|114476	2.71	2.61	3.22	2.63	2.86	2.59	1.87	2.39	2.76	2.71	1.57	1.95	2.82	1.46	2.82
jgi.p|PleosPC9_1|114481	0.21	0	0.25	0.11	0.12	0.09	0	0	0	0	0.06	0.08	0.09	0.08	0.08
jgi.p|PleosPC9_1|114482	254.57	280.06	266.66	253.36	259.49	251.6	212.06	249.77	222.53	228.59	340.74	274.57	324.64	305.28	288.65
jgi.p|PleosPC9_1|114483	2898.88	1573.17	2045.28	2023.92	2104.2	1657.34	1251.2	1086.18	1492.83	1492.57	1981.78	2046.79	2114.45	2143.71	2075.13
jgi.p|PleosPC9_1|114486	305.99	327.3	294.52	309.51	282.47	336.1	278.61	327.57	304.35	317.33	331.95	276.99	287.5	360.42	334.5
jgi.p|PleosPC9_1|114489	4.4	3.09	3.41	4.15	2.53	4.98	3.69	2.8	3.5	2.49	4.45	1.27	4.21	4	4.24
jgi.p|PleosPC9_1|114491	7.97	9.31	7.82	9.34	9.85	11.01	9.63	8.91	10.14	9.79	14.74	14.91	13.55	13.52	12.22
jgi.p|PleosPC9_1|114492	11.43	12.42	11.28	12.52	11.34	12.7	14.34	12.81	12.76	14.04	8.69	9.17	9.8	9.47	10.26
jgi.p|PleosPC9_1|114500	20.52	18.59	21.65	26.02	21.45	23.64	22.57	25.34	24.68	22.52	18.58	19.07	17.05	16.99	19.06
jgi.p|PleosPC9_1|114502	24.8	24.95	27.45	25.87	27.04	20.66	25.71	24.44	23.32	24.38	18.66	17.73	26.48	17.59	22.65
jgi.p|PleosPC9_1|114505	43.48	43.38	43.51	44.72	41.04	50.42	46.53	47.36	42.94	44.11	37.2	34.35	39.12	36.4	39.16
jgi.p|PleosPC9_1|114507	133.83	73.27	82.61	112.79	102.69	127.76	176.56	161.06	171.47	140.46	83.53	97.78	66.69	104.16	117.37
jgi.p|PleosPC9_1|114510	19.29	19.7	19.05	19.95	22.42	15.81	18.9	19.48	17.51	17.49	26.55	25.63	27.92	26.98	23.83
jgi.p|PleosPC9_1|114516	186.83	166.6	174.15	184.07	176.62	322.19	193.3	186.89	211.55	197.64	196.2	203.07	187.15	205.12	220.67
jgi.p|PleosPC9_1|114518	20.97	20.31	20.42	21.53	19.36	19.43	22.2	23.84	22.8	22.84	19.9	18.56	20.65	18.69	20.23
jgi.p|PleosPC9_1|114520	51.08	52.31	52.24	49.4	50.7	63.35	58.37	52.46	50.93	50.86	38.12	45.31	34.76	38.15	43.78
jgi.p|PleosPC9_1|114521	117.07	109.1	97.84	115.94	101.48	170.58	101.51	115.02	117.89	128.67	122.1	112.11	116.07	117.41	128.69
jgi.p|PleosPC9_1|114522	656.35	700.33	673.32	680.16	659.6	748.37	712.68	788.35	779.7	725.27	746.63	635.5	743.24	788.57	766.06
jgi.p|PleosPC9_1|114523	78.93	71.37	75.01	100.8	63.09	115.36	98.14	87.4	86.62	87.21	52.3	42.33	45.26	50.48	65.68
jgi.p|PleosPC9_1|114530	57.55	55.52	60.88	60.1	57.69	71.42	72.3	65.93	69.88	61.67	61.2	61.94	64.77	56.82	64.2
jgi.p|PleosPC9_1|114534	64.21	71.3	67.09	64.94	71.02	46.5	70.99	65.47	53.9	65.15	62.25	64.66	66.74	61.81	64.42
jgi.p|PleosPC9_1|114535	163.54	186.82	168.09	180.39	199.72	202.26	175.13	160.77	221.28	260.31	69.49	75.67	63.05	77.13	132.96
jgi.p|PleosPC9_1|114536	17.29	13.48	15.03	16.01	15.67	13.81	17.45	16.67	15.77	20.39	12.84	14.45	12.98	12.22	15.71
jgi.p|PleosPC9_1|114537	159.28	155.49	149.99	159.85	166.62	193.27	156.64	175.29	157.65	185.2	194.2	208.58	176.92	180.68	177.85
jgi.p|PleosPC9_1|114545	59.63	54.29	58.03	59.73	57.1	55.65	50.03	63	54.47	62.35	60.7	63.68	61.66	61.77	54.29
jgi.p|PleosPC9_1|114547	0	0	0.1	0	0	0	0.11	0	0	0	0	0	0	0	0
jgi.p|PleosPC9_1|114553	92.33	111.24	79.84	82.31	78.42	72.66	73.5	73.25	63.75	62.77	67.38	68.52	73.72	64.23	76.6
jgi.p|PleosPC9_1|114557	284.95	274.22	298.78	288.6	274.22	325.05	278.12	287.71	260.81	284.35	263.93	264.02	259.43	260.17	276.03
jgi.p|PleosPC9_1|114559	495.94	467.55	470.23	477.99	465.85	579.53	507.85	531.09	560.67	497.66	593.58	479.11	600.35	557.83	548.68
jgi.p|PleosPC9_1|114560	153.36	137.73	91.74	127.99	77.3	97.63	110.46	109.51	166.65	86.7	72.61	73.01	61.67	71.63	97.13
jgi.p|PleosPC9_1|114563	10.99	13.37	10.65	11.93	12.36	11.51	13.12	12.66	15.04	16.04	7.5	10.64	9.28	7.67	9.95
jgi.p|PleosPC9_1|114566	280.02	247.03	253.8	261.42	257.91	318.92	271.41	295.71	298.29	289.52	326.03	270.63	348.39	297.4	303.03
jgi.p|PleosPC9_1|114567	1.48	1.74	2.2	1.9	1.51	2.11	2.74	2.12	3.04	2.4	0.95	2.03	1.52	0.99	1.72
jgi.p|PleosPC9_1|114569	133	135.33	121.5	121.32	128.12	112.76	103.05	131.4	95.52	117.56	154.79	136.5	137.02	164.67	139.96
jgi.p|PleosPC9_1|114571	49.07	47.49	48.32	44.92	45.44	35.29	49.03	46.58	53.02	47.46	42.7	38.25	41.99	41.83	43.9
jgi.p|PleosPC9_1|114573	0.9	0.7	0.26	1.09	0.83	0.68	0.79	1.02	1.18	0.93	1.64	1.51	1.13	0.32	1.16
jgi.p|PleosPC9_1|114574	17.09	20.4	17.74	18.75	19.56	16.5	19.94	17.99	19.32	18.23	21.1	18.35	19.1	17.05	17.03
jgi.p|PleosPC9_1|114578	101.57	149.57	109.32	134.24	175.09	57.21	64.94	71.71	69.68	73.68	148.36	142.61	125.71	131.23	119.73
jgi.p|PleosPC9_1|114580	33.04	33.71	29.79	44.42	38.83	41.14	43.32	48.7	42.67	37.04	52.37	55.66	51.27	49.34	43.96
jgi.p|PleosPC9_1|114583	22.4	18.86	24.09	22.67	15.92	16.09	14.13	15.98	20.28	15.3	7.8	9.18	7.05	10.91	13.61
jgi.p|PleosPC9_1|114584	52.99	52.69	50.2	51.6	53.24	47.56	47.58	47.2	56.36	57.43	58.34	57.18	56.63	58.38	55.99
jgi.p|PleosPC9_1|114585	69.06	82.8	76.26	81.02	86.43	60.33	54.53	42.56	48.21	53.91	86.77	66.4	79.5	82.69	72.01
jgi.p|PleosPC9_1|114587	28.5	27.54	28.7	37.21	36.71	39.28	42.69	38.83	42.54	58	42.51	51.03	36.65	36.84	41.42
jgi.p|PleosPC9_1|114588	96.6	104.07	99.73	103.82	105.2	106.96	91.21	87.26	81.36	92.4	135.12	116.73	132.7	131.93	122.89
jgi.p|PleosPC9_1|114594	24.95	24.49	28.06	30.4	47.02	19.43	20.43	24.33	22.3	24.36	98.35	96.63	109.62	89.49	65.63
jgi.p|PleosPC9_1|114595	6.72	5.27	5.81	8.56	6.5	7.15	7.82	9.05	8.89	8	7.35	8.37	7.74	7.32	7.74
jgi.p|PleosPC9_1|114596	7.18	9.16	7.96	9.99	9.01	10.16	11.62	10.61	9.04	10.4	9.86	8.63	13.77	9.52	8.58
jgi.p|PleosPC9_1|114601	63.57	66.95	66.67	60.79	66.73	51.09	71.37	62.39	60.61	65.79	52.75	53.48	57.52	56.22	56.96
jgi.p|PleosPC9_1|114602	108.59	123.35	127.26	155.62	208.46	184.61	167.51	123	182.1	148.19	300.35	454.37	201.55	366.25	268.11
jgi.p|PleosPC9_1|114603	75.71	76.34	71.63	75.73	76.79	75.36	74.66	78.13	65.56	77.7	84.75	85.49	83.46	87.1	81.44
jgi.p|PleosPC9_1|114605	15.34	33.76	10.95	8.91	8.55	9.25	9.94	8.01	9.76	8.73	8.42	5.83	11.59	6.36	9.01
jgi.p|PleosPC9_1|114608	27.24	29.82	27.95	23.73	32.51	15.09	15.62	11.49	18.27	18.42	51.13	52.24	41.47	55.15	37.93
jgi.p|PleosPC9_1|114610	28.15	26.83	28.75	29.12	30.38	30.84	30.12	30.59	30.07	31.32	28.09	28.07	28.01	28.66	27.79
jgi.p|PleosPC9_1|114615	46.99	45.91	46.71	49.9	49.29	44.59	55.62	48.17	53.93	53.82	54.84	57.89	57.56	53.17	55.94
jgi.p|PleosPC9_1|114618	46.21	45.07	44.89	42.61	49.01	38.91	47.23	51.17	47.11	45.07	73.83	62.61	72.71	64.66	60.79
jgi.p|PleosPC9_1|114621	13.16	13.69	16.16	27.42	16.49	27.98	25.36	28.2	26.75	24.3	10.84	12.53	14.07	14.41	13.82
jgi.p|PleosPC9_1|114622	46.52	46.84	53	38.74	43.3	29.9	32.47	40.65	36.64	45.2	44.28	43.55	43.79	40.85	45.56
jgi.p|PleosPC9_1|114626	83.89	87.91	86.38	85.96	87.85	97.53	86.91	88.69	77.84	92.63	70.76	82.41	70.94	79.79	79.79
jgi.p|PleosPC9_1|114633	42.38	54.13	48.37	42.35	49.89	33.83	43.74	47.69	37.24	45.53	45.38	43.89	61.28	46.44	46.74
jgi.p|PleosPC9_1|114634	1.28	1.81	1.3	0.58	1.79	0.35	1.18	1.25	1.08	1.55	1.27	0.78	2	1.41	1.24
jgi.p|PleosPC9_1|114637	43.95	42.43	39.9	42.5	35.24	38.73	45.98	44.3	45.71	44.27	28.22	29.65	27.3	24.29	35.09
jgi.p|PleosPC9_1|114639	53.2	52.62	51.69	49.43	47.44	46.85	47.63	50.24	44.19	46.95	45.27	49.69	48.4	49.63	46.77
jgi.p|PleosPC9_1|114640	36.09	35.61	34.22	37.48	37.95	38.9	40.07	33.77	34.51	35.49	43.59	34.93	37.5	35.27	38.91
jgi.p|PleosPC9_1|114644	22.67	22.43	22.88	22.38	21.54	20.25	22.94	21.57	23.87	23.47	18.4	18.85	19.71	19.2	20.78
jgi.p|PleosPC9_1|114647	908.49	854.98	918.4	952.91	879.77	939.8	975.89	1054.66	1031.56	961.71	1275.6	1347.46	1215.86	1259.16	1129
jgi.p|PleosPC9_1|114651	37.87	38.23	38.29	37.38	40.78	40.64	46.87	42.89	44.04	43.75	41.1	39.96	40.68	39.96	42.66
jgi.p|PleosPC9_1|114659	33.84	32.97	33.75	35.21	34.84	34.23	41.87	37.3	36.95	37.64	27.64	27.5	29.48	29.71	29.54
jgi.p|PleosPC9_1|114661	87.94	82.46	86.77	89.82	82.39	88.53	96.91	95.12	90.65	90.93	78.56	79.88	72.02	72.84	79.15
jgi.p|PleosPC9_1|114662	53.35	58.1	57.43	57.88	58.27	38.44	58.92	57.46	61.01	52.38	40.49	40.29	44.39	40.55	47.89
jgi.p|PleosPC9_1|114663	124.42	142.33	134.46	112.56	125.94	128.09	108.92	116.2	102.78	108.51	75.74	94.01	62.09	94.19	100.92
jgi.p|PleosPC9_1|114664	38.14	42.5	39.82	38.25	39.31	33.67	35.48	43.25	34.55	35.1	37.69	38.07	33.85	36.55	36.82
jgi.p|PleosPC9_1|114668	35.36	32.68	34.02	39.35	40.44	38.82	36.84	26.59	43.51	37.34	42.63	41.35	27.8	42.76	40.84
jgi.p|PleosPC9_1|114671	163.5	166.57	181.48	179.27	157.25	187.76	176.44	169.36	173.3	166.6	161.91	157.88	163.46	145.72	164.39
jgi.p|PleosPC9_1|114672	40.71	41.12	38.39	41.37	39.25	32.46	42.65	36.41	40.46	37.66	33.28	29.98	34.35	34.76	37.92
jgi.p|PleosPC9_1|114675	60.25	53.06	52.51	48.62	46.7	59.37	52.57	55.31	64.68	52.27	44.98	46.31	55.36	57.12	50.91
jgi.p|PleosPC9_1|114677	73.17	71.48	69.57	73.12	73.72	70.62	74.56	76.02	66.88	73.68	81.58	78.78	81.33	77.46	76.55
jgi.p|PleosPC9_1|114678	24.72	19.17	23.77	16.46	21.87	25.75	31.09	36.26	32.16	30.26	23.36	30.23	23.37	27.13	23.41
jgi.p|PleosPC9_1|114681	23.09	25.66	22.75	21.34	24.69	18.32	23.15	23.68	23.51	22.21	19.63	20.64	21.02	20.9	21.34
jgi.p|PleosPC9_1|114683	11.12	16.38	8.73	17.57	11.58	6.69	8.66	12.17	10.27	7.36	23.46	16.32	21.18	20.81	17.94
jgi.p|PleosPC9_1|114684	6.16	11.37	5.19	11.46	8.46	4.47	6.85	8.9	5.31	3.97	11.76	9.57	12.37	10.73	9.84
jgi.p|PleosPC9_1|114689	229.67	209.29	230.25	256.91	237.54	408.73	255.6	235.98	279.88	281.83	249.67	279.12	227.87	275.75	269.13
jgi.p|PleosPC9_1|114691	77.11	71.1	66.65	73.51	70.87	73.81	69.58	83.21	71.13	83.96	86.87	83.95	84.01	87.09	81.99
jgi.p|PleosPC9_1|114695	53.21	54.91	57.6	53.38	52.79	43.82	45.07	49.38	45.13	48.47	49.26	48.13	46.4	46.6	47.76
jgi.p|PleosPC9_1|114702	118.5	136.23	158.71	126.14	120.46	101.62	121.41	142.45	110.28	116.91	109.91	87.45	91.02	90.73	95.82
jgi.p|PleosPC9_1|114704	33.33	35.24	34.89	36.36	36.58	33.12	40.36	39.96	37.46	38.64	34.96	37.88	33.72	29.77	32.16
jgi.p|PleosPC9_1|114705	46.63	46.99	49.13	47.37	48.92	42.66	58.87	53.13	53.75	57.38	39.66	41.08	37.55	38.72	42.84
jgi.p|PleosPC9_1|114706	19.48	19.88	20.21	18.86	20.52	15.75	23.49	20.74	18.82	19.32	15.58	16.14	16.41	15.63	17.64
jgi.p|PleosPC9_1|114708	1108.55	1043.33	1028.96	1085.66	1005.74	1257.02	1205.54	1235.5	1329.8	1133.01	1066.43	927.55	1202.35	1078.56	1140.85
jgi.p|PleosPC9_1|114710	93.67	99.77	91.4	90.68	91.22	68.56	77.77	83.17	67.07	70.71	83.95	83.53	83.33	92.3	83.97
jgi.p|PleosPC9_1|114716	289.24	278.95	276.44	297.74	297.3	298.78	261.07	295.89	295.39	283.25	438.92	443.8	413.24	468.21	372.44
jgi.p|PleosPC9_1|114717	38.14	55.82	49.67	32.22	47.61	34.07	32.19	37.65	26.14	30.11	65.2	51.88	75.72	57.52	48.01
jgi.p|PleosPC9_1|114718	430.42	445.15	408.21	432.19	454.97	338.45	350.49	448.3	414.73	446.61	728.95	693.09	699.8	698.09	548.02
jgi.p|PleosPC9_1|114722	15.23	14.36	14.78	15.81	15.87	13.63	16.96	15.43	13.44	15.78	18.13	14.71	17.21	15.27	15.67
jgi.p|PleosPC9_1|114725	186.06	203.11	195.02	203.63	210.75	193.43	253.99	286.29	234.08	258.11	129.17	169.86	131.97	127.62	169.08
jgi.p|PleosPC9_1|114728	76.93	72.04	73.17	72.78	80.32	74.54	70.05	76.79	72.8	74.96	111.41	103.17	119.39	106.93	90.51
jgi.p|PleosPC9_1|114730	215.94	196.99	251.94	221.5	222.64	197.57	212.05	201.54	206.23	222.12	171.97	177.66	149.06	169.02	184
jgi.p|PleosPC9_1|114733	25.61	25.61	26.45	28.36	25.39	21.21	30.63	27.03	31.69	28.2	18.79	18.07	20.71	20.76	22.8
jgi.p|PleosPC9_1|114734	60.66	62.54	66.81	64.86	65.98	51.11	63.25	56.1	57.64	55.23	61.11	60.85	57.34	61.4	60.8
jgi.p|PleosPC9_1|114739	90.01	83.84	86.42	89.2	88.35	86.01	91.42	80.5	105.12	90.76	76.12	77.47	78.58	78.14	83.18
jgi.p|PleosPC9_1|114742	59.29	57.66	54.91	59.19	58.25	50.82	58.25	59.76	58.94	54.16	49.61	59.8	59.7	56.46	55.12
jgi.p|PleosPC9_1|114743	90.91	93.36	98.64	102.3	96.7	93.3	103.25	101.82	108.22	101.62	94.05	100.05	90.85	94.65	94.55
jgi.p|PleosPC9_1|114748	59.4	60.12	57.61	57.48	62.64	52.35	51.64	58.74	58.6	56.43	83.93	96.01	86.99	88.11	72.22
jgi.p|PleosPC9_1|114751	16.25	17.42	15.77	16.82	15.61	13.85	13.2	15.38	16.62	16.44	18.46	15.05	18.44	19.16	15.44
jgi.p|PleosPC9_1|114754	15.32	17.54	15.11	17.13	21.37	13.51	12.23	17.56	12.71	14.42	41.66	37.28	38.18	40.72	28.06
jgi.p|PleosPC9_1|114755	17.04	15.05	16.08	16.42	18.45	16.53	19.56	17.46	14.55	17.13	15.8	16.11	16.36	16.52	16.95
jgi.p|PleosPC9_1|114761	95.47	98.45	93.53	108.49	99.45	122.54	94.06	89.43	114.86	93.64	118.54	110.59	104.5	117.31	108.53
jgi.p|PleosPC9_1|114764	1566.68	1593.9	1691.76	1627.75	1509.02	1261.05	1353.41	1322.61	1262.81	1306.76	1333.89	1311.97	1289.64	1506.27	1413.34
jgi.p|PleosPC9_1|114765	311.16	311.97	305.44	306.63	308.38	457.24	266.97	332.25	302.87	338.91	468.11	506.1	417.79	447.49	377.95
jgi.p|PleosPC9_1|114767	43.59	43.07	45.39	43.23	45.19	30.33	47.84	43.22	43.58	44.18	38.85	42.39	39.16	38.11	40.68
jgi.p|PleosPC9_1|114770	24.18	26.17	26.62	24.55	25.12	29.97	21.38	26.77	28.29	25.61	26.14	22.98	23.85	25.15	26.89
jgi.p|PleosPC9_1|114771	116.11	238.59	203.61	80.25	136.88	60.16	39.82	199.78	21.19	42.37	196.72	86.59	308.37	163.81	110.57
jgi.p|PleosPC9_1|114777	107.68	111.12	116.49	110.72	110.8	75.67	108.49	112.59	104.32	105.55	99.36	103.95	105.78	100.57	105.57
jgi.p|PleosPC9_1|114781	74.93	82.18	68.53	68.18	79.7	63.12	57.15	66.22	62.55	65.7	130.68	121.66	131.65	108.5	94.84
jgi.p|PleosPC9_1|114782	20.81	22.37	20.61	21.07	21.75	20.76	20.2	20.64	20.54	20.23	26.55	27.85	30.85	27.28	26.56
jgi.p|PleosPC9_1|114784	39.6	38.08	41.05	41.03	41.33	37	43.78	41.45	42.98	46.01	33.54	38.52	36.25	35.21	38.15
jgi.p|PleosPC9_1|114785	931.21	874.2	943.85	804.64	944.56	1035.02	781.44	906.57	764.83	834.87	903.22	1029.71	1038.48	1000.37	929.29
jgi.p|PleosPC9_1|114786	263.61	322.01	325.62	243.04	287.27	244.39	320.13	388.6	235.73	287.75	311.91	268.39	412.66	310.63	284.81
jgi.p|PleosPC9_1|114788	22.55	24.32	23.06	20.48	25.88	13.75	24.72	20.88	19.31	20.93	14.68	14.47	19.58	14.84	18.36
jgi.p|PleosPC9_1|114790	64.14	64.63	58.79	56.96	60.11	50.32	52.61	64.6	49.24	63.9	74.93	66.82	74.36	71.21	65.37
jgi.p|PleosPC9_1|114791	142.4	146.06	138.1	137.4	130.79	132.08	127.6	139.41	116.47	127.71	111.36	107.88	112.75	109.9	122.28
jgi.p|PleosPC9_1|114793	64.1	67.41	64.67	59.79	60.35	43.91	60.31	58.77	55.25	59.78	48.87	46.49	52.86	43.86	53.78
jgi.p|PleosPC9_1|114794	116.91	126.74	149.65	88.7	127.11	86.44	81.41	135.44	68.35	92.23	152.77	161.33	212.33	164.11	125.9
jgi.p|PleosPC9_1|114795	53.82	51.25	51.85	51.55	48.83	46.17	50.59	50.5	49.89	55.73	48	44.5	47.94	43.61	47.92
jgi.p|PleosPC9_1|114799	86.48	83.03	87.53	66.31	79.7	104.58	105.67	81.72	142.48	108.61	117.16	138.15	82.88	110.84	103.56
jgi.p|PleosPC9_1|114803	57.13	53.84	58.8	54.85	59.58	74.04	64.22	66.88	50.86	57.79	73.69	65.2	81.54	74.28	67.49
jgi.p|PleosPC9_1|114806	21.13	20.04	19.5	19.12	19.81	19.42	17.8	17.87	15.52	17.9	17.85	19.06	17.24	18.75	17.68
jgi.p|PleosPC9_1|114807	53.27	49.91	54.27	51.19	43.89	54.23	48.95	48.9	51.82	45.25	40.84	40.44	43.55	42.02	45.68
jgi.p|PleosPC9_1|114808	109.86	104.59	113.47	105.42	96.86	106.44	108.44	100.42	123.01	116.31	88.75	78.58	88.48	99.34	100.21
jgi.p|PleosPC9_1|114810	205.1	208.22	205.33	217.4	200.5	219.14	198.75	197.87	195.12	191.53	190.08	177.94	177.95	174.46	188.62
jgi.p|PleosPC9_1|114814	11.21	10.81	9.5	9.07	11.57	15.73	9.15	11.5	9.79	8.63	15.03	12.61	16.83	13.01	12.62
jgi.p|PleosPC9_1|114816	49.1	40.6	43.52	39.83	37.21	39.49	37.7	47.15	38.42	44.14	33.77	36.04	35.64	33.17	34.85
jgi.p|PleosPC9_1|114819	22.34	21.51	23.66	20.9	20.47	15.7	20.9	23.9	17.46	20.95	12.27	15.81	13.84	11.71	16.92
jgi.p|PleosPC9_1|114820	154.99	134.25	150.48	114.89	99.13	69.62	100.12	122.94	97.54	96.54	15.69	16.22	14.2	12.08	61.24
jgi.p|PleosPC9_1|114822	112.53	107.3	107.34	89.84	104.38	119.52	114.17	137.13	109.81	135.34	118.16	126.07	123.95	118.16	115.82
jgi.p|PleosPC9_1|114829	28.18	29.21	26.5	27.48	26.1	23.81	29.28	28.37	28.69	31.71	14.02	14.99	15.2	15.65	21.52
jgi.p|PleosPC9_1|114831	67.03	81.93	68.85	41.85	56.45	51.29	52.37	63.32	70.22	57	74.74	99.77	69.23	85.02	72.73
jgi.p|PleosPC9_1|114840	86.33	82.09	77.65	90.89	88.66	91.01	99.65	106.45	97.39	108.52	133.24	136.35	133.19	118.71	111.16
jgi.p|PleosPC9_1|114841	57.22	57.63	59.49	53.45	53.78	50.72	57.28	59.76	63.55	55.99	53.85	51.3	50.81	46.7	51.74
jgi.p|PleosPC9_1|114842	32.84	28.25	32.7	26.18	23.7	49.03	40.42	38.89	41.41	47.47	13.3	15.91	13.52	13.21	24.65
jgi.p|PleosPC9_1|114846	12.4	12.11	14.09	14.86	13.44	12.48	17.59	16.17	15.01	15.51	9.23	11.03	10.06	9.6	11.76
jgi.p|PleosPC9_1|114848	38.32	33.68	35.93	40.88	37.64	37.53	40.28	42.15	43.58	54.54	35.08	38.85	39.19	37.99	41.25
jgi.p|PleosPC9_1|114850	28.34	27.16	28.66	21.26	26.42	31.58	50.64	41.27	44.12	46.57	25.6	26.72	31.25	27.3	28.99
jgi.p|PleosPC9_1|114852	38.88	43.16	39.5	33.3	45.34	31.07	30.56	34.1	32.34	36.53	64.77	82	70.22	72.65	52.53
jgi.p|PleosPC9_1|114853	9.69	7.27	9.46	8.85	8.16	13.34	10.95	7.1	11.34	8.38	8.61	6.29	9.07	5.58	7.69
jgi.p|PleosPC9_1|114854	52.3	46.7	57	49.47	56.6	44.1	47.31	48.9	41.83	46.62	61.55	59.06	63.79	70.08	52.37
jgi.p|PleosPC9_1|114856	37.09	38.9	39.74	39.67	36.2	34.52	38.38	38.4	35.95	36.88	32.13	29.74	32.79	28.94	32.92
jgi.p|PleosPC9_1|114861	53.62	50.71	57.5	58.9	51.54	55.45	60.39	55.24	62.97	51.36	60.5	55.33	59.81	60.84	60.84
jgi.p|PleosPC9_1|114862	62.92	60.75	63.56	61.85	62.72	55.14	55.71	53.49	59.05	57.31	57.39	61.8	51.73	60.48	58.31
jgi.p|PleosPC9_1|114864	542.5	566.09	567.28	621.91	575.37	520.51	517.14	498.33	455.87	463.05	667.5	571.85	613.91	555.33	560.56
jgi.p|PleosPC9_1|114869	24.67	22.2	22.1	27.71	19.46	25.35	28.21	26.15	26.71	27.25	12.42	14.65	13.41	12.78	19.19
jgi.p|PleosPC9_1|114875	126.41	132.81	159.04	161.27	130.1	120.36	134.32	130.11	134.63	134.27	76.87	79.64	65.99	72.9	101.37
jgi.p|PleosPC9_1|114880	62.24	58.54	59.48	67.42	64.25	72.81	67.98	69.7	72.39	71.23	87.85	95.3	86.94	87.26	78.6
jgi.p|PleosPC9_1|114885	19.82	19.76	18.11	16.01	16.52	18.6	16.06	18.84	15.55	16.49	13.41	13.43	13.99	13.62	15.26
jgi.p|PleosPC9_1|114888	19.21	18.52	19.87	19.79	19.77	20.86	20.47	19.42	19.31	20.04	21.18	19.6	20.44	21.65	22.26
jgi.p|PleosPC9_1|114892	26.34	24.67	25.07	27.52	26.1	35.61	36.75	29.01	43.25	36.01	19.23	22.55	17.25	20.86	25.28
jgi.p|PleosPC9_1|114895	248.5	214.18	276.67	247.53	220.08	233.15	263.2	231.13	308.71	269.9	141.64	190.8	115.71	162.93	189.02
jgi.p|PleosPC9_1|114896	39.49	40.99	40.86	40.57	40.62	32.07	33.91	32.56	40.82	42.17	34.88	41.63	31.21	35.84	34.15
jgi.p|PleosPC9_1|114899	42.72	44.78	49.09	45.86	47.13	33.91	48.39	47.44	41.77	46.48	24.89	30.97	26.93	29.15	36.28
jgi.p|PleosPC9_1|114902	163.18	156.99	136.79	137.05	125.8	134.12	119.55	155.05	133.27	132.95	199.02	171.78	214.44	201.26	160.83
jgi.p|PleosPC9_1|114904	208.38	217.81	214.1	175.94	218.33	191.81	228.87	167.75	341.45	213.54	252.01	332.29	211.55	257.28	257.07
jgi.p|PleosPC9_1|114905	21.45	20	21.36	21.86	17.84	23.56	20.45	22.24	18.98	21.59	20.43	18.03	22.96	18.77	19.01
jgi.p|PleosPC9_1|114907	1.2	2	1.02	1.56	2.17	1.73	1.64	1.58	2.2	2.8	1.85	1.42	2.41	1.85	2.39
jgi.p|PleosPC9_1|114912	110.3	110.27	111.64	109.55	127.14	97.82	131.66	121.52	108.03	116.63	141.94	161.67	121.79	152.21	131.39
jgi.p|PleosPC9_1|114914	21.93	22.78	23.34	23.08	21.58	17.8	22.94	24.65	19.2	22.89	16.7	17.15	17.32	17.64	18.94
jgi.p|PleosPC9_1|114915	215.74	185.55	195.64	202.91	212.31	222.37	221.88	233.26	237.57	243.46	312.87	333.14	295.93	307	255.54
jgi.p|PleosPC9_1|114919	34.88	33.49	32.96	32.87	35.88	30.59	30.44	33.3	32.85	32.12	28.03	28.09	24.76	26.65	27.3
jgi.p|PleosPC9_1|114920	29.26	27.5	26.38	23.57	27.09	21.08	22.36	25.3	24.29	25.5	41.74	39.94	43.42	40.84	35.54
jgi.p|PleosPC9_1|114925	241.34	222.52	242.87	268.37	249.48	228.52	234.35	194.49	239.93	208.32	224.97	251.76	221.68	270.99	244.18
jgi.p|PleosPC9_1|114926	98.42	98.54	98.17	107.04	112.99	136.85	118.92	113.73	111.52	110.34	119.45	131.57	115.56	123.57	118.84
jgi.p|PleosPC9_1|114928	22.92	22.88	21.93	23.3	22.83	21.34	19.91	23.36	20.95	19.69	27.4	22.1	29.41	25	26.32
jgi.p|PleosPC9_1|114930	29.36	40.37	34.71	34.15	36.29	34.23	41.75	41.52	39.97	56.62	22.52	39.66	25.84	22.79	31.77
jgi.p|PleosPC9_1|114932	13.19	13.46	13.31	12.66	13.63	10.68	16.01	14.41	13.15	13.56	10.03	9.76	11.05	10.49	12.49
jgi.p|PleosPC9_1|114934	29.12	24.85	23.63	28.81	23.07	20.72	24.29	24.46	22.28	21.35	9.95	9.1	10.69	10	15.94
jgi.p|PleosPC9_1|114936	36.77	35.74	30.31	38.45	34.86	53.35	32.58	33.06	31.03	32.52	32.3	28.31	33.13	30.26	31.52
jgi.p|PleosPC9_1|114940	42.14	48.42	42.97	46.55	59.01	43.06	39.72	43.33	45.47	47.53	86.18	85.75	94.28	75.47	61.5
jgi.p|PleosPC9_1|114944	53.58	57.84	55.84	56.93	66.3	96.11	59.67	64.48	65.04	56.85	97.33	88.08	100.89	90.59	80.75
jgi.p|PleosPC9_1|114947	38.89	31.43	31.94	33.91	32.57	37.57	30.1	33.15	29.6	33.71	31.96	32.2	28.91	29.68	31.49
jgi.p|PleosPC9_1|114948	34.36	34.47	37.11	35.12	35.82	25.27	41.3	34.89	31.54	37.13	27.95	28.2	27.87	28.84	30.86
jgi.p|PleosPC9_1|114949	30.48	33.93	32.33	31.43	33.47	26.5	33.09	34.13	31.68	31.96	29.11	31.22	33.08	29.43	31.28
jgi.p|PleosPC9_1|114953	9.18	10.87	9.57	10.18	10.04	8.71	12.15	10.49	9.4	11.13	8.78	9.75	10	9.66	9.53
jgi.p|PleosPC9_1|114954	123.32	124.52	135.2	141.34	126.53	102.07	141.87	121.24	142.29	132.62	115.81	117.05	108.18	109.98	124.9
jgi.p|PleosPC9_1|114956	310.88	330.71	332.21	304.5	320.87	222.2	264.74	255.7	206.23	244.58	334.64	317.1	315.59	391.39	310.5
jgi.p|PleosPC9_1|114959	37.28	38.17	39.31	37.84	41.71	29.08	45.32	41.81	38.65	44.68	34.11	36.7	35.12	34.99	35.01
jgi.p|PleosPC9_1|114962	0	0	0	0	0	0	0	0	0	0	0	0	0	0	0
jgi.p|PleosPC9_1|114965	307.73	329.18	354.85	351.21	318.34	237.94	271.76	273.83	265.4	254.89	202.25	217.51	197.4	219.21	251.69
jgi.p|PleosPC9_1|114968	182.93	195.47	196.65	176.83	207.13	189.8	198.64	213.19	184.96	188.23	279.58	304.51	283.81	271.9	236.87
jgi.p|PleosPC9_1|114974	11.72	9.14	8.05	7.92	9.06	12.18	11.46	11.43	10.91	12.79	8.02	8.59	7.23	6.88	8.99
jgi.p|PleosPC9_1|114978	23.95	22.74	18.7	19.44	21.36	24.21	19.27	21.32	19.44	17.08	42.24	31.02	37.47	29.02	28.09
jgi.p|PleosPC9_1|114982	21.26	19.08	20.26	22.82	20.58	22.04	24.55	25.47	23.89	26.97	15.91	16.75	17.29	16.91	19.82
jgi.p|PleosPC9_1|114983	39.1	40.08	40.5	45.04	42.19	42.29	42.97	42.97	48.41	45.2	54.81	49.7	51.35	49.63	44.93
jgi.p|PleosPC9_1|114984	99.95	112.27	112.28	89.26	100.95	78.62	101.43	107.2	86.27	83.76	58.59	55.63	56.3	54.97	69.98
jgi.p|PleosPC9_1|114986	22.95	20.69	24.29	20.97	22.48	20.08	21.14	18.26	20.84	19.49	21.49	23.29	24.56	22.55	25.34
jgi.p|PleosPC9_1|114987	32.75	34.19	33.19	38.03	33.39	33.81	38.29	34.59	39.68	35.03	27.76	31.75	25.69	30.82	32.49
jgi.p|PleosPC9_1|114989	76.38	76.99	76.05	78.76	73.18	76.73	76.4	79.32	83.47	70.7	67.64	63.48	61.78	65.56	73.34
jgi.p|PleosPC9_1|114994	47.98	58.58	41.33	42.03	45.95	49.06	67.74	78.26	62.58	51.47	41.34	41.7	39	28.67	41.53
jgi.p|PleosPC9_1|114996	411.43	387.45	397.4	415.44	419.86	445.98	415.33	437.13	450.87	426.3	518.09	436.42	563.68	462.44	458.21
jgi.p|PleosPC9_1|114999	54.5	55.26	62.77	60.17	74.59	57.57	68.44	64.62	73.2	72.48	81.13	85.17	92.74	82.6	74.23
jgi.p|PleosPC9_1|115000	224.06	236.21	237.65	222.18	219.04	186	201.09	215.45	182.87	220.82	179.5	175.96	186.08	194.94	197.99
jgi.p|PleosPC9_1|115003	71.63	69.16	71.67	66.81	70.84	58.11	86.34	79.15	65.37	81.03	50.09	55.31	62.5	54.75	62.16
jgi.p|PleosPC9_1|115007	15.4	17.33	14.24	13.28	11.15	16.03	17.21	18.37	19.07	20.88	3.44	8.53	5.26	6.27	8.55
jgi.p|PleosPC9_1|115011	23.01	21.35	21.67	22.43	23.58	20.74	25.39	24.24	24.89	25.1	22.91	22.12	21.12	23.01	22.09
jgi.p|PleosPC9_1|115013	435.91	399.62	430.29	424.96	416.68	490.05	458.88	472.28	488.74	433.12	502.37	417.55	498.13	454.17	477.47
jgi.p|PleosPC9_1|115017	32.03	20.17	28.83	26.84	29.37	42.08	49.87	34.76	48.15	53.38	38.83	59.94	34.49	47.54	40.61
jgi.p|PleosPC9_1|115018	1.73	1.43	1.64	1.8	1.74	1.59	1.2	1.83	3.96	1.15	4.33	2.71	2.84	3.19	1.47
jgi.p|PleosPC9_1|115020	21.22	21.61	22.36	20.93	23.04	17.41	26.09	23.79	21.71	24.42	18	18.21	17.77	17.47	20.16
jgi.p|PleosPC9_1|115022	21.23	20.95	23.54	22.3	22.64	19.84	24.82	23.77	25.51	26.97	20.73	19.82	20.66	19.3	20.75
jgi.p|PleosPC9_1|115027	14.95	14.95	14.69	12.86	13.49	28.11	19.7	18.06	17.68	17.76	10.69	12.11	12.6	10.31	14.42
jgi.p|PleosPC9_1|115029	152.53	133.07	160.66	141.14	132.32	191.65	180.32	192.18	178.27	199.44	169.49	180.81	163.9	156.46	169.56
jgi.p|PleosPC9_1|115030	19.35	17.45	19.95	16.21	18.27	14.21	21.79	19.18	15.48	21.45	14.49	14.3	15.58	13.98	15.93
jgi.p|PleosPC9_1|115034	15.16	9.8	13.86	10.53	9.58	14.94	18.48	14.67	17.59	15.09	6.55	5.47	6.7	6.43	8.47
jgi.p|PleosPC9_1|115035	237.82	268.77	250.07	235.89	260.28	186.41	230.83	247.54	203.11	207.08	350.24	304.36	374.13	327.18	295.16
jgi.p|PleosPC9_1|115038	0.21	0.5	0.37	0.57	0.45	0.28	0.25	0.18	1.67	0.36	1.17	1.35	0.81	1.83	0.94
jgi.p|PleosPC9_1|115040	0.69	0.22	0.43	0.58	0.48	0.65	0.89	0.32	0.33	1.43	0.64	0.74	0	0.75	0.42
jgi.p|PleosPC9_1|115044	13.04	7.04	11.72	10.64	13.58	7.65	14.23	10.75	14.49	16.35	8.1	20.02	6.59	13.2	14.58
jgi.p|PleosPC9_1|115045	73.43	71.37	75.56	66.31	105.84	59	54.35	56.05	64.36	67.13	156.67	200.55	163.81	170.2	121.61
jgi.p|PleosPC9_1|115047	20.16	21.55	21.9	25.22	22.78	21.46	26.77	24.31	27.2	29.68	18.03	17.49	18.6	15.9	18.02
jgi.p|PleosPC9_1|115050	36.9	33.95	35.38	40.3	35.69	40.41	38.64	36.17	38.84	39.25	38.93	37.13	37.64	38.21	37.55
jgi.p|PleosPC9_1|115051	39.66	46.5	43.29	41.81	44.79	38.2	39.14	40.97	44.08	41.21	42.46	43.33	46.8	44.23	42.85
jgi.p|PleosPC9_1|115052	6.67	9.57	5.09	5.41	4.63	3.06	4.95	5.25	4.24	4	4.17	3.57	4.55	3.88	4.89
jgi.p|PleosPC9_1|115054	77.83	76.17	77.58	73.81	79.26	96.21	73.07	80.12	75.66	80.42	100.54	97.21	96.04	95.27	85.14
jgi.p|PleosPC9_1|115057	2.37	3.18	2.24	2.28	3.79	2.08	2.15	2.21	3.18	2.11	4.73	5.54	5.83	4.66	4.78
jgi.p|PleosPC9_1|115058	136.59	142.05	139.69	133.36	136.86	110.58	165.71	136.61	153.12	133.31	50.99	47.77	55.78	55.56	92.1
jgi.p|PleosPC9_1|115062	11.71	11.89	12.19	10.59	13.84	9.47	14.02	12.17	11.26	12.65	13.75	14.6	15.19	13.61	14.17
jgi.p|PleosPC9_1|115063	200.17	172.45	190.21	198.13	154.16	303.84	213.85	182.36	215.04	206.91	106.53	114.7	129.61	116.2	158.83
jgi.p|PleosPC9_1|115065	8.15	8.41	7.62	7.71	8.25	9.74	8.95	9.65	8.15	8.15	7.52	9.55	9.12	7.11	8.12
jgi.p|PleosPC9_1|115067	548.12	586.75	526.76	575.21	677.32	571.32	492.93	514.12	503.96	475.01	765.14	811.23	880.68	775.53	708.8
jgi.p|PleosPC9_1|115068	10.19	9.86	6.97	10.54	9.54	6.93	8.1	7.02	6.63	7.82	6.49	5.84	6.92	4.82	6.46
jgi.p|PleosPC9_1|115070	9.42	9.02	9.28	9.78	10.32	7.89	13.47	13.56	11.09	8.52	7.36	6.99	7.6	7.51	8.02
jgi.p|PleosPC9_1|115071	0	0	0	0	0	0	0	0	0	0	0	0	0	0	0
jgi.p|PleosPC9_1|115072	1.35	0.82	1.42	2.76	1.2	2.48	3.38	2.59	2.26	1.48	1.26	0.57	0.98	1.8	0.88
jgi.p|PleosPC9_1|115073	34.01	50.84	53.76	31.29	54.15	32.8	26.42	47.42	21.84	26.13	103.41	56.47	108.22	84.31	64.48
jgi.p|PleosPC9_1|115074	179.25	184.14	177.9	179.19	169.31	190.74	160.9	164.27	130.51	148.17	168.8	161.08	162.73	185.72	173.77
jgi.p|PleosPC9_1|115075	36.29	41.55	34.58	34.15	35.72	41.86	35.72	36.04	35.34	39.89	35.83	35.48	33.62	35.44	36.56
jgi.p|PleosPC9_1|115080	46.35	51.2	48.26	53.55	56.92	28.78	30.6	30.52	32.21	35.55	44.18	52.27	36.64	47.22	46.98
jgi.p|PleosPC9_1|115082	0.19	0.27	0.19	0.13	0.29	0.16	0.15	0.27	0.22	0.24	0.57	0.35	0.45	0.34	0.3
jgi.p|PleosPC9_1|115083	31.47	30.59	31.38	33.32	35.2	34.09	35.63	32.39	36.31	34.37	34.92	31.64	35.57	32.46	33.81
jgi.p|PleosPC9_1|115087	33.93	24.01	18.02	8.85	19.48	87.26	120.01	77.34	190.68	78.18	53.34	42.24	71.91	43.47	65.49
jgi.p|PleosPC9_1|115088	56.91	61.46	60.98	60.79	69.99	75.63	66.14	50.61	95.79	71.02	105.27	93.83	89.66	86.75	84.91
jgi.p|PleosPC9_1|115090	126.83	133.38	136.33	136.21	133.61	101.22	126.61	127.49	103.95	121.3	146.32	142.43	150.59	136.25	139.63
jgi.p|PleosPC9_1|115091	4.44	4.25	4.38	3.6	4.29	2.62	2.47	3.67	2.55	2.47	3.63	2.15	2.25	4.71	2.77
jgi.p|PleosPC9_1|115095	13.99	14.86	14.55	13.02	13.87	9.9	12.4	13.37	11.08	12.78	8.41	8.34	11.35	8.2	10.68
jgi.p|PleosPC9_1|115097	0.33	0.1	0	0.19	0	0	0.19	0	0	0	0	0.09	0	0	0
jgi.p|PleosPC9_1|115098	48.5	49.23	53.63	67.38	49.01	52.34	69.92	73.48	61.77	69.54	42.14	45.6	41.56	44.72	52.28
jgi.p|PleosPC9_1|115100	1.82	2.13	1.18	1.64	1.88	1.41	1.31	1.29	1.11	1.09	2.06	1.73	1.78	1.83	1.59
jgi.p|PleosPC9_1|115104	569.02	578.23	615	608.55	536.51	706.77	631.16	631.39	689.77	612.86	591.55	563.6	520.23	520.32	575.27
jgi.p|PleosPC9_1|115105	62.19	60.39	63.33	59.85	65.55	61.41	65.71	67.68	61.64	65.05	78.7	80.64	75.03	75.02	69.13
jgi.p|PleosPC9_1|115108	36.17	36.48	36.59	31.43	35.74	37.23	46.1	41.93	54.47	47.16	29.04	35.5	28.25	25.5	34.22
jgi.p|PleosPC9_1|115112	23.22	23.24	23.98	19.43	27.15	23.77	27.44	25.85	20.74	25.3	27.17	31.32	28.76	26.81	25.08
jgi.p|PleosPC9_1|115113	15.67	16.27	15.21	15.43	15	15.21	19.93	17.98	17.6	17.9	13.82	14.4	14.08	13.93	14.76
jgi.p|PleosPC9_1|115115	29.69	30.95	30.91	38.09	22.37	38.44	56.59	61.57	37.98	40.6	11.21	10.6	15.36	10.23	20.63
jgi.p|PleosPC9_1|115120	39.39	48.68	34.81	39.18	44.1	36.12	39.93	44.07	34.49	38.1	54.2	48.68	45.53	43.99	42.5
jgi.p|PleosPC9_1|115121	122.6	114.44	107.46	124.75	107.14	135.01	116.07	124.28	107.15	120.27	78.81	80.73	92.33	89.17	96.54
jgi.p|PleosPC9_1|115129	26.03	24.18	27.23	23.75	26.56	23.61	27.74	30.85	21.37	27.47	23.41	22.78	25.31	24.59	24.48
jgi.p|PleosPC9_1|115135	0	0	0	0	0.07	0	0.09	0	0.32	0	0	0	0	0	0.17
jgi.p|PleosPC9_1|115140	81.48	81.39	82.41	88.57	84.39	98.24	81.59	84.91	78.73	74.05	80.51	71.37	79.63	74.98	77.3
jgi.p|PleosPC9_1|115141	23.96	25.46	25.55	24.02	26.39	19.67	26.96	23.62	22.29	23.57	27.06	25.26	22.57	22.72	25.58
jgi.p|PleosPC9_1|115143	0.6	0.45	0.31	1.92	0.51	3.6	2.24	1.59	2.63	1.48	0.39	0	0.55	1.47	1.09
jgi.p|PleosPC9_1|115144	105.63	110.5	107.06	104.91	102.55	75.69	101.36	105.88	86.88	91.81	68.97	59.71	74.09	66.16	79.91
jgi.p|PleosPC9_1|115146	64.29	71.87	66.64	76.9	69.55	62.86	82.29	74.78	67.97	71.51	44.4	44.83	42.89	48.32	54.95
jgi.p|PleosPC9_1|115147	64.77	59.44	59.3	62.91	56.43	151.7	68.48	66.44	73.26	58.93	54.96	47.07	49.1	48.59	64.93
jgi.p|PleosPC9_1|115150	426.39	417.78	385.75	350.05	309.86	513.06	353.73	317.69	410.25	345.16	371.43	230.41	334.23	292.85	313.4
jgi.p|PleosPC9_1|115158	40.61	40.6	37.91	42.27	40.94	40.45	45.44	42.93	37.67	43.04	38.81	39.13	41.43	39.77	39.3
jgi.p|PleosPC9_1|115161	31.03	31.22	31.73	31.78	30.95	29.8	34.43	29.53	31.97	32	27.88	26.49	24.65	26.9	30.61
jgi.p|PleosPC9_1|115163	266.68	253.41	241.23	271.27	257.52	280.99	247.15	254.69	254.47	254.45	292.19	274.84	241.34	272.27	262.72
jgi.p|PleosPC9_1|115164	0.76	0.98	1.76	2.98	0.72	3.07	2.33	1.11	2.4	2.59	0.6	0.49	0.77	1.56	1.35
jgi.p|PleosPC9_1|115167	47.71	50.45	46.91	51.23	51.02	40.4	50.35	50.13	40.2	46.86	59.01	58.64	61.19	58.53	54.3
jgi.p|PleosPC9_1|115168	52.26	49.17	47.37	49.75	55.69	58.57	52.36	48.82	57.6	64.98	79.55	87.74	65.08	70.16	62.54
jgi.p|PleosPC9_1|115173	69.53	81.12	70.81	57.11	99.21	53.53	48.56	54.37	78.69	65.93	105.45	152.99	136.56	133.6	91.63
jgi.p|PleosPC9_1|115175	11.37	10.74	11.96	12.13	10.07	13.05	14.82	12.56	12.57	10.77	11.59	8.41	10.65	9.34	12.94
jgi.p|PleosPC9_1|115184	54.08	55.14	58.2	54.18	52.02	57.96	53.43	59.94	49.3	48.94	62.4	49.94	63.45	59.32	59.75
jgi.p|PleosPC9_1|115187	121.69	103.44	115.15	118.66	110.01	210.51	120.82	111.62	140.3	112.09	99.67	102.34	92.17	90.95	101.7
jgi.p|PleosPC9_1|115190	185.65	182.53	189.4	173.07	193.52	173.77	199.58	212.01	189.9	198.73	232.38	246.03	224.18	235.26	204.88
jgi.p|PleosPC9_1|115191	87.93	89.71	86.54	88	77.38	69.17	68.99	75.77	88.14	91.35	72.55	68.9	76.05	75.14	81.4
jgi.p|PleosPC9_1|115193	93.68	87.85	98.68	106.31	96.95	151.82	104.5	107.1	100.96	101.46	114.95	120.09	103.6	121.92	115.71
jgi.p|PleosPC9_1|115195	45.22	50.05	48.58	45.57	48.4	34.65	46.65	45.05	44.65	43.53	49.73	46.38	50.41	47.72	49.64
jgi.p|PleosPC9_1|115197	37.31	36.72	39.99	38.52	40.31	39.86	38.22	36.4	45.5	39.45	38.67	39.32	41.26	36.53	41.25
jgi.p|PleosPC9_1|115198	170.77	159.84	166.15	169.79	181.41	178.96	167.43	160.36	226.97	198.49	215.11	221.18	212.68	214.21	200.27
jgi.p|PleosPC9_1|115201	0	0	0	0	0.05	0	0	0	0	0	0	0.06	0.15	0	0
jgi.p|PleosPC9_1|115204	7.31	10.1	7.01	7.34	15.73	6.55	7.49	6.56	8.54	6.91	23.3	49.01	26.59	36.87	25.21
jgi.p|PleosPC9_1|115205	9.38	8.04	9.27	8	7.54	8.65	13.3	9.34	11	10.17	3.93	4.03	3.58	4.24	6.02
jgi.p|PleosPC9_1|115209	10.33	15.2	10.11	8.9	9.06	6.61	6.66	9	6.14	7.87	4.1	3.88	3.92	4.5	5.32
jgi.p|PleosPC9_1|115210	39.91	46.09	47.51	44.07	46.89	30.33	44.98	45.04	34.75	43.09	26.15	30.8	26.85	27.22	31.37
jgi.p|PleosPC9_1|115229	6.3	6.24	5.89	5.64	5.85	6.01	5.73	6.35	6.39	5.95	5.54	5.23	5.89	4.87	5.45
jgi.p|PleosPC9_1|115234	0.24	0	0	0	0.04	0.13	0	0.08	0.41	0.11	0.11	0	0	0	0.11
jgi.p|PleosPC9_1|115238	207.62	197.26	204.29	173.03	252.58	197.65	189.29	207.01	206.96	223.31	353.88	377.31	397.02	385.49	280.42
jgi.p|PleosPC9_1|115241	73.79	82.53	60.68	74.25	69.99	64.47	70.83	81.47	74.94	71.08	54.22	48.61	55.78	50.58	64.39
jgi.p|PleosPC9_1|115243	42.19	38.33	40.92	41.16	47	41.68	47.67	46.81	42.11	48.72	62.36	55.06	65.68	53.12	48.74
jgi.p|PleosPC9_1|115245	523.04	550.03	554.82	501.23	488.62	487.48	419.12	450.4	409.77	424.4	464.06	414.16	451.58	481.14	461.86
jgi.p|PleosPC9_1|115251	70.38	65.36	62.84	72.23	61.44	93.92	65.72	64.65	64	69.71	75.44	70.64	70.47	67.41	70.48
jgi.p|PleosPC9_1|115254	19.36	17.59	17.95	17.7	16.93	15.97	18.61	19.94	18.24	19.57	16.93	17.66	17.11	16.45	18.55
jgi.p|PleosPC9_1|115256	39.22	39.45	39.65	36.08	41.03	28.9	37.66	37.08	37.64	38.57	35.01	35.13	36.66	34.55	37.17
jgi.p|PleosPC9_1|115257	57.9	62.85	60.17	57.12	61.25	47.8	64.61	60.23	53.78	55.4	50.85	47.3	51.72	50.69	55.75
jgi.p|PleosPC9_1|115261	167.54	179.31	167.78	152.97	198.92	146.35	156.87	173.31	149.51	156.71	286.92	283.93	279.7	269.69	235.08
jgi.p|PleosPC9_1|115263	0.45	0.48	0.21	0.28	1.05	1.24	0.48	0.62	0.67	0.57	1.61	1.3	1.95	1.56	1.4
jgi.p|PleosPC9_1|115265	59.05	52.8	51.22	41.12	58.75	62.54	86.76	91.96	78.08	95.75	81.3	89.26	110.4	97.2	75.66
jgi.p|PleosPC9_1|115267	95.74	98.06	96.22	92.02	95.73	76.8	89.11	90.48	88.11	101.26	88.58	92.86	93.16	88.9	88.63
jgi.p|PleosPC9_1|115268	14.96	13.69	14.65	18.73	15.95	11.18	14.34	16.13	11.41	12.41	19.68	15.92	15.34	19.93	16.56
jgi.p|PleosPC9_1|115272	180.53	186.1	193.15	191.17	205.87	150.05	191.88	165.74	151.36	178.91	184.08	178.91	184.8	197.3	191.58
jgi.p|PleosPC9_1|115273	182.06	177.6	192.8	206.23	167.02	181.19	220.61	199.5	243.41	241.67	137.84	147.91	146.36	133.93	172.56
jgi.p|PleosPC9_1|115281	104.85	105.95	110.89	112.54	91.42	120.66	118.84	112.94	116.75	110.96	53.86	53.41	65.33	55.51	77.18
jgi.p|PleosPC9_1|115283	1002.42	982.08	985.84	1086.53	825.56	1208.99	964.19	1081.1	1035.57	972.97	679.43	699.3	593.86	634.58	837.05
jgi.p|PleosPC9_1|115286	32.31	32.07	33.52	33.26	30.31	30.88	31.52	30.3	34.79	28.32	27.65	25.97	28.52	28.32	31.22
jgi.p|PleosPC9_1|115288	42.84	43.09	44.43	44.18	45.09	33.92	47.39	44	43.39	41.94	36.83	36.04	36.32	39.16	39.53
jgi.p|PleosPC9_1|115289	206.03	212.7	171.92	196.95	216.08	243.58	172.69	193.94	185.51	169.72	339.02	271.62	344.93	315.51	266.59
jgi.p|PleosPC9_1|115295	10.15	8.64	7.59	8.01	9.94	12.28	8.68	10.15	10.08	10.04	10.14	9.6	11.93	11.07	10.37
jgi.p|PleosPC9_1|115303	359.05	358.51	377.25	315.5	415.51	283.66	252.79	302.05	262.36	285.73	533.65	567.23	461.56	476.54	416.55
jgi.p|PleosPC9_1|115306	15.22	17.22	18.27	18.44	17.35	18.23	18.73	20.43	18.78	19.14	15.29	17.36	14.47	16.55	17.67
jgi.p|PleosPC9_1|115308	0.12	0.28	0.28	0.19	0.42	0.16	0.14	0	0	0	0.19	0	0.62	0	0.13
jgi.p|PleosPC9_1|115314	45.82	32.22	36.93	31.4	37.04	49.53	43.04	47.07	48.31	56.96	36.12	41.35	40.96	43.72	38.91
jgi.p|PleosPC9_1|115315	666.74	632.62	673.08	662.57	673.27	673.99	673.52	717.94	715.53	696.17	790.87	664.22	804.54	753.37	755.96
jgi.p|PleosPC9_1|115316	233.36	214.94	248.54	249.01	231.53	196.51	256.36	235.06	231.46	240.03	124.99	132.11	126.19	132.33	170.58
jgi.p|PleosPC9_1|115317	247.5	227.87	237.22	261.48	208.73	296.49	277.88	270.02	350.07	297.73	158.12	169.97	139.74	171.85	198.64
jgi.p|PleosPC9_1|115319	119.6	99.53	102.42	88.25	111.95	134.88	102.83	111.61	98.85	97.27	204.96	228.04	234.37	215.9	166.02
jgi.p|PleosPC9_1|115320	38.7	56.29	34.22	28.69	39.47	20	28.93	23	26.37	24.93	23.49	24.31	28	29.14	29.8
jgi.p|PleosPC9_1|115322	8.52	8.02	8.07	7.44	7.67	3.81	5.93	5.46	5.6	5.66	8.94	7.71	10.96	8.08	8.51
jgi.p|PleosPC9_1|115324	61.73	61.99	73.45	65.74	62.82	58.58	61.99	61.51	56.88	64.74	43.64	46.56	46.26	50.04	54.89
jgi.p|PleosPC9_1|115327	50.32	55.21	52.61	47.83	52.44	43.98	59.3	52.31	60.04	51.54	40.46	42.21	42.25	41.54	47.17
jgi.p|PleosPC9_1|115330	37.45	38.05	42.82	40.06	42.11	39.81	45.88	46.35	43.28	48.24	46.73	44.92	43.61	45.3	40.93
jgi.p|PleosPC9_1|115335	1460.75	1256.68	1404.41	1450.03	1429.25	2285.49	1974.13	1650.06	2425.48	1752.99	1364.34	1484.05	1385.24	1452.04	1522.08
jgi.p|PleosPC9_1|115337	27.58	28.64	25.38	27.17	27.58	21.33	20.48	26.25	27.63	22.87	26.6	27.77	28.83	22.38	29.2
jgi.p|PleosPC9_1|115340	46.4	51.11	49.27	46.53	64.4	28.25	32.85	33.68	36.12	36.65	66.14	91.46	87.86	77.22	64.21
jgi.p|PleosPC9_1|115342	27.44	35.18	31.7	32.59	25.61	27.97	30.33	29.43	32.02	26.02	26.29	30.25	25.36	28.25	29.76
jgi.p|PleosPC9_1|115343	286.8	315.75	232.92	299.12	452.72	463.29	318.6	262.88	419.9	374.04	720.3	1112.37	576.11	835.93	668.96
jgi.p|PleosPC9_1|115346	17.92	16.84	16.86	17.41	16.68	19.34	19.3	18.15	21.71	20.34	14.48	14.95	14.85	15.39	17.19
jgi.p|PleosPC9_1|115353	12.39	11.59	13.6	11.79	12.11	9.22	13.83	12.13	11.01	11.54	11.6	11.35	10.51	11.97	12.4
jgi.p|PleosPC9_1|115354	61.28	65.84	61.23	61.66	62.17	66.14	57.36	60.65	56.68	59.03	65.27	64.61	54.71	65.18	60.8
jgi.p|PleosPC9_1|115359	60.15	58.57	63.49	57.36	95.21	59.47	49.8	55.86	59.97	60.16	156.11	254.34	180.19	188.89	113.84
jgi.p|PleosPC9_1|115362	64.94	61.06	63.66	73.92	74.38	85.1	85.75	72.61	77.65	88	99.96	103.91	93.33	97.4	87.93
jgi.p|PleosPC9_1|115363	44.32	39.78	40.46	36.32	38.68	36.58	39.55	36.26	35.23	40.34	27.14	33.91	26.55	27.78	33.43
jgi.p|PleosPC9_1|115367	39.6	38.04	36.45	39.83	35.66	36.3	39.7	38.48	40.96	37.31	39.97	34.59	35.38	37.57	39.36
jgi.p|PleosPC9_1|115368	52.16	64.14	56.28	39.13	40.77	33.94	46.6	87.41	24.39	47.19	24.78	26.63	47.11	25.38	31.94
jgi.p|PleosPC9_1|115373	127.88	131.55	129.25	144.82	144.13	141.44	138.92	157.66	134.17	150.82	150.32	161.07	151.15	149.33	136.24
jgi.p|PleosPC9_1|115375	16.09	16.23	14.29	14.39	17.1	11.55	15.52	14.51	14.84	14.61	14.23	14.52	15.75	14.48	14.46
jgi.p|PleosPC9_1|115378	31.67	28.59	32.15	31.56	31.18	28.37	27.85	30.61	30.43	33.74	26.32	25	27.85	26.84	29.35
jgi.p|PleosPC9_1|115381	367.24	403.66	366.97	384.12	471.18	340.46	329.18	333.02	319.91	307.91	586.26	578.18	614.09	551.93	494.31
jgi.p|PleosPC9_1|115383	81.42	76.59	85.66	78.17	85.51	87.05	79.31	83.02	78.09	84.06	81.01	88.53	78.93	80.52	84.26
jgi.p|PleosPC9_1|115391	7.55	6.84	6.07	6.87	9.06	7.9	9.69	6.67	10.81	8.36	3.45	4.48	5.11	3.72	6.41
jgi.p|PleosPC9_1|115392	106.01	122.23	122.25	151.52	125.16	134.99	121.6	101.18	106.42	88.15	133.59	99.73	142.73	125.05	119
jgi.p|PleosPC9_1|115394	26.63	27.66	28.15	26.03	31.86	22.58	29.46	29.19	27.91	32.44	31.9	34.34	35.05	30.87	30.62
jgi.p|PleosPC9_1|115399	13.98	16.84	14.45	14.95	15.61	17.2	18.56	16.51	16.39	18.19	10.37	10.55	10.81	10	12.58
jgi.p|PleosPC9_1|115403	147.27	150.46	169.01	143.86	164.25	114.08	125.24	110.47	144.31	125.93	135	172.21	121.05	155.44	142.97
jgi.p|PleosPC9_1|115410	76.46	85.65	78.44	80.67	74.76	77.8	80.56	77.26	79.04	75.47	72.9	79.11	79.62	76.08	78.57
jgi.p|PleosPC9_1|115416	109.06	97.22	106.18	104.02	94.34	117.56	114.07	119.16	133.17	124.87	73.76	76.32	66.74	74.31	86.54
jgi.p|PleosPC9_1|115417	12.58	12.17	11.86	11.93	11.9	10.51	13.36	12.49	10.58	12.12	12.09	11.67	11.51	11.03	12.13
jgi.p|PleosPC9_1|115418	32.8	29.19	32.28	29.63	30.87	32.34	30.33	35.72	30.22	33.79	30.92	37.22	35.09	33.87	36.28
jgi.p|PleosPC9_1|115419	13.44	13.7	11.33	11.12	12.03	6.87	8.66	8.48	8.08	8.94	8.63	8.28	9.5	6.61	9.55
jgi.p|PleosPC9_1|115420	23.6	24.34	27.13	26.35	24.63	24.43	29.86	26.29	23.33	25.13	22.27	19.8	20.01	21.6	24.07
jgi.p|PleosPC9_1|115424	88.43	91.65	115.12	75.5	128.29	64.93	59.97	60.64	39.29	48.67	129.37	141.51	156.59	165.48	121.85
jgi.p|PleosPC9_1|115426	37.89	35.93	39.57	32.48	32.9	34.91	41.32	38.58	33.63	35.2	28.8	26.54	28.44	28.34	34.62
jgi.p|PleosPC9_1|115427	80.41	107.44	96.02	89.79	88.45	128.63	94.08	116.72	113.38	132.53	73.03	82.98	116.98	83.22	88.33
jgi.p|PleosPC9_1|115431	13.85	13.16	13.41	19.78	36.16	10.18	16	19.71	16.74	19.81	81.6	90.75	90.74	84.91	56.06
jgi.p|PleosPC9_1|115432	63.88	64.3	69.27	66.92	60.99	63.39	75.11	69.42	73.28	72.48	52.21	51.74	53.1	49.73	57.1
jgi.p|PleosPC9_1|115439	39.89	41.56	43.01	42.09	39.1	34.25	43.33	40.27	43.72	38.46	34.33	34.3	34.74	34.6	36.58
jgi.p|PleosPC9_1|115441	4.49	5.15	4.12	4.15	4.31	4.28	3.56	3.58	4.77	3.01	4.37	4.15	3.89	5	4.36
jgi.p|PleosPC9_1|115443	34.21	34.58	33.46	33.49	35.31	30.89	35.86	35.8	36.47	34.33	37.89	34.81	39.38	35.78	35.59
jgi.p|PleosPC9_1|115445	286.66	293.63	279.23	301.04	277.69	341.09	342.65	345.58	397.75	360.69	183.31	208.75	219.12	200.87	259.58
jgi.p|PleosPC9_1|115447	0.23	0.18	0.27	0.84	0.13	0.3	0.27	0.13	0.25	0.35	0.12	0	0.2	0	0.09
jgi.p|PleosPC9_1|115450	15.96	18.14	15.8	14.3	22.56	13.97	14.77	21.47	15.52	18.04	28.3	60.99	40.21	32.94	26.49
jgi.p|PleosPC9_1|115453	306.53	306.14	296.09	266.42	308.28	208.91	254.91	238.75	302.73	287.27	411.2	356.29	403.12	384.15	336.72
jgi.p|PleosPC9_1|115458	3.88	5.72	6.59	11.31	58.99	19.95	16.34	8.34	21.98	15.42	294.47	176.48	222.84	230.82	110.93
jgi.p|PleosPC9_1|115460	111.29	115.43	112.83	106.35	121.29	98.11	97.32	110.55	91.89	95.47	190.96	142.99	203.85	161.18	145.13
jgi.p|PleosPC9_1|115466	98.9	99.67	81.66	84.56	84.06	104.22	95.35	105.11	97.76	90.37	69.75	73.13	65.52	66.64	80.23
jgi.p|PleosPC9_1|115474	128.86	128.75	141.48	140.29	137.82	90.27	137.84	124.31	131.25	132.35	116.65	132.06	112.85	121.17	120.6
jgi.p|PleosPC9_1|115478	86.46	84.57	85.67	80.01	85.93	93.56	88.65	95.92	81.87	84.76	108.55	117.71	109.96	109.98	103.25
jgi.p|PleosPC9_1|115484	63.96	73.08	58.41	59.01	91.67	62.79	51.82	49.88	58.36	58.61	167.97	154.29	166.01	166.37	109.51
jgi.p|PleosPC9_1|115486	54.49	53.24	54.72	52.18	56.07	47.97	61.16	59.17	51.06	55.97	57.05	60.23	56.69	55.74	57.03
jgi.p|PleosPC9_1|115490	0	0	0.07	0	0.17	0	0.38	0.11	0	0.07	0.05	0	0	0	0.07
jgi.p|PleosPC9_1|115491	61.67	55.94	66.08	74.74	73.07	61.1	76.5	43.28	94.04	74.46	46.34	44.24	27.67	61.11	64.09
jgi.p|PleosPC9_1|115492	49.43	50.53	47.51	50.11	47.68	45.54	53.99	53.1	49.19	52.1	48.8	49.54	47.89	50.24	47.39
jgi.p|PleosPC9_1|115494	589.81	613.43	645.43	658.55	589.99	652.27	709.09	708.72	564.33	579.7	506.22	499.02	479.19	480.69	534.16
jgi.p|PleosPC9_1|115498	88.82	93.05	92.37	88.14	91.2	86.28	88.3	80.98	70.66	80.1	76.44	80.94	68.95	87.19	83.52
jgi.p|PleosPC9_1|115500	52.96	52.83	55.45	52.25	55.58	49.48	53.09	46.08	45.68	48.04	42.47	42.1	36.61	45.52	46.79
jgi.p|PleosPC9_1|115501	53.18	51.17	49.92	49.42	51.42	58.47	55.47	58.78	59.27	57.48	46.22	57.27	53.64	52.16	50.26
jgi.p|PleosPC9_1|115506	19.84	17.45	15.29	18.27	20.46	18.05	18.41	19.17	16.85	18.4	24.52	29.24	26.45	24.72	22.23
jgi.p|PleosPC9_1|115511	109.68	114.5	111.31	103.63	119.79	82.27	86.76	96.94	87.42	94.17	151.74	151.02	154.69	152.45	124.52
jgi.p|PleosPC9_1|115515	103.67	100.56	114.49	153.57	87.89	78.74	102.04	108.33	110.29	82.67	64.92	66.3	62.75	61.08	79.13
jgi.p|PleosPC9_1|115516	226.23	246.93	213.64	224.6	299.74	236.82	213.42	232.18	239.75	210.13	514.12	467.34	580.9	548.02	404.14
jgi.p|PleosPC9_1|115517	50.97	42.91	60.43	151.7	42.1	130.32	160.04	125.29	142.83	122.13	21.31	33.83	26.55	29.55	56.27
jgi.p|PleosPC9_1|115518	95.89	104.54	112.28	100.74	102.78	72.97	65.47	61.32	56.13	64.42	102.29	84.2	107.57	104.28	97.88
jgi.p|PleosPC9_1|115522	0	0	0	0.02	0	0	0	0	0.05	0	0.04	0	0	0.03	0
jgi.p|PleosPC9_1|115524	99.46	89.92	96.73	102.98	92.76	94.62	94.27	99.09	108.62	107.29	82.26	80.19	82	77.46	89.68
jgi.p|PleosPC9_1|115526	28.48	27.48	24.08	27.5	24.44	19.67	26.03	20	33.07	25.38	20.06	24.29	22.36	21.35	24.65
jgi.p|PleosPC9_1|115531	283.33	248.5	274.6	285.2	217.25	811.26	318.12	200.51	500.74	291.24	213.36	247.18	113.27	179.9	293.5
jgi.p|PleosPC9_1|115537	115.58	101.03	108.89	115.9	107.01	102.38	95.92	119.54	107.03	115.88	104.38	112.51	93.92	102.86	104.2
jgi.p|PleosPC9_1|115538	97.76	89.73	91.16	94.45	110.59	136.18	98.03	92.94	104.91	97.77	140.62	139.96	126.33	133.23	126.07
jgi.p|PleosPC9_1|115541	102.89	121.35	106.23	72.44	100.87	66.83	52.39	56.33	55.47	51.65	125.06	126.49	147.23	127.67	114.57
jgi.p|PleosPC9_1|115546	36.95	34.34	35.21	40.33	43.35	39.86	38.61	36.24	43.93	42.9	48.77	47.96	44.14	53.63	44.7
jgi.p|PleosPC9_1|115547	16.94	18.25	16.25	18.49	19.5	20.38	14.48	15.94	14.22	14.25	22.82	19.95	21.35	22.18	21.48
jgi.p|PleosPC9_1|115548	24.17	25.05	24.47	26.18	26.3	20.59	25.05	24.53	25.97	24.31	26.14	23.97	25.97	28.21	24.14
jgi.p|PleosPC9_1|115550	61.6	60.02	68.5	66.66	70.72	48.85	73.65	70.11	66.58	71.25	51.76	61.29	57.04	56.58	58.79
jgi.p|PleosPC9_1|115551	30.2	33.92	30.8	31.96	31.81	30.35	35.78	32.81	26.49	31.67	32.84	32.46	32.93	32.45	32.2
jgi.p|PleosPC9_1|115554	22.14	19.41	20.94	23.12	21.44	25.05	20.05	21.39	15.77	17.03	28.2	23.98	27.72	25.23	23.18
jgi.p|PleosPC9_1|115555	0	0	0	0	0	0	0	0	0	0	0	0	0	0	0
jgi.p|PleosPC9_1|115557	11.47	13.08	12.53	12.89	13.67	10.28	13.25	11.89	10.84	12.75	16.39	15.65	16.18	16.67	15.16
jgi.p|PleosPC9_1|115561	32.98	32.69	34	34.91	33	32.82	33.92	40.66	36.43	38.59	26.28	31.48	29.49	25.7	27.51
jgi.p|PleosPC9_1|115566	28.23	27.01	29.56	26.58	30.95	21.4	32.42	28.12	27.64	28.44	22.72	21.67	25.07	23.39	26.49
jgi.p|PleosPC9_1|115568	196.9	183.94	183	198.14	203.39	259.84	220.3	232.41	242.89	203.99	245.13	256.46	239.15	246.15	223.66
jgi.p|PleosPC9_1|115569	8.79	8.12	7.58	6.44	7.13	6.62	12.52	11.15	12.02	12.26	4.83	5.81	4.04	4.48	6.69
jgi.p|PleosPC9_1|115572	28.94	29.94	30.16	30.8	30.85	27.07	30.11	30.81	30.67	31.16	24.97	23.82	26.38	22.79	27.81
jgi.p|PleosPC9_1|115573	1875.05	2080.11	1919.13	1869.1	1660.38	1579.07	1644.83	1652.33	1667.38	1498.59	1428.51	1389	1297.49	1398.31	1557.28
jgi.p|PleosPC9_1|115575	213.33	207.36	218.22	237.59	247.71	287.89	238.28	224.82	269.25	245.96	348.93	356.21	298.18	363.31	292.42
jgi.p|PleosPC9_1|115577	13.15	13.57	12.29	14.21	12.64	11.56	15.5	12.96	12.73	14.68	9.64	9.95	9.9	10.74	11.68
jgi.p|PleosPC9_1|115578	46.97	47.79	42.15	46.93	44.34	46.75	44.47	43.87	56	46.19	63.73	55.58	68.28	55.79	56.76
jgi.p|PleosPC9_1|115579	103.91	81.17	85.01	124.86	104.43	205.1	121.02	74.69	215.44	163.66	35.32	61.74	23.54	71.46	100.37
jgi.p|PleosPC9_1|115581	240.59	235.54	252.3	234.97	212.59	220.13	220.76	206.19	221.44	193.39	162.99	155.55	166.85	159.98	192.63
jgi.p|PleosPC9_1|115585	4.95	4.54	6.89	7.89	7.88	8.6	9.24	6.42	10.8	7.88	16.75	14.61	13.9	23.18	15.32
jgi.p|PleosPC9_1|115587	4.15	4.62	3.7	6.11	7.96	6.51	9.04	5.1	8.08	4.55	15.59	12.38	10.33	17.25	10
jgi.p|PleosPC9_1|115588	24.03	26.15	25.64	22.05	26.16	19.41	30.02	25.42	24.97	25.3	15.28	16.11	17.1	16.56	19.64
jgi.p|PleosPC9_1|115595	16.54	16.74	15.2	33.66	18.48	24.62	28.8	27.56	29.44	24.92	18.13	27.9	17.22	17.79	19.5
jgi.p|PleosPC9_1|115597	21.38	21.7	20.71	20.95	22.9	17.52	24.18	21.62	20.05	23.77	20.95	20.14	24.39	20.06	20.68
jgi.p|PleosPC9_1|115606	34.45	37.2	34.22	37.03	37.75	30.14	33.2	37.44	37.53	40.57	46.37	49.4	46.34	45.26	38.96
jgi.p|PleosPC9_1|115613	1452.39	1401.85	1442.39	1432.4	1437.27	1608.85	1331.77	1370.6	1546.28	1358.9	1591.32	1789.56	1469.6	1681.19	1528.7
jgi.p|PleosPC9_1|115614	31.34	26.33	31.33	30.77	28.18	35.84	35.34	35.1	33.17	35.14	27.73	27.65	29.47	31.51	32.57
jgi.p|PleosPC9_1|115615	46.78	51.86	48.6	51.04	54.92	45.72	53.44	52.54	45.01	54.41	46.13	53.67	46.58	49.38	50.62
jgi.p|PleosPC9_1|115618	24.98	29.64	30.21	28.74	30.96	30.81	26.23	23.46	32.12	31.35	45.34	45.16	44.83	49.47	38.26
jgi.p|PleosPC9_1|115623	220.62	210.15	242.85	238.11	202.49	253.2	248.88	211.39	254.86	231.78	135.24	148.54	141.5	147.88	187.39
jgi.p|PleosPC9_1|115624	184.64	173.95	188.21	189.74	173.75	202.19	164.98	164.96	159.5	152.85	179.01	181.05	171.05	200.17	186.74
jgi.p|PleosPC9_1|115625	113.02	112.15	101.55	108.37	110.51	107.29	101.63	104.04	103.89	95.27	202.01	152.52	188.89	160.69	140.79
jgi.p|PleosPC9_1|115628	110.79	113.55	99.12	115.63	110.44	69.09	85.76	89.52	82.31	83.75	136.2	148.98	148.58	129.39	125.27
jgi.p|PleosPC9_1|115629	58.89	57.79	57.46	48.89	60.93	38.67	52.62	57.13	54.99	59.35	59.22	71.87	60.09	53.37	56.5
jgi.p|PleosPC9_1|115632	184.2	186.61	188.5	235.7	170.32	216.65	243.72	216.42	248.56	257.91	110.89	108.6	129.3	111.71	149.04
jgi.p|PleosPC9_1|115634	15.04	15.44	16.05	15.56	16.26	12.8	20.43	15.98	16.6	17.8	14.88	15.47	15.31	15.3	15.52
jgi.p|PleosPC9_1|115635	50.74	48.97	38.11	47.56	59.54	36.68	34.11	35.43	35.18	36.77	138.98	113.23	153.68	127.87	86.78
jgi.p|PleosPC9_1|115636	17.43	17.45	18.39	16.45	17.71	17.66	18.72	18.65	15.79	19.21	17.38	18.7	17.83	17.85	16.51
jgi.p|PleosPC9_1|115639	69.96	65.9	69.31	75.39	81.31	68.97	83.35	80.75	84.87	91.63	80.02	96.48	86.81	84.25	84.14
jgi.p|PleosPC9_1|115640	16.98	17.57	16.54	17.95	14.85	14.89	15.79	16.56	15.53	16.51	13.61	14.37	14.61	14.82	16.79
jgi.p|PleosPC9_1|115641	21.48	21.25	19.04	19.03	17.57	21.28	16.76	16.61	20.55	18.83	11.32	13.06	10.17	12.93	15.49
jgi.p|PleosPC9_1|115643	93.1	93.57	92.96	95.27	96.7	110.11	86.38	90.6	94.13	96.6	91.2	81.02	85.17	87.41	90.29
jgi.p|PleosPC9_1|115645	10.75	11.51	12.04	10.74	11.48	8.15	13.42	11.53	11.13	10.99	7.64	7.49	7.51	8.06	9.57
jgi.p|PleosPC9_1|115650	87.32	88.4	78.11	83.53	85.67	79.44	82.95	80.73	83.76	80.51	120.5	119.61	127.66	113.72	103.42
jgi.p|PleosPC9_1|115656	90.7	95.96	90.56	90.5	99.36	109.15	94.18	104.92	106.3	105.11	168.87	140.2	141.68	130.26	122
jgi.p|PleosPC9_1|115658	34.02	29.52	30.36	36.61	32.08	28.9	29.98	31.39	34.63	29.72	30.12	32.22	30.74	30.01	27.44
jgi.p|PleosPC9_1|115659	388.56	392.76	447.07	390.07	360.4	383.14	406.65	394.57	393.36	368.04	225.51	252.47	225.12	238.31	309.67
jgi.p|PleosPC9_1|115662	31.28	28.65	29.82	34.31	25.78	28.18	33.12	26.85	35.58	29.77	23.52	21.67	20.29	22.57	25.83
jgi.p|PleosPC9_1|115672	153.29	211.45	148.97	174.97	153.56	157.23	141.03	136.77	163.74	119.12	93.13	103.74	130.26	114.29	137.14
jgi.p|PleosPC9_1|115674	68.99	66.24	69.21	65.1	70.12	68.74	68.9	80.1	65.75	76.67	70.78	74.62	66.46	69.45	66.17
jgi.p|PleosPC9_1|115675	34.07	34.47	34.05	32.69	34.78	27.83	37.55	34.95	31.36	38.3	29.94	34.19	31.95	32.36	32.71
jgi.p|PleosPC9_1|115677	173.32	167.69	156.93	171.4	168.47	175.86	162.03	170.49	171.38	170.08	191.49	189.9	189.1	188.28	178.69
jgi.p|PleosPC9_1|115679	299.73	304.57	299.67	283.57	279.9	235.1	273.3	270.56	292.84	265.4	274.02	276.31	264.49	252.19	265.81
jgi.p|PleosPC9_1|115681	405.99	386.53	417.96	418.26	358.45	379.29	407.17	374.86	402.71	366.8	269.45	250.79	247.4	265.43	336.73
jgi.p|PleosPC9_1|115685	35.43	36.83	36.79	34.89	36.13	26.02	41.09	37.45	35.61	38.37	28.35	29.7	29.5	28.27	31.04
jgi.p|PleosPC9_1|115686	73.27	88.93	74.57	73.94	84.38	59.88	57.97	63.38	50.26	60.59	94.68	100.05	104.42	97.15	86.02
jgi.p|PleosPC9_1|115687	39.85	40.41	42.87	44.78	42.75	37.67	43.24	41.95	42.61	39.54	32.76	34.42	32.94	34.34	38.78
jgi.p|PleosPC9_1|115691	17.25	23.87	15.71	17.28	14.63	10.51	11.75	12.21	13.54	11.17	22.8	15.86	24.23	19.84	18.65
jgi.p|PleosPC9_1|115696	69.62	72.59	68.41	66.72	68.54	68.38	72.49	69.66	62.93	66.19	75.62	72.17	71.43	69.75	72.79
jgi.p|PleosPC9_1|115703	34.17	37.52	33.06	35.81	39.93	32.79	33.12	36.78	29.54	32.56	34.58	38.32	35.57	34.1	34.71
jgi.p|PleosPC9_1|115707	6.15	6.21	6.47	6.84	6.41	6.32	7.44	7.29	7.94	8.42	4.99	4.44	4.52	4.82	5.26
jgi.p|PleosPC9_1|115709	65.5	65.46	58.36	64.05	61.18	78.71	68.69	66.08	64.62	76.21	50.87	54.92	50.52	53.33	62.99
jgi.p|PleosPC9_1|115711	135.27	175.39	113.61	104.31	101.44	80.53	91.31	89.73	101.7	91.05	85.69	81.72	83.19	83.32	102.27
jgi.p|PleosPC9_1|115716	231.84	229.11	223.96	227.33	216.78	269.76	227.64	235.01	253.97	242.58	283.75	237.05	287.42	251.62	257.1
jgi.p|PleosPC9_1|115717	73.54	78.03	72.88	73.74	79.47	73.84	71.58	72.35	68.52	63.4	109.68	81.3	102.97	92.65	89
jgi.p|PleosPC9_1|115718	35.13	39.19	35.48	35.5	34.33	34.18	41.29	40.94	40.9	43.09	33.48	32.65	32.82	29.42	34.58
jgi.p|PleosPC9_1|115721	30.97	32.44	30.94	28.19	30.83	28.59	28.86	31.92	33.2	30.88	34.67	33.73	36.18	30.85	31.51
jgi.p|PleosPC9_1|115726	20.71	22.96	20.89	22.34	21.43	18.47	24.08	22.83	23.94	24.27	19.56	23.83	21.4	19.85	21.65
jgi.p|PleosPC9_1|115728	66.25	61.6	66.15	66.48	63.28	59.14	75.2	73.46	58.62	68.72	44.77	52.46	47.51	49.31	56.08
jgi.p|PleosPC9_1|115734	115.06	105.06	119.63	138.58	125.22	138.28	135.71	126.51	117.49	144.25	80.28	62.79	71.86	82.83	97.39
jgi.p|PleosPC9_1|115735	88.93	89.78	89.2	101.78	86.49	100.26	99.46	92.57	104.27	108.76	80.24	89.5	85.47	84.61	83.58
jgi.p|PleosPC9_1|115736	186.68	187.7	187.6	194.51	188.95	209.32	177.55	192.02	171.64	184.44	207.49	194.77	203.76	196.94	186.15
jgi.p|PleosPC9_1|115738	224.79	190.6	217.11	203.4	162.83	212.79	202.21	202.8	251.3	193.4	146.73	147.88	154.04	136.68	178.89
jgi.p|PleosPC9_1|115740	62.05	58.98	64.05	61.2	54.81	53.42	61.99	62.14	63.04	59.83	41.26	44.61	44.66	44.21	52.13
jgi.p|PleosPC9_1|115746	0	0.09	0	0.23	0.63	1.34	0.17	0.19	0.39	0.25	0.7	0.39	0.75	0.24	0.41
jgi.p|PleosPC9_1|115749	86.19	90.02	86.3	89.41	82.87	81.33	88.3	83.24	93.6	74.02	113.17	91.83	102.91	101.73	104.3
jgi.p|PleosPC9_1|115754	2297.45	2220	2311.7	2271.98	2355.58	2281.04	2319.27	2580.33	2175.85	2426.22	3033.06	3084.3	2959.89	2774.67	2592.28
jgi.p|PleosPC9_1|115756	704.03	710.24	686.33	665.23	701.84	583.21	475.39	527.93	457.66	491.35	661.03	651.36	628.21	682.31	636.67
jgi.p|PleosPC9_1|115760	59.21	65.51	55.63	61.79	63.08	58.89	66.05	68.23	69.46	71.49	60.25	69.69	79.61	67.33	61.57
jgi.p|PleosPC9_1|115769	461.33	423.29	442.62	456.65	451.33	522.56	470.21	501.83	516.56	484.53	557.7	455.75	556.49	501.95	504.97
jgi.p|PleosPC9_1|115775	91.6	95.69	89.31	91.49	102.15	91.5	95.36	93.51	87.16	98.69	122.78	128.44	115.58	126.42	109.82
jgi.p|PleosPC9_1|115781	63.78	62.96	60.21	64.75	62.28	65.02	68.36	63.97	70.37	70.28	65.15	63.26	61.82	58.49	66.67
jgi.p|PleosPC9_1|115782	56.34	61.43	53.75	49.81	46.07	67.74	55.31	54.73	59.17	51.46	62.35	56.67	75.34	61.9	61.95
jgi.p|PleosPC9_1|115791	102.64	93.88	98.8	139.72	124.7	147.36	113.66	105.19	130.5	126.1	185.79	190.38	148.52	196.79	160.05
jgi.p|PleosPC9_1|115793	52.58	55.65	50.75	50.93	47.84	54.72	43.1	53.3	46.99	55.76	43.13	47.35	45.27	39.15	47.52
jgi.p|PleosPC9_1|115802	94	100.76	98.1	96.79	92.52	80.9	100.26	104.73	107.17	96.78	84.92	90.03	76.24	83.9	90.67
jgi.p|PleosPC9_1|115805	299.74	254.59	276.52	292.61	300.78	323.55	267.6	279.28	316.82	299.46	374.26	308.43	377.55	276.04	309.7
jgi.p|PleosPC9_1|115809	1.54	1.63	1.69	1.18	0.86	1.5	1	0.86	0.81	0.52	2.55	1.48	2.34	1.33	1.03
jgi.p|PleosPC9_1|115810	51.07	51.63	54.42	50.74	56.57	42.97	59.15	55.6	49.14	52.81	57.14	60.99	59.02	56.41	58.23
jgi.p|PleosPC9_1|115814	69.28	74.72	65.68	66.31	77.37	83.42	61	67.13	63.14	59.05	139.27	115.35	135.15	125.5	103.35
jgi.p|PleosPC9_1|115817	40.52	40.23	43.66	46.17	46.9	47.37	54.48	48.79	43.67	48.59	55.61	63.28	58.06	54.65	53.76
jgi.p|PleosPC9_1|115819	104.95	102.22	83.04	94.16	98.17	104.33	85.73	91.84	101.31	87.89	149.6	143.8	154.57	142.97	120.84
jgi.p|PleosPC9_1|115820	9.74	15.88	7.4	13.82	14.92	7.7	8.47	8.79	8.8	8.3	20.99	25.47	29.98	23.45	19.39
jgi.p|PleosPC9_1|115821	201.87	214.81	217.44	208.25	219.58	244.77	206.27	230.18	202.85	206.55	284.71	296.62	285.08	286.81	240.66
jgi.p|PleosPC9_1|115822	37.17	37.4	32.5	47.38	45.05	58.68	41.26	31.51	46.79	44.48	50.24	45.08	31.1	61.47	49.91
jgi.p|PleosPC9_1|115823	42.79	46.4	40.78	35.72	39.58	42.41	41.01	39.74	42.72	43.07	40.86	37.57	37.56	40.93	39.62
jgi.p|PleosPC9_1|115826	25.96	30.07	29.61	31.75	35.76	25.51	32.69	35.81	26.07	31.11	31.25	31.23	30.15	27.75	29.61
jgi.p|PleosPC9_1|115832	49.77	52.88	49.56	49.91	55.54	49.44	51.71	54.77	49.26	51.47	57.48	56.6	61.99	58.55	52.39
jgi.p|PleosPC9_1|115835	97.67	103.49	102.4	94.36	119.73	185	140.05	102.13	217.06	174.78	170.57	216.05	78.95	247.49	147.9
jgi.p|PleosPC9_1|115837	102.54	109.14	106.68	103.85	110.7	74.94	102.32	95.77	99.07	93.73	99.69	109.27	107.73	99.62	108.27
jgi.p|PleosPC9_1|115839	22.22	19.82	22.23	21.13	22.87	19.65	26.07	22.72	22.53	23.37	19.36	21.03	19.17	21	20.96
jgi.p|PleosPC9_1|115841	44.68	45.89	45.12	41.61	47.99	41.89	48.37	48.13	43.43	49.62	47.14	49.88	45.78	47.61	45.91
jgi.p|PleosPC9_1|115842	96.17	91.98	80.27	88.43	91.51	96.77	74.91	86.3	84.38	79.81	127.54	109.36	132.25	120.95	104.46
jgi.p|PleosPC9_1|115844	255.74	248.48	262.25	312.5	275.91	283.94	258.67	248.35	286.23	272.54	213.43	253.73	224.49	269.66	250.84
jgi.p|PleosPC9_1|115848	23.54	15.76	19.7	19.02	19.66	28.71	26.86	23.28	34.75	31.37	13.62	11.67	10.34	10.77	17.43
jgi.p|PleosPC9_1|115852	2.4	3.85	3.59	2.39	2.89	2.42	1.57	3.74	2.62	2.42	2.87	2.84	3.94	3.07	2.95
jgi.p|PleosPC9_1|115859	373.46	393.06	375.6	371.95	362.66	299.08	328.07	322.47	328.58	318.25	306.32	316.3	300.78	314.71	338.76
jgi.p|PleosPC9_1|115866	34.14	36.2	36.83	35.3	36.47	28.36	39.15	37.72	39.14	37.98	23.79	26.75	25.51	26.89	30.26
jgi.p|PleosPC9_1|115867	12.02	12.67	13.71	12.11	11.88	14	13.92	11.83	14.07	15.09	15.21	12.51	16.89	14.5	13.85
jgi.p|PleosPC9_1|115868	321.7	307.33	314.61	286.1	282.56	389.13	331.2	326.62	313.14	308.72	356.89	359.71	276.43	356.65	345.75
jgi.p|PleosPC9_1|115872	68.65	68.03	62.87	69.55	65.94	61.83	67.3	69.32	78.74	65.28	60.32	60.53	69.64	62.48	64.36
jgi.p|PleosPC9_1|115873	83.41	76.09	88.96	90.1	81.64	135.69	111.89	97.59	114.09	114.18	52.53	49.45	54.43	50	67.97
jgi.p|PleosPC9_1|115882	49.17	52.36	47.86	49.67	47.49	41.29	42.77	51.09	47.69	46.95	38.38	42.36	43.87	41.86	41.88
jgi.p|PleosPC9_1|115883	20.39	19.04	20.01	17.61	22.76	28.22	20.08	22	24.67	24.88	25.09	31.17	24.77	23.17	21.9
jgi.p|PleosPC9_1|115884	20.1	19.62	20.59	19.86	21.73	18.47	20.67	26.35	20.28	23.24	29.34	32.09	34.53	25.57	24.01
jgi.p|PleosPC9_1|115891	89.49	88.82	95.9	84.34	106.68	65.61	74.83	82.96	92.34	78.9	103.73	123.32	73	97.43	89.18
jgi.p|PleosPC9_1|115894	53.57	51.44	54.15	54.39	55.51	49.74	58.99	55.93	46.67	60.47	56.04	59.33	51.77	55.63	56.25
jgi.p|PleosPC9_1|115897	41.2	46.45	36.93	33.01	40.07	34.16	38.46	33.62	39.15	38.02	31.58	33.07	31.83	28.92	35.11
jgi.p|PleosPC9_1|115899	17.99	19.09	19.88	16.99	21.48	16.61	20.97	22.18	20.14	21.08	25.33	22.72	29.71	23.12	22.03
jgi.p|PleosPC9_1|115903	18.11	16.49	16.71	18.76	17.01	17.63	19.9	22.01	22.37	22.76	15.47	13.32	14.74	13.64	17.04
jgi.p|PleosPC9_1|115908	38.33	36.22	42.24	41.98	40.15	38.75	39.88	42.45	38.75	39.91	42.24	38.69	40.45	38.56	38.21
jgi.p|PleosPC9_1|115910	445.57	400.24	408.37	408.24	390.29	424.03	379.42	394.35	438.91	391.17	439.93	465.05	416.12	437.58	424.12
jgi.p|PleosPC9_1|115912	56.05	81.82	68.92	62.21	78.45	81.26	58.92	78.23	71.96	87.61	130.23	125.86	130.21	119.06	101.59
jgi.p|PleosPC9_1|115916	131.69	171.69	139.31	139.52	204.71	115.85	142.99	171.71	122.26	132.66	182.62	213.71	173.58	133.52	153.7
jgi.p|PleosPC9_1|115919	50.42	46.07	48.97	50.24	38.05	45.54	46.55	49.66	49.77	45.23	37.04	28.98	36.93	33.6	40.61
jgi.p|PleosPC9_1|115921	915.33	1054.09	793.25	1032.37	688.89	526.27	679.27	739.71	770.83	654.97	687.82	649.83	587.4	597.57	724.03
jgi.p|PleosPC9_1|115925	95.4	100.94	101.75	100.5	102.7	73.63	113.39	110.07	97.48	107.59	82.28	91.1	92.47	85.9	93.99
jgi.p|PleosPC9_1|115926	12.46	12.99	13.64	9.9	10.54	12.54	12.04	12.19	14.83	13	8.49	9.89	7.08	9.69	8.84
jgi.p|PleosPC9_1|115927	34.86	34.45	31.99	35.91	32.82	33.99	35.33	39.26	34.74	34.78	41.05	44.27	45.09	41.13	36.88
jgi.p|PleosPC9_1|115929	22.76	16.13	19.29	21.02	18.18	15.7	23.59	19.02	24.73	21.16	16.14	17.91	16.49	16.85	18.32
jgi.p|PleosPC9_1|115931	38.32	35.09	33.7	35.35	30.65	41.63	38.68	35.29	42.09	37.44	38.41	34.32	36.45	30.34	37.62
jgi.p|PleosPC9_1|115934	361.84	379.65	369.83	335.13	409.57	318.65	387.55	392.03	321.34	352.65	490.16	503.17	481.53	475.93	429.43
jgi.p|PleosPC9_1|115937	2.67	2.68	2.08	2.55	2.99	2.47	2.29	2.44	2.15	2.79	5.29	5.1	5.7	4.65	4.64
jgi.p|PleosPC9_1|115942	0	0	0	0	0	0	0.06	0	0	0	0	0	0	0	0
jgi.p|PleosPC9_1|115943	5.24	5.17	6.07	6.39	6.14	5.18	5.3	5.05	5.8	4.99	6.54	6.31	6.17	6.33	5.92
jgi.p|PleosPC9_1|115945	10.27	12.17	11.03	11.37	13.41	6.04	8.54	11.42	8.73	9.43	7.53	8.76	10.02	7.06	9.38
jgi.p|PleosPC9_1|115946	384.69	339.91	391.53	429.36	328.29	491.61	446.25	474.35	518.01	439.4	342.7	375.24	373.54	365.84	369.31
jgi.p|PleosPC9_1|115953	18.55	20.78	16.89	16.75	18.56	13.44	19.07	17.85	17.44	19.02	15.79	15.89	16.88	17.24	17.1
jgi.p|PleosPC9_1|115957	337.56	340.21	366.76	330.42	314.59	274.83	305.96	310.61	328.87	321.87	185.52	197.51	180.64	195.88	250.91
jgi.p|PleosPC9_1|115958	88.48	91.18	82.28	80.43	83.33	79.09	88.43	85.81	71.34	84.49	90.7	92.07	88.71	95.06	90.02
jgi.p|PleosPC9_1|115960	0	0	0.09	0	0	0	0	0	0	0.09	0	0	0	0	0
jgi.p|PleosPC9_1|115962	30.84	30.67	28.97	32.16	35.62	36.9	34.54	29.37	29.64	31.7	39.45	44.86	43.54	37.95	37.48
jgi.p|PleosPC9_1|115963	47.03	57.28	52.11	47.84	63.02	45.98	59.7	59.14	53.54	52.44	60.28	61.74	59.9	51.18	53.31
jgi.p|PleosPC9_1|115968	29.1	29.1	27.48	24.99	26.81	23.34	26.74	25.63	23.66	28.56	27.04	26.39	30.72	25.17	26.32
jgi.p|PleosPC9_1|115970	22.07	23.96	25.23	23.52	23.93	18.34	28.7	24.7	24.65	25.66	18.31	16.86	18.81	18.26	20.52
jgi.p|PleosPC9_1|115974	223.38	211.07	208.77	236.85	211.38	213.2	221.78	230.68	222	229.77	254.13	238.68	260.58	232.85	232.32
jgi.p|PleosPC9_1|115978	35.38	41.89	37.35	35.93	48.44	42.45	40.4	38.32	38.03	37.31	47.11	55.82	48.81	46.26	44.19
jgi.p|PleosPC9_1|115979	153.55	171.82	174.93	179.35	197.3	277.74	144.87	150.2	156.03	162.7	220.15	199.51	196.58	213.13	207.66
jgi.p|PleosPC9_1|115983	1601.04	1559.63	1768.59	1670.24	1549.11	1402.95	1587.7	1420.93	1439.09	1541.09	1459.49	1420.79	1351.08	1679.03	1545.63
jgi.p|PleosPC9_1|115990	34.26	34.08	39.74	35.89	43.27	46.6	37.98	28.05	40.18	36.05	58.06	63.08	54.12	64.64	49.05
jgi.p|PleosPC9_1|115997	18.1	20.13	19.2	20.25	19.44	18.87	18.01	19.2	18.8	18.87	19.14	16.48	19.22	21.38	18.43
jgi.p|PleosPC9_1|116000	235.31	223.73	211.17	214.09	205.68	257.23	178.07	213.51	206.39	204.43	186.17	186.79	181.73	203.9	211.43
jgi.p|PleosPC9_1|116004	66.68	64.94	65.73	63.49	58.43	75.49	65.15	58.96	60.01	60.1	53.44	50.97	47.18	52.86	55.34
jgi.p|PleosPC9_1|116006	173.15	143.15	169.84	144.74	128.97	185.61	175.99	162.87	181.68	190.93	91.57	102.9	78.24	94.85	123.44
jgi.p|PleosPC9_1|116007	33.92	32.76	32.38	32.84	34.89	34.53	37.68	36.29	40.05	40.85	36.74	33.54	36.73	37.49	36.16
jgi.p|PleosPC9_1|116013	62.95	68.94	54.57	71.67	44.08	52.56	59.58	67.24	75.45	61.39	28.38	28.19	22.8	28.06	45.09
jgi.p|PleosPC9_1|116018	34.08	32.43	36.92	43.39	27.97	59.19	60.09	45.75	57.95	58.24	26.14	24.09	29.8	24.28	33.59
jgi.p|PleosPC9_1|116021	98.8	122.09	118.28	105.52	121.25	129.23	130.73	156.96	106.42	123.05	168.22	145.34	211.78	152.82	143.62
jgi.p|PleosPC9_1|116022	957.78	1039.02	933.36	972.45	1020.98	1155.67	983.74	974.31	1006.85	1016.76	1200.42	1290.77	1131.46	1233.81	1115.53
jgi.p|PleosPC9_1|116023	113.49	106.43	123.34	132.16	98.23	134.44	114.74	119.94	127	120.99	88.7	95.32	92.07	104.76	98.26
jgi.p|PleosPC9_1|116025	50.84	51.34	53.49	54.72	56.89	46.94	57.73	55.66	53.9	61.08	51.94	56.53	52.12	52.25	52.74
jgi.p|PleosPC9_1|116027	31.49	31.65	36.9	32.84	34.91	29.58	35.44	29.01	34.88	34.62	20.56	26.72	23.24	24.39	26.63
jgi.p|PleosPC9_1|116028	71.81	82.82	66.55	83.88	73.13	55.94	58.22	58.32	55.14	44.92	103.82	84.08	118.9	93.64	89.91
jgi.p|PleosPC9_1|116030	61.32	58.78	51.49	57.81	60.48	60.82	59.19	59.8	59.27	59.5	70.45	65.56	66.36	67.9	61.73
jgi.p|PleosPC9_1|116032	37.23	37.81	32.99	38.4	41.65	30.44	39.59	42.08	47.82	48.24	44.66	56.24	41.5	42.7	43.62
jgi.p|PleosPC9_1|116033	17.15	16.41	17.29	19.41	22.51	20.59	14.7	20.54	19.9	17.52	30.59	34.59	26.82	28.93	24.74
jgi.p|PleosPC9_1|116036	21	21.85	19.24	34.04	17.77	18.83	22.28	26.51	23.85	21.18	7.33	6.11	5.81	6.55	12.21
jgi.p|PleosPC9_1|116039	26.43	21.66	23.99	41.7	22.83	33.08	39.13	35.61	43.46	33.01	8.37	8.73	11.25	8.81	16.11
jgi.p|PleosPC9_1|116040	34.95	36.64	26.09	30.98	26.06	26.96	26.79	26.99	30.74	25.27	12.78	11.78	15.91	12.7	23.27
jgi.p|PleosPC9_1|116042	61.1	59.73	61.68	64.15	65.47	49.43	64.63	63.12	62.92	67.18	54.64	53.53	54.16	55.58	56.12
jgi.p|PleosPC9_1|116044	128.47	186.06	155.72	129.66	92.61	41.26	74.88	196.83	36.73	69.82	29.18	17.23	98.91	43.68	56.64
jgi.p|PleosPC9_1|116047	30.43	42.24	38.73	32.04	28.1	16.67	22.96	46.06	14.69	22.34	9.76	12.02	40.68	25.53	19.45
jgi.p|PleosPC9_1|116049	21.12	20.61	14.08	17.91	13.55	20.48	23.4	20.51	22.44	18.1	16.37	13.47	15.69	14.07	18.17
jgi.p|PleosPC9_1|116050	41.08	32.99	45.38	40.12	33.2	42.17	51.37	38.05	49.88	48.22	16.49	18.38	18.74	20.58	29.33
jgi.p|PleosPC9_1|116059	15.46	14.62	13.36	13.6	13.65	21.2	16.14	14.53	18.32	16.78	21.81	17.02	24.89	19.22	17.76
jgi.p|PleosPC9_1|116062	7.32	5.75	7.54	10.08	7.26	7.13	10.32	11.55	9.04	9.54	5.59	6.7	6.09	5.77	6.43
jgi.p|PleosPC9_1|116064	17.52	16.13	15.54	18.14	16.2	16.67	18.13	20.21	20.81	19.59	13.59	14.29	12.95	13.07	14.86
jgi.p|PleosPC9_1|116067	18.25	17.96	16.68	17.21	19.6	20.14	19.44	20.21	19.44	22.13	18.75	20.34	19.42	17.02	20.23
jgi.p|PleosPC9_1|116070	38.92	38.85	36.06	38.39	38.22	36.56	43.51	43.74	39.02	43.36	49	54.22	54.18	48.82	44.99
[truncated: 10,470 more rows]
