# Supplementary material for: Altered Expression of Two Small Secreted Proteins (ssp4 and ssp6) Affects the Degradation of a Natural Lignocellulosic Substrate by Pleurotus ostreatus
Source: Int J Mol Sci. 2023 Nov 27;24(23):16828. doi: 10.3390/ijms242316828 (PMC10705924; doi:10.3390/ijms242316828)
Supplement: Supplementary file 1 [file ijms-24-16828-s001.zip › ijms-2724555-supplementary/Table S4.XLSX]

## Sheet: DEGs_UP in KD, 2-fold
SeqName	Protein IDs	WGCNA Modules	Description	Length	#Hits	e-Value	sim mean	#GO	GO IDs	GO Names	Enzyme Codes	Enzyme Names	InterPro IDs	InterPro GO IDs	InterPro GO Names	Averaged FPKM values						PC9 vs KD|7 days			PC9 vs KD|14 days			PC9 vs KD|21 days
																PC9|7 days	PC9|14 days	PC9|21 days	KD|7 days	KD|14 days	KD|21 days	log2FC	Padj	Sig	log2FC	Padj	Sig	log2FC	Padj	Sig
jgi|PleosPC9_1|104355|fgenesh1_pg.3___536	104355	darkslateblue	XP_036631075.1uncharacterized protein PC9H_007932 [Pleurotus ostreatus]	390	5	9.7e-160	75.92	0	0	0	0	0	PR01217 (PRINTS); mobidb-lite (MOBIDB_LITE); PS51257 (PROSITE_PROFILES)	no GO terms	no GO terms	6.855	2.906	2.646	28.5275	31.22	31.82	-2.05712	4.2e-10	TRUE	-3.42536	4.2e-28	TRUE	-3.58805	7.1e-34	TRUE
jgi|PleosPC9_1|126197|genemark.5515_g	126197	black	XP_036628643.1uncharacterized protein PC9H_009756 [Pleurotus ostreatus]	453	20	0	71.74	0	0	0	0	0	no IPS match	no IPS match	no IPS match	10.355	11.212	10.58	33	37.6275	36.934	-1.67214	2e-13	TRUE	-1.74674	2.5e-19	TRUE	-1.80361	1.1e-22	TRUE
jgi|PleosPC9_1|81273|estExt_Genewise1Plus.C_280071	81273	darkslateblue	KDQ25078.1hypothetical protein PLEOSDRAFT_1097905 [Pleurotus ostreatus PC15]	447	20	1.22e-305	80.87	1	C:GO:0016020	C:membrane	0	0	G3DSA:3.40.1710.10 (GENE3D); IPR022703 (PFAM); mobidb-lite (MOBIDB_LITE); PTHR34814:SF3 (PANTHER); PTHR34814 (PANTHER)	no GO terms	no GO terms	30.9325	6.772	5.886	70.42	13.96	14.058	-1.18686	6.7e-06	TRUE	-1.04365	2.7e-05	TRUE	-1.25603	1.1e-07	TRUE
jgi|PleosPC9_1|74262|estExt_Genewise1.C_140084	74262	darkslateblue	XP_036626064.1succinate dehydrogenase complex, subunit B [Pleurotus ostreatus]	268	20	2.84e-200	92.75	11	P:GO:0006099; P:GO:0006121; P:GO:0042776; F:GO:0008177; F:GO:0009055; F:GO:0046872; F:GO:0051537; F:GO:0051538; F:GO:0051539; C:GO:0000329; C:GO:0005749	P:tricarboxylic acid cycle; P:mitochondrial electron transport, succinate to ubiquinone; P:proton motive force-driven mitochondrial ATP synthesis; F:succinate dehydrogenase (ubiquinone) activity; F:electron transfer activity; F:metal ion binding; F:2 iron, 2 sulfur cluster binding; F:3 iron, 4 sulfur cluster binding; F:4 iron, 4 sulfur cluster binding; C:fungal-type vacuole membrane; C:mitochondr…	EC:1.3.5.1	Succinate dehydrogenase (quinone)	IPR025192 (PFAM); IPR012675 (G3DSA:3.10.20.GENE3D); IPR004489 (TIGRFAM); G3DSA:1.10.1060.10 (GENE3D); PF13534 (PFAM); PTHR11921:SF31 (PANTHER); PTHR11921 (PANTHER); IPR006058 (PROSITE_PATTERNS); IPR017900 (PROSITE_PATTERNS); IPR001041 (PROSITE_PROFILES); IPR017896 (PROSITE_PROFILES); IPR001041 (CDD); IPR001041 (SUPERFAMILY); IPR009051 (SUPERFAMILY)	P:GO:0006099; P:GO:0055114; F:GO:0009055; F:GO:0016491; F:GO:0051536; F:GO:0051537	P:tricarboxylic acid cycle; P:obsolete oxidation-reduction process; F:electron transfer activity; F:oxidoreductase activity; F:iron-sulfur cluster binding; F:2 iron, 2 sulfur cluster binding	197.47	118.944	106.07	439.733	277.978	284.662	-1.15499	1.5e-15	TRUE	-1.22469	3.8e-22	TRUE	-1.42423	2.1e-32	TRUE
jgi|PleosPC9_1|117445|estExt_fgenesh1_kg.C_160099	117445	darkslateblue	KDQ27158.1hypothetical protein PLEOSDRAFT_1089979 [Pleurotus ostreatus PC15]	180	1	4.96e-41	75.7	0	0	0	0	0	mobidb-lite (MOBIDB_LITE)	no GO terms	no GO terms	7.7375	7.534	9.18	24.4575	21.2975	20.928	-1.66034	8.2e-07	TRUE	-1.4992	2.1e-08	TRUE	-1.18887	3.1e-06	TRUE
jgi|PleosPC9_1|99730|fgenesh1_pm.12___13	99730	darkslateblue	XP_036625968.1uncharacterized protein PC9H_002687 [Pleurotus ostreatus]	311	20	3.68e-229	86.13	2	P:GO:0006629; F:GO:0008081	P:lipid metabolic process; F:phosphoric diester hydrolase activity	EC:3.1.4	Acting on ester bonds	IPR017946 (G3DSA:3.20.20.GENE3D); PTHR13593:SF53 (PANTHER); PTHR13593 (PANTHER); IPR017946 (SUPERFAMILY)	P:GO:0006629; F:GO:0008081	P:lipid metabolic process; F:phosphoric diester hydrolase activity	33.06	22.096	18.002	81.0325	70.08	59.4	-1.29341	5.9e-10	TRUE	-1.66522	2.1e-19	TRUE	-1.72231	7.7e-23	TRUE
jgi|PleosPC9_1|82569|fgenesh1_kg.1___1091___jgi|PleosPC15_1|153390|genemark.1255_g	82569	darkslateblue	XP_036635977.1uncharacterized protein PC9H_000477 [Pleurotus ostreatus]	469	20	0	91.08	0	0	0	0	0	IPR027589 (TIGRFAM); IPR013211 (PFAM); PTHR38787 (PANTHER); PTHR38787:SF6 (PANTHER)	no GO terms	no GO terms	67.985	23.436	13.208	159.725	57.9475	63.17	-1.2323	0.00021	TRUE	-1.30602	6.2e-05	TRUE	-2.25783	5.2e-14	TRUE
jgi|PleosPC9_1|91336|fgenesh1_kg.217___3___jgi|PleosPC15_1|154513|genemark.2378_g	91336	darkslateblue	XP_036629902.1uncharacterized protein PC9H_008967 [Pleurotus ostreatus]	438	20	0	64.88	0	0	0	0	0	no IPS match	no IPS match	no IPS match	15.245	9.22	10.278	51.125	46.8375	50.232	-1.74569	1.5e-18	TRUE	-2.34483	3.4e-39	TRUE	-2.28905	1.4e-41	TRUE
jgi|PleosPC9_1|114119|estExt_fgenesh1_kg.C_10281	114119	darkslateblue	XP_036636839.1uncharacterized protein PC9H_001344 [Pleurotus ostreatus]	354	20	6.8e-249	94.72	2	F:GO:0018580; F:GO:0051213	F:nitronate monooxygenase activity; F:dioxygenase activity	EC:1.13.12.16	Nitronate monooxygenase	IPR004136 (PFAM); IPR013785 (G3DSA:3.20.20.GENE3D); PTHR32332:SF31 (PANTHER); PTHR32332 (PANTHER); cd04730 (CDD); SSF51412 (SUPERFAMILY)	P:GO:0055114; F:GO:0003824; F:GO:0018580	P:obsolete oxidation-reduction process; F:catalytic activity; F:nitronate monooxygenase activity	163.263	65.244	56.35	390.998	291.625	235.66	-1.25997	1.1e-08	TRUE	-2.1602	3.3e-27	TRUE	-2.06422	1.2e-27	TRUE
jgi|PleosPC9_1|91331|fgenesh1_kg.204___1___jgi|PleosPC15_1|52130|fgenesh1_pm.C_scaffold_7000399	91331	darkslateblue	XP_036627320.1uncharacterized protein PC9H_010444 [Pleurotus ostreatus]	315	20	8.91e-224	80.81	1	F:GO:0016787	F:hydrolase activity	0	0	PTHR34612 (PANTHER); PTHR34612:SF3 (PANTHER)	no GO terms	no GO terms	3.0175	2.16	2.276	18.345	7.4225	8.238	-2.60396	8.4e-12	TRUE	-1.78087	5e-07	TRUE	-1.85579	2.8e-08	TRUE
jgi|PleosPC9_1|100429|fgenesh1_pm.16___68	100429	darkslateblue	KDQ27125.1hypothetical protein PLEOSDRAFT_1077846 [Pleurotus ostreatus PC15]	522	20	0	93.35	3	P:GO:0055085; F:GO:0022857; C:GO:0016020	P:transmembrane transport; F:transmembrane transporter activity; C:membrane	0	0	G3DSA:1.20.1250.20 (GENE3D); IPR003663 (TIGRFAM); G3DSA:1.20.1250.20 (GENE3D); IPR005828 (PFAM); PTHR23500:SF208 (PANTHER); PTHR23500 (PANTHER); IPR005829 (PROSITE_PATTERNS); IPR020846 (PROSITE_PROFILES); IPR020846 (CDD); IPR020846 (SUPERFAMILY)	P:GO:0055085; F:GO:0005215; F:GO:0022857; F:GO:0022857; C:GO:0016020; C:GO:0016020	P:transmembrane transport; F:transporter activity; F:transmembrane transporter activity; F:transmembrane transporter activity; C:membrane; C:membrane	9.945	3.308	1.888	24.3325	7.885	12.802	-1.29084	8.3e-05	TRUE	-1.25315	2.8e-05	TRUE	-2.76144	3.1e-23	TRUE
jgi|PleosPC9_1|116339|estExt_fgenesh1_kg.C_60049	116339	darkslateblue	KDQ26029.1hypothetical protein PLEOSDRAFT_46151 [Pleurotus ostreatus PC15]	548	20	0	91.99	1	F:GO:0016787	F:hydrolase activity	EC:3	Hydrolases	IPR029058 (G3DSA:3.40.50.GENE3D); IPR002018 (PFAM); PTHR11559:SF280 (PANTHER); PTHR11559 (PANTHER); IPR019826 (PROSITE_PATTERNS); IPR029058 (SUPERFAMILY)	no GO terms	no GO terms	106.248	98.97	71.642	264.21	436.257	391.51	-1.31426	4e-10	TRUE	-2.14012	1.5e-30	TRUE	-2.45017	4.6e-44	TRUE
jgi|PleosPC9_1|117386|estExt_fgenesh1_kg.C_150078	117386	darkslateblue	XP_036632362.1uncharacterized protein PC9H_006802 [Pleurotus ostreatus]	124	6	3.74e-80	98.66	0	0	0	0	0	no IPS match	no IPS match	no IPS match	275.942	22.392	2.588	837.175	67.1475	112.35	-1.60116	0.029	TRUE	-1.58435	0.03	TRUE	-5.44002	9.4e-18	TRUE
jgi|PleosPC9_1|117058|estExt_fgenesh1_kg.C_100183	117058	darkslateblue	XP_036626404.1uncharacterized protein PC9H_002141 [Pleurotus ostreatus]	479	20	0	88.78	3	P:GO:0055085; F:GO:0022857; C:GO:0016020	P:transmembrane transport; F:transmembrane transporter activity; C:membrane	0	0	G3DSA:1.20.1250.20 (GENE3D); G3DSA:1.20.1250.20 (GENE3D); IPR011701 (PFAM); PTHR23502 (PANTHER); PTHR23502:SF91 (PANTHER); IPR020846 (PROSITE_PROFILES); IPR020846 (CDD); IPR020846 (SUPERFAMILY)	P:GO:0055085; C:GO:0016020	P:transmembrane transport; C:membrane	20.595	5.964	4.762	46.5	16.905	17.176	-1.17494	1.4e-06	TRUE	-1.5031	8.1e-11	TRUE	-1.85075	2.8e-17	TRUE
jgi|PleosPC9_1|52745|e_gw1.4.1181.1	52745	darkslateblue	XP_036634317.1uncharacterized protein PC9H_003251 [Pleurotus ostreatus]	350	20	2.33e-238	85.91	3	P:GO:0006508; F:GO:0004222; F:GO:0046872	P:proteolysis; F:metalloendopeptidase activity; F:metal ion binding	EC:3.4.24	Acting on peptide bonds (peptidases)	IPR029463 (SMART); IPR029463 (PFAM); IPR024079 (G3DSA:3.40.390.GENE3D); PTHR37016:SF6 (PANTHER); PTHR37016 (PANTHER); IPR034115 (CDD); SSF55486 (SUPERFAMILY)	F:GO:0004222; F:GO:0008237	F:metalloendopeptidase activity; F:metallopeptidase activity	177.33	46.058	19.78	523.02	130.653	115.734	-1.56043	0.00043	TRUE	-1.50421	0.00085	TRUE	-2.5487	4.4e-10	TRUE
jgi|PleosPC9_1|131254|genemark.10572_g	131254	darkslateblue	XP_036629874.1uncharacterized protein PC9H_008939 [Pleurotus ostreatus]	120	6	4.44e-77	94.2	0	0	0	0	0	G3DSA:2.40.50.40 (GENE3D); IPR016197 (SUPERFAMILY)	no GO terms	no GO terms	10.8925	7.878	7.746	31.1075	36.775	35.496	-1.51393	2.4e-10	TRUE	-2.22282	6.9e-23	TRUE	-2.19613	1.8e-24	TRUE
jgi|PleosPC9_1|31260|gw1.14.249.1	31260	darkslateblue	KDQ23451.1hypothetical protein PLEOSDRAFT_1014718, partial [Pleurotus ostreatus PC15]	179	20	1.37e-113	77.84	1	C:GO:0016020	C:membrane	0	0	no IPS match	no IPS match	no IPS match	43.14	13.41	9.528	128.403	89.6175	64.85	-1.57358	5.2e-09	TRUE	-2.74047	2.1e-27	TRUE	-2.76686	2.3e-30	TRUE
jgi|PleosPC9_1|88748|fgenesh1_kg.9___279___jgi|PleosPC15_1|22584|e_gw1.2.162.1	88748	darkslateblue	XP_036629300.1uncharacterized protein PC9H_008358 [Pleurotus ostreatus]	297	20	1.27e-222	91.98	5	P:GO:0019310; P:GO:0019853; F:GO:0005506; F:GO:0050113; C:GO:0005737	P:inositol catabolic process; P:L-ascorbic acid biosynthetic process; F:iron ion binding; F:inositol oxygenase activity; C:cytoplasm	EC:1.13.99.1	Inositol oxygenase	G3DSA:1.10.3210.10 (GENE3D); IPR007828 (PFAM); IPR007828 (PANTHER); SSF109604 (SUPERFAMILY)	P:GO:0019310; P:GO:0055114; F:GO:0005506; F:GO:0050113; C:GO:0005737	P:inositol catabolic process; P:obsolete oxidation-reduction process; F:iron ion binding; F:inositol oxygenase activity; C:cytoplasm	29.8725	13.584	14.034	71.82	29.155	44.836	-1.26557	4.6e-07	TRUE	-1.10183	7.7e-07	TRUE	-1.67573	7.2e-16	TRUE
jgi|PleosPC9_1|88830|fgenesh1_kg.10___25___jgi|PleosPC15_1|162625|genemark.10490_g	88830	black	XP_036626215.1uncharacterized protein PC9H_001948 [Pleurotus ostreatus]	326	20	1.93e-218	68.94	1	C:GO:0016020	C:membrane	0	0	PTHR40465:SF2 (PANTHER); PTHR40465 (PANTHER)	no GO terms	no GO terms	9.4225	9.142	13.5	65.8175	93.56	89.13	-2.80429	3.1e-08	TRUE	-3.35531	1.8e-13	TRUE	-2.72295	2.6e-10	TRUE
jgi|PleosPC9_1|127963|genemark.7281_g	127963	darkslateblue	XP_036632120.1uncharacterized protein PC9H_006556 [Pleurotus ostreatus]	330	20	1.88e-252	91.33	2	P:GO:0005975; F:GO:0004553	P:carbohydrate metabolic process; F:hydrolase activity, hydrolyzing O-glycosyl compounds	EC:3.2.1	Glycosylases	IPR006710 (PFAM); IPR023296 (G3DSA:2.115.10.GENE3D); mobidb-lite (MOBIDB_LITE); PTHR43817:SF2 (PANTHER); PTHR43817 (PANTHER); cd08980 (CDD); IPR023296 (SUPERFAMILY)	P:GO:0005975; F:GO:0004553	P:carbohydrate metabolic process; F:hydrolase activity, hydrolyzing O-glycosyl compounds	19.0375	7.76	5.314	41.2125	21.8275	20.636	-1.11424	0.00026	TRUE	-1.49202	1e-07	TRUE	-1.95729	1.1e-13	TRUE
jgi|PleosPC9_1|84039|fgenesh1_kg.2___1128___jgi|PleosPC15_1|156384|genemark.4249_g	84039	darkslateblue	XP_036633766.1uncharacterized protein PC9H_005704 [Pleurotus ostreatus]	200	20	9.21e-145	77.33	0	0	0	0	0	no IPS match	no IPS match	no IPS match	21.4675	22.584	19.402	52.81	44.675	78.034	-1.29866	5e-06	TRUE	-0.984167	1.9e-05	TRUE	-2.0079	2.4e-21	TRUE
jgi|PleosPC9_1|82694|fgenesh1_kg.1___1216___jgi|PleosPC15_1|153545|genemark.1410_g	82694	black	XP_036635826.1uncharacterized protein PC9H_000319 [Pleurotus ostreatus]	541	20	0	89.27	6	P:GO:0000162; P:GO:0006094; F:GO:0004497; F:GO:0005506; F:GO:0016705; F:GO:0020037	P:tryptophan biosynthetic process; P:gluconeogenesis; F:monooxygenase activity; F:iron ion binding; F:oxidoreductase activity, acting on paired donors, with incorporation or reduction of molecular oxygen; F:heme binding	EC:1.14	Acting on paired donors, with incorporation or reduction of molecular oxygen. The oxygen incorporated need not be derived from O(2)	IPR001128 (PRINTS); IPR002403 (PRINTS); G3DSA:1.10.630.10 (GENE3D); IPR001128 (PFAM); PTHR24305 (PANTHER); PTHR24305:SF123 (PANTHER); IPR001128 (SUPERFAMILY)	P:GO:0055114; F:GO:0004497; F:GO:0005506; F:GO:0016705; F:GO:0020037	P:obsolete oxidation-reduction process; F:monooxygenase activity; F:iron ion binding; F:oxidoreductase activity, acting on paired donors, with incorporation or reduction of molecular oxygen; F:heme binding	6.44	7.558	9.488	6.4675	25.13	23.678	-0.00614746	0.75	FALSE	-1.73333	3.2e-14	TRUE	-1.31937	1.3e-09	TRUE
jgi|PleosPC9_1|82918|fgenesh1_kg.2___7___jgi|PleosPC15_1|50652|fgenesh1_pm.C_scaffold_4000714	82918	darkslateblue	XP_036632568.1uncharacterized protein PC9H_004482 [Pleurotus ostreatus]	676	20	0	87.51	3	P:GO:0005975; F:GO:0004553; F:GO:0030246	P:carbohydrate metabolic process; F:hydrolase activity, hydrolyzing O-glycosyl compounds; F:carbohydrate binding	EC:3.2.1	Glycosylases	G3DSA:2.60.40.1760 (GENE3D); G3DSA:3.20.20.80 (GENE3D); IPR000322 (PFAM); G3DSA:2.60.40.1180 (GENE3D); mobidb-lite (MOBIDB_LITE); PTHR43863 (PANTHER); cd14752 (CDD); SSF51011 (SUPERFAMILY); IPR011013 (SUPERFAMILY); IPR017853 (SUPERFAMILY)	P:GO:0005975; F:GO:0003824; F:GO:0004553; F:GO:0030246	P:carbohydrate metabolic process; F:catalytic activity; F:hydrolase activity, hydrolyzing O-glycosyl compounds; F:carbohydrate binding	67.91	21.596	14.306	56.225	47.7025	36.452	0.272412	0.29	FALSE	-1.1433	3e-14	TRUE	-1.34938	4.9e-21	TRUE
jgi|PleosPC9_1|87136|fgenesh1_kg.6___104___jgi|PleosPC15_1|176795|estExt_fgenesh2_pg.C_70548	87136	black	KAG9227427.1hypothetical protein CCMSSC00406_0000927 [Pleurotus cornucopiae]	335	20	2.34e-193	60.91	1	C:GO:0016020	C:membrane	0	0	no IPS match	no IPS match	no IPS match	26.75	32.626	32.68	33.115	67.1975	72.19	-0.307946	0.026	TRUE	-1.04239	6.3e-23	TRUE	-1.14339	8.4e-30	TRUE
jgi|PleosPC9_1|116654|estExt_fgenesh1_kg.C_70383	116654	coral1	XP_036626687.1uncharacterized protein PC9H_011347 [Pleurotus ostreatus]	173	20	2.58e-106	76.57	0	0	0	0	0	no IPS match	no IPS match	no IPS match	382.577	266.412	102.43	352.91	630.757	419.368	0.116452	0.81	FALSE	-1.24343	2.8e-09	TRUE	-2.03358	1.7e-25	TRUE
jgi|PleosPC9_1|85832|fgenesh1_kg.4___641___jgi|PleosPC15_1|23686|e_gw1.3.2427.1	85832	black	XP_036634593.1uncharacterized protein PC9H_003527 [Pleurotus ostreatus]	548	20	0	79.99	1	F:GO:0003993	F:acid phosphatase activity	EC:3.1.3.2	Acid phosphatase	IPR029033 (G3DSA:3.40.50.GENE3D); IPR000560 (PFAM); mobidb-lite (MOBIDB_LITE); PTHR20963 (PANTHER); PTHR20963:SF26 (PANTHER); IPR033379 (PROSITE_PATTERNS); IPR033379 (PROSITE_PATTERNS); IPR000560 (CDD); IPR029033 (SUPERFAMILY)	F:GO:0003993	F:acid phosphatase activity	21.765	27.104	23.352	21.33	62.81	45.476	0.0291261	0.54	FALSE	-1.21249	2.3e-29	TRUE	-0.961559	5.3e-21	TRUE
jgi|PleosPC9_1|88646|fgenesh1_kg.9___177___jgi|PleosPC15_1|154060|genemark.1925_g	88646	black	XP_036629425.1uncharacterized protein PC9H_008487 [Pleurotus ostreatus]	467	20	0	75.38	0	0	0	0	0	mobidb-lite (MOBIDB_LITE); mobidb-lite (MOBIDB_LITE)	no GO terms	no GO terms	53.1825	82.14	65.308	94.495	220.955	201.518	-0.829286	1.8e-05	TRUE	-1.4276	1.9e-25	TRUE	-1.62558	6.5e-36	TRUE
jgi|PleosPC9_1|89026|fgenesh1_kg.10___221___jgi|PleosPC15_1|35274|e_gw1.10.29.1	89026	black	XP_036626444.1uncharacterized protein PC9H_002181 [Pleurotus ostreatus]	495	20	0	77	2	F:GO:0016491; F:GO:0071949	F:oxidoreductase activity; F:FAD binding	EC:1	Oxidoreductases	PR00420 (PRINTS); IPR023753 (G3DSA:3.50.50.GENE3D); G3DSA:3.40.30.20 (GENE3D); IPR002938 (PFAM); PTHR43004 (PANTHER); IPR023753 (SUPERFAMILY)	P:GO:0055114; F:GO:0016491; F:GO:0071949	P:obsolete oxidation-reduction process; F:oxidoreductase activity; F:FAD binding	5.925	16.31	24.544	9.8975	43.12	53.016	-0.740249	0.38	FALSE	-1.4026	2.3e-06	TRUE	-1.11106	8.7e-05	TRUE
jgi|PleosPC9_1|61631|e_gw1.10.520.1	61631	darkslateblue	XP_036626381.1uncharacterized protein PC9H_002118 [Pleurotus ostreatus]	339	20	3.45e-239	82.25	0	0	0	0	0	IPR002347 (PRINTS); G3DSA:3.40.50.720 (GENE3D); IPR002347 (PFAM); PTHR43157 (PANTHER); PTHR43157:SF11 (PANTHER); IPR016040 (SUPERFAMILY)	no GO terms	no GO terms	13.6025	5.758	4.598	15.2925	11.2975	10.866	-0.168952	0.55	FALSE	-0.972364	5.5e-08	TRUE	-1.24074	5.2e-13	TRUE
jgi|PleosPC9_1|116255|estExt_fgenesh1_kg.C_50525	116255	black	XP_036628771.1uncharacterized protein PC9H_009885 [Pleurotus ostreatus]	418	20	5.9e-296	88.84	1	F:GO:0030246	F:carbohydrate binding	0	0	IPR000772 (SMART); G3DSA:2.80.10.50 (GENE3D); G3DSA:2.80.10.50 (GENE3D); IPR000772 (PFAM); G3DSA:4.10.1090.10 (GENE3D); PTHR33069:SF7 (PANTHER); PTHR33069 (PANTHER); IPR000772 (PROSITE_PROFILES); cd00161 (CDD); IPR000772 (SUPERFAMILY)	no GO terms	no GO terms	7.8525	23.412	37.324	9.8375	74.26	142.562	-0.32514	0.82	FALSE	-1.66534	2.4e-09	TRUE	-1.93341	1.1e-13	TRUE
jgi|PleosPC9_1|57489|e_gw1.6.743.1	57489	coral1	KDQ25511.1carbohydrate esterase family 8 protein [Pleurotus ostreatus PC15]	251	20	3.14e-162	85.83	6	P:GO:0042545; P:GO:0045490; F:GO:0016829; F:GO:0030599; F:GO:0045330; C:GO:0005618	P:cell wall modification; P:pectin catabolic process; F:lyase activity; F:pectinesterase activity; F:aspartyl esterase activity; C:cell wall	EC:3.1.1.11; EC:4	Pectinesterase; Lyases	IPR012334 (G3DSA:2.160.20.GENE3D); IPR000070 (PFAM); PTHR31321 (PANTHER); PTHR31321:SF35 (PANTHER); IPR011050 (SUPERFAMILY)	P:GO:0042545; F:GO:0030599; C:GO:0005618	P:cell wall modification; F:pectinesterase activity; C:cell wall	61.645	43.918	19.282	43.8325	110.26	79.168	0.491983	0.036	TRUE	-1.32803	6.9e-19	TRUE	-2.03766	3e-45	TRUE
jgi|PleosPC9_1|132186|estExt_genemark.C_10127	132186	black	XP_036637039.1uncharacterized protein PC9H_001544 [Pleurotus ostreatus]	145	20	1.81e-99	82.95	1	C:GO:0005576	C:extracellular region	0	0	IPR010829 (PFAM); IPR009009 (G3DSA:2.40.40.GENE3D); IPR009009 (SUPERFAMILY)	no GO terms	no GO terms	4.145	6.318	7.886	9.01	37.965	99.972	-1.12016	0.3	FALSE	-2.58713	6.6e-06	TRUE	-3.66416	1.9e-12	TRUE
jgi|PleosPC9_1|117440|estExt_fgenesh1_kg.C_160086	117440	darkslateblue	KDQ27136.1hypothetical protein PLEOSDRAFT_1113350 [Pleurotus ostreatus PC15]	523	20	0	89.62	4	P:GO:0008643; P:GO:0055085; F:GO:0022857; C:GO:0016020	P:carbohydrate transport; P:transmembrane transport; F:transmembrane transporter activity; C:membrane	0	0	IPR003663 (PRINTS); G3DSA:1.20.1250.20 (GENE3D); G3DSA:1.20.1250.20 (GENE3D); IPR005828 (PFAM); IPR003663 (TIGRFAM); mobidb-lite (MOBIDB_LITE); PTHR23500 (PANTHER); PTHR23500:SF320 (PANTHER); IPR005829 (PROSITE_PATTERNS); IPR005829 (PROSITE_PATTERNS); IPR020846 (PROSITE_PROFILES); IPR020846 (CDD); IPR020846 (SUPERFAMILY)	P:GO:0055085; F:GO:0005215; F:GO:0022857; F:GO:0022857; C:GO:0016020; C:GO:0016020	P:transmembrane transport; F:transporter activity; F:transmembrane transporter activity; F:transmembrane transporter activity; C:membrane; C:membrane	550.94	262.596	220.374	504.925	557.778	477.954	0.125826	0.62	FALSE	-1.08684	5.7e-18	TRUE	-1.11692	7.3e-21	TRUE
jgi|PleosPC9_1|61738|e_gw1.10.249.1	61738	darkslateblue	KDQ23294.1glycoside hydrolase family 12 protein [Pleurotus ostreatus PC15]	280	20	2.16e-176	83.11	3	P:GO:0000272; F:GO:0008810; F:GO:0030246	P:polysaccharide catabolic process; F:cellulase activity; F:carbohydrate binding	EC:3.2.1.4	Cellulase	IPR013319 (G3DSA:2.60.120.GENE3D); IPR002594 (PFAM); PTHR34002 (PANTHER); IPR013320 (SUPERFAMILY)	P:GO:0000272; F:GO:0004553; F:GO:0008810	P:polysaccharide catabolic process; F:hydrolase activity, hydrolyzing O-glycosyl compounds; F:cellulase activity	34.93	6.812	2.16	65.8475	20.9025	26.09	-0.914662	0.054	FALSE	-1.61753	0.00013	TRUE	-3.59439	5.1e-20	TRUE
jgi|PleosPC9_1|45484|e_gw1.1.31.1	45484	coral1	XP_036636181.1uncharacterized protein PC9H_000681 [Pleurotus ostreatus]	982	20	0	76.65	2	F:GO:0016810; C:GO:0016020	F:hydrolase activity, acting on carbon-nitrogen (but not peptide) bonds; C:membrane	EC:3.5	Acting on carbon-nitrogen bonds, other than peptide bonds	IPR011059 (G3DSA:2.30.40.GENE3D); IPR011059 (G3DSA:2.30.40.GENE3D); G3DSA:3.20.20.140 (GENE3D); G3DSA:3.20.20.140 (GENE3D); mobidb-lite (MOBIDB_LITE); PTHR43668 (PANTHER); PTHR43668:SF3 (PANTHER); IPR011059 (SUPERFAMILY); IPR032466 (SUPERFAMILY)	F:GO:0016810	F:hydrolase activity, acting on carbon-nitrogen (but not peptide) bonds	146.64	62.566	51.19	53.1225	202.31	139.934	1.46488	0.00066	TRUE	-1.69312	2.4e-09	TRUE	-1.45081	7.1e-08	TRUE
jgi|PleosPC9_1|117051|estExt_fgenesh1_kg.C_100164	117051	coral1	XP_036626387.1uncharacterized protein PC9H_002124 [Pleurotus ostreatus]	330	20	8.58e-224	86.16	1	C:GO:0016020	C:membrane	0	0	PTHR40465 (PANTHER)	no GO terms	no GO terms	38.2025	26.776	22.58	32.1525	61.27	55.86	0.248736	0.14	FALSE	-1.19424	5.9e-31	TRUE	-1.30677	5.3e-40	TRUE
jgi|PleosPC9_1|89918|fgenesh1_kg.16___12___jgi|PleosPC15_1|159035|genemark.6900_g	89918	darkslateblue	KDQ27053.1hypothetical protein PLEOSDRAFT_159035 [Pleurotus ostreatus PC15]	386	20	1.63e-279	84.23	2	P:GO:0005975; F:GO:0016787	P:carbohydrate metabolic process; F:hydrolase activity	EC:3	Hydrolases	G3DSA:1.50.10.20 (GENE3D); IPR005198 (PFAM); IPR005198 (PANTHER); IPR008928 (SUPERFAMILY)	F:GO:0003824	F:catalytic activity	12.98	10.276	6.56	20.6225	27.6475	23.572	-0.667929	0.00083	TRUE	-1.42787	1.1e-16	TRUE	-1.84531	7.2e-29	TRUE
jgi|PleosPC9_1|114585|estExt_fgenesh1_kg.C_11398	114585	coral1	KDQ32537.1glycoside hydrolase family 92 protein [Pleurotus ostreatus PC15]	804	20	0	91.13	3	P:GO:0005975; F:GO:0016787; F:GO:0030246	P:carbohydrate metabolic process; F:hydrolase activity; F:carbohydrate binding	EC:3	Hydrolases	IPR014718 (G3DSA:2.70.98.GENE3D); IPR005887 (TIGRFAM); G3DSA:3.30.2080.10 (GENE3D); G3DSA:1.20.1050.60 (GENE3D); IPR012939 (PFAM); PTHR12143 (PANTHER); PTHR12143:SF28 (PANTHER); IPR008928 (SUPERFAMILY)	P:GO:0005975; F:GO:0003824; F:GO:0030246	P:carbohydrate metabolic process; F:catalytic activity; F:carbohydrate binding	82.15	83.022	55.16	76.3125	195.65	150.572	0.106341	0.61	FALSE	-1.23671	7.7e-24	TRUE	-1.44876	1.7e-35	TRUE
jgi|PleosPC9_1|117302|estExt_fgenesh1_kg.C_130135	117302	black	XP_036628082.1uncharacterized protein PC9H_011214 [Pleurotus ostreatus]	497	20	0	79.11	8	P:GO:0006235; P:GO:0006526; P:GO:0006633; P:GO:0006635; F:GO:0004497; F:GO:0005506; F:GO:0016705; F:GO:0020037	P:dTTP biosynthetic process; P:arginine biosynthetic process; P:fatty acid biosynthetic process; P:fatty acid beta-oxidation; F:monooxygenase activity; F:iron ion binding; F:oxidoreductase activity, acting on paired donors, with incorporation or reduction of molecular oxygen; F:heme binding	EC:1.14	Acting on paired donors, with incorporation or reduction of molecular oxygen. The oxygen incorporated need not be derived from O(2)	IPR002401 (PRINTS); IPR001128 (PFAM); G3DSA:1.10.630.10 (GENE3D); PTHR24279 (PANTHER); PTHR24279:SF83 (PANTHER); IPR017972 (PROSITE_PATTERNS); IPR001128 (SUPERFAMILY)	P:GO:0055114; F:GO:0005506; F:GO:0016705; F:GO:0020037	P:obsolete oxidation-reduction process; F:iron ion binding; F:oxidoreductase activity, acting on paired donors, with incorporation or reduction of molecular oxygen; F:heme binding	29.905	46.068	47.316	18.82	127.323	150.152	0.66812	0.03	TRUE	-1.46665	2e-08	TRUE	-1.66602	1.1e-11	TRUE
jgi|PleosPC9_1|88956|fgenesh1_kg.10___151___jgi|PleosPC15_1|174805|estExt_genemark.C_100338	88956	darkslateblue	XP_036626367.1uncharacterized protein PC9H_002104 [Pleurotus ostreatus]	192	20	8.06e-117	65.97	2	C:GO:0016020; C:GO:0016020	C:membrane; C:membrane	0	0	no IPS match	no IPS match	no IPS match	6.445	3.012	3.674	4.94	7.0225	7.798	0.383669	0.8	FALSE	-1.22126	1e-07	TRUE	-1.08575	6.5e-07	TRUE
jgi|PleosPC9_1|44013|e_gw1.1.3321.1	44013	black	XP_036635978.1uncharacterized protein PC9H_000478 [Pleurotus ostreatus]	305	20	1.08e-218	88.14	2	P:GO:0006629; F:GO:0016787	P:lipid metabolic process; F:hydrolase activity	EC:3	Hydrolases	IPR002921 (PFAM); IPR029058 (G3DSA:3.40.50.GENE3D); PTHR21493:SF161 (PANTHER); PTHR21493 (PANTHER); cd00519 (CDD); IPR029058 (SUPERFAMILY)	P:GO:0006629	P:lipid metabolic process	13.0225	69.254	30.172	20.0225	236.625	211.028	-0.620616	0.55	FALSE	-1.77263	2e-10	TRUE	-2.80615	2e-27	TRUE
jgi|PleosPC9_1|110536|estExt_fgenesh1_pg.C_70001	110536	coral1	XP_036627209.1uncharacterized protein PC9H_011874 [Pleurotus ostreatus]	291	20	1.2e-170	79.45	0	0	0	0	0	IPR002347 (PRINTS); IPR002347 (PRINTS); G3DSA:3.40.50.720 (GENE3D); PF13561 (PFAM); PTHR43558:SF4 (PANTHER); PTHR43558 (PANTHER); IPR016040 (SUPERFAMILY)	no GO terms	no GO terms	19.63	15.98	6.386	23.8725	64.355	79.25	-0.282289	0.68	FALSE	-2.00978	7.6e-08	TRUE	-3.63343	6.4e-26	TRUE
jgi|PleosPC9_1|75106|estExt_Genewise1.C_3110004	75106	black	---NA---	66	0	0	0	0	0	0	0	0	no IPS match	no IPS match	no IPS match	146.71	259.602	265.338	172.392	652.388	535.43	-0.23273	0.47	FALSE	-1.32943	7.5e-26	TRUE	-1.01287	3.7e-17	TRUE
jgi|PleosPC9_1|94793|fgenesh1_pm.3___613	94793	darkslateblue	XP_036630831.1uncharacterized protein PC9H_007683 [Pleurotus ostreatus]	621	20	0	85.26	3	P:GO:0031222; P:GO:0046373; F:GO:0046556	P:arabinan catabolic process; P:L-arabinose metabolic process; F:alpha-L-arabinofuranosidase activity	EC:3.2.1.55	Non-reducing end alpha-L-arabinofuranosidase	IPR010720 (SMART); IPR008979 (G3DSA:2.60.120.GENE3D); IPR010720 (PFAM); G3DSA:2.60.40.1180 (GENE3D); G3DSA:3.20.20.80 (GENE3D); PTHR31776:SF9 (PANTHER); PTHR31776 (PANTHER); IPR017853 (SUPERFAMILY)	P:GO:0046373; F:GO:0046556	P:L-arabinose metabolic process; F:alpha-L-arabinofuranosidase activity	35.8625	20.406	8.766	50	44.1275	22.368	-0.479452	0.023	TRUE	-1.11268	1.2e-08	TRUE	-1.35145	2.9e-13	TRUE
jgi|PleosPC9_1|69255|estExt_Genewise1.C_11725	69255	coral1	XP_036636395.1uncharacterized protein PC9H_000897 [Pleurotus ostreatus]	293	20	1.65e-210	77.01	0	0	0	0	0	G3DSA:3.30.710.10 (GENE3D); mobidb-lite (MOBIDB_LITE); mobidb-lite (MOBIDB_LITE)	no GO terms	no GO terms	207.442	200.322	162.92	222.637	389.603	321.364	-0.101985	0.94	FALSE	-0.959682	3.5e-31	TRUE	-0.980045	3.1e-35	TRUE
jgi|PleosPC9_1|114502|estExt_fgenesh1_kg.C_11142	114502	black	XP_036635902.1uncharacterized protein PC9H_000400 [Pleurotus ostreatus]	718	20	0	62.57	1	C:GO:0016020	C:membrane	0	0	mobidb-lite (MOBIDB_LITE); mobidb-lite (MOBIDB_LITE); mobidb-lite (MOBIDB_LITE); mobidb-lite (MOBIDB_LITE); mobidb-lite (MOBIDB_LITE)	no GO terms	no GO terms	19.8725	25.698	23.382	37.8	65.9575	53.404	-0.927613	1.5e-10	TRUE	-1.35988	7.2e-34	TRUE	-1.19155	3e-29	TRUE
jgi|PleosPC9_1|84195|fgenesh1_kg.3___100___jgi|PleosPC15_1|158716|genemark.6581_g	84195	darkslateblue	XP_036630300.1uncharacterized protein PC9H_007145 [Pleurotus ostreatus]	260	20	9e-163	67.75	3	P:GO:0005975; F:GO:0004553; F:GO:0016787	P:carbohydrate metabolic process; F:hydrolase activity, hydrolyzing O-glycosyl compounds; F:hydrolase activity	0	0	G3DSA:2.60.120.200 (GENE3D)	no GO terms	no GO terms	82.78	26.488	11.77	109.493	53.7225	42.296	-0.403478	0.14	FALSE	-1.02019	0.00046	TRUE	-1.84541	7e-12	TRUE
jgi|PleosPC9_1|78619|estExt_Genewise1Plus.C_50585	78619	darkslateblue	XP_036628400.1uncharacterized protein PC9H_009510 [Pleurotus ostreatus]	239	20	5.15e-167	88.78	1	F:GO:0016787	F:hydrolase activity	EC:3	Hydrolases	IPR013830 (PFAM); G3DSA:3.40.50.1110 (GENE3D); PTHR43695:SF1 (PANTHER); PTHR43695 (PANTHER); cd01821 (CDD); IPR013830 (SUPERFAMILY)	no GO terms	no GO terms	48.88	28.834	13.054	57.96	94.3775	56.126	-0.245813	0.23	FALSE	-1.71067	1.2e-21	TRUE	-2.10418	2.1e-34	TRUE
jgi|PleosPC9_1|63567|e_gw1.13.75.1	63567	coral1	XP_036627963.1uncharacterized protein PC9H_011095 [Pleurotus ostreatus]	541	20	0	83.42	5	P:GO:0006119; F:GO:0004497; F:GO:0005506; F:GO:0016705; F:GO:0020037	P:oxidative phosphorylation; F:monooxygenase activity; F:iron ion binding; F:oxidoreductase activity, acting on paired donors, with incorporation or reduction of molecular oxygen; F:heme binding	EC:1.14	Acting on paired donors, with incorporation or reduction of molecular oxygen. The oxygen incorporated need not be derived from O(2)	IPR001128 (PRINTS); IPR002401 (PRINTS); G3DSA:1.10.630.10 (GENE3D); IPR001128 (PFAM); PTHR24305:SF123 (PANTHER); PTHR24305 (PANTHER); IPR001128 (SUPERFAMILY)	P:GO:0055114; F:GO:0005506; F:GO:0016705; F:GO:0020037	P:obsolete oxidation-reduction process; F:iron ion binding; F:oxidoreductase activity, acting on paired donors, with incorporation or reduction of molecular oxygen; F:heme binding	45.295	24.732	5.04	17.4075	81.5225	44.166	1.37964	9.3e-07	TRUE	-1.72082	2.8e-14	TRUE	-3.13144	3.4e-49	TRUE
jgi|PleosPC9_1|87785|fgenesh1_kg.7___198___jgi|PleosPC15_1|162183|genemark.10048_g	87785	darkslateblue	XP_036626942.1uncharacterized protein PC9H_011604 [Pleurotus ostreatus]	453	20	0	70.25	1	C:GO:0016020	C:membrane	0	0	G3DSA:1.20.5.100 (GENE3D); IPR008979 (G3DSA:2.60.120.GENE3D); mobidb-lite (MOBIDB_LITE)	no GO terms	no GO terms	24.0025	12.662	8.858	32.3175	27.495	24.956	-0.429131	0.0027	TRUE	-1.11866	1.6e-18	TRUE	-1.49433	1.4e-33	TRUE
jgi|PleosPC9_1|93656|fgenesh1_pm.2___687	93656	darkslateblue	XP_036633275.1uncharacterized protein PC9H_005198 [Pleurotus ostreatus]	368	20	1.67e-272	91.45	2	P:GO:0005975; F:GO:0016787	P:carbohydrate metabolic process; F:hydrolase activity	EC:3	Hydrolases	IPR010905 (PFAM); G3DSA:1.50.10.10 (GENE3D); PTHR33886 (PANTHER); PTHR33886:SF6 (PANTHER); IPR008928 (SUPERFAMILY)	F:GO:0003824	F:catalytic activity	106.355	31.768	13.648	96.3025	74.105	54.03	0.143243	0.72	FALSE	-1.222	3.5e-16	TRUE	-1.98507	9.9e-43	TRUE
jgi|PleosPC9_1|97623|fgenesh1_pm.6___349	97623	coral1	KDQ25717.1glycoside hydrolase family 43 protein [Pleurotus ostreatus PC15]	314	20	6.34e-227	80.42	2	P:GO:0005975; F:GO:0004553	P:carbohydrate metabolic process; F:hydrolase activity, hydrolyzing O-glycosyl compounds	EC:3.2.1	Glycosylases	IPR023296 (G3DSA:2.115.10.GENE3D); IPR006710 (PFAM); PTHR43817:SF2 (PANTHER); PTHR43817 (PANTHER); IPR023296 (SUPERFAMILY)	P:GO:0005975; F:GO:0004553	P:carbohydrate metabolic process; F:hydrolase activity, hydrolyzing O-glycosyl compounds	43.425	20.342	8.856	24.88	112.517	105.056	0.803539	0.35	FALSE	-2.46762	6.8e-11	TRUE	-3.56836	2.3e-24	TRUE
jgi|PleosPC9_1|100039|fgenesh1_pm.13___124	100039	coral1	XP_036628040.1uncharacterized protein PC9H_011172 [Pleurotus ostreatus]	317	20	9.61e-219	89.64	3	P:GO:0000272; F:GO:0030570; C:GO:0005576	P:polysaccharide catabolic process; F:pectate lyase activity; C:extracellular region	EC:4.2.2.2	Pectate lyase	IPR002022 (SMART); IPR002022 (PFAM); IPR012334 (G3DSA:2.160.20.GENE3D); PTHR31683 (PANTHER); PTHR31683:SF57 (PANTHER); IPR011050 (SUPERFAMILY)	no GO terms	no GO terms	373.692	163.516	51.556	97.845	536.46	322.022	1.93328	0.0024	TRUE	-1.71404	0.0001	TRUE	-2.64295	5.6e-11	TRUE
jgi|PleosPC9_1|74125|estExt_Genewise1.C_120428	74125	coral1	XP_036625786.1uncharacterized protein PC9H_002504 [Pleurotus ostreatus]	83	20	5.01e-53	67.99	3	F:GO:0005199; C:GO:0005576; C:GO:0009277	F:structural constituent of cell wall; C:extracellular region; C:fungal-type cell wall	0	0	IPR001338 (PFAM)	F:GO:0005199; C:GO:0009277	F:structural constituent of cell wall; C:fungal-type cell wall	638.503	504.908	345.988	715.09	1334.17	1332.48	-0.163433	0.67	FALSE	-1.40185	1.1e-07	TRUE	-1.94532	3.3e-15	TRUE
jgi|PleosPC9_1|58701|e_gw1.7.796.1	58701	darkslateblue	XP_036626950.1uncharacterized protein PC9H_011612 [Pleurotus ostreatus]	322	20	7.98e-193	65.8	2	F:GO:0008252; F:GO:0046872	F:nucleotidase activity; F:metal ion binding	EC:3.1.3	Acting on ester bonds	IPR002828 (PFAM); IPR002828 (G3DSA:3.40.1210.GENE3D); PTHR30457:SF8 (PANTHER); PTHR30457 (PANTHER); IPR002828 (SUPERFAMILY)	F:GO:0016787	F:hydrolase activity	210.498	98.136	62.156	229.918	228.278	153.994	-0.127313	0.48	FALSE	-1.21793	3.7e-12	TRUE	-1.30891	3.3e-15	TRUE
jgi|PleosPC9_1|70792|estExt_Genewise1.C_30779	70792	darkslateblue	KDQ27635.1hypothetical protein PLEOSDRAFT_1089409 [Pleurotus ostreatus PC15]	234	20	7.94e-156	82.59	0	0	0	0	0	no IPS match	no IPS match	no IPS match	353.635	227.9	241.538	509.13	441.077	483.696	-0.525773	0.0027	TRUE	-0.952631	3.3e-11	TRUE	-1.00185	1.8e-13	TRUE
jgi|PleosPC9_1|90895|fgenesh1_kg.27___28___jgi|PleosPC15_1|47888|fgenesh1_pm.C_scaffold_1000013	90895	coral1	XP_036637213.1uncharacterized protein PC9H_001719 [Pleurotus ostreatus]	304	20	5.4e-223	92.71	2	P:GO:0008152; F:GO:0016787	P:metabolic process; F:hydrolase activity	EC:3	Hydrolases	IPR011234 (PFAM); IPR011234 (G3DSA:3.90.850.GENE3D); PTHR11820 (PANTHER); PTHR11820:SF91 (PANTHER); IPR011234 (SUPERFAMILY)	P:GO:0008152; F:GO:0003824	P:metabolic process; F:catalytic activity	336.218	560.318	296.756	258.98	1745.83	1622.63	0.376554	0.2	FALSE	-1.6396	1.9e-12	TRUE	-2.45099	1.5e-29	TRUE
jgi|PleosPC9_1|89895|fgenesh1_kg.15___138___jgi|PleosPC15_1|51689|fgenesh1_pm.C_scaffold_6000375	89895	darkslateblue	XP_036632419.1uncharacterized protein PC9H_006861 [Pleurotus ostreatus]	348	20	2.52e-250	92.6	3	P:GO:0055085; F:GO:0022857; C:GO:0016020	P:transmembrane transport; F:transmembrane transporter activity; C:membrane	0	0	IPR003663 (PRINTS); G3DSA:1.20.1250.20 (GENE3D); G3DSA:1.20.1250.20 (GENE3D); IPR003663 (TIGRFAM); IPR005828 (PFAM); PTHR23500:SF261 (PANTHER); PTHR23500 (PANTHER); IPR005829 (PROSITE_PATTERNS); IPR005829 (PROSITE_PATTERNS); IPR020846 (PROSITE_PROFILES); IPR020846 (CDD); IPR020846 (SUPERFAMILY)	P:GO:0055085; F:GO:0005215; F:GO:0022857; F:GO:0022857; C:GO:0016020; C:GO:0016020	P:transmembrane transport; F:transporter activity; F:transmembrane transporter activity; F:transmembrane transporter activity; C:membrane; C:membrane	45.7375	18.16	9.554	41.6325	45.2675	31.68	0.135667	0.68	FALSE	-1.31771	3.2e-18	TRUE	-1.7294	1.3e-32	TRUE
jgi|PleosPC9_1|115518|estExt_fgenesh1_kg.C_31046	115518	coral1	XP_036631347.1uncharacterized protein PC9H_008212 [Pleurotus ostreatus]	475	20	0	83.78	0	0	0	0	0	IPR010856 (PFAM); IPR027443 (G3DSA:2.60.120.GENE3D); PTHR30613 (PANTHER); SSF51197 (SUPERFAMILY)	no GO terms	no GO terms	97.9025	101.924	62.88	102.852	254.815	215.19	-0.0711593	0.73	FALSE	-1.32196	2.2e-34	TRUE	-1.77494	2e-66	TRUE
jgi|PleosPC9_1|82846|fgenesh1_kg.1___1368___jgi|PleosPC15_1|21524|e_gw1.1.974.1	82846	darkslateblue	XP_036635643.1uncharacterized protein PC9H_000135 [Pleurotus ostreatus]	378	20	1.08e-248	78.89	5	P:GO:0051560; P:GO:0070588; F:GO:0005262; F:GO:0015292; C:GO:0005743	P:mitochondrial calcium ion homeostasis; P:calcium ion transmembrane transport; F:calcium channel activity; F:uniporter activity; C:mitochondrial inner membrane	0	0	Coil (COILS); IPR006769 (PFAM); G3DSA:3.40.50.300 (GENE3D); mobidb-lite (MOBIDB_LITE); mobidb-lite (MOBIDB_LITE); mobidb-lite (MOBIDB_LITE); PTHR13462 (PANTHER); PTHR13462:SF23 (PANTHER)	no GO terms	no GO terms	9.0975	4.812	4.622	11.41	13.43	12.202	-0.326757	0.31	FALSE	-1.48075	5.4e-15	TRUE	-1.40053	1.8e-14	TRUE
jgi|PleosPC9_1|83595|fgenesh1_kg.2___684___jgi|PleosPC15_1|173423|estExt_genemark.C_40609	83595	darkslateblue	XP_036633274.1uncharacterized protein PC9H_005197 [Pleurotus ostreatus]	552	20	0	86.41	3	P:GO:0055085; F:GO:0022857; C:GO:0016020	P:transmembrane transport; F:transmembrane transporter activity; C:membrane	0	0	IPR011701 (PFAM); G3DSA:1.20.1250.20 (GENE3D); G3DSA:1.20.1250.20 (GENE3D); PTHR43791:SF48 (PANTHER); PTHR43791 (PANTHER); IPR020846 (PROSITE_PROFILES); IPR020846 (CDD); IPR020846 (SUPERFAMILY)	P:GO:0055085; C:GO:0016020	P:transmembrane transport; C:membrane	75.84	41.342	23.24	74.3875	97.9125	72.364	0.0278988	0.9	FALSE	-1.24388	2e-22	TRUE	-1.63866	3.8e-41	TRUE
jgi|PleosPC9_1|86680|fgenesh1_kg.5___374___jgi|PleosPC15_1|34116|e_gw1.8.905.1	86680	darkslateblue	XP_036628571.1uncharacterized protein PC9H_009684 [Pleurotus ostreatus]	365	20	5.7e-242	89.08	4	P:GO:0008643; P:GO:0055085; F:GO:0022857; C:GO:0016020	P:carbohydrate transport; P:transmembrane transport; F:transmembrane transporter activity; C:membrane	0	0	IPR003663 (PRINTS); G3DSA:1.20.1250.20 (GENE3D); G3DSA:1.20.1250.20 (GENE3D); IPR005828 (PFAM); IPR003663 (TIGRFAM); PTHR23500:SF261 (PANTHER); PTHR23500 (PANTHER); IPR005829 (PROSITE_PATTERNS); IPR020846 (PROSITE_PROFILES); IPR020846 (CDD); IPR020846 (SUPERFAMILY)	P:GO:0055085; F:GO:0005215; F:GO:0022857; F:GO:0022857; C:GO:0016020; C:GO:0016020	P:transmembrane transport; F:transporter activity; F:transmembrane transporter activity; F:transmembrane transporter activity; C:membrane; C:membrane	77.865	32.04	10.036	100.67	68.125	49.66	-0.370587	0.039	TRUE	-1.08831	3.2e-10	TRUE	-2.3069	4.6e-44	TRUE
jgi|PleosPC9_1|97588|fgenesh1_pm.6___314	97588	black	KAF4590806.1hypothetical protein EYR40_009403 [Pleurotus pulmonarius]	433	20	1.18e-188	68.19	0	0	0	0	0	G3DSA:2.170.270.10 (GENE3D); G3DSA:2.170.270.10 (GENE3D); SSF82199 (SUPERFAMILY)	no GO terms	no GO terms	5.245	5.644	6.794	9.3	13.11	13.952	-0.826288	3.2e-06	TRUE	-1.21588	7.1e-25	TRUE	-1.03814	1.1e-20	TRUE
jgi|PleosPC9_1|120798|genemark.116_g	120798	coral1	XP_036637050.1uncharacterized protein PC9H_001555 [Pleurotus ostreatus]	534	20	0	59.93	2	F:GO:0003677; C:GO:0005634	F:DNA binding; C:nucleus	0	0	IPR009071 (G3DSA:1.10.30.GENE3D); mobidb-lite (MOBIDB_LITE); mobidb-lite (MOBIDB_LITE); IPR009071 (SUPERFAMILY)	no GO terms	no GO terms	5.86	6.066	3.968	6.475	14.3	11.324	-0.14398	0.97	FALSE	-1.2372	1.2e-17	TRUE	-1.5129	1.7e-25	TRUE
jgi|PleosPC9_1|59965|e_gw1.8.528.1	59965	coral1	XP_036632239.1uncharacterized protein PC9H_006676 [Pleurotus ostreatus]	476	20	0	90.89	3	P:GO:0055085; F:GO:0022857; C:GO:0016020	P:transmembrane transport; F:transmembrane transporter activity; C:membrane	0	0	IPR011701 (PFAM); G3DSA:1.20.1250.20 (GENE3D); G3DSA:1.20.1250.20 (GENE3D); PTHR43791 (PANTHER); PTHR43791:SF15 (PANTHER); IPR020846 (PROSITE_PROFILES); IPR020846 (CDD); IPR020846 (SUPERFAMILY)	P:GO:0055085; C:GO:0016020	P:transmembrane transport; C:membrane	35.61	27.83	19.844	27.7975	57.63	53.584	0.357327	0.17	FALSE	-1.05018	2.4e-09	TRUE	-1.4331	5.8e-18	TRUE
jgi|PleosPC9_1|53731|e_gw1.4.582.1	53731	coral1	XP_036634113.1uncharacterized protein PC9H_003041 [Pleurotus ostreatus]	907	20	0	88.35	0	0	0	0	0	no IPS match	no IPS match	no IPS match	15.7125	12.228	3.502	11.5875	27.485	30.554	0.439343	0.91	FALSE	-1.16846	0.0059	TRUE	-3.12511	8.3e-17	TRUE
jgi|PleosPC9_1|91603|fgenesh1_pm.1___124	91603	darkslateblue	XP_036637030.1uncharacterized protein PC9H_001535 [Pleurotus ostreatus]	292	20	3.63e-215	74.43	0	0	0	0	0	IPR029068 (G3DSA:3.10.180.GENE3D); IPR025870 (PFAM); PTHR40265 (PANTHER); PTHR40265:SF2 (PANTHER)	no GO terms	no GO terms	23.8975	16.316	13	30.43	35.59	38.628	-0.348635	0.012	TRUE	-1.12518	5.5e-13	TRUE	-1.57114	5.2e-26	TRUE
jgi|PleosPC9_1|112934|estExt_fgenesh1_pm.C_60007	112934	darkslateblue	XP_036627876.1uncharacterized protein PC9H_011003 [Pleurotus ostreatus]	655	20	0	83.26	3	P:GO:0005975; F:GO:0003824; C:GO:0016020	P:carbohydrate metabolic process; F:catalytic activity; C:membrane	0	0	IPR012878 (PFAM); G3DSA:1.50.10.10 (GENE3D); PTHR31151 (PANTHER); PTHR31151:SF8 (PANTHER); IPR008928 (SUPERFAMILY)	F:GO:0003824	F:catalytic activity	66.3275	35.168	24.33	92.7825	172.112	95.18	-0.484246	0.003	TRUE	-2.29102	3.8e-62	TRUE	-1.96792	2.9e-51	TRUE
jgi|PleosPC9_1|51760|e_gw1.3.668.1	51760	darkslateblue	XP_036630421.1uncharacterized protein PC9H_007268 [Pleurotus ostreatus]	358	20	3.95e-250	90.11	3	P:GO:0045490; P:GO:0071555; F:GO:0004650	P:pectin catabolic process; P:cell wall organization; F:polygalacturonase activity	EC:3.2.1.15	Endo-polygalacturonase	IPR006626 (SMART); IPR000743 (PFAM); IPR012334 (G3DSA:2.160.20.GENE3D); PTHR31884 (PANTHER); IPR000743 (PROSITE_PATTERNS); IPR011050 (SUPERFAMILY)	P:GO:0005975; F:GO:0004650	P:carbohydrate metabolic process; F:polygalacturonase activity	220.58	38.602	8.8	183.75	167.272	104.228	0.263558	0.91	FALSE	-2.11545	1.2e-08	TRUE	-3.5661	2.4e-25	TRUE
jgi|PleosPC9_1|105369|fgenesh1_pg.5___124	105369	darkslateblue	XP_036628335.1uncharacterized protein PC9H_009444 [Pleurotus ostreatus]	161	20	8.58e-108	86.17	6	P:GO:0009253; P:GO:0016998; P:GO:0019835; P:GO:0042742; F:GO:0003796; C:GO:0030430	P:peptidoglycan catabolic process; P:cell wall macromolecule catabolic process; P:cytolysis; P:defense response to bacterium; F:lysozyme activity; C:host cell cytoplasm	EC:3.2.1.17	Lysozyme	IPR023347 (G3DSA:1.10.530.GENE3D); IPR002196 (PFAM); PTHR38107:SF3 (PANTHER); PTHR38107 (PANTHER); IPR023346 (SUPERFAMILY)	P:GO:0009253; P:GO:0016998; F:GO:0003796	P:peptidoglycan catabolic process; P:cell wall macromolecule catabolic process; F:lysozyme activity	68.39	16.292	3.638	89.3025	43.92	27.486	-0.384915	0.28	FALSE	-1.43071	7.3e-05	TRUE	-2.91748	4.6e-17	TRUE
jgi|PleosPC9_1|82702|fgenesh1_kg.1___1224___jgi|PleosPC15_1|153552|genemark.1417_g	82702	black	XP_036635817.1uncharacterized protein PC9H_000310 [Pleurotus ostreatus]	133	11	3.56e-92	74.9	1	C:GO:0016020	C:membrane	0	0	no IPS match	no IPS match	no IPS match	1.905	8.996	6.864	2.175	18.925	28.34	-0.191224	0.53	FALSE	-1.07294	0.00097	TRUE	-2.04572	5e-12	TRUE
jgi|PleosPC9_1|116926|estExt_fgenesh1_kg.C_90192	116926	coral1	XP_036629404.1uncharacterized protein PC9H_008466 [Pleurotus ostreatus]	339	20	1.29e-234	89.19	7	P:GO:0042545; P:GO:0045490; F:GO:0016829; F:GO:0030599; F:GO:0045330; C:GO:0005576; C:GO:0005618	P:cell wall modification; P:pectin catabolic process; F:lyase activity; F:pectinesterase activity; F:aspartyl esterase activity; C:extracellular region; C:cell wall	EC:3.1.1.11; EC:4	Pectinesterase; Lyases	IPR000070 (PFAM); IPR012334 (G3DSA:2.160.20.GENE3D); PTHR31321 (PANTHER); IPR033131 (PROSITE_PATTERNS); IPR011050 (SUPERFAMILY)	P:GO:0042545; F:GO:0030599; C:GO:0005618	P:cell wall modification; F:pectinesterase activity; C:cell wall	79.505	73.096	42.916	66.875	282.673	217.378	0.249579	0.6	FALSE	-1.95127	2.5e-13	TRUE	-2.34062	5e-21	TRUE
jgi|PleosPC9_1|117549|estExt_fgenesh1_kg.C_180087	117549	darkslateblue	XP_036629671.1uncharacterized protein PC9H_008735 [Pleurotus ostreatus]	245	20	4.18e-129	77.15	0	0	0	0	0	mobidb-lite (MOBIDB_LITE)	no GO terms	no GO terms	335.955	222.91	158.162	555.3	720.05	727.09	-0.724999	0.0028	TRUE	-1.69164	1.5e-17	TRUE	-2.20073	4.3e-32	TRUE
jgi|PleosPC9_1|115073|estExt_fgenesh1_kg.C_21105	115073	darkslateblue	XP_036633746.1uncharacterized protein PC9H_005684 [Pleurotus ostreatus]	784	20	0	91.15	2	P:GO:0005975; F:GO:0004553	P:carbohydrate metabolic process; F:hydrolase activity, hydrolyzing O-glycosyl compounds	EC:3.2.1	Glycosylases	IPR001764 (PRINTS); IPR026891 (SMART); IPR002772 (PFAM); IPR002772 (G3DSA:3.40.50.GENE3D); IPR001764 (G3DSA:3.20.20.GENE3D); IPR013783 (G3DSA:2.60.40.GENE3D); IPR026891 (PFAM); IPR001764 (PFAM); PTHR30620 (PANTHER); IPR002772 (SUPERFAMILY); IPR017853 (SUPERFAMILY)	P:GO:0005975; F:GO:0004553	P:carbohydrate metabolic process; F:hydrolase activity, hydrolyzing O-glycosyl compounds	87.33	44.596	30.79	129.523	94.0775	80.778	-0.568653	0.022	TRUE	-1.07694	1.4e-06	TRUE	-1.3915	2.4e-11	TRUE
jgi|PleosPC9_1|61773|e_gw1.10.801.1	61773	coral1	XP_036626521.1uncharacterized protein PC9H_002259 [Pleurotus ostreatus]	314	20	1.02e-232	85.45	2	F:GO:0016788; C:GO:0016020	F:hydrolase activity, acting on ester bonds; C:membrane	EC:3.1	Acting on ester bonds	IPR001087 (PFAM); G3DSA:3.40.50.1110 (GENE3D); PTHR22835:SF434 (PANTHER); PTHR22835 (PANTHER); IPR013830 (SUPERFAMILY)	F:GO:0016788	F:hydrolase activity, acting on ester bonds	52.7975	53.12	32.798	60.4525	232.132	215.166	-0.195332	0.58	FALSE	-2.12762	5e-16	TRUE	-2.71377	1.9e-28	TRUE
jgi|PleosPC9_1|65815|e_gw1.20.160.1	65815	black	KDQ31550.1carbohydrate-binding module family 13 protein [Pleurotus ostreatus PC15]	175	20	6.16e-124	71.39	5	P:GO:0008152; P:GO:0045493; F:GO:0016787; F:GO:0016798; F:GO:0030246	P:metabolic process; P:xylan catabolic process; F:hydrolase activity; F:hydrolase activity, acting on glycosyl bonds; F:carbohydrate binding	0	0	IPR000772 (SMART); G3DSA:2.80.10.50 (GENE3D); IPR000772 (PFAM); G3DSA:2.80.10.50 (GENE3D); G3DSA:2.80.10.50 (GENE3D); G3DSA:2.80.10.50 (GENE3D); IPR000772 (PROSITE_PROFILES); cd00161 (CDD); IPR000772 (SUPERFAMILY)	no GO terms	no GO terms	15.3325	52.41	43.644	22.73	268.53	287.214	-0.568005	0.57	FALSE	-2.35717	5.2e-20	TRUE	-2.71827	2.8e-29	TRUE
jgi|PleosPC9_1|85526|fgenesh1_kg.4___335___jgi|PleosPC15_1|24621|e_gw1.3.2392.1	85526	darkslateblue	XP_036634901.1uncharacterized protein PC9H_003836 [Pleurotus ostreatus]	812	20	0	85.76	6	P:GO:0005975; F:GO:0004553; F:GO:0005515; F:GO:0030248; C:GO:0000139; C:GO:0005576	P:carbohydrate metabolic process; F:hydrolase activity, hydrolyzing O-glycosyl compounds; F:protein binding; F:cellulose binding; C:Golgi membrane; C:extracellular region	EC:3.2.1	Glycosylases	IPR000254 (SMART); IPR015943 (G3DSA:2.130.10.GENE3D); IPR015943 (G3DSA:2.130.10.GENE3D); IPR000254 (PFAM); mobidb-lite (MOBIDB_LITE); PTHR43739 (PANTHER); PTHR43739:SF2 (PANTHER); IPR000254 (PROSITE_PATTERNS); IPR000254 (PRODOM); IPR000254 (PROSITE_PROFILES); cd15482 (CDD); IPR000254 (SUPERFAMILY); SSF110296 (SUPERFAMILY); SSF110296 (SUPERFAMILY)	P:GO:0005975; F:GO:0004553; F:GO:0005515; F:GO:0030248; C:GO:0005576	P:carbohydrate metabolic process; F:hydrolase activity, hydrolyzing O-glycosyl compounds; F:protein binding; F:cellulose binding; C:extracellular region	16.18	3.754	2.072	27.52	8.0675	7.22	-0.766269	0.0084	TRUE	-1.10369	0.00076	TRUE	-1.80097	3e-09	TRUE
jgi|PleosPC9_1|80285|estExt_Genewise1Plus.C_110209	80285	coral1	XP_036631517.1uncharacterized protein PC9H_005941 [Pleurotus ostreatus]	183	20	2.53e-111	81.27	0	0	0	0	0	IPR021054 (PFAM); PTHR38123:SF4 (PANTHER); PTHR38123 (PANTHER)	no GO terms	no GO terms	1364.89	1802.43	777.12	1490.33	5569.17	4402.96	-0.126847	0.88	FALSE	-1.62752	4.1e-11	TRUE	-2.50226	7.9e-28	TRUE
jgi|PleosPC9_1|134422|estExt_genemark.C_130058	134422	coral1	KDQ25322.1hypothetical protein PLEOSDRAFT_1090006 [Pleurotus ostreatus PC15]	449	20	0	84.49	1	C:GO:0016020	C:membrane	0	0	IPR029033 (G3DSA:3.40.50.GENE3D); mobidb-lite (MOBIDB_LITE); PTHR11567 (PANTHER); PTHR11567:SF148 (PANTHER); IPR029033 (SUPERFAMILY)	no GO terms	no GO terms	234.708	233.848	187.1	180.995	545.108	428.562	0.374914	0.0038	TRUE	-1.22097	1.2e-24	TRUE	-1.19569	2.7e-26	TRUE
jgi|PleosPC9_1|95791|fgenesh1_pm.4___457	95791	coral1	KDQ30715.1glycoside hydrolase family 5 protein [Pleurotus ostreatus PC15]	410	20	0	87.51	2	P:GO:0046355; F:GO:0016985	P:mannan catabolic process; F:mannan endo-1,4-beta-mannosidase activity	EC:3.2.1.25; EC:3.2.1.78	Beta-mannosidase; Mannan endo-1,4-beta-mannosidase	G3DSA:3.20.20.80 (GENE3D); IPR001547 (PFAM); PTHR31451 (PANTHER); PTHR31451:SF22 (PANTHER); IPR017853 (SUPERFAMILY)	P:GO:0005975; F:GO:0004553	P:carbohydrate metabolic process; F:hydrolase activity, hydrolyzing O-glycosyl compounds	49.665	48.794	26.732	47.2725	96.635	77.464	0.0712283	0.85	FALSE	-0.985842	8.5e-06	TRUE	-1.53496	9.2e-14	TRUE
jgi|PleosPC9_1|87354|fgenesh1_kg.6___322___jgi|PleosPC15_1|31403|e_gw1.7.307.1	87354	darkslateblue	XP_036627496.1uncharacterized protein PC9H_010620 [Pleurotus ostreatus]	1039	20	0	88.49	3	P:GO:0005975; F:GO:0004565; C:GO:0016020	P:carbohydrate metabolic process; F:beta-galactosidase activity; C:membrane	EC:3.2.1.23	Beta-galactosidase	IPR001944 (PRINTS); IPR018954 (SMART); G3DSA:3.20.20.80 (GENE3D); IPR025972 (PFAM); IPR018954 (G3DSA:2.102.20.GENE3D); IPR025972 (G3DSA:2.60.390.GENE3D); IPR008979 (G3DSA:2.60.120.GENE3D); IPR008979 (G3DSA:2.60.120.GENE3D); IPR031330 (PFAM); IPR018954 (PFAM); IPR025300 (PFAM); IPR001944 (PANTHER); PTHR23421:SF85 (PANTHER); IPR008979 (SUPERFAMILY); IPR017853 (SUPERFAMILY); SSF51011 (SUPERFAMILY); …	P:GO:0005975; F:GO:0004553	P:carbohydrate metabolic process; F:hydrolase activity, hydrolyzing O-glycosyl compounds	152.737	73.162	40.422	244.088	242.038	142.302	-0.676344	0.0001	TRUE	-1.72606	7e-28	TRUE	-1.81574	3.7e-34	TRUE
jgi|PleosPC9_1|117581|estExt_fgenesh1_kg.C_190046	117581	black	---NA---	51	0	0	0	0	0	0	0	0	no IPS match	no IPS match	no IPS match	8.0525	6.32	11.508	11.41	27.6325	29.848	-0.50279	0.15	FALSE	-2.12837	2.5e-25	TRUE	-1.375	4.1e-13	TRUE
jgi|PleosPC9_1|61232|e_gw1.9.387.1	61232	darkslateblue	XP_036629242.1uncharacterized protein PC9H_008300 [Pleurotus ostreatus]	703	20	0	86.69	2	P:GO:0005975; F:GO:0004553	P:carbohydrate metabolic process; F:hydrolase activity, hydrolyzing O-glycosyl compounds	EC:3.2.1	Glycosylases	IPR001764 (PRINTS); IPR026891 (SMART); IPR001764 (G3DSA:3.20.20.GENE3D); IPR001764 (PFAM); IPR002772 (G3DSA:3.40.50.GENE3D); IPR026891 (PFAM); IPR002772 (PFAM); IPR013783 (G3DSA:2.60.40.GENE3D); PTHR42715 (PANTHER); PTHR42715:SF7 (PANTHER); IPR017853 (SUPERFAMILY); IPR002772 (SUPERFAMILY)	P:GO:0005975; F:GO:0004553	P:carbohydrate metabolic process; F:hydrolase activity, hydrolyzing O-glycosyl compounds	187.388	86.668	64.886	331.59	216.885	193.618	-0.823376	0.001	TRUE	-1.32336	4e-09	TRUE	-1.57723	9.8e-14	TRUE
jgi|PleosPC9_1|55443|e_gw1.5.218.1	55443	coral1	XP_036628782.1uncharacterized protein PC9H_009896 [Pleurotus ostreatus]	542	20	0	84.29	1	F:GO:0016787	F:hydrolase activity	EC:3	Hydrolases	IPR002018 (PFAM); IPR029058 (G3DSA:3.40.50.GENE3D); PTHR11559:SF313 (PANTHER); PTHR11559 (PANTHER); IPR019826 (PROSITE_PATTERNS); IPR029058 (SUPERFAMILY)	no GO terms	no GO terms	109.86	188.424	75.414	57.575	446.678	262.664	0.932152	1.4e-05	TRUE	-1.24525	3.4e-11	TRUE	-1.80031	1.4e-24	TRUE
jgi|PleosPC9_1|82769|fgenesh1_kg.1___1291___jgi|PleosPC15_1|153628|genemark.1493_g	82769	coral1	XP_036635732.1uncharacterized protein PC9H_000225 [Pleurotus ostreatus]	446	20	0	76.09	2	P:GO:0005975; F:GO:0004650	P:carbohydrate metabolic process; F:polygalacturonase activity	EC:3.2.1.15	Endo-polygalacturonase	IPR012334 (G3DSA:2.160.20.GENE3D); IPR000743 (PFAM); mobidb-lite (MOBIDB_LITE); PTHR31736 (PANTHER); IPR011050 (SUPERFAMILY)	P:GO:0005975; F:GO:0004650	P:carbohydrate metabolic process; F:polygalacturonase activity	30.355	34.242	18.264	30.895	110.355	82.59	-0.0254392	0.95	FALSE	-1.68831	1.3e-22	TRUE	-2.17696	2.2e-40	TRUE
jgi|PleosPC9_1|82044|fgenesh1_kg.1___566___jgi|PleosPC15_1|48269|fgenesh1_pm.C_scaffold_1000394	82044	darkslateblue	XP_036636514.1uncharacterized protein PC9H_001017 [Pleurotus ostreatus]	381	20	8.33e-264	83.97	2	F:GO:0016829; C:GO:0016020	F:lyase activity; C:membrane	EC:4	Lyases	IPR012334 (G3DSA:2.160.20.GENE3D); IPR012334 (G3DSA:2.160.20.GENE3D); mobidb-lite (MOBIDB_LITE); PTHR42970 (PANTHER); PTHR42970:SF1 (PANTHER); IPR011050 (SUPERFAMILY)	no GO terms	no GO terms	36.3	7.292	2.938	41.13	18.7875	17.336	-0.180222	0.53	FALSE	-1.36539	0.00068	TRUE	-2.56086	3.3e-12	TRUE
jgi|PleosPC9_1|117534|estExt_fgenesh1_kg.C_180049	117534	coral1	XP_036629723.1uncharacterized protein PC9H_008787 [Pleurotus ostreatus]	447	20	8.38e-268	82.93	3	P:GO:0005975; F:GO:0052692; C:GO:0016020	P:carbohydrate metabolic process; F:raffinose alpha-galactosidase activity; C:membrane	EC:3.2.1.22	Alpha-galactosidase	IPR002241 (PRINTS); G3DSA:2.60.40.1180 (GENE3D); IPR002241 (PFAM); IPR013785 (G3DSA:3.20.20.GENE3D); PTHR11452 (PANTHER); IPR002241 (CDD); SSF51011 (SUPERFAMILY); IPR017853 (SUPERFAMILY)	P:GO:0005975; F:GO:0003824; F:GO:0004553	P:carbohydrate metabolic process; F:catalytic activity; F:hydrolase activity, hydrolyzing O-glycosyl compounds	32.365	32.668	24.58	43.08	83.94	75.832	-0.412584	0.035	TRUE	-1.36148	4.8e-15	TRUE	-1.62532	3.1e-23	TRUE
jgi|PleosPC9_1|89898|fgenesh1_kg.15___141___jgi|PleosPC15_1|31126|e_gw1.6.1040.1	89898	coral1	XP_036632422.1uncharacterized protein PC9H_006864 [Pleurotus ostreatus]	439	20	0	81.2	0	0	0	0	0	IPR017996 (PFAM); IPR011042 (G3DSA:2.120.10.GENE3D); IPR017996 (PANTHER); SSF101898 (SUPERFAMILY)	no GO terms	no GO terms	36.0325	45.334	34.568	39.61	105.665	106.032	-0.136566	0.78	FALSE	-1.22083	2.9e-10	TRUE	-1.61699	6.6e-19	TRUE
jgi|PleosPC9_1|44086|e_gw1.1.497.1	44086	coral1	XP_036637046.1uncharacterized protein PC9H_001551 [Pleurotus ostreatus]	143	20	1.18e-92	85.13	1	C:GO:0005576	C:extracellular region	0	0	IPR010829 (PFAM); IPR009009 (G3DSA:2.40.40.GENE3D); IPR009009 (SUPERFAMILY)	no GO terms	no GO terms	696.783	229.622	135.708	327.945	2198.62	2637.79	1.08725	0.27	FALSE	-3.25927	4.7e-13	TRUE	-4.28075	1.8e-24	TRUE
jgi|PleosPC9_1|59334|e_gw1.7.1087.1	59334	darkslateblue	KDQ23801.1glycoside hydrolase family 28 protein [Pleurotus ostreatus PC15]	443	20	0	85.24	4	P:GO:0005975; P:GO:0071555; F:GO:0004650; F:GO:0016829	P:carbohydrate metabolic process; P:cell wall organization; F:polygalacturonase activity; F:lyase activity	EC:4; EC:3.2.1.15	Lyases; Endo-polygalacturonase	IPR000743 (PFAM); IPR012334 (G3DSA:2.160.20.GENE3D); PTHR31736 (PANTHER); PTHR31736:SF13 (PANTHER); IPR011050 (SUPERFAMILY)	P:GO:0005975; F:GO:0004650	P:carbohydrate metabolic process; F:polygalacturonase activity	79.71	18.266	6.136	107.047	101.457	61.788	-0.425418	0.15	FALSE	-2.47364	3.7e-22	TRUE	-3.33196	8e-43	TRUE
jgi|PleosPC9_1|86641|fgenesh1_kg.5___335___jgi|PleosPC15_1|52411|fgenesh1_pm.C_scaffold_8000239	86641	black	XP_036628530.1uncharacterized protein PC9H_009643 [Pleurotus ostreatus]	508	20	0	80.69	0	0	0	0	0	no IPS match	no IPS match	no IPS match	4.715	5.95	5.114	7.1875	15.2075	10.74	-0.608232	0.057	FALSE	-1.35382	5.8e-12	TRUE	-1.07047	2.2e-08	TRUE
jgi|PleosPC9_1|96691|fgenesh1_pm.5___196	96691	coral1	KDQ24407.1glycoside hydrolase family 10 protein [Pleurotus ostreatus PC15]	331	20	1.58e-240	85.49	4	P:GO:0045493; F:GO:0030248; F:GO:0031176; C:GO:0005576	P:xylan catabolic process; F:cellulose binding; F:endo-1,4-beta-xylanase activity; C:extracellular region	EC:3.2.1.8	Endo-1,4-beta-xylanase	IPR001000 (PRINTS); IPR001000 (SMART); G3DSA:3.20.20.80 (GENE3D); IPR001000 (PFAM); PTHR31490 (PANTHER); PTHR31490:SF23 (PANTHER); IPR031158 (PROSITE_PATTERNS); IPR001000 (PROSITE_PROFILES); IPR017853 (SUPERFAMILY)	P:GO:0005975; F:GO:0004553	P:carbohydrate metabolic process; F:hydrolase activity, hydrolyzing O-glycosyl compounds	23.355	33.044	24.178	19.9625	90.2025	76.206	0.226439	0.18	FALSE	-1.44878	5.8e-16	TRUE	-1.65621	5.7e-23	TRUE
jgi|PleosPC9_1|61500|e_gw1.9.303.1	61500	darkslateblue	XP_036629525.1uncharacterized protein PC9H_008588 [Pleurotus ostreatus]	149	20	5.53e-112	75.42	0	0	0	0	0	IPR000772 (PFAM); G3DSA:2.80.10.50 (GENE3D); IPR000772 (SUPERFAMILY)	no GO terms	no GO terms	234.9	70.24	64.18	123.877	161.067	184.256	0.923133	0.016	TRUE	-1.1973	1.2e-05	TRUE	-1.52152	2.1e-09	TRUE
jgi|PleosPC9_1|81719|fgenesh1_kg.1___241___jgi|PleosPC15_1|48048|fgenesh1_pm.C_scaffold_1000173	81719	darkslateblue	KDQ33859.1hypothetical protein PLEOSDRAFT_1073980 [Pleurotus ostreatus PC15]	320	20	9.7e-225	80.84	0	0	0	0	0	IPR002347 (PRINTS); G3DSA:3.40.50.720 (GENE3D); IPR002347 (PFAM); PTHR24320:SF130 (PANTHER); PTHR24320 (PANTHER); IPR016040 (SUPERFAMILY)	no GO terms	no GO terms	5.7075	2.16	2.37	8.835	6.9725	7.03	-0.630371	0.013	TRUE	-1.69064	2.3e-14	TRUE	-1.56864	5.7e-14	TRUE
jgi|PleosPC9_1|86853|fgenesh1_kg.5___547___jgi|PleosPC15_1|161151|genemark.9016_g	86853	coral1	XP_036628783.1uncharacterized protein PC9H_009897 [Pleurotus ostreatus]	523	20	0	78.55	1	F:GO:0016787	F:hydrolase activity	EC:3	Hydrolases	IPR002018 (PFAM); IPR029058 (G3DSA:3.40.50.GENE3D); PTHR43142:SF1 (PANTHER); PTHR43142 (PANTHER); IPR019819 (PROSITE_PATTERNS); IPR019826 (PROSITE_PATTERNS); IPR029058 (SUPERFAMILY)	no GO terms	no GO terms	51.845	85.332	45.482	49.995	191.74	170.104	0.052421	1	FALSE	-1.16799	5.9e-11	TRUE	-1.90305	5.3e-30	TRUE
jgi|PleosPC9_1|88148|fgenesh1_kg.8___131___jgi|PleosPC15_1|159191|genemark.7056_g	88148	darkslateblue	XP_036631904.1uncharacterized protein PC9H_006335 [Pleurotus ostreatus]	266	20	3.25e-179	67.56	0	0	0	0	0	mobidb-lite (MOBIDB_LITE); mobidb-lite (MOBIDB_LITE)	no GO terms	no GO terms	28.935	15.864	17.934	34.3475	63.89	64.732	-0.247389	0.54	FALSE	-2.00983	1.4e-40	TRUE	-1.85178	1.2e-38	TRUE
jgi|PleosPC9_1|128095|genemark.7413_g	128095	coral1	XP_036632255.1uncharacterized protein PC9H_006692 [Pleurotus ostreatus]	328	20	5.78e-221	69.71	1	C:GO:0016020	C:membrane	0	0	PTHR40465 (PANTHER); PTHR40465:SF2 (PANTHER)	no GO terms	no GO terms	10.78	12.39	8.788	18.79	56.76	32.552	-0.801608	0.02	TRUE	-2.1957	8.2e-15	TRUE	-1.88914	1.9e-12	TRUE
jgi|PleosPC9_1|82685|fgenesh1_kg.1___1207___jgi|PleosPC15_1|153535|genemark.1400_g	82685	coral1	KAG9226815.1hypothetical protein CCMSSC00406_0003512 [Pleurotus cornucopiae]	496	20	0	91.67	6	P:GO:0000162; P:GO:0006094; F:GO:0004497; F:GO:0005506; F:GO:0016705; F:GO:0020037	P:tryptophan biosynthetic process; P:gluconeogenesis; F:monooxygenase activity; F:iron ion binding; F:oxidoreductase activity, acting on paired donors, with incorporation or reduction of molecular oxygen; F:heme binding	EC:1.14	Acting on paired donors, with incorporation or reduction of molecular oxygen. The oxygen incorporated need not be derived from O(2)	IPR001128 (PRINTS); IPR002403 (PRINTS); IPR001128 (PFAM); G3DSA:1.10.630.10 (GENE3D); PTHR24305:SF123 (PANTHER); PTHR24305 (PANTHER); IPR001128 (SUPERFAMILY)	P:GO:0055114; F:GO:0004497; F:GO:0005506; F:GO:0016705; F:GO:0020037	P:obsolete oxidation-reduction process; F:monooxygenase activity; F:iron ion binding; F:oxidoreductase activity, acting on paired donors, with incorporation or reduction of molecular oxygen; F:heme binding	287.517	173.124	85.17	207.792	379.952	255.97	0.468506	0.021	TRUE	-1.13401	2.1e-14	TRUE	-1.58756	7.8e-30	TRUE
jgi|PleosPC9_1|116773|estExt_fgenesh1_kg.C_80249	116773	black	XP_036632044.1uncharacterized protein PC9H_006477 [Pleurotus ostreatus]	89	4	1.13e-60	84.61	0	0	0	0	0	mobidb-lite (MOBIDB_LITE)	no GO terms	no GO terms	6.0475	8.3	8.1	3.5675	20.0225	18.268	0.761425	0.097	FALSE	-1.27044	4.4e-06	TRUE	-1.17332	9e-06	TRUE
jgi|PleosPC9_1|84174|fgenesh1_kg.3___79___jgi|PleosPC15_1|158756|genemark.6621_g	84174	coral1	XP_036630262.1uncharacterized protein PC9H_007107 [Pleurotus ostreatus]	186	6	1.09e-128	75.79	1	C:GO:0016020	C:membrane	0	0	mobidb-lite (MOBIDB_LITE); mobidb-lite (MOBIDB_LITE)	no GO terms	no GO terms	6.8925	6.734	5.474	8.0275	18.415	19.696	-0.219923	0.89	FALSE	-1.45135	4.4e-12	TRUE	-1.84724	2.1e-20	TRUE
jgi|PleosPC9_1|85165|fgenesh1_kg.3___1070___jgi|PleosPC15_1|50673|fgenesh1_pm.C_scaffold_5000010	85165	black	XP_036631368.1uncharacterized protein PC9H_008234 [Pleurotus ostreatus]	382	20	2.06e-280	86.74	0	0	0	0	0	Coil (COILS); IPR023210 (G3DSA:3.20.20.GENE3D); IPR023210 (PFAM); PTHR43364:SF2 (PANTHER); PTHR43364 (PANTHER); IPR023210 (CDD); IPR023210 (SUPERFAMILY)	no GO terms	no GO terms	44.77	36.806	87.366	63.1075	255.918	246.57	-0.495279	0.38	FALSE	-2.79767	4.2e-28	TRUE	-1.49685	9.2e-10	TRUE
jgi|PleosPC9_1|126566|genemark.5884_g	126566	darkslateblue	XP_036627829.1uncharacterized protein PC9H_010956 [Pleurotus ostreatus]	546	20	0	92.32	1	F:GO:0016787	F:hydrolase activity	EC:3	Hydrolases	IPR002018 (PFAM); IPR029058 (G3DSA:3.40.50.GENE3D); PTHR11559 (PANTHER); PTHR11559:SF280 (PANTHER); IPR019826 (PROSITE_PATTERNS); IPR029058 (SUPERFAMILY)	no GO terms	no GO terms	63.16	38.076	36.17	124.045	248.445	197.488	-0.973781	1.5e-05	TRUE	-2.70597	3.4e-41	TRUE	-2.4489	5.5e-38	TRUE
jgi|PleosPC9_1|60209|e_gw1.8.1169.1	60209	darkslateblue	XP_036632027.1uncharacterized protein PC9H_006460 [Pleurotus ostreatus]	139	20	1.23e-102	71.64	3	P:GO:0006481; F:GO:0004671; C:GO:0016020	P:C-terminal protein methylation; F:protein C-terminal S-isoprenylcysteine carboxyl O-methyltransferase activity; C:membrane	EC:2.1.1.100	Protein-S-isoprenylcysteine O-methyltransferase	IPR007269 (PFAM); PTHR43847 (PANTHER)	P:GO:0006481; F:GO:0004671; C:GO:0016020	P:C-terminal protein methylation; F:protein C-terminal S-isoprenylcysteine carboxyl O-methyltransferase activity; C:membrane	45.395	19.76	15.28	47.865	39.5	35.756	-0.0764377	0.49	FALSE	-0.99927	1.5e-09	TRUE	-1.22654	2.9e-14	TRUE
jgi|PleosPC9_1|52115|e_gw1.3.423.1	52115	black	XP_036630734.1uncharacterized protein PC9H_007584 [Pleurotus ostreatus]	530	20	0	87.85	8	P:GO:0006486; P:GO:0006545; P:GO:0006750; F:GO:0004497; F:GO:0005506; F:GO:0016705; F:GO:0020037; C:GO:0016020	P:protein glycosylation; P:glycine biosynthetic process; P:glutathione biosynthetic process; F:monooxygenase activity; F:iron ion binding; F:oxidoreductase activity, acting on paired donors, with incorporation or reduction of molecular oxygen; F:heme binding; C:membrane	EC:1.14	Acting on paired donors, with incorporation or reduction of molecular oxygen. The oxygen incorporated need not be derived from O(2)	IPR002401 (PRINTS); IPR001128 (PRINTS); IPR001128 (PFAM); G3DSA:1.10.630.10 (GENE3D); PTHR24279 (PANTHER); PTHR24279:SF86 (PANTHER); IPR017972 (PROSITE_PATTERNS); IPR001128 (SUPERFAMILY)	P:GO:0055114; F:GO:0005506; F:GO:0016705; F:GO:0020037	P:obsolete oxidation-reduction process; F:iron ion binding; F:oxidoreductase activity, acting on paired donors, with incorporation or reduction of molecular oxygen; F:heme binding	2.02	2.558	2.408	2.4575	5.515	5.282	-0.282836	0.32	FALSE	-1.10834	3.9e-11	TRUE	-1.13325	1.7e-12	TRUE
jgi|PleosPC9_1|116143|estExt_fgenesh1_kg.C_50250	116143	darkslateblue	XP_036628446.1laccase [Pleurotus ostreatus]	522	20	0	90.1	3	F:GO:0005507; F:GO:0052716; C:GO:0005576	F:copper ion binding; F:hydroquinone:oxygen oxidoreductase activity; C:extracellular region	EC:1.10.3.2	Laccase	IPR001117 (PFAM); IPR011706 (PFAM); IPR008972 (G3DSA:2.60.40.GENE3D); IPR011707 (PFAM); IPR008972 (G3DSA:2.60.40.GENE3D); IPR008972 (G3DSA:2.60.40.GENE3D); PTHR11709:SF197 (PANTHER); PTHR11709 (PANTHER); IPR002355 (PROSITE_PATTERNS); IPR033138 (PROSITE_PATTERNS); IPR033138 (PROSITE_PATTERNS); cd13903 (CDD); IPR008972 (SUPERFAMILY); IPR008972 (SUPERFAMILY); IPR008972 (SUPERFAMILY)	P:GO:0055114; F:GO:0005507; F:GO:0016491	P:obsolete oxidation-reduction process; F:copper ion binding; F:oxidoreductase activity	251.418	140.754	167.306	338.415	292.913	402.142	-0.428708	0.099	FALSE	-1.05729	1.6e-07	TRUE	-1.26522	2.6e-11	TRUE
jgi|PleosPC9_1|117056|estExt_fgenesh1_kg.C_100174	117056	coral1	XP_036626398.1uncharacterized protein PC9H_002135 [Pleurotus ostreatus]	187	20	2.78e-135	81.38	0	0	0	0	0	no IPS match	no IPS match	no IPS match	45.41	30.904	29.672	33.165	118.118	154.79	0.453349	0.23	FALSE	-1.93436	1.1e-14	TRUE	-2.38314	2.5e-24	TRUE
jgi|PleosPC9_1|91487|fgenesh1_pm.1___8	91487	darkslateblue	XP_036637171.1uncharacterized protein PC9H_001676 [Pleurotus ostreatus]	977	20	0	79.26	3	P:GO:0005975; F:GO:0004553; F:GO:0030246	P:carbohydrate metabolic process; F:hydrolase activity, hydrolyzing O-glycosyl compounds; F:carbohydrate binding	EC:3.2.1	Glycosylases	G3DSA:2.60.40.1180 (GENE3D); G3DSA:3.20.20.80 (GENE3D); G3DSA:2.60.40.1180 (GENE3D); IPR031727 (PFAM); IPR025887 (PFAM); G3DSA:2.60.40.1760 (GENE3D); IPR000322 (PFAM); mobidb-lite (MOBIDB_LITE); PTHR22762:SF109 (PANTHER); PTHR22762 (PANTHER); cd14752 (CDD); cd06602 (CDD); IPR011013 (SUPERFAMILY); SSF51011 (SUPERFAMILY); IPR017853 (SUPERFAMILY)	P:GO:0005975; F:GO:0003824; F:GO:0004553; F:GO:0030246	P:carbohydrate metabolic process; F:catalytic activity; F:hydrolase activity, hydrolyzing O-glycosyl compounds; F:carbohydrate binding	20.8	22.458	13.506	34.63	53.84	38.67	-0.735439	0.0081	TRUE	-1.26145	1.6e-09	TRUE	-1.51761	1.3e-14	TRUE
jgi|PleosPC9_1|60892|e_gw1.9.416.1	60892	darkslateblue	XP_036629600.1uncharacterized protein PC9H_008664 [Pleurotus ostreatus]	525	20	0	92.07	3	P:GO:0055085; F:GO:0022857; C:GO:0016020	P:transmembrane transport; F:transmembrane transporter activity; C:membrane	0	0	IPR003663 (TIGRFAM); IPR005828 (PFAM); G3DSA:1.20.1250.20 (GENE3D); G3DSA:1.20.1250.20 (GENE3D); mobidb-lite (MOBIDB_LITE); PTHR23500 (PANTHER); PTHR23500:SF208 (PANTHER); IPR005829 (PROSITE_PATTERNS); IPR020846 (PROSITE_PROFILES); IPR020846 (CDD); IPR020846 (SUPERFAMILY)	P:GO:0055085; F:GO:0005215; F:GO:0022857; F:GO:0022857; C:GO:0016020; C:GO:0016020	P:transmembrane transport; F:transporter activity; F:transmembrane transporter activity; F:transmembrane transporter activity; C:membrane; C:membrane	11.3875	6.004	6.94	22.4675	15.725	25.53	-0.980389	0.0008	TRUE	-1.38906	1.7e-07	TRUE	-1.87919	2.3e-14	TRUE
jgi|PleosPC9_1|58999|e_gw1.7.386.1	58999	black	XP_036626940.1uncharacterized protein PC9H_011602 [Pleurotus ostreatus]	306	20	5.34e-215	80.7	2	F:GO:0008252; F:GO:0046872	F:nucleotidase activity; F:metal ion binding	EC:3.1.3	Acting on ester bonds	IPR002828 (G3DSA:3.40.1210.GENE3D); IPR002828 (PFAM); PTHR30457 (PANTHER); PTHR30457:SF8 (PANTHER); IPR002828 (SUPERFAMILY)	F:GO:0016787	F:hydrolase activity	36.5875	65.688	57.424	33.5425	132.272	115.754	0.125361	0.45	FALSE	-1.00981	3.9e-11	TRUE	-1.01134	2.5e-12	TRUE
jgi|PleosPC9_1|82917|fgenesh1_kg.2___6___jgi|PleosPC15_1|157579|genemark.5444_g	82917	coral1	XP_036632567.1uncharacterized protein PC9H_004481 [Pleurotus ostreatus]	308	20	1.81e-223	62.15	0	0	0	0	0	IPR002068 (PFAM); IPR008978 (G3DSA:2.60.40.GENE3D); mobidb-lite (MOBIDB_LITE); PS51257 (PROSITE_PROFILES); IPR002068 (PROSITE_PROFILES); cd06464 (CDD); IPR008978 (SUPERFAMILY)	no GO terms	no GO terms	4.95	3.122	2.226	3.5675	6.7675	5.988	0.472515	0.29	FALSE	-1.11615	1.6e-09	TRUE	-1.42762	3.8e-14	TRUE
jgi|PleosPC9_1|85018|fgenesh1_kg.3___923___jgi|PleosPC15_1|39721|estExt_Genewise1Plus.C_50361	85018	darkslateblue	KDQ28288.1glycoside hydrolase family 28 protein [Pleurotus ostreatus PC15]	331	20	2.04e-239	90.81	3	P:GO:0045490; P:GO:0071555; F:GO:0004650	P:pectin catabolic process; P:cell wall organization; F:polygalacturonase activity	EC:3.2.1.15	Endo-polygalacturonase	IPR012334 (G3DSA:2.160.20.GENE3D); IPR000743 (PFAM); PTHR31736 (PANTHER); PTHR31736:SF13 (PANTHER); IPR000743 (PROSITE_PATTERNS); IPR011050 (SUPERFAMILY)	P:GO:0005975; F:GO:0004650	P:carbohydrate metabolic process; F:polygalacturonase activity	199.028	77.512	30.916	140.58	224.487	130.64	0.501576	0.13	FALSE	-1.53414	2.2e-13	TRUE	-2.07917	2.7e-26	TRUE
jgi|PleosPC9_1|95957|fgenesh1_pm.4___623	95957	darkslateblue	XP_036634628.1uncharacterized protein PC9H_003562 [Pleurotus ostreatus]	387	20	1.79e-288	74.12	1	P:GO:0030638	P:polyketide metabolic process	0	0	G3DSA:3.10.450.50 (GENE3D); IPR032710 (SUPERFAMILY)	no GO terms	no GO terms	25.565	12.322	9.628	35.32	56.4525	46.47	-0.466315	0.006	TRUE	-2.1958	3.8e-45	TRUE	-2.27099	1.2e-52	TRUE
jgi|PleosPC9_1|68912|estExt_Genewise1.C_10552	68912	darkslateblue	XP_036636921.1uncharacterized protein PC9H_001426 [Pleurotus ostreatus]	346	20	2.79e-253	89.42	0	0	0	0	0	IPR023210 (PFAM); IPR023210 (G3DSA:3.20.20.GENE3D); PTHR43364 (PANTHER); PTHR43364:SF7 (PANTHER); IPR023210 (CDD); IPR023210 (SUPERFAMILY)	no GO terms	no GO terms	506.495	277.378	255.25	551.058	753.45	682.114	-0.121655	0.82	FALSE	-1.44166	7.4e-14	TRUE	-1.4181	8.8e-15	TRUE
jgi|PleosPC9_1|117545|estExt_fgenesh1_kg.C_180071	117545	darkslateblue	KAG9221863.1hypothetical protein CCMSSC00406_0005688 [Pleurotus cornucopiae]	238	20	9.83e-177	90.25	4	P:GO:0009253; P:GO:0016998; F:GO:0003796; F:GO:0052689	P:peptidoglycan catabolic process; P:cell wall macromolecule catabolic process; F:lysozyme activity; F:carboxylic ester hydrolase activity	EC:3.2.1.17; EC:3.1.1	Lysozyme; Acting on ester bonds	IPR018077 (SMART); G3DSA:3.20.20.80 (GENE3D); IPR002053 (PFAM); PTHR34135 (PANTHER); PTHR34135:SF6 (PANTHER); IPR008270 (PROSITE_PATTERNS); cd06412 (CDD); IPR017853 (SUPERFAMILY)	P:GO:0009253; P:GO:0016998; F:GO:0003796	P:peptidoglycan catabolic process; P:cell wall macromolecule catabolic process; F:lysozyme activity	104.985	45.728	6.734	208.195	271.113	188.596	-0.987752	0.0073	TRUE	-2.56774	4.2e-13	TRUE	-4.80769	1.7e-47	TRUE
jgi|PleosPC9_1|116384|estExt_fgenesh1_kg.C_60196	116384	darkslateblue	XP_036627646.1uncharacterized protein PC9H_010770 [Pleurotus ostreatus]	371	20	1.13e-212	79.59	1	C:GO:0016020	C:membrane	0	0	PTHR34587:SF3 (PANTHER); PTHR34587 (PANTHER)	no GO terms	no GO terms	358.462	108.556	69.09	499.205	257.72	248.758	-0.47781	0.035	TRUE	-1.24737	2.9e-10	TRUE	-1.84819	1.3e-23	TRUE
jgi|PleosPC9_1|82934|fgenesh1_kg.2___23___jgi|PleosPC15_1|157562|genemark.5427_g	82934	darkslateblue	KDQ29850.1hypothetical protein PLEOSDRAFT_1112459 [Pleurotus ostreatus PC15]	175	20	1.73e-106	84.73	1	C:GO:0016020	C:membrane	0	0	PTHR40465 (PANTHER); PTHR40465:SF2 (PANTHER)	no GO terms	no GO terms	48.97	22.914	15.57	62.9575	53.0575	43.924	-0.36248	0.0068	TRUE	-1.21133	2.4e-25	TRUE	-1.49624	2.2e-40	TRUE
jgi|PleosPC9_1|60970|e_gw1.9.525.1	60970	darkslateblue	KAF4564910.1hypothetical protein EYR36_002853 [Pleurotus pulmonarius]	319	20	6.96e-161	77.7	0	0	0	0	0	mobidb-lite (MOBIDB_LITE)	no GO terms	no GO terms	13.1	9.424	11.002	26.905	18.6125	22.222	-1.03831	2.9e-07	TRUE	-0.98186	1.5e-09	TRUE	-1.01422	4.8e-11	TRUE
jgi|PleosPC9_1|99620|fgenesh1_pm.11___133	99620	coral1	XP_036631565.1Telomerase protein component 1 [Pleurotus ostreatus]	552	20	0	74.03	2	P:GO:0016311; F:GO:0004725	P:dephosphorylation; F:protein tyrosine phosphatase activity	EC:3.1.3.48	Protein-tyrosine-phosphatase	IPR029021 (G3DSA:3.90.190.GENE3D); mobidb-lite (MOBIDB_LITE); PTHR12305:SF74 (PANTHER); PTHR12305 (PANTHER); IPR016130 (PROSITE_PATTERNS); IPR029023 (PROSITE_PROFILES); IPR029021 (SUPERFAMILY)	P:GO:0016311; F:GO:0004725; F:GO:0016791	P:dephosphorylation; F:protein tyrosine phosphatase activity; F:phosphatase activity	4.9475	2.464	2.382	3.595	15.005	23.85	0.460708	0.13	FALSE	-2.60637	6.2e-44	TRUE	-3.32374	2.2e-77	TRUE
jgi|PleosPC9_1|96680|fgenesh1_pm.5___185	96680	darkslateblue	XP_036628334.1uncharacterized protein PC9H_009443 [Pleurotus ostreatus]	281	20	3.36e-196	81.87	6	P:GO:0009253; P:GO:0016998; P:GO:0019835; P:GO:0042742; F:GO:0003796; C:GO:0030430	P:peptidoglycan catabolic process; P:cell wall macromolecule catabolic process; P:cytolysis; P:defense response to bacterium; F:lysozyme activity; C:host cell cytoplasm	EC:3.2.1.17	Lysozyme	IPR023347 (G3DSA:1.10.530.GENE3D); IPR002196 (PFAM); PTHR38107:SF3 (PANTHER); PTHR38107 (PANTHER); IPR023346 (SUPERFAMILY)	P:GO:0009253; P:GO:0016998; F:GO:0003796	P:peptidoglycan catabolic process; P:cell wall macromolecule catabolic process; F:lysozyme activity	33.215	13.336	3.378	42.515	71.505	43.412	-0.356137	0.16	FALSE	-2.42272	3.4e-23	TRUE	-3.68385	2.1e-51	TRUE
jgi|PleosPC9_1|130610|genemark.9928_g	130610	black	XP_036629862.1uncharacterized protein PC9H_008927 [Pleurotus ostreatus]	231	20	6.62e-157	55.5	2	F:GO:0005515; F:GO:0008270	F:protein binding; F:zinc ion binding	0	0	Coil (COILS); IPR001841 (SMART); IPR027370 (PFAM); IPR013083 (G3DSA:3.30.40.GENE3D); mobidb-lite (MOBIDB_LITE); PTHR15898 (PANTHER); PTHR15898:SF11 (PANTHER); IPR017907 (PROSITE_PATTERNS); IPR001841 (PROSITE_PROFILES); cd00162 (CDD); SSF57850 (SUPERFAMILY)	F:GO:0005515; F:GO:0008270	F:protein binding; F:zinc ion binding	2.4675	3.594	7.022	4.57	7.815	19.66	-0.889144	0.14	FALSE	-1.12066	6.3e-05	TRUE	-1.48531	1.7e-09	TRUE
jgi|PleosPC9_1|126934|genemark.6252_g	126934	coral1	XP_036627436.1uncharacterized protein PC9H_010560 [Pleurotus ostreatus]	322	20	1.93e-241	74.1	1	F:GO:0016788	F:hydrolase activity, acting on ester bonds	EC:3.1	Acting on ester bonds	G3DSA:3.40.50.1110 (GENE3D); PTHR22835:SF391 (PANTHER); PTHR22835 (PANTHER); cd01846 (CDD); IPR013830 (SUPERFAMILY)	no GO terms	no GO terms	10.19	8.782	5.788	8.1775	28.0725	19.03	0.317422	0.78	FALSE	-1.67654	2.5e-21	TRUE	-1.71714	2.4e-23	TRUE
jgi|PleosPC9_1|91490|fgenesh1_pm.1___11	91490	darkslateblue	XP_036637167.1uncharacterized protein PC9H_001672 [Pleurotus ostreatus]	291	20	2.34e-206	81.08	1	C:GO:0016020	C:membrane	0	0	IPR002347 (PRINTS); IPR002347 (PRINTS); G3DSA:3.40.50.720 (GENE3D); IPR002347 (PFAM); PTHR43490:SF12 (PANTHER); PTHR43490 (PANTHER); cd05374 (CDD); IPR016040 (SUPERFAMILY)	no GO terms	no GO terms	7.9425	3.88	2.008	12.7275	7.865	5.664	-0.680284	0.0049	TRUE	-1.01939	3.7e-05	TRUE	-1.49606	1.8e-09	TRUE
jgi|PleosPC9_1|87572|fgenesh1_kg.6___540___jgi|PleosPC15_1|176836|estExt_fgenesh2_pg.C_70724	87572	darkslateblue	XP_036627232.1uncharacterized protein PC9H_010355 [Pleurotus ostreatus]	132	20	2.15e-78	74.8	0	0	0	0	0	IPR008972 (G3DSA:2.60.40.GENE3D); PTHR34883 (PANTHER); IPR008972 (SUPERFAMILY)	no GO terms	no GO terms	1801.6	556.01	882.21	2411.76	6256.07	10233.9	-0.420805	0.51	FALSE	-3.49207	7.7e-14	TRUE	-3.53609	7.6e-16	TRUE
jgi|PleosPC9_1|82985|fgenesh1_kg.2___74___jgi|PleosPC15_1|50623|fgenesh1_pm.C_scaffold_4000685	82985	darkslateblue	KDQ29770.1hypothetical protein PLEOSDRAFT_1103783 [Pleurotus ostreatus PC15]	530	20	0	91.13	3	P:GO:0055085; F:GO:0022857; C:GO:0016020	P:transmembrane transport; F:transmembrane transporter activity; C:membrane	0	0	IPR005828 (PFAM); G3DSA:1.20.1250.20 (GENE3D); IPR003663 (TIGRFAM); G3DSA:1.20.1250.20 (GENE3D); mobidb-lite (MOBIDB_LITE); PTHR23500 (PANTHER); PTHR23500:SF190 (PANTHER); IPR020846 (PROSITE_PROFILES); IPR020846 (CDD); IPR020846 (SUPERFAMILY)	P:GO:0055085; F:GO:0022857; F:GO:0022857; C:GO:0016020; C:GO:0016020	P:transmembrane transport; F:transmembrane transporter activity; F:transmembrane transporter activity; C:membrane; C:membrane	68.92	46.262	27.122	100.895	115.462	105.664	-0.54986	0.0033	TRUE	-1.31952	3.9e-13	TRUE	-1.96195	1.5e-30	TRUE
jgi|PleosPC9_1|117132|estExt_fgenesh1_kg.C_110078	117132	coral1	KDQ22166.1hypothetical protein PLEOSDRAFT_1098252 [Pleurotus ostreatus PC15]	255	20	1.53e-168	79.3	1	F:GO:0016491	F:oxidoreductase activity	EC:1	Oxidoreductases	IPR002347 (PRINTS); IPR002347 (PRINTS); PF13561 (PFAM); G3DSA:3.40.50.720 (GENE3D); PTHR43558:SF4 (PANTHER); PTHR43558 (PANTHER); IPR020904 (PROSITE_PATTERNS); IPR016040 (SUPERFAMILY)	F:GO:0016491	F:oxidoreductase activity	65.155	70.876	64.674	39.295	164.058	160.982	0.72953	0.0013	TRUE	-1.21083	1.5e-11	TRUE	-1.31564	6.1e-15	TRUE
jgi|PleosPC9_1|56632|e_gw1.5.850.1	56632	darkslateblue	XP_036628796.1uncharacterized protein PC9H_009910 [Pleurotus ostreatus]	224	20	1.77e-163	79.31	3	P:GO:0006397; F:GO:0046872; C:GO:0005634	P:mRNA processing; F:metal ion binding; C:nucleus	0	0	IPR000571 (SMART); G3DSA:4.10.1000.10 (GENE3D); IPR000571 (PFAM); mobidb-lite (MOBIDB_LITE); PTHR38846 (PANTHER); IPR000571 (PROSITE_PROFILES); IPR000571 (SUPERFAMILY)	F:GO:0046872	F:metal ion binding	15.1375	9.506	8.754	14.9625	21.87	21.21	0.0167757	0.9	FALSE	-1.20204	8.9e-18	TRUE	-1.27673	4.3e-21	TRUE
jgi|PleosPC9_1|64335|e_gw1.15.151.1	64335	black	XP_036632330.1uncharacterized protein PC9H_006770 [Pleurotus ostreatus]	312	20	1.32e-218	88.99	1	P:GO:0006629	P:lipid metabolic process	0	0	IPR029058 (G3DSA:3.40.50.GENE3D); IPR002921 (PFAM); mobidb-lite (MOBIDB_LITE); PTHR21493 (PANTHER); PTHR21493:SF161 (PANTHER); cd00519 (CDD); IPR029058 (SUPERFAMILY)	P:GO:0006629	P:lipid metabolic process	183.325	411.92	397.45	178.082	860.857	974.748	0.0418578	0.4	FALSE	-1.06341	2.9e-06	TRUE	-1.29426	1e-09	TRUE
jgi|PleosPC9_1|56468|e_gw1.5.1635.1	56468	darkslateblue	XP_036628833.1uncharacterized protein PC9H_009947 [Pleurotus ostreatus]	515	20	0	85.32	3	P:GO:0055085; F:GO:0022857; C:GO:0016020	P:transmembrane transport; F:transmembrane transporter activity; C:membrane	0	0	IPR005828 (PFAM); G3DSA:1.20.1250.20 (GENE3D); G3DSA:1.20.1250.20 (GENE3D); mobidb-lite (MOBIDB_LITE); PTHR23500:SF208 (PANTHER); PTHR23500 (PANTHER); IPR005829 (PROSITE_PATTERNS); IPR020846 (PROSITE_PROFILES); IPR020846 (CDD); IPR020846 (SUPERFAMILY)	P:GO:0055085; F:GO:0005215; F:GO:0022857; C:GO:0016020	P:transmembrane transport; F:transporter activity; F:transmembrane transporter activity; C:membrane	50.2725	23.762	14.546	94.0675	173.78	160.27	-0.903927	2.1e-06	TRUE	-2.87053	2.1e-59	TRUE	-3.46181	4.2e-95	TRUE
jgi|PleosPC9_1|99869|fgenesh1_pm.12___152	99869	darkslateblue	XP_036625812.1uncharacterized protein PC9H_002530 [Pleurotus ostreatus]	488	20	0	71.51	1	F:GO:0016491	F:oxidoreductase activity	0	0	IPR025337 (PFAM); PTHR35870 (PANTHER)	no GO terms	no GO terms	60.67	47.562	47.7	88.215	111.015	115.676	-0.540041	0.00025	TRUE	-1.22287	1.6e-28	TRUE	-1.27803	6e-34	TRUE
jgi|PleosPC9_1|96752|fgenesh1_pm.5___257	96752	coral1	XP_036628415.1uncharacterized protein PC9H_009526 [Pleurotus ostreatus]	705	20	0	76.91	1	F:GO:0016787	F:hydrolase activity	EC:3	Hydrolases	IPR002018 (PFAM); IPR029058 (G3DSA:3.40.50.GENE3D); PTHR11559:SF297 (PANTHER); PTHR11559 (PANTHER); IPR019819 (PROSITE_PATTERNS); IPR019826 (PROSITE_PATTERNS); IPR029058 (SUPERFAMILY)	no GO terms	no GO terms	34.9275	47.288	31.23	40.665	112.718	97.054	-0.219424	0.21	FALSE	-1.25317	7.5e-15	TRUE	-1.63586	3.9e-27	TRUE
jgi|PleosPC9_1|89160|fgenesh1_kg.11___56___jgi|PleosPC15_1|163045|genemark.10910_g	89160	darkslateblue	KDQ22140.1hypothetical protein PLEOSDRAFT_163045 [Pleurotus ostreatus PC15]	278	20	2.58e-195	83.42	1	C:GO:0016020	C:membrane	0	0	no IPS match	no IPS match	no IPS match	38.81	19.654	17.88	61.3525	55.0475	45.728	-0.660694	0.00028	TRUE	-1.48585	5.5e-23	TRUE	-1.35473	4.8e-21	TRUE
jgi|PleosPC9_1|99407|fgenesh1_pm.10___247	99407	darkslateblue	XP_036626468.1uncharacterized protein PC9H_002205 [Pleurotus ostreatus]	512	20	0	94.59	3	P:GO:0055085; F:GO:0022857; C:GO:0016020	P:transmembrane transport; F:transmembrane transporter activity; C:membrane	0	0	IPR003663 (TIGRFAM); G3DSA:1.20.1250.20 (GENE3D); IPR005828 (PFAM); G3DSA:1.20.1250.20 (GENE3D); PTHR23500:SF208 (PANTHER); PTHR23500 (PANTHER); IPR005829 (PROSITE_PATTERNS); IPR020846 (PROSITE_PROFILES); IPR020846 (CDD); IPR020846 (SUPERFAMILY)	P:GO:0055085; F:GO:0005215; F:GO:0022857; F:GO:0022857; C:GO:0016020; C:GO:0016020	P:transmembrane transport; F:transporter activity; F:transmembrane transporter activity; F:transmembrane transporter activity; C:membrane; C:membrane	110.685	89.546	63.93	178.123	181.935	184.366	-0.68641	4.6e-05	TRUE	-1.02272	1.2e-11	TRUE	-1.52801	3.9e-27	TRUE
jgi|PleosPC9_1|68782|estExt_Genewise1.C_10039	68782	darkslateblue	XP_036637164.1alcohol dehydrogenase [Pleurotus ostreatus]	364	20	1.51e-253	83.87	2	F:GO:0008270; F:GO:0016491	F:zinc ion binding; F:oxidoreductase activity	EC:1	Oxidoreductases	IPR020843 (SMART); IPR013154 (PFAM); IPR013149 (PFAM); G3DSA:3.90.180.10 (GENE3D); G3DSA:3.40.50.720 (GENE3D); PTHR42940 (PANTHER); cd08297 (CDD); IPR011032 (SUPERFAMILY); IPR016040 (SUPERFAMILY)	P:GO:0055114; F:GO:0016491	P:obsolete oxidation-reduction process; F:oxidoreductase activity	33.885	25.28	18.694	53.96	61.2725	46.516	-0.671244	0.01	TRUE	-1.27724	6.2e-10	TRUE	-1.31515	1.8e-11	TRUE
jgi|PleosPC9_1|74127|estExt_Genewise1.C_120430	74127	coral1	XP_036625785.1uncharacterized protein PC9H_002503 [Pleurotus ostreatus]	111	20	4e-69	86.63	3	F:GO:0005199; C:GO:0005576; C:GO:0009277	F:structural constituent of cell wall; C:extracellular region; C:fungal-type cell wall	0	0	IPR001338 (SMART); IPR001338 (PFAM)	F:GO:0005199; C:GO:0009277	F:structural constituent of cell wall; C:fungal-type cell wall	1601.02	1498.04	1032.16	1513.05	3825	3737.41	0.0815339	0.86	FALSE	-1.35238	9.9e-06	TRUE	-1.85637	6.4e-11	TRUE
jgi|PleosPC9_1|45007|e_gw1.1.927.1	45007	black	XP_036635987.1uncharacterized protein PC9H_000487 [Pleurotus ostreatus]	599	20	0	79.45	2	F:GO:0016614; F:GO:0050660	F:oxidoreductase activity, acting on CH-OH group of donors; F:flavin adenine dinucleotide binding	EC:1.1	Acting on the CH-OH group of donors	G3DSA:3.30.560.10 (GENE3D); IPR000172 (PFAM); G3DSA:4.10.450.10 (GENE3D); IPR012132 (PIRSF); IPR007867 (PFAM); PTHR11552 (PANTHER); IPR023753 (SUPERFAMILY); SSF54373 (SUPERFAMILY)	P:GO:0055114; F:GO:0016491; F:GO:0016614; F:GO:0050660	P:obsolete oxidation-reduction process; F:oxidoreductase activity; F:oxidoreductase activity, acting on CH-OH group of donors; F:flavin adenine dinucleotide binding	17.0125	37.14	34.602	21.07	84.5325	126.57	-0.308595	0.54	FALSE	-1.18653	3.7e-07	TRUE	-1.87101	4.2e-18	TRUE
jgi|PleosPC9_1|123145|genemark.2463_g	123145	coral1	KDQ28874.1hypothetical protein PLEOSDRAFT_1102914 [Pleurotus ostreatus PC15]	311	20	1.8e-220	64.89	1	C:GO:0016020	C:membrane	0	0	no IPS match	no IPS match	no IPS match	14.6275	10.428	8.49	13.6425	21.0575	17.37	0.100575	0.51	FALSE	-1.01387	1.1e-15	TRUE	-1.03276	3.6e-17	TRUE
jgi|PleosPC9_1|55434|e_gw1.5.617.1	55434	coral1	XP_036628426.1uncharacterized protein PC9H_009538 [Pleurotus ostreatus]	323	20	2.83e-214	84.96	3	P:GO:0000272; F:GO:0030570; C:GO:0005576	P:polysaccharide catabolic process; F:pectate lyase activity; C:extracellular region	EC:4.2.2.2	Pectate lyase	IPR002022 (SMART); IPR012334 (G3DSA:2.160.20.GENE3D); IPR002022 (PFAM); IPR012334 (G3DSA:2.160.20.GENE3D); PTHR31683:SF57 (PANTHER); PTHR31683 (PANTHER); IPR011050 (SUPERFAMILY)	no GO terms	no GO terms	36.7175	16.992	6.63	19.82	79.2975	71.178	0.889511	0.069	FALSE	-2.22242	5.6e-16	TRUE	-3.42435	1e-39	TRUE
jgi|PleosPC9_1|56799|e_gw1.5.1000.1	56799	darkslateblue	KDQ24897.1hypothetical protein PLEOSDRAFT_32935, partial [Pleurotus ostreatus PC15]	137	20	3.58e-91	79.74	1	C:GO:0016020	C:membrane	0	0	PTHR40465 (PANTHER)	no GO terms	no GO terms	17.16	6.144	3.534	29.9925	12.9975	11.938	-0.805552	0.00011	TRUE	-1.08098	5.1e-09	TRUE	-1.75619	8.9e-21	TRUE
jgi|PleosPC9_1|58503|e_gw1.6.558.1	58503	darkslateblue	XP_036627270.1uncharacterized protein PC9H_010394 [Pleurotus ostreatus]	388	20	2.49e-275	81.35	2	P:GO:0016310; F:GO:0016301	P:phosphorylation; F:kinase activity	EC:2.7	Transferring phosphorus-containing groups	mobidb-lite (MOBIDB_LITE)	no GO terms	no GO terms	14.235	7.926	4.714	24.8825	26.205	19.364	-0.805689	0.00055	TRUE	-1.72518	6.1e-22	TRUE	-2.03835	9.9e-31	TRUE
jgi|PleosPC9_1|117691|estExt_fgenesh1_kg.C_250010	117691	darkslateblue	KAG9218093.1hypothetical protein CCMSSC00406_0010252 [Pleurotus cornucopiae]	256	20	1.58e-171	75.74	0	0	0	0	0	mobidb-lite (MOBIDB_LITE)	no GO terms	no GO terms	11.47	2.302	1.366	10.8425	5.9475	4.626	0.0811679	0.86	FALSE	-1.3694	1.5e-05	TRUE	-1.75981	1.7e-08	TRUE
jgi|PleosPC9_1|74732|estExt_Genewise1.C_200205	74732	black	XP_036633989.1uncharacterized protein PC9H_002916 [Pleurotus ostreatus]	177	20	1.09e-111	81.59	0	0	0	0	0	no IPS match	no IPS match	no IPS match	283.863	573.132	435.94	296.57	1698.9	1325.86	-0.0631804	0.86	FALSE	-1.56766	9e-12	TRUE	-1.60473	1e-13	TRUE
jgi|PleosPC9_1|117665|estExt_fgenesh1_kg.C_220027	117665	black	XP_036635484.1uncharacterized protein PC9H_004427 [Pleurotus ostreatus]	115	15	4.19e-75	72.39	0	0	0	0	0	mobidb-lite (MOBIDB_LITE); mobidb-lite (MOBIDB_LITE)	no GO terms	no GO terms	6.1075	19.526	31.36	7.6325	115.115	149.33	-0.321574	0.65	FALSE	-2.55961	2.1e-20	TRUE	-2.25151	5.7e-18	TRUE
jgi|PleosPC9_1|58117|e_gw1.6.460.1	58117	darkslateblue	XP_036627693.1uncharacterized protein PC9H_010817 [Pleurotus ostreatus]	526	20	0	92.94	4	P:GO:0000272; F:GO:0030246; F:GO:0102210; C:GO:0005576	P:polysaccharide catabolic process; F:carbohydrate binding; F:rhamnogalacturonan endolyase activity; C:extracellular region	EC:4.2.2.23	Rhamnogalacturonan endolyase	IPR029411 (PFAM); G3DSA:2.60.40.1120 (GENE3D); IPR014718 (G3DSA:2.70.98.GENE3D); IPR029413 (PFAM); IPR015364 (PFAM); IPR008979 (G3DSA:2.60.120.GENE3D); PTHR36574 (PANTHER); cd10317 (CDD); cd10320 (CDD); IPR013784 (SUPERFAMILY); IPR008979 (SUPERFAMILY); IPR011013 (SUPERFAMILY)	P:GO:0005975; F:GO:0003824; F:GO:0016837; F:GO:0030246	P:carbohydrate metabolic process; F:catalytic activity; F:carbon-oxygen lyase activity, acting on polysaccharides; F:carbohydrate binding	98.0775	64.278	37.998	124.867	162.565	142.008	-0.348404	0.18	FALSE	-1.33862	1.6e-10	TRUE	-1.90198	1.6e-22	TRUE
jgi|PleosPC9_1|115491|estExt_fgenesh1_kg.C_30973	115491	black	XP_036631259.1uncharacterized protein PC9H_008119 [Pleurotus ostreatus]	181	6	1.21e-124	87.85	0	0	0	0	0	mobidb-lite (MOBIDB_LITE)	no GO terms	no GO terms	44.3225	65.82	69.232	25.6175	167.928	152.038	0.79091	8.1e-05	TRUE	-1.35124	2.8e-09	TRUE	-1.13492	1.4e-07	TRUE
jgi|PleosPC9_1|123249|genemark.2567_g	123249	black	XP_036633673.1uncharacterized protein PC9H_005607 [Pleurotus ostreatus]	71	3	8.83e-41	94.77	0	0	0	0	0	mobidb-lite (MOBIDB_LITE)	no GO terms	no GO terms	9.9475	6.754	9.362	3.5775	17.4375	41.286	1.47538	0.016	TRUE	-1.36838	0.0032	TRUE	-2.14076	1.9e-07	TRUE
jgi|PleosPC9_1|89182|fgenesh1_kg.11___78___jgi|PleosPC15_1|41910|estExt_Genewise1Plus.C_110118	89182	black	XP_036631519.1uncharacterized protein PC9H_005943 [Pleurotus ostreatus]	255	20	3.66e-176	81.2	1	F:GO:0016491	F:oxidoreductase activity	0	0	IPR002347 (PRINTS); IPR002347 (PRINTS); G3DSA:3.40.50.720 (GENE3D); PF13561 (PFAM); PTHR43558 (PANTHER); PTHR43558:SF4 (PANTHER); IPR016040 (SUPERFAMILY)	no GO terms	no GO terms	19.6125	53.84	39.092	21.0025	166.023	250.886	-0.0987876	0.81	FALSE	-1.62463	8.5e-10	TRUE	-2.68209	1.1e-27	TRUE
jgi|PleosPC9_1|95592|fgenesh1_pm.4___258	95592	darkslateblue	KDQ30519.1hypothetical protein PLEOSDRAFT_155198 [Pleurotus ostreatus PC15]	522	20	0	84.06	7	P:GO:0000105; P:GO:0016567; P:GO:0035999; F:GO:0004497; F:GO:0005506; F:GO:0016705; F:GO:0020037	P:histidine biosynthetic process; P:protein ubiquitination; P:tetrahydrofolate interconversion; F:monooxygenase activity; F:iron ion binding; F:oxidoreductase activity, acting on paired donors, with incorporation or reduction of molecular oxygen; F:heme binding	EC:1.14	Acting on paired donors, with incorporation or reduction of molecular oxygen. The oxygen incorporated need not be derived from O(2)	IPR002401 (PRINTS); IPR001128 (PFAM); G3DSA:1.10.630.10 (GENE3D); PTHR24279 (PANTHER); PTHR24279:SF86 (PANTHER); IPR017972 (PROSITE_PATTERNS); IPR001128 (SUPERFAMILY)	P:GO:0055114; F:GO:0005506; F:GO:0016705; F:GO:0020037	P:obsolete oxidation-reduction process; F:iron ion binding; F:oxidoreductase activity, acting on paired donors, with incorporation or reduction of molecular oxygen; F:heme binding	16.1025	4.144	2.446	15.3675	12.4625	21.044	0.0674022	1	FALSE	-1.5885	4.5e-06	TRUE	-3.10491	1.9e-22	TRUE
jgi|PleosPC9_1|90213|fgenesh1_kg.18___46___jgi|PleosPC15_1|38137|estExt_Genewise1Plus.C_20706	90213	black	XP_036629726.1uncharacterized protein PC9H_008790 [Pleurotus ostreatus]	290	20	1.85e-207	86.56	1	F:GO:0016491	F:oxidoreductase activity	EC:1	Oxidoreductases	IPR002347 (PRINTS); IPR002347 (PRINTS); G3DSA:3.40.50.720 (GENE3D); PF13561 (PFAM); PTHR43008:SF7 (PANTHER); PTHR43008 (PANTHER); IPR020904 (PROSITE_PATTERNS); IPR016040 (SUPERFAMILY)	F:GO:0016491	F:oxidoreductase activity	31.6975	33.852	28.656	31.43	89.29	66.29	0.0122268	0.74	FALSE	-1.39926	3.6e-39	TRUE	-1.20995	1.1e-31	TRUE
jgi|PleosPC9_1|133149|estExt_genemark.C_30887	133149	black	XP_036631119.1uncharacterized protein PC9H_007979 [Pleurotus ostreatus]	187	20	3.47e-120	68.67	1	C:GO:0016020	C:membrane	0	0	Coil (COILS); mobidb-lite (MOBIDB_LITE); mobidb-lite (MOBIDB_LITE)	no GO terms	no GO terms	12.6525	15.446	20.174	17.085	58.6925	66.458	-0.433308	0.34	FALSE	-1.92594	6.3e-38	TRUE	-1.71995	3e-34	TRUE
jgi|PleosPC9_1|84714|fgenesh1_kg.3___619___jgi|PleosPC15_1|50937|fgenesh1_pm.C_scaffold_5000274	84714	coral1	XP_036630857.1uncharacterized protein PC9H_007709 [Pleurotus ostreatus]	540	20	0	85.89	10	P:GO:0000050; P:GO:0006094; P:GO:0009097; P:GO:0009098; P:GO:0016567; F:GO:0004497; F:GO:0005506; F:GO:0016705; F:GO:0020037; C:GO:0016020	P:urea cycle; P:gluconeogenesis; P:isoleucine biosynthetic process; P:leucine biosynthetic process; P:protein ubiquitination; F:monooxygenase activity; F:iron ion binding; F:oxidoreductase activity, acting on paired donors, with incorporation or reduction of molecular oxygen; F:heme binding; C:membrane	EC:1.14	Acting on paired donors, with incorporation or reduction of molecular oxygen. The oxygen incorporated need not be derived from O(2)	IPR001128 (PRINTS); IPR002401 (PRINTS); IPR001128 (PFAM); G3DSA:1.10.630.10 (GENE3D); PTHR24305:SF123 (PANTHER); PTHR24305 (PANTHER); IPR001128 (SUPERFAMILY)	P:GO:0055114; F:GO:0005506; F:GO:0016705; F:GO:0020037	P:obsolete oxidation-reduction process; F:iron ion binding; F:oxidoreductase activity, acting on paired donors, with incorporation or reduction of molecular oxygen; F:heme binding	33.145	32.776	25.106	25.1725	78.565	73.46	0.396943	0.024	TRUE	-1.26125	1.1e-17	TRUE	-1.54893	1.7e-28	TRUE
jgi|PleosPC9_1|65098|e_gw1.18.227.1	65098	darkslateblue	XP_036629712.1uncharacterized protein PC9H_008776 [Pleurotus ostreatus]	240	20	7.61e-166	90.36	3	P:GO:0009253; P:GO:0016998; F:GO:0003796	P:peptidoglycan catabolic process; P:cell wall macromolecule catabolic process; F:lysozyme activity	EC:3.2.1.17	Lysozyme	IPR018077 (SMART); IPR002053 (PFAM); G3DSA:3.20.20.80 (GENE3D); PTHR34135 (PANTHER); PTHR34135:SF6 (PANTHER); cd06412 (CDD); IPR017853 (SUPERFAMILY)	P:GO:0009253; P:GO:0016998; F:GO:0003796	P:peptidoglycan catabolic process; P:cell wall macromolecule catabolic process; F:lysozyme activity	109.125	28.936	15.26	132.015	81.4725	83.074	-0.27472	0.33	FALSE	-1.49345	2.1e-08	TRUE	-2.44464	1e-22	TRUE
jgi|PleosPC9_1|84658|fgenesh1_kg.3___563___jgi|PleosPC15_1|158224|genemark.6089_g	84658	darkslateblue	XP_036630796.1uncharacterized protein PC9H_007648 [Pleurotus ostreatus]	147	20	1.46e-83	67.95	0	0	0	0	0	PTHR38849 (PANTHER)	no GO terms	no GO terms	1969	997.096	788.064	3072.1	2818.24	2308.12	-0.641765	0.013	TRUE	-1.49899	9.8e-15	TRUE	-1.55033	2e-17	TRUE
jgi|PleosPC9_1|90953|fgenesh1_kg.29___13___jgi|PleosPC15_1|156248|genemark.4113_g	90953	darkslateblue	KAF4604479.1hypothetical protein EYR40_003253 [Pleurotus pulmonarius]	433	20	0	81.67	3	P:GO:0005975; P:GO:0071555; F:GO:0004650	P:carbohydrate metabolic process; P:cell wall organization; F:polygalacturonase activity	EC:3.2.1.15	Endo-polygalacturonase	IPR000743 (PFAM); IPR012334 (G3DSA:2.160.20.GENE3D); PTHR31736 (PANTHER); PTHR31736:SF13 (PANTHER); IPR000743 (PROSITE_PATTERNS); IPR011050 (SUPERFAMILY)	P:GO:0005975; F:GO:0004650	P:carbohydrate metabolic process; F:polygalacturonase activity	168.035	73.188	35.546	213.69	211.702	129.384	-0.346758	0.078	FALSE	-1.53236	9.5e-19	TRUE	-1.8639	5.3e-30	TRUE
jgi|PleosPC9_1|90633|fgenesh1_kg.22___28___jgi|PleosPC15_1|154662|genemark.2527_g	90633	darkslateblue	KAG9223544.1hypothetical protein CCMSSC00406_0009056 [Pleurotus cornucopiae]	562	20	0	84.6	3	P:GO:0000272; F:GO:0030570; C:GO:0005576	P:polysaccharide catabolic process; F:pectate lyase activity; C:extracellular region	EC:4.2.2.2	Pectate lyase	IPR002022 (SMART); IPR002022 (PFAM); IPR012334 (G3DSA:2.160.20.GENE3D); PTHR31683 (PANTHER); PTHR31683:SF35 (PANTHER); IPR011050 (SUPERFAMILY)	no GO terms	no GO terms	57.5025	23.254	11.582	41.0075	46.71	41.444	0.487737	0.37	FALSE	-1.00625	4.7e-05	TRUE	-1.83928	8e-16	TRUE
jgi|PleosPC9_1|120898|genemark.216_g	120898	darkslateblue	XP_036636937.1uncharacterized protein PC9H_001442 [Pleurotus ostreatus]	208	20	3.06e-147	77.13	1	P:GO:0043086	P:negative regulation of catalytic activity	0	0	IPR023393 (G3DSA:3.30.530.GENE3D); IPR019587 (PFAM); cd07822 (CDD); SSF55961 (SUPERFAMILY)	no GO terms	no GO terms	197.053	58.166	37.97	215.053	148.52	136.032	-0.126109	0.64	FALSE	-1.35241	7.1e-07	TRUE	-1.84101	5.2e-13	TRUE
jgi|PleosPC9_1|89671|fgenesh1_kg.14___43___jgi|PleosPC15_1|52861|fgenesh1_pm.C_scaffold_10000020	89671	black	XP_036626072.1uncharacterized protein PC9H_001805 [Pleurotus ostreatus]	755	20	0	87.26	2	P:GO:0045493; F:GO:0009044	P:xylan catabolic process; F:xylan 1,4-beta-xylosidase activity	EC:3.2.1.37	Xylan 1,4-beta-xylosidase	IPR002772 (PFAM); IPR013783 (G3DSA:2.60.40.GENE3D); IPR001764 (G3DSA:3.20.20.GENE3D); IPR001764 (PFAM); IPR002772 (G3DSA:3.40.50.GENE3D); PTHR42721 (PANTHER); IPR017853 (SUPERFAMILY); IPR002772 (SUPERFAMILY)	P:GO:0005975; F:GO:0004553	P:carbohydrate metabolic process; F:hydrolase activity, hydrolyzing O-glycosyl compounds	5.0125	13.89	9.262	5.485	42.5525	30.222	-0.129961	0.79	FALSE	-1.6152	1.4e-18	TRUE	-1.7062	1.3e-22	TRUE
jgi|PleosPC9_1|114415|estExt_fgenesh1_kg.C_10950	114415	darkslateblue	XP_036636127.1uncharacterized protein PC9H_000627 [Pleurotus ostreatus]	426	20	3.63e-300	78.07	3	P:GO:0090305; F:GO:0004519; F:GO:0004527	P:nucleic acid phosphodiester bond hydrolysis; F:endonuclease activity; F:exonuclease activity	0	0	IPR001229 (SMART); IPR005135 (G3DSA:3.60.10.GENE3D); G3DSA:2.100.10.30 (GENE3D); IPR001229 (PFAM); PTHR33354 (PANTHER); PTHR33354:SF9 (PANTHER); IPR001229 (PROSITE_PROFILES); IPR001229 (SUPERFAMILY); IPR005135 (SUPERFAMILY)	no GO terms	no GO terms	189.595	93.1	51.924	211.89	227.465	180.612	-0.160395	0.49	FALSE	-1.28879	4.1e-15	TRUE	-1.79842	3.9e-31	TRUE
jgi|PleosPC9_1|62925|e_gw1.12.343.1	62925	darkslateblue	KDQ22854.1glycoside hydrolase family 43 protein, partial [Pleurotus ostreatus PC15]	460	20	0	88.45	2	P:GO:0005975; F:GO:0004553	P:carbohydrate metabolic process; F:hydrolase activity, hydrolyzing O-glycosyl compounds	EC:3.2.1	Glycosylases	IPR023296 (G3DSA:2.115.10.GENE3D); IPR006710 (PFAM); G3DSA:2.60.120.200 (GENE3D); PTHR42812:SF4 (PANTHER); PTHR42812 (PANTHER); cd09000 (CDD); IPR013320 (SUPERFAMILY); IPR023296 (SUPERFAMILY)	P:GO:0005975; F:GO:0004553	P:carbohydrate metabolic process; F:hydrolase activity, hydrolyzing O-glycosyl compounds	33.645	13.354	6.808	36.5475	25.8925	16.796	-0.119381	0.45	FALSE	-0.955262	1.8e-12	TRUE	-1.30281	2.7e-22	TRUE
jgi|PleosPC9_1|122614|genemark.1932_g	122614	coral1	XP_036632998.1uncharacterized protein PC9H_004915 [Pleurotus ostreatus]	543	20	0	84.74	1	F:GO:0016787	F:hydrolase activity	EC:3	Hydrolases	IPR002018 (PFAM); IPR029058 (G3DSA:3.40.50.GENE3D); PTHR43142 (PANTHER); PTHR43142:SF1 (PANTHER); IPR019826 (PROSITE_PATTERNS); IPR029058 (SUPERFAMILY)	no GO terms	no GO terms	41.5625	48.084	34.512	44.3025	108.23	82.878	-0.0921057	0.61	FALSE	-1.17047	9.2e-28	TRUE	-1.26389	7.6e-35	TRUE
jgi|PleosPC9_1|100072|fgenesh1_pm.13___157	100072	darkslateblue	KDQ25154.1glycoside hydrolase family 61 protein [Pleurotus ostreatus PC15]	315	20	5.34e-199	84.29	4	P:GO:0030245; F:GO:0008810; F:GO:0030248; C:GO:0005576	P:cellulose catabolic process; F:cellulase activity; F:cellulose binding; C:extracellular region	EC:3.2.1.4	Cellulase	IPR000254 (SMART); IPR000254 (PFAM); IPR005103 (PFAM); mobidb-lite (MOBIDB_LITE); PTHR33353:SF25 (PANTHER); PTHR33353 (PANTHER); IPR000254 (PROSITE_PATTERNS); IPR000254 (PRODOM); IPR000254 (PROSITE_PROFILES); IPR000254 (SUPERFAMILY)	P:GO:0005975; F:GO:0004553; F:GO:0030248; C:GO:0005576	P:carbohydrate metabolic process; F:hydrolase activity, hydrolyzing O-glycosyl compounds; F:cellulose binding; C:extracellular region	596.31	137.084	67.24	583.605	281.452	333.314	0.0310703	0.68	FALSE	-1.03783	0.0067	TRUE	-2.30949	1.4e-11	TRUE
jgi|PleosPC9_1|114045|estExt_fgenesh1_kg.C_10109	114045	black	XP_036637034.1uncharacterized protein PC9H_001539 [Pleurotus ostreatus]	116	20	2.94e-71	84.81	3	F:GO:0005199; C:GO:0005576; C:GO:0009277	F:structural constituent of cell wall; C:extracellular region; C:fungal-type cell wall	0	0	IPR001338 (SMART); IPR001338 (PFAM)	F:GO:0005199; C:GO:0009277	F:structural constituent of cell wall; C:fungal-type cell wall	5.9125	11.302	6.632	10.955	29.57	44.118	-0.889749	0.022	TRUE	-1.38756	6.4e-06	TRUE	-2.73385	3.3e-22	TRUE
jgi|PleosPC9_1|62766|e_gw1.11.198.1	62766	darkslateblue	XP_036631642.1uncharacterized protein PC9H_006069 [Pleurotus ostreatus]	550	20	0	76.57	2	P:GO:0005975; F:GO:0004553	P:carbohydrate metabolic process; F:hydrolase activity, hydrolyzing O-glycosyl compounds	EC:3.2.1	Glycosylases	IPR001362 (SMART); G3DSA:2.60.120.560 (GENE3D); IPR023296 (G3DSA:2.115.10.GENE3D); IPR013148 (PFAM); PTHR42800 (PANTHER); PTHR42800:SF1 (PANTHER); IPR018053 (PROSITE_PATTERNS); cd08996 (CDD); IPR023296 (SUPERFAMILY); IPR013320 (SUPERFAMILY)	P:GO:0005975; F:GO:0004553	P:carbohydrate metabolic process; F:hydrolase activity, hydrolyzing O-glycosyl compounds	12.9375	11.006	6.596	24.1775	46.625	32.034	-0.902106	2.6e-05	TRUE	-2.08281	9.3e-32	TRUE	-2.27994	2.7e-40	TRUE
jgi|PleosPC9_1|97014|fgenesh1_pm.5___519	97014	darkslateblue	XP_036628705.1uncharacterized protein PC9H_009818 [Pleurotus ostreatus]	400	20	1.09e-291	82.11	1	C:GO:0005886	C:plasma membrane	0	0	Coil (COILS); G3DSA:3.40.630.30 (GENE3D); IPR024320 (PFAM); mobidb-lite (MOBIDB_LITE)	no GO terms	no GO terms	9.105	3.066	1.984	10.89	7.7425	6.486	-0.258273	0.64	FALSE	-1.33644	4.7e-13	TRUE	-1.70892	3.9e-20	TRUE
jgi|PleosPC9_1|65168|e_gw1.18.118.1	65168	darkslateblue	XP_036629737.1uncharacterized protein PC9H_008801 [Pleurotus ostreatus]	462	20	0	72.67	5	P:GO:0016024; F:GO:0004497; F:GO:0005506; F:GO:0016705; F:GO:0020037	P:CDP-diacylglycerol biosynthetic process; F:monooxygenase activity; F:iron ion binding; F:oxidoreductase activity, acting on paired donors, with incorporation or reduction of molecular oxygen; F:heme binding	EC:1.14	Acting on paired donors, with incorporation or reduction of molecular oxygen. The oxygen incorporated need not be derived from O(2)	IPR002401 (PRINTS); IPR001128 (PRINTS); G3DSA:1.10.630.10 (GENE3D); IPR001128 (PFAM); PTHR24279 (PANTHER); PTHR24279:SF87 (PANTHER); IPR001128 (SUPERFAMILY)	P:GO:0055114; F:GO:0005506; F:GO:0016705; F:GO:0020037	P:obsolete oxidation-reduction process; F:iron ion binding; F:oxidoreductase activity, acting on paired donors, with incorporation or reduction of molecular oxygen; F:heme binding	115.257	35.84	18.476	95.0325	92.475	69.254	0.278368	0.34	FALSE	-1.36749	1e-17	TRUE	-1.90624	4.9e-36	TRUE
jgi|PleosPC9_1|127450|genemark.6768_g	127450	coral1	KDQ23897.1hypothetical protein PLEOSDRAFT_162108 [Pleurotus ostreatus PC15]	248	20	4.48e-178	86.92	0	0	0	0	0	G3DSA:1.10.3210.10 (GENE3D); IPR006674 (PFAM); IPR017771 (TIGRFAM); PTHR35569 (PANTHER); PTHR35569:SF6 (PANTHER); cd00077 (CDD); SSF109604 (SUPERFAMILY)	no GO terms	no GO terms	104.02	83.502	37.17	64.745	176.977	140.59	0.68402	0.04	TRUE	-1.08368	1.5e-07	TRUE	-1.91928	3e-23	TRUE
jgi|PleosPC9_1|67763|e_gw1.95.5.1	67763	darkslateblue	XP_036635442.1methylglyoxal reductase (NADPH-dependent) gre2 [Pleurotus ostreatus]	354	20	5e-251	91.89	2	F:GO:0045551; F:GO:0052747	F:cinnamyl-alcohol dehydrogenase activity; F:sinapyl alcohol dehydrogenase activity	EC:1.1.1.195	Cinnamyl-alcohol dehydrogenase	IPR001509 (PFAM); G3DSA:3.40.50.720 (GENE3D); G3DSA:3.90.25.10 (GENE3D); PTHR10366 (PANTHER); PTHR10366:SF482 (PANTHER); IPR016040 (SUPERFAMILY)	F:GO:0003824; F:GO:0050662	F:catalytic activity; F:obsolete coenzyme binding	55.415	45.326	43.64	77.295	90.425	88.356	-0.480099	0.0025	TRUE	-0.996383	7.5e-18	TRUE	-1.01768	3.4e-20	TRUE
jgi|PleosPC9_1|83989|fgenesh1_kg.2___1078___jgi|PleosPC15_1|61340|estExt_fgenesh1_pm.C_40046	83989	coral1	KDQ28728.1polysaccharide lyase family 1 protein [Pleurotus ostreatus PC15]	314	20	3.01e-202	91.5	3	P:GO:0000272; F:GO:0030570; C:GO:0005576	P:polysaccharide catabolic process; F:pectate lyase activity; C:extracellular region	EC:4.2.2.2	Pectate lyase	IPR002022 (SMART); IPR002022 (PFAM); IPR012334 (G3DSA:2.160.20.GENE3D); PTHR31683:SF57 (PANTHER); PTHR31683 (PANTHER); IPR011050 (SUPERFAMILY)	no GO terms	no GO terms	225.483	72.206	14.228	123.858	618.717	351.712	0.864334	0.28	FALSE	-3.09909	1.8e-10	TRUE	-4.62759	4.3e-25	TRUE
jgi|PleosPC9_1|87017|fgenesh1_kg.5___711___jgi|PleosPC15_1|33038|e_gw1.8.855.1	87017	darkslateblue	XP_036628984.1uncharacterized protein PC9H_010101 [Pleurotus ostreatus]	283	20	1.47e-205	88.8	1	P:GO:0035835	P:indole alkaloid biosynthetic process	0	0	G3DSA:3.40.50.720 (GENE3D); G3DSA:3.90.25.10 (GENE3D); IPR019901 (TIGRFAM); PTHR43162 (PANTHER); IPR016040 (SUPERFAMILY)	no GO terms	no GO terms	21.3725	9.858	10.266	40.275	20.3625	25.998	-0.914129	1.5e-05	TRUE	-1.04655	1.5e-08	TRUE	-1.34053	1.1e-14	TRUE
jgi|PleosPC9_1|76925|estExt_Genewise1Plus.C_30088	76925	darkslateblue	XP_036630223.1uncharacterized protein PC9H_007067 [Pleurotus ostreatus]	331	20	1.26e-205	67.21	2	F:GO:0016614; F:GO:0050660	F:oxidoreductase activity, acting on CH-OH group of donors; F:flavin adenine dinucleotide binding	EC:1.1	Acting on the CH-OH group of donors	mobidb-lite (MOBIDB_LITE)	no GO terms	no GO terms	127.078	49.688	24.758	126.7	160.615	112.026	0.00429209	1	FALSE	-1.69264	2.9e-35	TRUE	-2.17787	3e-62	TRUE
jgi|PleosPC9_1|85027|fgenesh1_kg.3___932___jgi|PleosPC15_1|173675|estExt_genemark.C_50220	85027	darkslateblue	XP_036631198.1uncharacterized protein PC9H_008058 [Pleurotus ostreatus]	282	6	4.89e-151	76.2	0	0	0	0	0	mobidb-lite (MOBIDB_LITE)	no GO terms	no GO terms	5.2575	4.282	4.102	9.72	13.365	14.094	-0.886579	0.00013	TRUE	-1.6421	3e-21	TRUE	-1.78068	5.5e-27	TRUE
jgi|PleosPC9_1|87331|fgenesh1_kg.6___299___jgi|PleosPC15_1|62003|estExt_fgenesh1_pm.C_70218	87331	coral1	KAG9227635.1hypothetical protein CCMSSC00406_0000719 [Pleurotus cornucopiae]	543	20	0	87.26	2	P:GO:0005975; F:GO:0052692	P:carbohydrate metabolic process; F:raffinose alpha-galactosidase activity	EC:3.2.1.22	Alpha-galactosidase	IPR002241 (PRINTS); IPR008979 (G3DSA:2.60.120.GENE3D); IPR013785 (G3DSA:3.20.20.GENE3D); G3DSA:2.60.40.1180 (GENE3D); IPR002241 (PFAM); PTHR11452 (PANTHER); PTHR11452:SF40 (PANTHER); IPR002241 (CDD); cd04081 (CDD); IPR017853 (SUPERFAMILY); SSF51011 (SUPERFAMILY)	P:GO:0005975; F:GO:0003824; F:GO:0004553	P:carbohydrate metabolic process; F:catalytic activity; F:hydrolase activity, hydrolyzing O-glycosyl compounds	16.275	16.524	7.398	10.7525	37.7675	28.058	0.597985	0.07	FALSE	-1.19258	1.9e-07	TRUE	-1.9232	2.8e-19	TRUE
jgi|PleosPC9_1|93022|fgenesh1_pm.2___53	93022	darkslateblue	XP_036632626.1uncharacterized protein PC9H_004541 [Pleurotus ostreatus]	259	20	3.59e-169	86.46	2	P:GO:0006508; F:GO:0004190	P:proteolysis; F:aspartic-type endopeptidase activity	EC:3.4.23	Acting on peptide bonds (peptidases)	IPR001461 (PRINTS); IPR033121 (PFAM); IPR021109 (G3DSA:2.40.70.GENE3D); IPR021109 (G3DSA:2.40.70.GENE3D); PTHR13683:SF431 (PANTHER); IPR001461 (PANTHER); IPR033121 (PROSITE_PROFILES); IPR034164 (CDD); IPR021109 (SUPERFAMILY)	P:GO:0006508; F:GO:0004190	P:proteolysis; F:aspartic-type endopeptidase activity	168.935	63.972	48.444	222.708	137.74	149.844	-0.398682	0.028	TRUE	-1.10644	1e-09	TRUE	-1.62907	1.3e-21	TRUE
jgi|PleosPC9_1|90832|fgenesh1_kg.26___37___jgi|PleosPC15_1|174907|estExt_genemark.C_110323	90832	darkslateblue	XP_036631712.1uncharacterized protein PC9H_006141 [Pleurotus ostreatus]	460	20	0	80.72	1	C:GO:0016020	C:membrane	0	0	IPR011042 (G3DSA:2.120.10.GENE3D); PTHR19328 (PANTHER); PTHR19328:SF48 (PANTHER); SSF63829 (SUPERFAMILY)	no GO terms	no GO terms	21.1625	13.138	11.456	20.2175	39.1775	28.222	0.0659055	0.79	FALSE	-1.57628	5.8e-20	TRUE	-1.30072	4e-15	TRUE
jgi|PleosPC9_1|134433|estExt_genemark.C_130114	134433	darkslateblue	XP_036628023.1uncharacterized protein PC9H_011155 [Pleurotus ostreatus]	982	20	0	85.89	3	P:GO:0005975; F:GO:0004565; C:GO:0016020	P:carbohydrate metabolic process; F:beta-galactosidase activity; C:membrane	EC:3.2.1.23	Beta-galactosidase	IPR001944 (PRINTS); IPR018954 (SMART); G3DSA:3.20.20.80 (GENE3D); IPR008979 (G3DSA:2.60.120.GENE3D); IPR018954 (G3DSA:2.102.20.GENE3D); IPR008979 (G3DSA:2.60.120.GENE3D); IPR025972 (PFAM); IPR025972 (G3DSA:2.60.390.GENE3D); IPR018954 (PFAM); IPR025300 (PFAM); IPR031330 (PFAM); PTHR23421:SF85 (PANTHER); IPR001944 (PANTHER); IPR008979 (SUPERFAMILY); IPR017853 (SUPERFAMILY); IPR008979 (SUPERFAMILY);…	P:GO:0005975; F:GO:0004553	P:carbohydrate metabolic process; F:hydrolase activity, hydrolyzing O-glycosyl compounds	36.1975	24.246	10.9	54.7025	57.3575	30.278	-0.595717	0.0066	TRUE	-1.24224	2.8e-12	TRUE	-1.47394	2.4e-18	TRUE
jgi|PleosPC9_1|101357|fgenesh1_pm.26___69	101357	darkslateblue	XP_036631675.1uncharacterized protein PC9H_006102 [Pleurotus ostreatus]	512	20	0	85.68	1	C:GO:0016020	C:membrane	0	0	mobidb-lite (MOBIDB_LITE); PTHR40081 (PANTHER)	no GO terms	no GO terms	28.175	14.152	8.252	39.4125	32.105	22.634	-0.484238	0.0062	TRUE	-1.18179	6.6e-15	TRUE	-1.45568	2.4e-23	TRUE
jgi|PleosPC9_1|89439|fgenesh1_kg.12___132___jgi|PleosPC15_1|53331|fgenesh1_pm.C_scaffold_12000096	89439	black	XP_036625817.1uncharacterized protein PC9H_002535 [Pleurotus ostreatus]	414	20	1.82e-294	91.71	6	P:GO:0006508; F:GO:0004177; F:GO:0005515; F:GO:0008235; F:GO:0046872; C:GO:0005576	P:proteolysis; F:aminopeptidase activity; F:protein binding; F:metalloexopeptidase activity; F:metal ion binding; C:extracellular region	EC:3.4.11	Acting on peptide bonds (peptidases)	G3DSA:3.40.630.10 (GENE3D); IPR007484 (PFAM); IPR013783 (G3DSA:2.60.40.GENE3D); PTHR12147:SF36 (PANTHER); PTHR12147 (PANTHER); cd05642 (CDD); IPR003961 (CDD); IPR003961 (SUPERFAMILY); SSF53187 (SUPERFAMILY)	F:GO:0005515	F:protein binding	33.8775	60.288	48.01	22.3675	123.805	156.134	0.598923	0.02	TRUE	-1.03813	4.7e-06	TRUE	-1.70138	5e-16	TRUE
jgi|PleosPC9_1|101358|fgenesh1_pm.26___70	101358	darkslateblue	XP_036631675.1uncharacterized protein PC9H_006102 [Pleurotus ostreatus]	276	20	3.69e-196	87.69	1	C:GO:0016020	C:membrane	0	0	PTHR40081 (PANTHER)	no GO terms	no GO terms	41.285	22.212	13.454	56.9525	49.1525	36.54	-0.464141	0.021	TRUE	-1.14593	7.9e-12	TRUE	-1.44144	3.1e-19	TRUE
jgi|PleosPC9_1|49154|e_gw1.2.2902.1	49154	darkslateblue	KDQ29016.1hypothetical protein PLEOSDRAFT_1040237, partial [Pleurotus ostreatus PC15]	170	20	8.51e-89	90.64	4	P:GO:0006412; F:GO:0003735; C:GO:0005840; C:GO:1990904	P:translation; F:structural constituent of ribosome; C:ribosome; C:ribonucleoprotein complex	0	0	IPR013823 (PFAM); IPR008932 (PFAM); IPR014719 (G3DSA:3.30.1390.GENE3D); G3DSA:1.20.5.710 (GENE3D); mobidb-lite (MOBIDB_LITE); PTHR24089 (PANTHER); PTHR24089:SF410 (PANTHER); IPR013823 (PRODOM); IPR000206 (HAMAP); IPR000206 (CDD); IPR014719 (SUPERFAMILY); IPR008932 (SUPERFAMILY)	P:GO:0006412; F:GO:0003735; C:GO:0005622; C:GO:0005840	P:translation; F:structural constituent of ribosome; C:intracellular anatomical structure; C:ribosome	68.805	45.058	49.736	128.035	99.5275	106.924	-0.895953	9.1e-07	TRUE	-1.14331	1.6e-15	TRUE	-1.10422	4.4e-16	TRUE
jgi|PleosPC9_1|55317|e_gw1.5.1622.1	55317	black	KDQ24636.1hypothetical protein PLEOSDRAFT_1047061 [Pleurotus ostreatus PC15]	557	20	0	83.68	6	P:GO:0005975; P:GO:2001295; F:GO:0004497; F:GO:0005506; F:GO:0016705; F:GO:0020037	P:carbohydrate metabolic process; P:malonyl-CoA biosynthetic process; F:monooxygenase activity; F:iron ion binding; F:oxidoreductase activity, acting on paired donors, with incorporation or reduction of molecular oxygen; F:heme binding	EC:1.14	Acting on paired donors, with incorporation or reduction of molecular oxygen. The oxygen incorporated need not be derived from O(2)	Coil (COILS); IPR001128 (PRINTS); IPR002401 (PRINTS); IPR001128 (PFAM); G3DSA:1.10.630.10 (GENE3D); PTHR24305 (PANTHER); PTHR24305:SF123 (PANTHER); IPR001128 (SUPERFAMILY)	P:GO:0055114; F:GO:0005506; F:GO:0016705; F:GO:0020037	P:obsolete oxidation-reduction process; F:iron ion binding; F:oxidoreductase activity, acting on paired donors, with incorporation or reduction of molecular oxygen; F:heme binding	190.873	209.476	214.246	149.665	669.173	533.078	0.350872	0.034	TRUE	-1.67559	1.6e-40	TRUE	-1.31508	2.6e-28	TRUE
jgi|PleosPC9_1|61404|e_gw1.9.734.1	61404	darkslateblue	XP_036629428.1uncharacterized protein PC9H_008490 [Pleurotus ostreatus]	503	20	0	89.51	3	P:GO:0055085; F:GO:0022857; C:GO:0016020	P:transmembrane transport; F:transmembrane transporter activity; C:membrane	0	0	G3DSA:1.20.1250.20 (GENE3D); G3DSA:1.20.1250.20 (GENE3D); IPR011701 (PFAM); mobidb-lite (MOBIDB_LITE); PTHR23502 (PANTHER); PTHR23502:SF122 (PANTHER); IPR020846 (PROSITE_PROFILES); IPR020846 (CDD); IPR020846 (SUPERFAMILY)	P:GO:0055085; C:GO:0016020	P:transmembrane transport; C:membrane	17.3675	8.624	5.74	25.415	16.78	14.718	-0.54929	0.0022	TRUE	-0.960314	1.5e-08	TRUE	-1.35846	8.5e-17	TRUE
jgi|PleosPC9_1|48547|e_gw1.2.304.1	48547	coral1	XP_036633241.1uncharacterized protein PC9H_005164 [Pleurotus ostreatus]	493	20	0	89.24	2	P:GO:0005975; F:GO:0016798	P:carbohydrate metabolic process; F:hydrolase activity, acting on glycosyl bonds	EC:3.2	Glycosylases	IPR008313 (SMART); IPR008313 (PFAM); IPR008313 (PIRSF); G3DSA:1.50.10.10 (GENE3D); IPR008313 (PANTHER); PTHR31047:SF5 (PANTHER); IPR008928 (SUPERFAMILY)	F:GO:0003824	F:catalytic activity	36.0375	37.412	25.42	46.4125	82.2775	68.688	-0.365014	0.016	TRUE	-1.137	1e-18	TRUE	-1.43409	1.3e-31	TRUE
jgi|PleosPC9_1|87101|fgenesh1_kg.6___69___jgi|PleosPC15_1|32350|e_gw1.7.1530.1	87101	darkslateblue	KDQ25999.1hypothetical protein PLEOSDRAFT_1078333 [Pleurotus ostreatus PC15]	509	20	0	80.12	6	P:GO:0006119; F:GO:0004497; F:GO:0005506; F:GO:0016705; F:GO:0020037; C:GO:0016020	P:oxidative phosphorylation; F:monooxygenase activity; F:iron ion binding; F:oxidoreductase activity, acting on paired donors, with incorporation or reduction of molecular oxygen; F:heme binding; C:membrane	EC:1.14	Acting on paired donors, with incorporation or reduction of molecular oxygen. The oxygen incorporated need not be derived from O(2)	IPR002401 (PRINTS); IPR001128 (PFAM); G3DSA:1.10.630.10 (GENE3D); PTHR24279:SF86 (PANTHER); PTHR24279 (PANTHER); IPR017972 (PROSITE_PATTERNS); IPR001128 (SUPERFAMILY)	P:GO:0055114; F:GO:0005506; F:GO:0016705; F:GO:0020037	P:obsolete oxidation-reduction process; F:iron ion binding; F:oxidoreductase activity, acting on paired donors, with incorporation or reduction of molecular oxygen; F:heme binding	11.6725	5.198	3.734	21.2975	61.445	39.282	-0.867571	0.018	TRUE	-3.56327	2.3e-30	TRUE	-3.39507	1.5e-30	TRUE
jgi|PleosPC9_1|101836|fgenesh1_pm.91___1	101836	coral1	KDQ28504.1hypothetical protein PLEOSDRAFT_1077307 [Pleurotus ostreatus PC15]	474	20	0	73.06	10	P:GO:0006633; P:GO:0018130; P:GO:0019438; P:GO:0044271; P:GO:1901362; P:GO:1901607; F:GO:0004497; F:GO:0005506; F:GO:0016705; F:GO:0020037	P:fatty acid biosynthetic process; P:heterocycle biosynthetic process; P:aromatic compound biosynthetic process; P:cellular nitrogen compound biosynthetic process; P:organic cyclic compound biosynthetic process; P:alpha-amino acid biosynthetic process; F:monooxygenase activity; F:iron ion binding; F:oxidoreductase activity, acting on paired donors, with incorporation or reduction of molecular oxy…	EC:1.14	Acting on paired donors, with incorporation or reduction of molecular oxygen. The oxygen incorporated need not be derived from O(2)	IPR002401 (PRINTS); G3DSA:1.10.630.10 (GENE3D); G3DSA:1.10.630.10 (GENE3D); IPR001128 (PFAM); PTHR24279:SF83 (PANTHER); PTHR24279 (PANTHER); IPR017972 (PROSITE_PATTERNS); IPR001128 (SUPERFAMILY)	P:GO:0055114; F:GO:0005506; F:GO:0016705; F:GO:0020037	P:obsolete oxidation-reduction process; F:iron ion binding; F:oxidoreductase activity, acting on paired donors, with incorporation or reduction of molecular oxygen; F:heme binding	177.512	154.054	148.588	79.83	380.192	318.208	1.15292	1.7e-05	TRUE	-1.30329	8.8e-09	TRUE	-1.09865	3.6e-07	TRUE
jgi|PleosPC9_1|90598|fgenesh1_kg.21___68___jgi|PleosPC15_1|159797|genemark.7662_g	90598	darkslateblue	XP_036632531.1uncharacterized protein PC9H_006975 [Pleurotus ostreatus]	54	20	7.94e-19	83.48	1	C:GO:0016020	C:membrane	0	0	mobidb-lite (MOBIDB_LITE)	no GO terms	no GO terms	78.245	22.148	7.48	115.213	50.8475	32.232	-0.558227	0.059	FALSE	-1.199	7.8e-07	TRUE	-2.10738	8e-19	TRUE
jgi|PleosPC9_1|81605|fgenesh1_kg.1___127___jgi|PleosPC15_1|152367|genemark.232_g	81605	darkslateblue	XP_036637017.1uncharacterized protein PC9H_001522 [Pleurotus ostreatus]	508	20	0	84.16	8	P:GO:0006226; P:GO:0006571; P:GO:0009088; P:GO:0009102; F:GO:0004497; F:GO:0005506; F:GO:0016705; F:GO:0020037	P:dUMP biosynthetic process; P:tyrosine biosynthetic process; P:threonine biosynthetic process; P:biotin biosynthetic process; F:monooxygenase activity; F:iron ion binding; F:oxidoreductase activity, acting on paired donors, with incorporation or reduction of molecular oxygen; F:heme binding	EC:1.14	Acting on paired donors, with incorporation or reduction of molecular oxygen. The oxygen incorporated need not be derived from O(2)	IPR002401 (PRINTS); IPR001128 (PRINTS); IPR001128 (PFAM); G3DSA:1.10.630.10 (GENE3D); PTHR24279:SF94 (PANTHER); PTHR24279 (PANTHER); IPR017972 (PROSITE_PATTERNS); IPR001128 (SUPERFAMILY)	P:GO:0055114; F:GO:0005506; F:GO:0016705; F:GO:0020037	P:obsolete oxidation-reduction process; F:iron ion binding; F:oxidoreductase activity, acting on paired donors, with incorporation or reduction of molecular oxygen; F:heme binding	30.73	5.478	4.72	16.935	17.575	20.652	0.85964	0.071	FALSE	-1.6818	8.4e-08	TRUE	-2.12942	4.3e-13	TRUE
jgi|PleosPC9_1|126905|genemark.6223_g	126905	coral1	XP_036627464.1uncharacterized protein PC9H_010588 [Pleurotus ostreatus]	668	20	0	85.64	2	P:GO:0005975; F:GO:0016798	P:carbohydrate metabolic process; F:hydrolase activity, acting on glycosyl bonds	EC:3.2	Glycosylases	IPR008902 (PFAM); G3DSA:2.60.420.10 (GENE3D); G3DSA:1.50.10.10 (GENE3D); PTHR34987:SF4 (PANTHER); PTHR34987 (PANTHER); IPR008928 (SUPERFAMILY)	F:GO:0003824	F:catalytic activity	254.2	285.32	131.862	275.72	1745.3	889.098	-0.11724	0.72	FALSE	-2.61282	4.6e-33	TRUE	-2.75331	7.3e-41	TRUE
jgi|PleosPC9_1|94321|fgenesh1_pm.3___141	94321	darkslateblue	KDQ27430.1hypothetical protein PLEOSDRAFT_1014086, partial [Pleurotus ostreatus PC15]	270	20	6.32e-185	67.76	0	0	0	0	0	no IPS match	no IPS match	no IPS match	7.925	4.646	3.45	12.9375	9.5475	8.908	-0.707076	0.0046	TRUE	-1.03913	4.7e-05	TRUE	-1.36851	2e-08	TRUE
jgi|PleosPC9_1|117299|estExt_fgenesh1_kg.C_130128	117299	coral1	XP_036628075.1uncharacterized protein PC9H_011207 [Pleurotus ostreatus]	506	20	0	81.14	9	P:GO:0006119; P:GO:0006235; P:GO:0006526; P:GO:0006633; P:GO:0006635; F:GO:0004497; F:GO:0005506; F:GO:0016705; F:GO:0020037	P:oxidative phosphorylation; P:dTTP biosynthetic process; P:arginine biosynthetic process; P:fatty acid biosynthetic process; P:fatty acid beta-oxidation; F:monooxygenase activity; F:iron ion binding; F:oxidoreductase activity, acting on paired donors, with incorporation or reduction of molecular oxygen; F:heme binding	EC:1.14	Acting on paired donors, with incorporation or reduction of molecular oxygen. The oxygen incorporated need not be derived from O(2)	IPR002401 (PRINTS); IPR001128 (PFAM); G3DSA:1.10.630.10 (GENE3D); PTHR24279:SF83 (PANTHER); PTHR24279 (PANTHER); IPR017972 (PROSITE_PATTERNS); IPR001128 (SUPERFAMILY)	P:GO:0055114; F:GO:0005506; F:GO:0016705; F:GO:0020037	P:obsolete oxidation-reduction process; F:iron ion binding; F:oxidoreductase activity, acting on paired donors, with incorporation or reduction of molecular oxygen; F:heme binding	59.325	53.69	53.668	46.69	107.102	131.58	0.345527	0.11	FALSE	-0.996267	6.3e-12	TRUE	-1.29381	2.9e-21	TRUE
jgi|PleosPC9_1|53512|e_gw1.4.1801.1	53512	coral1	XP_036634801.1uncharacterized protein PC9H_003736 [Pleurotus ostreatus]	134	20	7.29e-94	78.63	0	0	0	0	0	no IPS match	no IPS match	no IPS match	114.198	88.2	84.316	85.84	187.825	170.938	0.411809	0.035	TRUE	-1.09054	4.8e-13	TRUE	-1.01959	1e-12	TRUE
jgi|PleosPC9_1|89942|fgenesh1_kg.16___36___jgi|PleosPC15_1|51341|fgenesh1_pm.C_scaffold_6000027	89942	coral1	KDQ27076.1glycoside hydrolase family 27 protein [Pleurotus ostreatus PC15]	392	20	3.7e-279	79.6	4	P:GO:0005975; F:GO:0030248; F:GO:0052692; C:GO:0005576	P:carbohydrate metabolic process; F:cellulose binding; F:raffinose alpha-galactosidase activity; C:extracellular region	EC:3.2.1.22	Alpha-galactosidase	IPR002241 (PRINTS); IPR013785 (G3DSA:3.20.20.GENE3D); G3DSA:2.60.40.1180 (GENE3D); IPR013785 (G3DSA:3.20.20.GENE3D); IPR002241 (PFAM); PTHR11452 (PANTHER); IPR002241 (CDD); SSF51011 (SUPERFAMILY); IPR017853 (SUPERFAMILY)	P:GO:0005975; F:GO:0003824; F:GO:0004553	P:carbohydrate metabolic process; F:catalytic activity; F:hydrolase activity, hydrolyzing O-glycosyl compounds	10.585	12.418	4.264	7.825	148.5	136.5	0.435859	0.66	FALSE	-3.57996	3.3e-21	TRUE	-5.00055	7.6e-45	TRUE
jgi|PleosPC9_1|128966|genemark.8284_g	128966	darkslateblue	XP_036631563.1uncharacterized protein PC9H_005989 [Pleurotus ostreatus]	511	20	0	89.04	4	P:GO:0000272; F:GO:0030246; F:GO:0102210; C:GO:0005576	P:polysaccharide catabolic process; F:carbohydrate binding; F:rhamnogalacturonan endolyase activity; C:extracellular region	EC:4.2.2.23	Rhamnogalacturonan endolyase	G3DSA:2.60.40.1120 (GENE3D); IPR015364 (PFAM); IPR008979 (G3DSA:2.60.120.GENE3D); IPR014718 (G3DSA:2.70.98.GENE3D); IPR029411 (PFAM); IPR029413 (PFAM); mobidb-lite (MOBIDB_LITE); PTHR36574 (PANTHER); PTHR36574:SF2 (PANTHER); cd10320 (CDD); cd10317 (CDD); IPR029413 (CDD); IPR008979 (SUPERFAMILY); IPR011013 (SUPERFAMILY); IPR013784 (SUPERFAMILY)	P:GO:0005975; F:GO:0003824; F:GO:0016837; F:GO:0030246	P:carbohydrate metabolic process; F:catalytic activity; F:carbon-oxygen lyase activity, acting on polysaccharides; F:carbohydrate binding	50.4875	12.648	4.768	71.9275	32.2475	29.286	-0.510617	0.065	FALSE	-1.35028	1.4e-06	TRUE	-2.61876	6.9e-24	TRUE
jgi|PleosPC9_1|84783|fgenesh1_kg.3___688___jgi|PleosPC15_1|28071|e_gw1.5.1188.1	84783	darkslateblue	XP_036630931.1uncharacterized protein PC9H_007785 [Pleurotus ostreatus]	301	20	1.04e-229	91.9	1	F:GO:0016787	F:hydrolase activity	EC:3	Hydrolases	G3DSA:3.20.20.80 (GENE3D); PTHR16631 (PANTHER); IPR017853 (SUPERFAMILY)	no GO terms	no GO terms	32.7525	12.932	8.326	34.7625	42.92	40.352	-0.0859268	0.46	FALSE	-1.7307	1.5e-07	TRUE	-2.27694	1.4e-13	TRUE
jgi|PleosPC9_1|57240|e_gw1.6.447.1	57240	coral1	XP_036627713.1uncharacterized protein PC9H_010837 [Pleurotus ostreatus]	577	20	0	61.06	1	C:GO:0016020	C:membrane	0	0	G3DSA:1.20.5.100 (GENE3D); mobidb-lite (MOBIDB_LITE); mobidb-lite (MOBIDB_LITE)	no GO terms	no GO terms	45.3375	41.656	30.4	48.2	85.155	68.002	-0.0883283	0.88	FALSE	-1.03157	2.4e-16	TRUE	-1.16151	4.2e-22	TRUE
jgi|PleosPC9_1|66155|e_gw1.22.134.1	66155	darkslateblue	XP_036635447.1uncharacterized protein PC9H_004390 [Pleurotus ostreatus]	186	20	2.09e-130	84.55	1	P:GO:0043386	P:mycotoxin biosynthetic process	0	0	IPR021765 (PFAM); PTHR33365 (PANTHER)	no GO terms	no GO terms	9.9075	8.604	6.632	13.645	18.79	13.968	-0.461779	0.00054	TRUE	-1.12689	7.9e-21	TRUE	-1.07461	7.5e-18	TRUE
jgi|PleosPC9_1|62259|e_gw1.10.794.1	62259	coral1	XP_036626261.1uncharacterized protein PC9H_001997 [Pleurotus ostreatus]	390	20	2.37e-277	88.15	1	F:GO:0016787	F:hydrolase activity	EC:3	Hydrolases	IPR011042 (G3DSA:2.120.10.GENE3D); IPR013658 (PFAM); PTHR10907 (PANTHER); PTHR10907:SF70 (PANTHER); SSF63829 (SUPERFAMILY)	no GO terms	no GO terms	116.028	122.01	88.956	95.47	254.428	216.226	0.281347	0.025	TRUE	-1.06026	4.5e-18	TRUE	-1.28138	2.4e-28	TRUE
jgi|PleosPC9_1|50268|e_gw1.3.373.1	50268	coral1	XP_036630293.1uncharacterized protein PC9H_007138 [Pleurotus ostreatus]	517	20	0	89.22	3	P:GO:0055085; F:GO:0022857; C:GO:0016020	P:transmembrane transport; F:transmembrane transporter activity; C:membrane	0	0	G3DSA:1.20.1250.20 (GENE3D); IPR005828 (PFAM); IPR003663 (TIGRFAM); G3DSA:1.20.1250.20 (GENE3D); PTHR23500 (PANTHER); PTHR23500:SF208 (PANTHER); IPR020846 (PROSITE_PROFILES); IPR020846 (CDD); IPR020846 (SUPERFAMILY)	P:GO:0055085; F:GO:0022857; F:GO:0022857; C:GO:0016020; C:GO:0016020	P:transmembrane transport; F:transmembrane transporter activity; F:transmembrane transporter activity; C:membrane; C:membrane	12.4925	22.036	14.628	12.2175	61.6	54.502	0.0321131	0.63	FALSE	-1.48307	1.5e-19	TRUE	-1.89758	3.9e-34	TRUE
jgi|PleosPC9_1|123399|genemark.2717_g	123399	darkslateblue	---NA---	65	0	0	0	0	0	0	0	0	no IPS match	no IPS match	no IPS match	4.945	2.606	2.354	4.695	5.6125	5.232	0.0748454	0.74	FALSE	-1.10681	0.0038	TRUE	-1.15225	0.003	TRUE
jgi|PleosPC9_1|116971|estExt_fgenesh1_kg.C_90289	116971	darkslateblue	KDQ31696.1hypothetical protein PLEOSDRAFT_1091801 [Pleurotus ostreatus PC15]	470	20	0	78.94	2	F:GO:0016614; F:GO:0071949	F:oxidoreductase activity, acting on CH-OH group of donors; F:FAD binding	EC:1.1	Acting on the CH-OH group of donors	IPR006094 (PFAM); IPR016167 (G3DSA:3.30.43.GENE3D); IPR016169 (G3DSA:3.30.465.GENE3D); PTHR42973:SF6 (PANTHER); PTHR42973 (PANTHER); IPR016166 (PROSITE_PROFILES); IPR016166 (SUPERFAMILY)	P:GO:0055114; F:GO:0003824; F:GO:0016491; F:GO:0016614; F:GO:0050660	P:obsolete oxidation-reduction process; F:catalytic activity; F:oxidoreductase activity; F:oxidoreductase activity, acting on CH-OH group of donors; F:flavin adenine dinucleotide binding	130.363	17.65	5.784	213.338	62.2525	31.832	-0.710609	0.063	FALSE	-1.81846	3.5e-07	TRUE	-2.46034	2e-13	TRUE
jgi|PleosPC9_1|133203|estExt_genemark.C_31122	133203	darkslateblue	KAG9221414.1hypothetical protein CCMSSC00406_0008330 [Pleurotus cornucopiae]	769	20	0	88.29	3	P:GO:0046514; F:GO:0017040; F:GO:0102121	P:ceramide catabolic process; F:N-acylsphingosine amidohydrolase activity; F:ceramidase activity	EC:3.5.1.23	Ceramidase	IPR031329 (PFAM); IPR031331 (PFAM); IPR006823 (PANTHER)	no GO terms	no GO terms	177.873	83.89	59.328	190.73	222.938	167.928	-0.100688	0.49	FALSE	-1.41007	1.1e-23	TRUE	-1.50106	1.3e-29	TRUE

## Sheet: DEGs_Down in KD, 2-fold
SeqName	Protein IDs	WGCNA Modules	Description	Length	#Hits	e-Value	sim mean	#GO	GO IDs	GO Names	Enzyme Codes	Enzyme Names	InterPro IDs	InterPro GO IDs	InterPro GO Names	Averaged FPKM values						PC9 vs KD|7 days			PC9 vs KD|14 days			PC9 vs KD|21 days
																PC9|7 days	PC9|14 days	PC9|21 days	KD|7 days	KD|14 days	KD|21 days	log2FC	Padj	Sig	log2FC	Padj	Sig	log2FC	Padj	Sig
jgi|PleosPC9_1|70777|estExt_Genewise1.C_30720	70777	darkgreen	XP_036630515.1uncharacterized protein PC9H_007363 [Pleurotus ostreatus]	221	20	1.48e-140	69.37	0	0	0	0	0	Coil (COILS); IPR004401 (G3DSA:3.30.1310.GENE3D); mobidb-lite (MOBIDB_LITE)	no GO terms	no GO terms	21.1425	45.892	69.18	12.5775	20.145	29.73	0.749301	2e-05	TRUE	1.18782	6.4e-10	TRUE	1.21844	2e-12	TRUE
jgi|PleosPC9_1|61046|e_gw1.9.869.1	61046	orangered4	KDQ31875.1hypothetical protein PLEOSDRAFT_1061950, partial [Pleurotus ostreatus PC15]	244	20	1.08e-172	88.04	3	P:GO:0006468; F:GO:0004674; F:GO:0005524	P:protein phosphorylation; F:protein serine/threonine kinase activity; F:ATP binding	EC:2.7.1	Transferring phosphorus-containing groups	IPR000719 (SMART); G3DSA:3.30.200.20 (GENE3D); IPR000719 (PFAM); G3DSA:1.10.510.10 (GENE3D); PTHR24343:SF270 (PANTHER); PTHR24343 (PANTHER); IPR008271 (PROSITE_PATTERNS); IPR017441 (PROSITE_PATTERNS); IPR000719 (PROSITE_PROFILES); IPR011009 (SUPERFAMILY)	P:GO:0006468; F:GO:0004672; F:GO:0005524	P:protein phosphorylation; F:protein kinase activity; F:ATP binding	20.0775	11.51	12.956	23.4775	5.1575	5.196	-0.225699	0.11	FALSE	1.15814	8.5e-09	TRUE	1.31815	9.3e-13	TRUE
jgi|PleosPC9_1|86706|fgenesh1_kg.5___400___jgi|PleosPC15_1|161311|genemark.9176_g	86706	steelblue	KAG9224847.1hypothetical protein CCMSSC00406_0002002 [Pleurotus cornucopiae]	93	5	1.2e-34	77.62	0	0	0	0	0	no IPS match	no IPS match	no IPS match	10.0075	138.256	101.552	13.7075	47.4375	30.478	-0.453884	0.24	FALSE	1.54324	0.006	TRUE	1.73638	0.0005	TRUE
jgi|PleosPC9_1|127203|genemark.6521_g	127203	darkgreen	XP_036627124.1Ca(2+)-dependent cysteine protease [Pleurotus ostreatus]	311	20	3.1e-219	63.45	0	0	0	0	0	PF00656 (PFAM); G3DSA:3.40.50.1460 (GENE3D); PTHR31773 (PANTHER)	no GO terms	no GO terms	48.195	151.088	134.092	54.82	63.0975	61.238	-0.185819	0.98	FALSE	1.25973	3.7e-05	TRUE	1.13072	6.3e-05	TRUE
jgi|PleosPC9_1|81474|estExt_Genewise1Plus.C_5280001	81474	darkgreen	KAG9227842.1hypothetical protein CCMSSC00406_0008664 [Pleurotus cornucopiae]	298	20	8.63e-174	78.62	1	F:GO:0005515	F:protein binding	0	0	IPR020472 (PRINTS); IPR001680 (SMART); IPR001680 (PFAM); G3DSA:2.80.10.50 (GENE3D); G3DSA:1.10.10.670 (GENE3D); PTHR42968:SF3 (PANTHER); PTHR42968 (PANTHER); IPR019775 (PROSITE_PATTERNS); IPR019775 (PROSITE_PATTERNS); IPR017986 (PROSITE_PROFILES); IPR001680 (PROSITE_PROFILES); IPR001680 (PROSITE_PROFILES); IPR017986 (SUPERFAMILY)	F:GO:0005515	F:protein binding	8.6775	27.15	33.636	4.43	10.4225	11.096	0.969973	8.5e-06	TRUE	1.38125	8.8e-11	TRUE	1.59997	7.1e-17	TRUE
jgi|PleosPC9_1|84958|fgenesh1_kg.3___863___jgi|PleosPC15_1|61618|estExt_fgenesh1_pm.C_50118	84958	orangered4	XP_036631126.1uncharacterized protein PC9H_007986 [Pleurotus ostreatus]	484	20	0	84	3	P:GO:0055085; F:GO:0022857; C:GO:0016020	P:transmembrane transport; F:transmembrane transporter activity; C:membrane	0	0	G3DSA:1.20.1250.20 (GENE3D); G3DSA:1.20.1250.20 (GENE3D); IPR011701 (PFAM); mobidb-lite (MOBIDB_LITE); PTHR43791:SF15 (PANTHER); PTHR43791 (PANTHER); IPR020846 (PROSITE_PROFILES); IPR020846 (CDD); IPR020846 (SUPERFAMILY)	P:GO:0055085; C:GO:0016020	P:transmembrane transport; C:membrane	14.32	13.972	12.772	8.485	4.9025	5.994	0.755045	4e-05	TRUE	1.51095	6.1e-24	TRUE	1.09139	6.7e-15	TRUE
jgi|PleosPC9_1|90998|fgenesh1_kg.31___14___jgi|PleosPC15_1|158854|genemark.6719_g	90998	darkgreen	KDQ27255.1hypothetical protein PLEOSDRAFT_158854 [Pleurotus ostreatus PC15]	342	20	1.63e-234	73.5	1	C:GO:0016020	C:membrane	0	0	PTHR40465:SF2 (PANTHER); PTHR40465 (PANTHER)	no GO terms	no GO terms	5.63	16.974	20.042	3.8825	6.99	5.602	0.536149	0.18	FALSE	1.27996	0.017	TRUE	1.83901	6.2e-05	TRUE
jgi|PleosPC9_1|121037|genemark.355_g	121037	darkgreen	XP_036636780.1uncharacterized protein PC9H_001285 [Pleurotus ostreatus]	336	20	7.93e-248	60.69	1	C:GO:0016020	C:membrane	0	0	no IPS match	no IPS match	no IPS match	11.285	23.388	36.114	8.0525	6.63	10.082	0.486898	0.0014	TRUE	1.81869	3.3e-19	TRUE	1.84078	3.5e-24	TRUE
jgi|PleosPC9_1|74363|estExt_Genewise1.C_150191	74363	darkgreen	XP_036632351.1uncharacterized protein PC9H_006791 [Pleurotus ostreatus]	274	20	3.72e-199	82.56	1	F:GO:0003824	F:catalytic activity	0	0	Coil (COILS); G3DSA:3.40.50.720 (GENE3D); IPR001509 (PFAM); PTHR43245 (PANTHER); IPR016040 (SUPERFAMILY)	F:GO:0003824; F:GO:0050662	F:catalytic activity; F:obsolete coenzyme binding	27.4075	62.092	82.914	15.855	23.59	26.238	0.789633	4.9e-07	TRUE	1.39623	7.3e-15	TRUE	1.65996	9.8e-25	TRUE
jgi|PleosPC9_1|88601|fgenesh1_kg.9___132___jgi|PleosPC15_1|43175|estExt_Genewise1.C_20350	88601	darkgreen	KDQ31907.1hypothetical protein PLEOSDRAFT_43175 [Pleurotus ostreatus PC15]	395	20	8.22e-289	86.18	3	P:GO:0055085; F:GO:0022857; C:GO:0016020	P:transmembrane transport; F:transmembrane transporter activity; C:membrane	0	0	G3DSA:1.20.1250.20 (GENE3D); IPR011701 (PFAM); G3DSA:1.20.1250.20 (GENE3D); PTHR23514:SF18 (PANTHER); PTHR23514 (PANTHER); IPR020846 (PROSITE_PROFILES); IPR020846 (CDD); IPR020846 (SUPERFAMILY)	P:GO:0055085; C:GO:0016020	P:transmembrane transport; C:membrane	69.78	109.704	133.742	75.8425	42.1725	52.064	-0.120193	0.97	FALSE	1.37924	7.2e-09	TRUE	1.36109	4.4e-10	TRUE
jgi|PleosPC9_1|99670|fgenesh1_pm.11___183	99670	darkgreen	XP_036631615.1uncharacterized protein PC9H_006042 [Pleurotus ostreatus]	551	20	0	85.6	0	0	0	0	0	IPR015202 (PFAM); IPR009880 (PFAM); IPR015916 (G3DSA:2.130.10.GENE3D); IPR013783 (G3DSA:2.60.40.GENE3D); PTHR32208 (PANTHER); PTHR32208:SF45 (PANTHER); IPR015202 (CDD); IPR011043 (SUPERFAMILY); IPR014756 (SUPERFAMILY)	no GO terms	no GO terms	3.77	28.304	49.342	4.585	5.28	10.99	-0.282357	0.22	FALSE	2.4224	1.6e-09	TRUE	2.16662	5.2e-09	TRUE
jgi|PleosPC9_1|93558|fgenesh1_pm.2___589	93558	darkgreen	XP_036633171.1uncharacterized protein PC9H_005093 [Pleurotus ostreatus]	386	20	2.6e-289	89.78	7	P:GO:0006545; P:GO:0006750; F:GO:0004497; F:GO:0005506; F:GO:0016705; F:GO:0020037; C:GO:0016020	P:glycine biosynthetic process; P:glutathione biosynthetic process; F:monooxygenase activity; F:iron ion binding; F:oxidoreductase activity, acting on paired donors, with incorporation or reduction of molecular oxygen; F:heme binding; C:membrane	EC:1.14	Acting on paired donors, with incorporation or reduction of molecular oxygen. The oxygen incorporated need not be derived from O(2)	IPR002401 (PRINTS); IPR001128 (PRINTS); G3DSA:1.10.630.10 (GENE3D); IPR001128 (PFAM); PTHR24279 (PANTHER); PTHR24279:SF86 (PANTHER); IPR017972 (PROSITE_PATTERNS); IPR001128 (SUPERFAMILY)	P:GO:0055114; F:GO:0005506; F:GO:0016705; F:GO:0020037	P:obsolete oxidation-reduction process; F:iron ion binding; F:oxidoreductase activity, acting on paired donors, with incorporation or reduction of molecular oxygen; F:heme binding	24.4725	121.72	167.97	22.565	54.865	77.782	0.117075	0.081	FALSE	1.14961	0.00025	TRUE	1.1107	0.00011	TRUE
jgi|PleosPC9_1|82963|fgenesh1_kg.2___52___jgi|PleosPC15_1|173620|estExt_genemark.C_41252	82963	darkgreen	KAG9218553.1hypothetical protein CCMSSC00406_0001333 [Pleurotus cornucopiae]	207	19	3.41e-145	59	1	P:GO:0007166	P:cell surface receptor signaling pathway	0	0	no IPS match	no IPS match	no IPS match	13.1225	102.502	114.594	12.7375	36.7325	36.196	0.0429605	0.081	FALSE	1.48052	1.8e-06	TRUE	1.66263	2.9e-09	TRUE
jgi|PleosPC9_1|83882|fgenesh1_kg.2___971___jgi|PleosPC15_1|156588|genemark.4453_g	83882	darkgreen	XP_036633581.1uncharacterized protein PC9H_005512 [Pleurotus ostreatus]	621	20	0	74.48	2	F:GO:0016614; F:GO:0050660	F:oxidoreductase activity, acting on CH-OH group of donors; F:flavin adenine dinucleotide binding	EC:1.1	Acting on the CH-OH group of donors	Coil (COILS); IPR000172 (PFAM); G3DSA:4.10.450.10 (GENE3D); IPR012132 (PIRSF); IPR007867 (PFAM); G3DSA:3.30.560.10 (GENE3D); PTHR11552 (PANTHER); PTHR11552:SF164 (PANTHER); IPR023753 (SUPERFAMILY); SSF54373 (SUPERFAMILY)	P:GO:0055114; F:GO:0016491; F:GO:0016614; F:GO:0050660	P:obsolete oxidation-reduction process; F:oxidoreductase activity; F:oxidoreductase activity, acting on CH-OH group of donors; F:flavin adenine dinucleotide binding	21.24	33.514	23.394	12.1925	8.29	9.626	0.80079	0.025	TRUE	2.01532	9.2e-17	TRUE	1.28113	2.9e-08	TRUE
jgi|PleosPC9_1|56008|e_gw1.5.1595.1	56008	darkgreen	XP_036628884.1uncharacterized protein PC9H_010001 [Pleurotus ostreatus]	630	20	0	73.03	0	0	0	0	0	mobidb-lite (MOBIDB_LITE)	no GO terms	no GO terms	18.115	46.39	33.588	14.2625	11.21	12.262	0.344958	0.0066	TRUE	2.04903	6.7e-39	TRUE	1.45375	1.1e-22	TRUE
jgi|PleosPC9_1|88910|fgenesh1_kg.10___105___jgi|PleosPC15_1|162714|genemark.10579_g	88910	darkgreen	KDQ23255.1hypothetical protein PLEOSDRAFT_1108891 [Pleurotus ostreatus PC15]	605	20	0	76.11	2	F:GO:0016614; F:GO:0050660	F:oxidoreductase activity, acting on CH-OH group of donors; F:flavin adenine dinucleotide binding	EC:1.1	Acting on the CH-OH group of donors	Coil (COILS); IPR000172 (PFAM); IPR007867 (PFAM); IPR012132 (PIRSF); G3DSA:3.30.560.10 (GENE3D); G3DSA:4.10.450.10 (GENE3D); PTHR11552 (PANTHER); PTHR11552:SF164 (PANTHER); IPR000172 (PROSITE_PATTERNS); IPR000172 (PROSITE_PATTERNS); SSF54373 (SUPERFAMILY); IPR023753 (SUPERFAMILY)	P:GO:0055114; F:GO:0016491; F:GO:0016614; F:GO:0050660	P:obsolete oxidation-reduction process; F:oxidoreductase activity; F:oxidoreductase activity, acting on CH-OH group of donors; F:flavin adenine dinucleotide binding	9.2	51.65	74.972	7.905	11.54	12.688	0.218868	0.39	FALSE	2.16213	0.00029	TRUE	2.56289	1.5e-06	TRUE
jgi|PleosPC9_1|91545|fgenesh1_pm.1___66	91545	darkgreen	XP_036637105.1uncharacterized protein PC9H_001610 [Pleurotus ostreatus]	308	17	2.82e-221	60	7	P:GO:0006098; P:GO:0006633; P:GO:0055129; F:GO:0004497; F:GO:0005506; F:GO:0016705; F:GO:0020037	P:pentose-phosphate shunt; P:fatty acid biosynthetic process; P:L-proline biosynthetic process; F:monooxygenase activity; F:iron ion binding; F:oxidoreductase activity, acting on paired donors, with incorporation or reduction of molecular oxygen; F:heme binding	0	0	no IPS match	no IPS match	no IPS match	12.565	15.366	29.358	9.9225	5.8975	7.176	0.340635	0.15	FALSE	1.38157	4.4e-09	TRUE	2.0325	5.7e-23	TRUE
jgi|PleosPC9_1|32416|gw1.11.458.1	32416	orangered4	KDQ22289.1hypothetical protein PLEOSDRAFT_16419, partial [Pleurotus ostreatus PC15]	162	20	3.36e-108	84.61	2	P:GO:0005975; F:GO:0003824	P:carbohydrate metabolic process; F:catalytic activity	0	0	IPR001585 (PFAM); IPR013785 (G3DSA:3.20.20.GENE3D); PTHR10683:SF26 (PANTHER); IPR001585 (PANTHER); SSF51569 (SUPERFAMILY)	P:GO:0005975; F:GO:0003824	P:carbohydrate metabolic process; F:catalytic activity	338.122	44.17	40.294	203.85	8.2225	12.856	0.730038	0.27	FALSE	2.42542	5.6e-06	TRUE	1.64812	0.0011	TRUE
jgi|PleosPC9_1|87569|fgenesh1_kg.6___537___jgi|PleosPC15_1|62071|estExt_fgenesh1_pm.C_70425	87569	darkgreen	XP_036627234.1uncharacterized protein PC9H_010357 [Pleurotus ostreatus]	400	20	2.89e-266	69.41	0	0	0	0	0	mobidb-lite (MOBIDB_LITE); PTHR35179:SF5 (PANTHER); PTHR35179 (PANTHER)	no GO terms	no GO terms	3.105	12.032	27.202	2.8975	1.6325	3.514	0.0997846	0.053	FALSE	2.88172	3.2e-18	TRUE	2.95253	7.6e-24	TRUE
jgi|PleosPC9_1|97168|fgenesh1_pm.5___673	97168	orangered4	XP_036628885.1uncharacterized protein PC9H_010002 [Pleurotus ostreatus]	280	20	1.26e-209	86.92	1	F:GO:0016491	F:oxidoreductase activity	EC:1	Oxidoreductases	IPR020471 (PRINTS); IPR023210 (PFAM); IPR023210 (G3DSA:3.20.20.GENE3D); PTHR43827 (PANTHER); PTHR43827:SF2 (PANTHER); IPR018170 (PROSITE_PATTERNS); IPR023210 (CDD); IPR023210 (SUPERFAMILY)	P:GO:0055114; F:GO:0016491	P:obsolete oxidation-reduction process; F:oxidoreductase activity	22.195	18.24	12.91	17.46	5.42	5.19	0.346181	0.16	FALSE	1.75074	1.2e-23	TRUE	1.31468	1.8e-15	TRUE
jgi|PleosPC9_1|81199|estExt_Genewise1Plus.C_250140	81199	darkgreen	KDQ22513.1hypothetical protein PLEOSDRAFT_1114616 [Pleurotus ostreatus PC15]	247	20	4.12e-162	88.39	1	F:GO:0016491	F:oxidoreductase activity	EC:1	Oxidoreductases	IPR002347 (PRINTS); IPR002347 (PRINTS); G3DSA:3.40.50.720 (GENE3D); PF13561 (PFAM); G3DSA:3.40.50.10090 (GENE3D); PTHR43361 (PANTHER); IPR020904 (PROSITE_PATTERNS); IPR016040 (SUPERFAMILY)	F:GO:0016491	F:oxidoreductase activity	96.42	234.698	249.106	16.835	35.27	49.204	2.51787	0.077	FALSE	2.73429	9.5e-06	TRUE	2.33991	4.9e-05	TRUE
jgi|PleosPC9_1|82949|fgenesh1_kg.2___38___jgi|PleosPC15_1|157542|genemark.5407_g	82949	orangered4	XP_036632603.1uncharacterized protein PC9H_004517 [Pleurotus ostreatus]	452	10	0	68.68	0	0	0	0	0	mobidb-lite (MOBIDB_LITE)	no GO terms	no GO terms	9.6975	6.746	6.416	16.245	1.3425	2.238	-0.744311	0.00072	TRUE	2.32911	3.3e-26	TRUE	1.51946	5.1e-14	TRUE
jgi|PleosPC9_1|21077|gw1.3.1052.1	21077	orangered4	UPO25276.1lytic polysaccharide monooxygenases, partial [Pleurotus ostreatus]	225	20	1.07e-165	81.88	5	P:GO:0030245; F:GO:0008810; F:GO:0030248; C:GO:0005576; C:GO:0016020	P:cellulose catabolic process; F:cellulase activity; F:cellulose binding; C:extracellular region; C:membrane	EC:3.2.1.4	Cellulase	IPR005103 (PFAM); PTHR33353 (PANTHER)	no GO terms	no GO terms	11.685	12.4	9.76	11.67	3.705	4.244	0.00185317	0.99	FALSE	1.74279	4.4e-13	TRUE	1.20146	1.3e-07	TRUE
jgi|PleosPC9_1|126430|genemark.5748_g	126430	darkgreen	XP_036628913.1uncharacterized protein PC9H_010030 [Pleurotus ostreatus]	174	20	4.33e-119	63.35	1	F:GO:0016853	F:isomerase activity	0	0	G3DSA:3.10.450.50 (GENE3D); IPR032710 (SUPERFAMILY)	no GO terms	no GO terms	42.67	63.012	56.28	12.6475	10.16	11.824	1.75437	0.046	TRUE	2.63273	1.9e-08	TRUE	2.2509	2.7e-07	TRUE
jgi|PleosPC9_1|87706|fgenesh1_kg.7___119___jgi|PleosPC15_1|162290|genemark.10155_g	87706	darkgreen	XP_036627053.1Flavin-dependent halogenase armH5 [Pleurotus ostreatus]	524	20	0	84.1	3	F:GO:0004497; F:GO:0071949; C:GO:0016020	F:monooxygenase activity; F:FAD binding; C:membrane	EC:1	Oxidoreductases	PR00420 (PRINTS); G3DSA:3.30.9.10 (GENE3D); IPR023753 (G3DSA:3.50.50.GENE3D); IPR006905 (PFAM); PTHR43747 (PANTHER); IPR023753 (SUPERFAMILY)	P:GO:0055114; F:GO:0016491	P:obsolete oxidation-reduction process; F:oxidoreductase activity	6.6025	47.598	39.406	4.8325	11.08	9.99	0.450243	0.02	TRUE	2.10294	5.9e-07	TRUE	1.97986	4.1e-07	TRUE
jgi|PleosPC9_1|82945|fgenesh1_kg.2___34___jgi|PleosPC15_1|27206|e_gw1.4.643.1	82945	darkgreen	XP_036632595.1uncharacterized protein PC9H_004509 [Pleurotus ostreatus]	319	20	7.6e-251	80.11	2	P:GO:0005975; F:GO:0004553	P:carbohydrate metabolic process; F:hydrolase activity, hydrolyzing O-glycosyl compounds	EC:3.2.1	Glycosylases	IPR000757 (PFAM); G3DSA:2.60.120.200 (GENE3D); PTHR10963:SF42 (PANTHER); PTHR10963 (PANTHER); IPR000757 (PROSITE_PROFILES); cd02181 (CDD); IPR013320 (SUPERFAMILY)	P:GO:0005975; F:GO:0004553	P:carbohydrate metabolic process; F:hydrolase activity, hydrolyzing O-glycosyl compounds	16.18	68.894	62.954	10.265	23.77	27.09	0.656478	0.0051	TRUE	1.53524	2.4e-06	TRUE	1.21654	7.9e-05	TRUE
jgi|PleosPC9_1|82096|fgenesh1_kg.1___618___jgi|PleosPC15_1|48303|fgenesh1_pm.C_scaffold_1000428	82096	darkgreen	XP_036636458.1uncharacterized protein PC9H_000960 [Pleurotus ostreatus]	327	20	3.44e-238	88.56	0	0	0	0	0	IPR023210 (PFAM); IPR023210 (G3DSA:3.20.20.GENE3D); PTHR43364 (PANTHER); PTHR43364:SF2 (PANTHER); IPR023210 (CDD); IPR023210 (SUPERFAMILY)	no GO terms	no GO terms	50.835	89.772	60.62	16.5975	16.6775	19.042	1.61486	0.068	FALSE	2.42836	4.4e-07	TRUE	1.67061	0.00029	TRUE
jgi|PleosPC9_1|58319|e_gw1.6.871.1	58319	darkgreen	KDQ25632.1hypothetical protein PLEOSDRAFT_1045552, partial [Pleurotus ostreatus PC15]	247	20	1.6e-166	88.82	1	F:GO:0005525	F:GTP binding	0	0	Coil (COILS); G3DSA:3.40.50.300 (GENE3D); IPR006073 (PFAM); cd00882 (CDD); IPR027417 (SUPERFAMILY)	F:GO:0005525	F:GTP binding	13.4575	19.18	24.058	7.07	6.82	8.258	0.928628	0.00052	TRUE	1.49176	3.9e-12	TRUE	1.54265	2.6e-15	TRUE
jgi|PleosPC9_1|89566|fgenesh1_kg.13___73___jgi|PleosPC15_1|40661|estExt_Genewise1Plus.C_70126	89566	darkgreen	XP_036627986.1uncharacterized protein PC9H_011118 [Pleurotus ostreatus]	1052	20	0	80.72	3	P:GO:0009058; F:GO:0003824; C:GO:0016020	P:biosynthetic process; F:catalytic activity; C:membrane	0	0	IPR013120 (PFAM); G3DSA:3.40.50.720 (GENE3D); G3DSA:1.10.1200.10 (GENE3D); G3DSA:3.40.50.980 (GENE3D); G3DSA:3.40.50.980 (GENE3D); IPR000873 (PFAM); G3DSA:3.30.300.30 (GENE3D); PTHR43859:SF1 (PANTHER); PTHR43859 (PANTHER); IPR020845 (PROSITE_PATTERNS); IPR006162 (PROSITE_PATTERNS); IPR009081 (PROSITE_PROFILES); IPR016040 (SUPERFAMILY); SSF56801 (SUPERFAMILY)	P:GO:0008152; F:GO:0003824	P:metabolic process; F:catalytic activity	12.2125	17.072	16.434	6.69	6.34	6.504	0.86828	0.049	TRUE	1.42908	8.1e-08	TRUE	1.33728	5.2e-08	TRUE
jgi|PleosPC9_1|59589|e_gw1.7.586.1	59589	steelblue	KAF9491582.1Ribonuclease/ribotoxin [Pleurotus eryngii]	67	20	1.08e-40	73.47	3	P:GO:0090501; F:GO:0003723; F:GO:0004540	P:RNA phosphodiester bond hydrolysis; F:RNA binding; F:RNA nuclease activity	EC:3.1	Acting on ester bonds	G3DSA:3.10.450.30 (GENE3D); PTHR42104 (PANTHER); IPR016191 (SUPERFAMILY)	F:GO:0003723; F:GO:0004540	F:RNA binding; F:RNA nuclease activity	11.935	157.114	104.874	16.9975	57.985	36.836	-0.510124	0.48	FALSE	1.43806	0.017	TRUE	1.50947	0.0051	TRUE
jgi|PleosPC9_1|89318|fgenesh1_kg.12___11___jgi|PleosPC15_1|163836|genemark.11701_g	89318	darkgreen	XP_036625967.1uncharacterized protein PC9H_002686 [Pleurotus ostreatus]	281	20	1.26e-177	78.05	1	F:GO:0016491	F:oxidoreductase activity	0	0	Coil (COILS); IPR002347 (PRINTS); IPR002347 (PRINTS); IPR002347 (PFAM); G3DSA:3.40.50.720 (GENE3D); PTHR42760:SF33 (PANTHER); PTHR42760 (PANTHER); cd05233 (CDD); IPR016040 (SUPERFAMILY)	no GO terms	no GO terms	27.6925	23.414	45.484	14.4825	10.5975	14.502	0.935185	0.0029	TRUE	1.14365	9.7e-07	TRUE	1.64911	3.3e-16	TRUE
jgi|PleosPC9_1|125738|genemark.5056_g	125738	darkgreen	XP_036628156.1uncharacterized protein PC9H_009262 [Pleurotus ostreatus]	531	20	0	86.76	0	0	0	0	0	IPR029058 (G3DSA:3.40.50.GENE3D); IPR018712 (PFAM); mobidb-lite (MOBIDB_LITE); mobidb-lite (MOBIDB_LITE); PTHR33840 (PANTHER); PTHR33840:SF7 (PANTHER)	no GO terms	no GO terms	24.8975	31.532	56.344	14.72	11.6475	10.8	0.758223	0.031	TRUE	1.4368	5.3e-05	TRUE	2.38323	5.8e-15	TRUE
jgi|PleosPC9_1|101300|fgenesh1_pm.26___12	101300	darkgreen	XP_036631739.1uncharacterized protein PC9H_006168 [Pleurotus ostreatus]	434	20	0	82.89	4	P:GO:0000272; P:GO:0006032; F:GO:0004568; F:GO:0008061	P:polysaccharide catabolic process; P:chitin catabolic process; F:chitinase activity; F:chitin binding	EC:3.2.1.14	Chitinase	IPR011583 (SMART); G3DSA:3.20.20.80 (GENE3D); IPR001223 (PFAM); PTHR11177 (PANTHER); PTHR11177:SF261 (PANTHER); IPR001579 (PROSITE_PATTERNS); IPR017853 (SUPERFAMILY); IPR029070 (SUPERFAMILY)	P:GO:0005975; F:GO:0004553; F:GO:0008061	P:carbohydrate metabolic process; F:hydrolase activity, hydrolyzing O-glycosyl compounds; F:chitin binding	9.5375	14.126	12.502	9.84	3.3	4.39	-0.0450472	0.88	FALSE	2.09782	4.9e-18	TRUE	1.50987	2.7e-11	TRUE
jgi|PleosPC9_1|90486|fgenesh1_kg.20___70___jgi|PleosPC15_1|49904|fgenesh1_pm.C_scaffold_3000834	90486	darkgreen	XP_036633995.1uncharacterized protein PC9H_002922 [Pleurotus ostreatus]	367	20	1.11e-261	85.44	2	F:GO:0016813; F:GO:0046872	F:hydrolase activity, acting on carbon-nitrogen (but not peptide) bonds, in linear amidines; F:metal ion binding	EC:3.5.3	Acting on carbon-nitrogen bonds, other than peptide bonds	IPR006035 (PRINTS); IPR006035 (PFAM); IPR006035 (PIRSF); G3DSA:3.40.800.10 (GENE3D); PTHR11358:SF38 (PANTHER); IPR006035 (PANTHER); IPR020855 (PROSITE_PATTERNS); IPR006035 (PROSITE_PROFILES); cd11592 (CDD); SSF52768 (SUPERFAMILY)	F:GO:0016813; F:GO:0046872	F:hydrolase activity, acting on carbon-nitrogen (but not peptide) bonds, in linear amidines; F:metal ion binding	59.985	82.012	54.878	29.1125	23.4025	16.17	1.04296	0.0017	TRUE	1.80917	3.2e-08	TRUE	1.76291	4.6e-09	TRUE
jgi|PleosPC9_1|117805|estExt_fgenesh1_kg.C_380004	117805	orangered4	XP_036626612.1uncharacterized protein PC9H_011272 [Pleurotus ostreatus]	160	20	1.05e-110	76.4	0	0	0	0	0	no IPS match	no IPS match	no IPS match	41.375	34.902	64.272	40.225	8.355	19.452	0.0406669	0.98	FALSE	2.0626	9.5e-06	TRUE	1.72427	6.2e-05	TRUE
jgi|PleosPC9_1|100793|fgenesh1_pm.19___48	100793	darkgreen	XP_036635308.1uncharacterized protein PC9H_004248 [Pleurotus ostreatus]	187	5	3.5e-129	86.13	0	0	0	0	0	mobidb-lite (MOBIDB_LITE); mobidb-lite (MOBIDB_LITE)	no GO terms	no GO terms	13.66	25.888	28.748	7.96	10.7075	12.124	0.779117	3.1e-05	TRUE	1.27366	2.3e-09	TRUE	1.2456	1.6e-10	TRUE
jgi|PleosPC9_1|127790|genemark.7108_g	127790	darkgreen	XP_036631939.1Thymidylate kinase [Pleurotus ostreatus]	227	20	4.14e-159	85.29	5	P:GO:0006233; P:GO:0016310; P:GO:0046940; F:GO:0004798; F:GO:0005524	P:dTDP biosynthetic process; P:phosphorylation; P:nucleoside monophosphate phosphorylation; F:thymidylate kinase activity; F:ATP binding	EC:2.7.4.4; EC:2.7.4.9	Nucleoside-phosphate kinase; dTMP kinase	PF02223 (PFAM); G3DSA:3.40.50.300 (GENE3D); IPR018094 (TIGRFAM); PTHR10344 (PANTHER); IPR018094 (PTHR10344:PANTHER); IPR018095 (PROSITE_PATTERNS); IPR018094 (HAMAP); cd01672 (CDD); IPR027417 (SUPERFAMILY)	P:GO:0006233; F:GO:0004798; F:GO:0005524	P:dTDP biosynthetic process; F:thymidylate kinase activity; F:ATP binding	6.335	10.384	12.856	4.9475	4.6775	5.764	0.356645	0.16	FALSE	1.15055	1.6e-08	TRUE	1.1573	2.2e-10	TRUE
jgi|PleosPC9_1|62364|e_gw1.11.388.1	62364	orangered4	XP_036631481.1uncharacterized protein PC9H_005904 [Pleurotus ostreatus]	228	20	6.4e-168	81.25	0	0	0	0	0	G3DSA:2.60.120.200 (GENE3D); IPR009784 (PFAM); PTHR35332 (PANTHER)	no GO terms	no GO terms	24.0075	25.408	19.97	16.7525	3.425	5.92	0.519109	0.066	FALSE	2.89111	1.8e-36	TRUE	1.75417	7.7e-17	TRUE
jgi|PleosPC9_1|128585|genemark.7903_g	128585	orangered4	XP_036626311.1uncharacterized protein PC9H_002047 [Pleurotus ostreatus]	450	20	0	79.24	3	P:GO:0006139; P:GO:1901564; F:GO:0045437	P:nucleobase-containing compound metabolic process; P:organonitrogen compound metabolic process; F:uridine nucleosidase activity	EC:3.2.2.8; EC:3.2.2.3	Ribosylpyrimidine nucleosidase; Uridine nucleosidase	IPR001910 (G3DSA:3.90.245.GENE3D); IPR001910 (PFAM); IPR023186 (PANTHER); PTHR12304:SF30 (PANTHER); IPR015910 (PROSITE_PATTERNS); IPR001910 (SUPERFAMILY)	F:GO:0016799	F:hydrolase activity, hydrolyzing N-glycosyl compounds	4.635	3.304	4.188	5.5575	1.3825	1.972	-0.261867	0.94	FALSE	1.25693	6.6e-07	TRUE	1.0866	1.7e-06	TRUE
jgi|PleosPC9_1|113642|estExt_fgenesh1_pm.C_150017	113642	darkgreen	KDQ26527.1hypothetical protein PLEOSDRAFT_1089787 [Pleurotus ostreatus PC15]	239	20	1.38e-163	64.94	2	F:GO:0005515; F:GO:0008270	F:protein binding; F:zinc ion binding	0	0	Coil (COILS); Coil (COILS); IPR001841 (SMART); PF15227 (PFAM); G3DSA:1.20.5.1000 (GENE3D); IPR013083 (G3DSA:3.30.40.GENE3D); mobidb-lite (MOBIDB_LITE); PTHR23327 (PANTHER); IPR017907 (PROSITE_PATTERNS); IPR001841 (PROSITE_PROFILES); cd00162 (CDD); SSF57850 (SUPERFAMILY)	F:GO:0005515; F:GO:0008270	F:protein binding; F:zinc ion binding	16.8	88.516	110.562	15.685	15.705	23.458	0.0990757	0.033	TRUE	2.49471	7.3e-23	TRUE	2.2367	1.3e-21	TRUE
jgi|PleosPC9_1|114814|estExt_fgenesh1_kg.C_20537	114814	orangered4	XP_036633114.1uncharacterized protein PC9H_005035 [Pleurotus ostreatus]	945	20	0	80.47	2	F:GO:0016810; C:GO:0016020	F:hydrolase activity, acting on carbon-nitrogen (but not peptide) bonds; C:membrane	EC:3.5	Acting on carbon-nitrogen bonds, other than peptide bonds	G3DSA:3.20.20.140 (GENE3D); G3DSA:3.20.20.140 (GENE3D); IPR011059 (G3DSA:2.30.40.GENE3D); IPR006680 (PFAM); IPR011059 (G3DSA:2.30.40.GENE3D); PTHR42857:SF1 (PANTHER); PTHR42857 (PANTHER); IPR032466 (SUPERFAMILY); IPR011059 (SUPERFAMILY)	F:GO:0016787; F:GO:0016810	F:hydrolase activity; F:hydrolase activity, acting on carbon-nitrogen (but not peptide) bonds	14.4825	10.57	11.07	14.07	4.1475	5.326	0.0416883	0.91	FALSE	1.34966	1.2e-12	TRUE	1.05553	1.4e-09	TRUE
jgi|PleosPC9_1|91687|fgenesh1_pm.1___208	91687	darkgreen	XP_036636930.1uncharacterized protein PC9H_001435 [Pleurotus ostreatus]	299	20	2.68e-174	64.48	1	C:GO:0016020	C:membrane	0	0	mobidb-lite (MOBIDB_LITE); mobidb-lite (MOBIDB_LITE)	no GO terms	no GO terms	11.06	14.1	13.012	6.9375	6.515	6.164	0.672864	0.094	FALSE	1.11386	6.3e-05	TRUE	1.0779	2.5e-05	TRUE
jgi|PleosPC9_1|33068|gw1.4.1831.1	33068	darkgreen	KDQ31198.1hypothetical protein PLEOSDRAFT_9827, partial [Pleurotus ostreatus PC15]	125	20	2.95e-82	89.65	0	0	0	0	0	IPR013813 (G3DSA:3.30.1330.GENE3D); IPR006056 (TIGRFAM); IPR006175 (PFAM); PTHR11803:SF24 (PANTHER); IPR006175 (PANTHER); cd00448 (CDD); IPR013813 (SUPERFAMILY)	no GO terms	no GO terms	269.44	434.452	431.816	136.565	195.27	207.406	0.980376	7.3e-10	TRUE	1.15373	1.8e-12	TRUE	1.05796	2.1e-12	TRUE
jgi|PleosPC9_1|83844|fgenesh1_kg.2___933___jgi|PleosPC15_1|156636|genemark.4501_g	83844	orangered4	XP_036633537.1uncharacterized protein PC9H_005466 [Pleurotus ostreatus]	539	20	0	77.25	4	P:GO:0006468; F:GO:0004674; F:GO:0005524; C:GO:0000781	P:protein phosphorylation; F:protein serine/threonine kinase activity; F:ATP binding; C:chromosome, telomeric region	EC:2.7.1	Transferring phosphorus-containing groups	G3DSA:1.10.510.10 (GENE3D); PTHR38248:SF2 (PANTHER); PTHR38248 (PANTHER); IPR008266 (PROSITE_PATTERNS); IPR000719 (PROSITE_PROFILES); IPR011009 (SUPERFAMILY)	P:GO:0006468; F:GO:0004672; F:GO:0005524	P:protein phosphorylation; F:protein kinase activity; F:ATP binding	3.6125	3.888	4.186	3.2525	1.505	1.55	0.151449	0.3	FALSE	1.36926	1.4e-12	TRUE	1.4333	9.7e-16	TRUE
jgi|PleosPC9_1|78360|estExt_Genewise1Plus.C_42290	78360	darkgreen	XP_036634283.1uncharacterized protein PC9H_003217 [Pleurotus ostreatus]	287	20	5.2e-192	85.12	1	F:GO:0046983	F:protein dimerization activity	0	0	Coil (COILS); Coil (COILS); IPR011598 (SMART); IPR011598 (G3DSA:4.10.280.GENE3D); IPR011598 (PFAM); mobidb-lite (MOBIDB_LITE); IPR011598 (PROSITE_PROFILES); IPR011598 (CDD); IPR011598 (SUPERFAMILY)	F:GO:0046983	F:protein dimerization activity	568.41	1028.63	1222.48	422.65	447.655	453.022	0.427468	0.0015	TRUE	1.20026	6.3e-12	TRUE	1.43216	9.1e-20	TRUE
jgi|PleosPC9_1|44911|e_gw1.1.3935.1	44911	orangered4	KAF4603622.1hypothetical protein EYR38_004036 [Pleurotus pulmonarius]	80	20	9.89e-54	87.57	0	0	0	0	0	no IPS match	no IPS match	no IPS match	32.5125	16.402	21.054	32.505	6.8975	8.208	0.00033284	0.86	FALSE	1.24973	3.5e-06	TRUE	1.35899	5.1e-09	TRUE
jgi|PleosPC9_1|115007|estExt_fgenesh1_kg.C_20958	115007	darkgreen	XP_036633577.1uncharacterized protein PC9H_005508 [Pleurotus ostreatus]	391	6	4.66e-277	92.44	0	0	0	0	0	mobidb-lite (MOBIDB_LITE); mobidb-lite (MOBIDB_LITE); mobidb-lite (MOBIDB_LITE); mobidb-lite (MOBIDB_LITE); mobidb-lite (MOBIDB_LITE)	no GO terms	no GO terms	5.87	14.16	18.058	3.56	3.4125	5.14	0.721483	0.0021	TRUE	2.05292	2.7e-17	TRUE	1.8128	1.8e-16	TRUE
jgi|PleosPC9_1|93800|fgenesh1_pm.2___831	93800	orangered4	KDQ29005.1hypothetical protein PLEOSDRAFT_1075843 [Pleurotus ostreatus PC15]	199	20	2e-134	87.85	1	F:GO:0019904	F:protein domain specific binding	0	0	Coil (COILS); IPR000308 (PRINTS); IPR023410 (SMART); IPR023410 (G3DSA:1.20.190.GENE3D); IPR000308 (PIRSF); IPR023410 (PFAM); PTHR18860:SF47 (PANTHER); IPR000308 (PANTHER); IPR023410 (SUPERFAMILY)	F:GO:0019904	F:protein domain specific binding	50.42	19.528	30.442	35.3275	8.685	12.492	0.513204	0.2	FALSE	1.16895	0.00025	TRUE	1.28506	5.5e-06	TRUE
jgi|PleosPC9_1|101474|fgenesh1_pm.29___19	101474	darkgreen	KDQ31585.1hypothetical protein PLEOSDRAFT_1036190, partial [Pleurotus ostreatus PC15]	479	20	0	81.39	3	P:GO:0055085; F:GO:0022857; C:GO:0016020	P:transmembrane transport; F:transmembrane transporter activity; C:membrane	0	0	IPR001958 (PRINTS); G3DSA:1.20.1250.20 (GENE3D); G3DSA:1.20.1250.20 (GENE3D); IPR011701 (PFAM); mobidb-lite (MOBIDB_LITE); PTHR23504 (PANTHER); PTHR23504:SF47 (PANTHER); IPR020846 (PROSITE_PROFILES); IPR020846 (CDD); IPR020846 (SUPERFAMILY)	P:GO:0055085; F:GO:0005215; C:GO:0016020	P:transmembrane transport; F:transporter activity; C:membrane	22.3	71.562	104.04	21.7025	21.03	22.18	0.0391825	0.23	FALSE	1.76674	6.4e-11	TRUE	2.22981	7e-20	TRUE
jgi|PleosPC9_1|89330|fgenesh1_kg.12___23___jgi|PleosPC15_1|163814|genemark.11679_g	89330	darkgreen	XP_036625952.1gTPase, IMAP member 8 [Pleurotus ostreatus]	207	20	5.5e-145	64.23	1	F:GO:0005525	F:GTP binding	0	0	IPR006073 (PFAM); G3DSA:3.40.50.300 (GENE3D); cd00882 (CDD); IPR027417 (SUPERFAMILY)	F:GO:0005525	F:GTP binding	20.27	17.402	27.276	13.5375	4.8275	8.97	0.582385	0.017	TRUE	1.8499	4.9e-20	TRUE	1.60445	1.7e-19	TRUE
jgi|PleosPC9_1|84952|fgenesh1_kg.3___857___jgi|PleosPC15_1|176251|estExt_fgenesh2_pg.C_50213	84952	darkgreen	XP_036631120.1uncharacterized protein PC9H_007980 [Pleurotus ostreatus]	543	20	0	85.51	4	P:GO:0005975; P:GO:0006044; F:GO:0008448; F:GO:0047419	P:carbohydrate metabolic process; P:N-acetylglucosamine metabolic process; F:N-acetylglucosamine-6-phosphate deacetylase activity; F:N-acetylgalactosamine-6-phosphate deacetylase activity	EC:3.5.1.25	N-acetylglucosamine-6-phosphate deacetylase	IPR011059 (G3DSA:2.30.40.GENE3D); G3DSA:3.20.20.140 (GENE3D); IPR006680 (PFAM); mobidb-lite (MOBIDB_LITE); PTHR11113:SF10 (PANTHER); PTHR11113 (PANTHER); IPR032466 (SUPERFAMILY); IPR011059 (SUPERFAMILY); IPR032466 (SUPERFAMILY)	F:GO:0016787; F:GO:0016810	F:hydrolase activity; F:hydrolase activity, acting on carbon-nitrogen (but not peptide) bonds	17.9	40.064	38.256	28.7925	17.88	15.76	-0.685733	0.13	FALSE	1.16396	0.00058	TRUE	1.27942	2.7e-05	TRUE
jgi|PleosPC9_1|49690|e_gw1.2.1547.1	49690	orangered4	KDQ28731.1hypothetical protein PLEOSDRAFT_49987 [Pleurotus ostreatus PC15]	309	20	7.04e-217	91.73	5	P:GO:0006166; P:GO:0019509; F:GO:0017061; C:GO:0005634; C:GO:0005737	P:purine ribonucleoside salvage; P:L-methionine salvage from methylthioadenosine; F:S-methyl-5-thioadenosine phosphorylase activity; C:nucleus; C:cytoplasm	EC:2.4.2.1; EC:2.4.2.28	Purine-nucleoside phosphorylase; S-methyl-5'-thioadenosine phosphorylase	IPR010044 (TIGRFAM); IPR000845 (PFAM); G3DSA:3.40.50.1580 (GENE3D); PTHR42679:SF1 (PANTHER); IPR010044 (PANTHER); IPR010044 (HAMAP); IPR000845 (SUPERFAMILY)	P:GO:0009116; F:GO:0003824; F:GO:0017061	P:nucleoside metabolic process; F:catalytic activity; F:S-methyl-5-thioadenosine phosphorylase activity	82.97	59.126	78.106	73.7825	21.64	31.856	0.169311	0.17	FALSE	1.45009	4.6e-34	TRUE	1.29387	8.3e-33	TRUE
jgi|PleosPC9_1|87121|fgenesh1_kg.6___89___jgi|PleosPC15_1|176802|estExt_fgenesh2_pg.C_70560	87121	darkgreen	XP_036627777.1uncharacterized protein PC9H_010902 [Pleurotus ostreatus]	446	20	0	80.28	3	P:GO:0008654; P:GO:0044249; F:GO:0004609	P:phospholipid biosynthetic process; P:cellular biosynthetic process; F:phosphatidylserine decarboxylase activity	EC:4.1.1.65	Phosphatidylserine decarboxylase	G3DSA:2.40.50.100 (GENE3D); IPR022237 (PFAM); IPR003817 (PFAM); PTHR10067:SF8 (PANTHER); IPR033177 (PANTHER)	P:GO:0008654; F:GO:0004609	P:phospholipid biosynthetic process; F:phosphatidylserine decarboxylase activity	7.8975	76.92	116.374	9.275	15.725	38.144	-0.231951	0.071	FALSE	2.2903	1e-07	TRUE	1.60924	8.8e-05	TRUE
jgi|PleosPC9_1|85272|fgenesh1_kg.4___81___jgi|PleosPC15_1|49201|fgenesh1_pm.C_scaffold_3000131	85272	darkgreen	KDQ30345.1hypothetical protein PLEOSDRAFT_49201 [Pleurotus ostreatus PC15]	297	20	5.25e-210	78.08	5	P:GO:0006308; P:GO:0090305; F:GO:0003676; F:GO:0004519; F:GO:0046872	P:DNA catabolic process; P:nucleic acid phosphodiester bond hydrolysis; F:nucleic acid binding; F:endonuclease activity; F:metal ion binding	EC:3.1	Acting on ester bonds	IPR003154 (PFAM); IPR008947 (G3DSA:1.10.575.GENE3D); PTHR33146 (PANTHER); IPR003154 (CDD); IPR008947 (SUPERFAMILY)	P:GO:0006308; F:GO:0003676; F:GO:0004519; F:GO:0016788	P:DNA catabolic process; F:nucleic acid binding; F:endonuclease activity; F:hydrolase activity, acting on ester bonds	11.6425	22.286	31.598	5.795	8.7575	7.868	1.00652	0.003	TRUE	1.34755	0.00011	TRUE	2.00576	5.8e-11	TRUE
jgi|PleosPC9_1|87708|fgenesh1_kg.7___121___jgi|PleosPC15_1|162288|genemark.10153_g	87708	darkgreen	XP_036627051.1uncharacterized protein PC9H_011713 [Pleurotus ostreatus]	281	20	3.11e-193	72.98	1	C:GO:0016020	C:membrane	0	0	PTHR40465 (PANTHER)	no GO terms	no GO terms	8.555	40.268	32.062	5.555	13.4475	11.598	0.622981	0.0065	TRUE	1.5823	8.7e-07	TRUE	1.46699	8.8e-07	TRUE
jgi|PleosPC9_1|128498|genemark.7816_g	128498	darkgreen	XP_036626219.1uncharacterized protein PC9H_001952 [Pleurotus ostreatus]	425	20	1.03e-253	69.98	2	F:GO:0030246; C:GO:0016020	F:carbohydrate binding; C:membrane	0	0	mobidb-lite (MOBIDB_LITE); mobidb-lite (MOBIDB_LITE); mobidb-lite (MOBIDB_LITE)	no GO terms	no GO terms	3.575	11.158	10.788	3.6375	2.8925	4.286	-0.025004	0.5	FALSE	1.94769	9.6e-16	TRUE	1.33172	3.5e-09	TRUE
jgi|PleosPC9_1|57823|e_gw1.6.508.1	57823	orangered4	XP_036627788.1uncharacterized protein PC9H_010914 [Pleurotus ostreatus]	511	20	0	80.38	6	P:GO:0006119; F:GO:0004497; F:GO:0005506; F:GO:0016705; F:GO:0020037; C:GO:0016020	P:oxidative phosphorylation; F:monooxygenase activity; F:iron ion binding; F:oxidoreductase activity, acting on paired donors, with incorporation or reduction of molecular oxygen; F:heme binding; C:membrane	EC:1.14	Acting on paired donors, with incorporation or reduction of molecular oxygen. The oxygen incorporated need not be derived from O(2)	IPR002401 (PRINTS); IPR001128 (PFAM); G3DSA:1.10.630.10 (GENE3D); PTHR24279 (PANTHER); PTHR24279:SF83 (PANTHER); IPR017972 (PROSITE_PATTERNS); IPR001128 (SUPERFAMILY)	P:GO:0055114; F:GO:0005506; F:GO:0016705; F:GO:0020037	P:obsolete oxidation-reduction process; F:iron ion binding; F:oxidoreductase activity, acting on paired donors, with incorporation or reduction of molecular oxygen; F:heme binding	6.4575	5.242	5.21	7.75	2.2875	2.21	-0.263221	0.22	FALSE	1.19635	1.5e-08	TRUE	1.23724	3.4e-10	TRUE
jgi|PleosPC9_1|125284|genemark.4602_g	125284	orangered4	XP_036634506.1uncharacterized protein PC9H_003440 [Pleurotus ostreatus]	937	20	0	81.98	1	C:GO:0016020	C:membrane	0	0	IPR032675 (G3DSA:3.80.10.GENE3D); IPR032675 (G3DSA:3.80.10.GENE3D); mobidb-lite (MOBIDB_LITE); mobidb-lite (MOBIDB_LITE); mobidb-lite (MOBIDB_LITE); SSF52047 (SUPERFAMILY)	no GO terms	no GO terms	31.7575	21.476	21.446	32.635	7.6775	9.704	-0.0393227	0.97	FALSE	1.48402	5.1e-22	TRUE	1.14406	1.2e-15	TRUE
jgi|PleosPC9_1|116044|estExt_fgenesh1_kg.C_50040	116044	darkgreen	XP_036628189.1uncharacterized protein PC9H_009295 [Pleurotus ostreatus]	450	20	0	78.23	2	P:GO:0008152; F:GO:0008171	P:metabolic process; F:O-methyltransferase activity	EC:2.1.1	Transferring one-carbon groups	IPR001077 (PFAM); IPR011991 (G3DSA:1.10.10.GENE3D); G3DSA:3.40.50.150 (GENE3D); PTHR43712:SF7 (PANTHER); PTHR43712 (PANTHER); IPR016461 (PROSITE_PROFILES); IPR029063 (SUPERFAMILY); IPR011991 (SUPERFAMILY)	F:GO:0008168; F:GO:0008171	F:methyltransferase activity; F:O-methyltransferase activity	46.4225	136.258	82.738	12.43	7.25	10.442	1.901	0.18	FALSE	4.23222	9e-12	TRUE	2.98615	4.2e-07	TRUE
jgi|PleosPC9_1|83291|fgenesh1_kg.2___380___jgi|PleosPC15_1|173530|estExt_genemark.C_40913	83291	darkgreen	XP_036632957.1uncharacterized protein PC9H_004874 [Pleurotus ostreatus]	497	18	0	55.92	0	0	0	0	0	Coil (COILS); Coil (COILS); G3DSA:1.20.5.400 (GENE3D); mobidb-lite (MOBIDB_LITE); mobidb-lite (MOBIDB_LITE)	no GO terms	no GO terms	22.025	26.382	29.278	16.9075	8.8825	11.35	0.381479	0.013	TRUE	1.57052	8.3e-27	TRUE	1.36712	4e-24	TRUE
jgi|PleosPC9_1|47659|e_gw1.2.3039.1	47659	darkgreen	KDQ29280.1hypothetical protein PLEOSDRAFT_1076060 [Pleurotus ostreatus PC15]	160	20	6.83e-116	94.02	0	0	0	0	0	no IPS match	no IPS match	no IPS match	29.9375	54.87	67.926	52.685	12.925	18.39	-0.815439	0.084	FALSE	2.08585	1e-10	TRUE	1.88504	1.7e-10	TRUE
jgi|PleosPC9_1|123506|genemark.2824_g	123506	orangered4	WP_221781651.1hypothetical protein, partial [Bacillus bingmayongensis]	84	20	3.6e-42	85.93	0	0	0	0	0	PTHR37475:SF2 (PANTHER); PTHR37475 (PANTHER)	no GO terms	no GO terms	33.475	47.948	134.384	70.405	11.42	18.762	-1.07259	0.13	FALSE	2.06991	9.6e-06	TRUE	2.84048	4.9e-12	TRUE
jgi|PleosPC9_1|87530|fgenesh1_kg.6___498___jgi|PleosPC15_1|41016|estExt_Genewise1Plus.C_71354	87530	darkgreen	KDQ26146.1hypothetical protein PLEOSDRAFT_1094203 [Pleurotus ostreatus PC15]	563	20	0	92.48	3	F:GO:0005524; F:GO:0016887; C:GO:0016020	F:ATP binding; F:ATP hydrolysis activity; C:membrane	EC:3.6.1.15	Nucleoside-triphosphate phosphatase	IPR003593 (SMART); G3DSA:3.40.50.300 (GENE3D); G3DSA:3.40.50.300 (GENE3D); G3DSA:1.10.8.60 (GENE3D); IPR003959 (PFAM); PTHR23077 (PANTHER); IPR003960 (PROSITE_PATTERNS); IPR003960 (PROSITE_PATTERNS); cd00009 (CDD); cd00009 (CDD); IPR027417 (SUPERFAMILY); IPR027417 (SUPERFAMILY)	F:GO:0005524	F:ATP binding	17.8475	46.382	42.044	13.4325	17.43	18.61	0.409994	0.00012	TRUE	1.41199	2.2e-22	TRUE	1.17582	3.8e-18	TRUE
jgi|PleosPC9_1|90317|fgenesh1_kg.19___20___jgi|PleosPC15_1|175544|estExt_fgenesh2_pg.C_30210	90317	darkgreen	XP_036635283.1uncharacterized protein PC9H_004223 [Pleurotus ostreatus]	487	20	2.87e-272	90.2	5	P:GO:0006526; F:GO:0004042; F:GO:0004358; F:GO:0103045; C:GO:0005759	P:arginine biosynthetic process; F:acetyl-CoA:L-glutamate N-acetyltransferase activity; F:glutamate N-acetyltransferase activity; F:methione N-acyltransferase activity; C:mitochondrial matrix	EC:2.3.1.1; EC:2.3.1.35	Amino-acid N-acetyltransferase; Glutamate N-acetyltransferase	IPR002813 (PFAM); IPR016117 (G3DSA:3.60.70.GENE3D); IPR002813 (TIGRFAM); mobidb-lite (MOBIDB_LITE); PTHR23100:SF4 (PANTHER); IPR002813 (PANTHER); PD004193 (PRODOM); IPR002813 (HAMAP); IPR002813 (CDD); IPR016117 (SUPERFAMILY)	P:GO:0006526; F:GO:0004358	P:arginine biosynthetic process; F:glutamate N-acetyltransferase activity	29.14	63.062	68.51	37.5375	22.745	29.886	-0.365332	0.66	FALSE	1.47122	4.4e-17	TRUE	1.19684	2.6e-13	TRUE
jgi|PleosPC9_1|45854|e_gw1.1.3180.1	45854	darkgreen	XP_036636646.1uncharacterized protein PC9H_001150 [Pleurotus ostreatus]	385	20	1.62e-274	87.61	0	0	0	0	0	IPR023210 (PFAM); IPR023210 (G3DSA:3.20.20.GENE3D); PTHR43364:SF2 (PANTHER); PTHR43364 (PANTHER); IPR023210 (CDD); IPR023210 (SUPERFAMILY)	no GO terms	no GO terms	7.375	12.24	9.862	2.6225	2.3325	3.594	1.4917	0.28	FALSE	2.39165	8.3e-06	TRUE	1.45629	0.0054	TRUE
jgi|PleosPC9_1|117713|estExt_fgenesh1_kg.C_250069	117713	darkgreen	KDQ22522.1hypothetical protein PLEOSDRAFT_1068826 [Pleurotus ostreatus PC15]	780	20	0	83.19	6	P:GO:0035194; F:GO:0003723; F:GO:0008270; F:GO:0032574; C:GO:0000502; C:GO:0005737	P:ncRNA-mediated post-transcriptional gene silencing; F:RNA binding; F:zinc ion binding; F:5'-3' RNA helicase activity; C:proteasome complex; C:cytoplasm	EC:3.6.4.13	RNA helicase	PF13087 (PFAM); PF13086 (PFAM); G3DSA:3.40.50.300 (GENE3D); G3DSA:3.40.50.300 (GENE3D); mobidb-lite (MOBIDB_LITE); PTHR10887 (PANTHER); IPR026127 (PTHR10887:PANTHER); cd00046 (CDD); IPR027417 (SUPERFAMILY)	no GO terms	no GO terms	14.03	48.526	66.474	8.64	20.085	28.36	0.699412	7.1e-06	TRUE	1.27264	1.2e-08	TRUE	1.22893	1.8e-09	TRUE
jgi|PleosPC9_1|85474|fgenesh1_kg.4___283___jgi|PleosPC15_1|49322|fgenesh1_pm.C_scaffold_3000252	85474	orangered4	KDQ30561.1hypothetical protein PLEOSDRAFT_49322 [Pleurotus ostreatus PC15]	402	20	1.42e-288	88.9	2	P:GO:0006520; F:GO:0016829	P:amino acid metabolic process; F:lyase activity	EC:4	Lyases	IPR001597 (PFAM); IPR015422 (G3DSA:3.90.1150.GENE3D); IPR023603 (PIRSF); IPR015421 (G3DSA:3.40.640.GENE3D); IPR023603 (PANTHER); IPR015424 (SUPERFAMILY)	P:GO:0006520; F:GO:0003824; F:GO:0016829	P:amino acid metabolic process; F:catalytic activity; F:lyase activity	118.42	87.986	70.338	75.075	37.2925	27.552	0.657508	0.0019	TRUE	1.23839	6.2e-11	TRUE	1.35215	3.7e-15	TRUE
jgi|PleosPC9_1|129565|genemark.8883_g	129565	darkgreen	KDQ23379.1hypothetical protein PLEOSDRAFT_1109025 [Pleurotus ostreatus PC15]	503	20	0	75.62	7	P:GO:0044238; P:GO:0046394; P:GO:0070814; F:GO:0004497; F:GO:0005506; F:GO:0016705; F:GO:0020037	P:primary metabolic process; P:carboxylic acid biosynthetic process; P:hydrogen sulfide biosynthetic process; F:monooxygenase activity; F:iron ion binding; F:oxidoreductase activity, acting on paired donors, with incorporation or reduction of molecular oxygen; F:heme binding	EC:1.14	Acting on paired donors, with incorporation or reduction of molecular oxygen. The oxygen incorporated need not be derived from O(2)	IPR002401 (PRINTS); IPR001128 (PFAM); G3DSA:1.10.630.10 (GENE3D); PTHR24279 (PANTHER); PTHR24279:SF83 (PANTHER); IPR017972 (PROSITE_PATTERNS); IPR001128 (SUPERFAMILY)	P:GO:0055114; F:GO:0005506; F:GO:0016705; F:GO:0020037	P:obsolete oxidation-reduction process; F:iron ion binding; F:oxidoreductase activity, acting on paired donors, with incorporation or reduction of molecular oxygen; F:heme binding	136.377	281.214	279.992	73.915	133.415	134.41	0.883667	1.4e-12	TRUE	1.07575	3.1e-14	TRUE	1.05875	3.2e-16	TRUE
jgi|PleosPC9_1|56328|e_gw1.5.493.1	56328	darkgreen	KDQ25013.1hypothetical protein PLEOSDRAFT_170080 [Pleurotus ostreatus PC15]	342	20	2.44e-155	58.79	1	C:GO:0016020	C:membrane	0	0	no IPS match	no IPS match	no IPS match	3.7625	6.378	8.304	2.8975	2.0575	2.628	0.376883	0.61	FALSE	1.63221	0.00011	TRUE	1.65984	1.4e-05	TRUE
jgi|PleosPC9_1|42162|gw1.13.446.1	42162	darkgreen	KDQ25185.1hypothetical protein PLEOSDRAFT_1025388, partial [Pleurotus ostreatus PC15]	96	20	2.14e-63	70.58	0	0	0	0	0	no IPS match	no IPS match	no IPS match	9.295	23.128	26.844	5.8825	7.6075	8.45	0.660025	0.0051	TRUE	1.60415	3.8e-08	TRUE	1.66758	1.3e-10	TRUE
jgi|PleosPC9_1|98396|fgenesh1_pm.8___66	98396	darkgreen	XP_036631836.1uncharacterized protein PC9H_006266 [Pleurotus ostreatus]	387	20	4.97e-270	86.11	1	F:GO:0008453	F:alanine-glyoxylate transaminase activity	EC:2.6.1.44	Alanine--glyoxylate transaminase	IPR000192 (PFAM); IPR015422 (G3DSA:3.90.1150.GENE3D); IPR015421 (G3DSA:3.40.640.GENE3D); IPR024169 (PIRSF); PTHR21152:SF26 (PANTHER); PTHR21152 (PANTHER); IPR020578 (PROSITE_PATTERNS); IPR015424 (SUPERFAMILY)	F:GO:0003824	F:catalytic activity	5.055	14.866	19.734	4.8175	4.8025	7.862	0.0694264	0.19	FALSE	1.63016	1.6e-13	TRUE	1.32772	5.1e-11	TRUE
jgi|PleosPC9_1|63743|e_gw1.14.76.1	63743	darkgreen	XP_036626032.1uncharacterized protein PC9H_001762 [Pleurotus ostreatus]	514	20	0	82.96	2	P:GO:0055085; C:GO:0016020	P:transmembrane transport; C:membrane	0	0	G3DSA:1.20.1250.20 (GENE3D); IPR011701 (PFAM); G3DSA:1.20.1250.20 (GENE3D); mobidb-lite (MOBIDB_LITE); PTHR42718 (PANTHER); IPR020846 (PROSITE_PROFILES); IPR020846 (CDD); IPR020846 (SUPERFAMILY)	P:GO:0055085; C:GO:0016020	P:transmembrane transport; C:membrane	10.2775	9.952	13.686	10.25	4.665	6.086	0.00386546	0.91	FALSE	1.09311	4.7e-10	TRUE	1.16913	5.8e-14	TRUE
jgi|PleosPC9_1|86765|fgenesh1_kg.5___459___jgi|PleosPC15_1|34061|e_gw1.8.577.1	86765	darkgreen	KDQ24712.1hypothetical protein PLEOSDRAFT_1046818, partial [Pleurotus ostreatus PC15]	371	20	1.79e-249	75.05	2	C:GO:0016020; C:GO:0016020	C:membrane; C:membrane	0	0	Coil (COILS)	no GO terms	no GO terms	32.2475	79.786	106.064	31.1575	35.6125	44.354	0.0496078	0.44	FALSE	1.16375	1.4e-07	TRUE	1.2578	2.7e-10	TRUE
jgi|PleosPC9_1|97815|fgenesh1_pm.6___541	97815	darkgreen	XP_036627292.1uncharacterized protein PC9H_010416 [Pleurotus ostreatus]	82	20	1.88e-58	87.85	0	0	0	0	0	no IPS match	no IPS match	no IPS match	3.83	25.874	21.232	3.4075	5.615	6.074	0.168631	0.22	FALSE	2.20415	8.6e-10	TRUE	1.80552	9e-08	TRUE
jgi|PleosPC9_1|80240|estExt_Genewise1Plus.C_100743	80240	darkgreen	XP_036626563.1uncharacterized protein PC9H_002301 [Pleurotus ostreatus]	591	20	0	88.91	3	P:GO:0055085; F:GO:0022857; C:GO:0016020	P:transmembrane transport; F:transmembrane transporter activity; C:membrane	0	0	IPR011701 (PFAM); G3DSA:1.20.1250.20 (GENE3D); G3DSA:1.20.1250.20 (GENE3D); mobidb-lite (MOBIDB_LITE); mobidb-lite (MOBIDB_LITE); PTHR23502:SF112 (PANTHER); PTHR23502 (PANTHER); IPR020846 (PROSITE_PROFILES); IPR020846 (CDD); IPR020846 (SUPERFAMILY)	P:GO:0055085; C:GO:0016020	P:transmembrane transport; C:membrane	2.1425	6.128	7.45	1.805	2.5175	3.284	0.247296	0.0039	TRUE	1.28342	1.3e-08	TRUE	1.18179	7.3e-09	TRUE
jgi|PleosPC9_1|115368|estExt_fgenesh1_kg.C_30625	115368	orangered4	XP_036630869.1Glucosamine-6-phosphate isomerase (Glucosamine-6-phosphate deaminase) (GNPDA) (GlcN6P deaminase) [Pleurotus ostreatus]	291	20	1.3e-203	94.1	5	P:GO:0005975; P:GO:0006044; F:GO:0004342; F:GO:0016853; C:GO:0005737	P:carbohydrate metabolic process; P:N-acetylglucosamine metabolic process; F:glucosamine-6-phosphate deaminase activity; F:isomerase activity; C:cytoplasm	EC:3.5.99.6; EC:5	Glucosamine-6-phosphate deaminase; Isomerases	Coil (COILS); IPR006148 (PFAM); IPR004547 (TIGRFAM); G3DSA:3.40.50.1360 (GENE3D); IPR004547 (PANTHER); PTHR11280:SF11 (PANTHER); IPR018321 (PROSITE_PATTERNS); IPR004547 (HAMAP); IPR004547 (CDD); SSF100950 (SUPERFAMILY)	P:GO:0005975; P:GO:0006044; F:GO:0004342	P:carbohydrate metabolic process; P:N-acetylglucosamine metabolic process; F:glucosamine-6-phosphate deaminase activity	30.5025	49.634	47.15	39.5575	15.0925	17.182	-0.375024	0.24	FALSE	1.7175	1.8e-10	TRUE	1.45636	6.2e-09	TRUE
jgi|PleosPC9_1|114786|estExt_fgenesh1_kg.C_20471	114786	orangered4	XP_036633050.1methionine-synthesizing 5- methyltetrahydropteroyltriglutamate--homocysteine methyltransferase [Pleurotus ostreatus]	765	20	0	94.95	4	P:GO:0009086; P:GO:0032259; F:GO:0003871; F:GO:0008270	P:methionine biosynthetic process; P:methylation; F:5-methyltetrahydropteroyltriglutamate-homocysteine S-methyltransferase activity; F:zinc ion binding	EC:2.1.1.14	5-methyltetrahydropteroyltriglutamate--homocysteine S-methyltransferase	G3DSA:3.20.20.210 (GENE3D); IPR006276 (PIRSF); G3DSA:3.20.20.210 (GENE3D); IPR006276 (TIGRFAM); IPR013215 (PFAM); IPR002629 (PFAM); PTHR30519 (PANTHER); PTHR30519:SF12 (PANTHER); IPR006276 (HAMAP); cd03312 (CDD); cd03311 (CDD); SSF51726 (SUPERFAMILY); SSF51726 (SUPERFAMILY)	P:GO:0008652; P:GO:0009086; F:GO:0003871; F:GO:0008270	P:amino acid biosynthetic process; P:methionine biosynthetic process; F:5-methyltetrahydropteroyltriglutamate-homocysteine S-methyltransferase activity; F:zinc ion binding	320.075	283.024	290.074	281.685	113.317	129.764	0.184327	0.66	FALSE	1.32055	5.9e-15	TRUE	1.16053	1.1e-13	TRUE
jgi|PleosPC9_1|54216|e_gw1.4.1354.1	54216	darkgreen	XP_036634331.1uncharacterized protein PC9H_003265 [Pleurotus ostreatus]	300	20	2.2e-220	73.46	2	P:GO:0009058; F:GO:0003824	P:biosynthetic process; F:catalytic activity	0	0	G3DSA:3.10.310.10 (GENE3D); G3DSA:3.10.310.10 (GENE3D); IPR003719 (PIRSF); IPR003719 (PFAM); IPR003719 (PANTHER); SSF54506 (SUPERFAMILY)	P:GO:0009058; F:GO:0003824	P:biosynthetic process; F:catalytic activity	23.655	45.91	92.002	33.365	14.7025	19.862	-0.49619	0.9	FALSE	1.64275	6.7e-07	TRUE	2.21165	4.5e-14	TRUE
jgi|PleosPC9_1|54737|e_gw1.4.2658.1	54737	orangered4	XP_036634272.1uncharacterized protein PC9H_003206 [Pleurotus ostreatus]	303	20	3.09e-226	78.75	1	F:GO:0016757	F:glycosyltransferase activity	EC:2.4	Glycosyltransferases	IPR002495 (PFAM); IPR029044 (G3DSA:3.90.550.GENE3D); PTHR11183:SF75 (PANTHER); PTHR11183 (PANTHER); cd02537 (CDD); IPR029044 (SUPERFAMILY)	F:GO:0016757	F:glycosyltransferase activity	167.447	112.654	129.132	101.968	41.9725	59.8	0.715599	2.3e-06	TRUE	1.42438	1.3e-20	TRUE	1.11063	5.6e-15	TRUE
jgi|PleosPC9_1|116047|estExt_fgenesh1_kg.C_50043	116047	darkgreen	XP_036628191.1uncharacterized protein PC9H_009297 [Pleurotus ostreatus]	663	20	0	74.15	2	F:GO:0016491; F:GO:0071949	F:oxidoreductase activity; F:FAD binding	EC:1	Oxidoreductases	PR00420 (PRINTS); G3DSA:3.40.30.20 (GENE3D); IPR002938 (PFAM); IPR023753 (G3DSA:3.50.50.GENE3D); G3DSA:3.30.9.10 (GENE3D); mobidb-lite (MOBIDB_LITE); PTHR43004 (PANTHER); PTHR43004:SF9 (PANTHER); SSF54373 (SUPERFAMILY); IPR023753 (SUPERFAMILY); IPR012336 (SUPERFAMILY)	P:GO:0055114; F:GO:0016491; F:GO:0071949	P:obsolete oxidation-reduction process; F:oxidoreductase activity; F:FAD binding	21.6425	33.842	24.186	6.095	7.4425	8.98	1.82817	0.094	FALSE	2.18496	3.1e-05	TRUE	1.42938	0.0049	TRUE
jgi|PleosPC9_1|101257|fgenesh1_pm.25___43	101257	darkgreen	KAG9218006.1hypothetical protein CCMSSC00406_0008783 [Pleurotus cornucopiae]	336	20	2.01e-241	86.4	1	F:GO:0016491	F:oxidoreductase activity	EC:1	Oxidoreductases	IPR020471 (PRINTS); IPR023210 (G3DSA:3.20.20.GENE3D); IPR023210 (PFAM); PTHR43625:SF14 (PANTHER); PTHR43625 (PANTHER); IPR023210 (CDD); IPR023210 (SUPERFAMILY)	P:GO:0055114; F:GO:0016491	P:obsolete oxidation-reduction process; F:oxidoreductase activity	41.07	51.062	34.348	15.23	3.4575	5.426	1.43117	0.28	FALSE	3.88445	8.2e-14	TRUE	2.66227	6.9e-08	TRUE
jgi|PleosPC9_1|85124|fgenesh1_kg.3___1029___jgi|PleosPC15_1|157715|genemark.5580_g	85124	darkgreen	XP_036631317.1uncharacterized protein PC9H_008182 [Pleurotus ostreatus]	763	20	0	83.42	2	F:GO:0003924; F:GO:0005525	F:GTPase activity; F:GTP binding	EC:3.6.1.15	Nucleoside-triphosphate phosphatase	IPR022812 (PRINTS); IPR001401 (SMART); G3DSA:3.40.50.300 (GENE3D); IPR022812 (PFAM); IPR003130 (PFAM); IPR000375 (PFAM); mobidb-lite (MOBIDB_LITE); IPR022812 (PANTHER); PTHR11566:SF108 (PANTHER); IPR020850 (PROSITE_PROFILES); IPR030381 (PROSITE_PROFILES); cd08771 (CDD); IPR027417 (SUPERFAMILY)	F:GO:0003924; F:GO:0005525	F:GTPase activity; F:GTP binding	3.4175	9.184	14.528	3.485	3.3875	5.522	-0.0282173	0.68	FALSE	1.4389	3.5e-11	TRUE	1.39557	1.1e-12	TRUE
jgi|PleosPC9_1|97033|fgenesh1_pm.5___538	97033	darkgreen	XP_036628727.1uncharacterized protein PC9H_009840 [Pleurotus ostreatus]	331	20	2.32e-233	75.6	1	C:GO:0016020	C:membrane	0	0	no IPS match	no IPS match	no IPS match	5.3675	15.192	16.848	4.2775	6.475	7.398	0.327482	0.1	FALSE	1.23036	1.2e-06	TRUE	1.18737	3.1e-07	TRUE
jgi|PleosPC9_1|52960|e_gw1.4.2744.1	52960	orangered4	XP_036634935.1suppressor of los1-1 [Pleurotus ostreatus]	258	20	6.16e-190	88.91	3	P:GO:0005975; P:GO:0006098; F:GO:0017057	P:carbohydrate metabolic process; P:pentose-phosphate shunt; F:6-phosphogluconolactonase activity	EC:3.1.1.31	6-phosphogluconolactonase	IPR006148 (PFAM); IPR005900 (TIGRFAM); G3DSA:3.40.50.1360 (GENE3D); PTHR11054 (PANTHER); PTHR11054:SF10 (PANTHER); IPR005900 (CDD); SSF100950 (SUPERFAMILY)	P:GO:0005975; P:GO:0006098; F:GO:0017057	P:carbohydrate metabolic process; P:pentose-phosphate shunt; F:6-phosphogluconolactonase activity	137.822	85.864	103.108	68.2825	32.8875	39.99	1.01322	6.4e-06	TRUE	1.38451	6.6e-14	TRUE	1.36645	4.5e-16	TRUE
jgi|PleosPC9_1|87684|fgenesh1_kg.7___97___jgi|PleosPC15_1|162311|genemark.10176_g	87684	steelblue	KAF9488150.1Ribonuclease/ribotoxin [Pleurotus eryngii]	70	4	3.62e-28	76.19	0	0	0	0	0	no IPS match	no IPS match	no IPS match	22.4025	279.912	189.84	29.94	101.485	60.546	-0.418414	0.37	FALSE	1.46371	0.011	TRUE	1.64868	0.0013	TRUE
jgi|PleosPC9_1|114369|estExt_fgenesh1_kg.C_10845	114369	orangered4	XP_036636220.1uncharacterized protein PC9H_000720 [Pleurotus ostreatus]	737	20	0	93.49	4	P:GO:0005991; P:GO:0006006; P:GO:0051156; F:GO:0033832	P:trehalose metabolic process; P:glucose metabolic process; P:glucose 6-phosphate metabolic process; F:alpha,alpha-trehalose phosphorylase (configuration-retaining) activity	EC:2.4.1	Glycosyltransferases	IPR001296 (PFAM); G3DSA:3.40.50.2000 (GENE3D); mobidb-lite (MOBIDB_LITE); PTHR12526:SF444 (PANTHER); PTHR12526 (PANTHER); cd03792 (CDD); SSF53756 (SUPERFAMILY)	no GO terms	no GO terms	659.735	643.882	731.71	390.435	226.96	280.586	0.756804	9.4e-09	TRUE	1.50436	2.9e-31	TRUE	1.38283	5e-31	TRUE
jgi|PleosPC9_1|114820|estExt_fgenesh1_kg.C_20544	114820	darkgreen	XP_036633119.1uncharacterized protein PC9H_005040 [Pleurotus ostreatus]	562	20	0	78.63	2	F:GO:0016787; C:GO:0016020	F:hydrolase activity; C:membrane	EC:3	Hydrolases	G3DSA:2.60.40.1180 (GENE3D); IPR031728 (PFAM); G3DSA:3.20.20.80 (GENE3D); PTHR36183 (PANTHER); IPR017853 (SUPERFAMILY)	no GO terms	no GO terms	14.65	133.736	99.072	12.8525	32.685	34.63	0.188852	0.041	TRUE	2.03269	2.4e-06	TRUE	1.51645	0.00023	TRUE
jgi|PleosPC9_1|83045|fgenesh1_kg.2___134___jgi|PleosPC15_1|157424|genemark.5289_g	83045	orangered4	XP_036632713.1uncharacterized protein PC9H_004628 [Pleurotus ostreatus]	129	5	1.32e-90	97.19	0	0	0	0	0	mobidb-lite (MOBIDB_LITE)	no GO terms	no GO terms	25.1875	20.098	28.028	22.235	7.4	11.46	0.179876	0.45	FALSE	1.44145	8.7e-15	TRUE	1.29026	2.2e-14	TRUE
jgi|PleosPC9_1|62810|e_gw1.11.285.1	62810	darkgreen	XP_036631474.1uncharacterized protein PC9H_005896 [Pleurotus ostreatus]	425	20	7.43E-314	68.46	1	F:GO:0005515	F:protein binding	0	0	IPR001810 (PFAM); IPR032675 (G3DSA:3.80.10.GENE3D); mobidb-lite (MOBIDB_LITE); IPR001810 (SUPERFAMILY)	F:GO:0005515	F:protein binding	23.115	45.73	54.01	16.9075	18.445	22.802	0.451166	1.3e-05	TRUE	1.30991	5.5e-19	TRUE	1.24407	1.6e-20	TRUE
jgi|PleosPC9_1|98958|fgenesh1_pm.9___153	98958	orangered4	KDQ31873.1hypothetical protein PLEOSDRAFT_1074317 [Pleurotus ostreatus PC15]	544	20	0	92.53	3	P:GO:0055085; F:GO:0022857; C:GO:0016020	P:transmembrane transport; F:transmembrane transporter activity; C:membrane	0	0	IPR001248 (PFAM); IPR012681 (TIGRFAM); PTHR30618:SF21 (PANTHER); PTHR30618 (PANTHER); cd11482 (CDD)	P:GO:0006810; P:GO:0055085; F:GO:0005215; C:GO:0016020	P:transport; P:transmembrane transport; F:transporter activity; C:membrane	17.8225	13.012	9.788	11.9575	4.375	3.63	0.575784	0.075	FALSE	1.57249	2.2e-08	TRUE	1.43104	4.1e-08	TRUE
jgi|PleosPC9_1|57234|e_gw1.6.619.1	57234	darkgreen	XP_036627554.1uncharacterized protein PC9H_010678 [Pleurotus ostreatus]	439	20	0	73.68	1	F:GO:0005515	F:protein binding	0	0	IPR001214 (SMART); IPR001214 (PFAM); G3DSA:2.170.270.10 (GENE3D); PTHR12197:SF202 (PANTHER); PTHR12197 (PANTHER); IPR001214 (PROSITE_PROFILES); SSF82199 (SUPERFAMILY)	F:GO:0005515	F:protein binding	27.0775	63.282	78.708	16.66	20.485	26.14	0.700706	6.2e-05	TRUE	1.62723	3.4e-18	TRUE	1.59025	1.5e-20	TRUE
jgi|PleosPC9_1|39792|gw1.1.3390.1	39792	darkgreen	XP_036635766.1uncharacterized protein PC9H_000259 [Pleurotus ostreatus]	275	20	3.7e-196	74.17	1	C:GO:0005634	C:nucleus	0	0	IPR021740 (PFAM); mobidb-lite (MOBIDB_LITE); PTHR33572:SF8 (PANTHER); PTHR33572 (PANTHER)	no GO terms	no GO terms	27.475	147.172	188.538	22.185	27.9875	33.002	0.308535	0.0066	TRUE	2.39465	5.7e-15	TRUE	2.51423	3.8e-19	TRUE
jgi|PleosPC9_1|123768|genemark.3086_g	123768	darkgreen	KDQ27662.1hypothetical protein PLEOSDRAFT_158461 [Pleurotus ostreatus PC15]	82	12	1.03e-35	78.85	0	0	0	0	0	mobidb-lite (MOBIDB_LITE)	no GO terms	no GO terms	17.7925	52.462	63.38	13.015	17.565	22.014	0.451094	0.0024	TRUE	1.57857	1.5e-12	TRUE	1.52561	4.5e-14	TRUE
jgi|PleosPC9_1|84969|fgenesh1_kg.3___874___jgi|PleosPC15_1|176246|estExt_fgenesh2_pg.C_50201	84969	darkgreen	XP_036631139.1uncharacterized protein PC9H_007999 [Pleurotus ostreatus]	680	20	0	64.47	4	P:GO:0006413; F:GO:0003723; F:GO:0003743; F:GO:0005515	P:translational initiation; F:RNA binding; F:translation initiation factor activity; F:protein binding	0	0	Coil (COILS); IPR003890 (SMART); G3DSA:1.25.40.180 (GENE3D); IPR003890 (PFAM); IPR003891 (PFAM); G3DSA:1.25.40.180 (GENE3D); PTHR23253 (PANTHER); IPR003891 (PROSITE_PROFILES); IPR016024 (SUPERFAMILY); IPR016024 (SUPERFAMILY)	F:GO:0003723; F:GO:0005488; F:GO:0005515	F:RNA binding; F:binding; F:protein binding	7.4275	13.864	15.858	5.6675	4.675	4.516	0.390164	0.002	TRUE	1.56831	5.4e-21	TRUE	1.81209	2.1e-32	TRUE
jgi|PleosPC9_1|88246|fgenesh1_kg.8___229___jgi|PleosPC15_1|159295|genemark.7160_g	88246	orangered4	XP_036632015.1phosphatidylinositol-binding protein scs2 [Pleurotus ostreatus]	123	20	2.03e-81	78.9	1	C:GO:0005789	C:endoplasmic reticulum membrane	0	0	IPR013783 (G3DSA:2.60.40.GENE3D); IPR000535 (PFAM); PTHR10809:SF65 (PANTHER); IPR016763 (PANTHER); IPR000535 (PROSITE_PROFILES); IPR008962 (SUPERFAMILY)	C:GO:0005789	C:endoplasmic reticulum membrane	9.73	9.498	15.878	13.0875	2.8125	4.916	-0.427678	0.26	FALSE	1.75577	4.3e-13	TRUE	1.69147	3.6e-17	TRUE
jgi|PleosPC9_1|94605|fgenesh1_pm.3___425	94605	orangered4	XP_036630633.1uncharacterized protein PC9H_007482 [Pleurotus ostreatus]	152	20	2.83e-111	90.65	0	0	0	0	0	no IPS match	no IPS match	no IPS match	29.6275	26.054	32.26	26.5275	9.3925	11.138	0.159448	0.27	FALSE	1.47192	8e-21	TRUE	1.53426	4.4e-27	TRUE
jgi|PleosPC9_1|116545|estExt_fgenesh1_kg.C_70090	116545	darkgreen	KDQ23675.1glycosyltransferase family 35 protein [Pleurotus ostreatus PC15]	816	20	0	94.39	5	P:GO:0005975; F:GO:0008184; F:GO:0030170; F:GO:0102250; F:GO:0102499	P:carbohydrate metabolic process; F:glycogen phosphorylase activity; F:pyridoxal phosphate binding; F:linear malto-oligosaccharide phosphorylase activity; F:SHG alpha-glucan phosphorylase activity	EC:2.4.1.1	Glycogen phosphorylase	IPR011833 (TIGRFAM); IPR000811 (PIRSF); G3DSA:3.40.50.2000 (GENE3D); IPR000811 (PFAM); G3DSA:3.40.50.2000 (GENE3D); IPR000811 (PANTHER); PTHR11468:SF22 (PANTHER); IPR000811 (PROSITE_PATTERNS); IPR011833 (CDD); SSF53756 (SUPERFAMILY)	P:GO:0005975; F:GO:0004645; F:GO:0008184; F:GO:0030170	P:carbohydrate metabolic process; F:1,4-alpha-oligoglucan phosphorylase activity; F:glycogen phosphorylase activity; F:pyridoxal phosphate binding	128.86	439.49	313.868	86.805	97.955	95.664	0.569954	0.059	FALSE	2.16564	4.8e-13	TRUE	1.71411	1.2e-09	TRUE
jgi|PleosPC9_1|133592|estExt_genemark.C_50168	133592	darkgreen	XP_036628299.1uncharacterized protein PC9H_009408 [Pleurotus ostreatus]	237	20	4.88e-181	74.33	0	0	0	0	0	IPR018487 (SMART); IPR000585 (G3DSA:2.110.10.GENE3D); IPR018487 (PROSITE_PROFILES); IPR018487 (PROSITE_PROFILES); IPR018487 (PROSITE_PROFILES); IPR018487 (PROSITE_PROFILES); IPR000585 (SUPERFAMILY)	no GO terms	no GO terms	4.5325	1970.47	6287.55	3.9925	4.005	135.312	0.183015	1.5e-06	TRUE	8.94252	9.8e-11	TRUE	5.53814	2.8e-05	TRUE
jgi|PleosPC9_1|87540|fgenesh1_kg.6___508___jgi|PleosPC15_1|174374|estExt_genemark.C_70950	87540	orangered4	XP_036627268.1uncharacterized protein PC9H_010392 [Pleurotus ostreatus]	65	1	6.11e-34	100	0	0	0	0	0	mobidb-lite (MOBIDB_LITE)	no GO terms	no GO terms	826.987	590.39	596.68	276.515	34.8575	97.062	1.58051	0.16	FALSE	4.08213	1.8e-13	TRUE	2.61998	7.4e-07	TRUE
jgi|PleosPC9_1|125693|genemark.5011_g	125693	darkgreen	XP_036634078.1uncharacterized protein PC9H_003005 [Pleurotus ostreatus]	240	11	1.25e-158	70.33	0	0	0	0	0	mobidb-lite (MOBIDB_LITE); mobidb-lite (MOBIDB_LITE)	no GO terms	no GO terms	20.83	19.232	20.16	4.65	4.6575	5.234	2.16336	2.2e-08	TRUE	2.04588	3.6e-12	TRUE	1.94551	1e-12	TRUE
jgi|PleosPC9_1|28779|gw1.4.1138.1	28779	darkgreen	XP_036634156.1uncharacterized protein PC9H_003086 [Pleurotus ostreatus]	250	20	3.89e-189	72.94	0	0	0	0	0	IPR029058 (G3DSA:3.40.50.GENE3D); IPR029058 (SUPERFAMILY)	no GO terms	no GO terms	4.4225	31.812	44.474	2.625	10.9925	20.442	0.752545	0.00031	TRUE	1.53305	2.8e-06	TRUE	1.12143	0.00028	TRUE
jgi|PleosPC9_1|116394|estExt_fgenesh1_kg.C_60217	116394	darkgreen	XP_036627625.1uncharacterized protein PC9H_010749 [Pleurotus ostreatus]	740	20	0	73.65	0	0	0	0	0	IPR032675 (G3DSA:3.80.10.GENE3D)	no GO terms	no GO terms	68.2525	76.674	109.754	23.13	33.385	37.518	1.56112	3.8e-10	TRUE	1.19954	3.4e-06	TRUE	1.54862	1.1e-11	TRUE
jgi|PleosPC9_1|122257|genemark.1575_g	122257	darkgreen	XP_036632634.1uncharacterized protein PC9H_004549 [Pleurotus ostreatus]	266	20	1.24e-193	66.96	0	0	0	0	0	no IPS match	no IPS match	no IPS match	9.97	110.822	257.276	4.0725	9.9175	25.698	1.29168	0.00014	TRUE	3.48212	7.3e-09	TRUE	3.32359	2.1e-09	TRUE
jgi|PleosPC9_1|87373|fgenesh1_kg.6___341___jgi|PleosPC15_1|45975|estExt_Genewise1.C_70641	87373	darkgreen	XP_036627474.1uncharacterized protein PC9H_010598 [Pleurotus ostreatus]	553	20	0	87.08	3	P:GO:0005975; F:GO:0004553; C:GO:0016020	P:carbohydrate metabolic process; F:hydrolase activity, hydrolyzing O-glycosyl compounds; C:membrane	EC:3.2.1	Glycosylases	G3DSA:3.20.20.80 (GENE3D); IPR001547 (PFAM); PTHR31297:SF25 (PANTHER); PTHR31297 (PANTHER); IPR017853 (SUPERFAMILY)	P:GO:0005975; F:GO:0004553	P:carbohydrate metabolic process; F:hydrolase activity, hydrolyzing O-glycosyl compounds	13.675	24.86	33.888	5.925	9.855	13.382	1.20665	2.8e-07	TRUE	1.3349	3.2e-09	TRUE	1.34048	5.1e-11	TRUE
jgi|PleosPC9_1|84945|fgenesh1_kg.3___850___jgi|PleosPC15_1|173695|estExt_genemark.C_50302	84945	darkgreen	XP_036631112.1uncharacterized protein PC9H_007972 [Pleurotus ostreatus]	202	20	3.05e-135	87.97	0	0	0	0	0	IPR008972 (G3DSA:2.60.40.GENE3D); mobidb-lite (MOBIDB_LITE); PTHR34883 (PANTHER); cd00920 (CDD); IPR008972 (SUPERFAMILY)	no GO terms	no GO terms	15.2025	59.896	107.926	7.5775	25.145	43.668	1.00451	0.00023	TRUE	1.25219	0.0044	TRUE	1.30539	0.0009	TRUE
jgi|PleosPC9_1|88329|fgenesh1_kg.8___312___jgi|PleosPC15_1|31118|e_gw1.6.31.1	88329	darkgreen	XP_036632109.1uncharacterized protein PC9H_006545 [Pleurotus ostreatus]	150	20	1.07e-114	80.47	0	0	0	0	0	G3DSA:2.80.10.50 (GENE3D); G3DSA:2.80.10.50 (GENE3D); IPR000772 (PFAM); IPR000772 (SUPERFAMILY)	no GO terms	no GO terms	1734.02	1870.68	2095.69	356.27	707.837	968.69	2.28308	1.4e-10	TRUE	1.40207	3e-05	TRUE	1.11332	0.00039	TRUE
jgi|PleosPC9_1|75921|estExt_Genewise1Plus.C_12673	75921	darkgreen	XP_036635967.1uncharacterized protein PC9H_000467 [Pleurotus ostreatus]	164	20	6.78e-118	74.01	4	P:GO:0009972; F:GO:0004126; F:GO:0008270; F:GO:0047844	P:cytidine deamination; F:cytidine deaminase activity; F:zinc ion binding; F:deoxycytidine deaminase activity	EC:3.5.4.14; EC:3.5.4.5	Acting on carbon-nitrogen bonds, other than peptide bonds; Cytidine deaminase	IPR002125 (PFAM); G3DSA:3.40.140.10 (GENE3D); IPR006262 (TIGRFAM); PTHR11644:SF21 (PANTHER); PTHR11644 (PANTHER); IPR016192 (PROSITE_PATTERNS); IPR002125 (PROSITE_PROFILES); cd01283 (CDD); IPR016193 (SUPERFAMILY)	P:GO:0009972; F:GO:0003824; F:GO:0004126; F:GO:0008270; F:GO:0016787	P:cytidine deamination; F:catalytic activity; F:cytidine deaminase activity; F:zinc ion binding; F:hydrolase activity	54.9975	120.678	116.688	14.8975	44.115	46.012	1.8843	1.5e-13	TRUE	1.45182	4.3e-10	TRUE	1.34257	4.1e-10	TRUE
jgi|PleosPC9_1|60354|e_gw1.8.683.1	60354	darkgreen	XP_036632236.1uncharacterized protein PC9H_006673 [Pleurotus ostreatus]	305	20	2.27e-219	69	1	F:GO:0005515	F:protein binding	0	0	IPR000210 (SMART); IPR000210 (PFAM); G3DSA:3.30.710.10 (GENE3D); IPR000210 (PROSITE_PROFILES); IPR011333 (SUPERFAMILY)	F:GO:0005515	F:protein binding	29.8575	75.454	91.17	10.7625	13.6925	25.584	1.47208	2.5e-10	TRUE	2.46221	1.8e-27	TRUE	1.83332	3.8e-18	TRUE
jgi|PleosPC9_1|87426|fgenesh1_kg.6___394___jgi|PleosPC15_1|31883|e_gw1.7.1265.1	87426	darkgreen	XP_036627418.1uncharacterized protein PC9H_010542 [Pleurotus ostreatus]	270	20	4.34e-196	72.79	1	F:GO:0016787	F:hydrolase activity	0	0	G3DSA:3.20.20.80 (GENE3D); IPR024655 (PFAM); PTHR34154 (PANTHER); PTHR34154:SF6 (PANTHER); IPR017853 (SUPERFAMILY)	no GO terms	no GO terms	6.39	35.97	36.208	2.905	5.5125	8.428	1.13728	0.001	TRUE	2.70602	9.6e-07	TRUE	2.10305	4.4e-05	TRUE
jgi|PleosPC9_1|89221|fgenesh1_kg.11___117___jgi|PleosPC15_1|163136|genemark.11001_g	89221	darkgreen	XP_036631566.1uncharacterized protein PC9H_005992 [Pleurotus ostreatus]	490	20	0	78.88	0	0	0	0	0	IPR020864 (SMART); IPR020864 (PFAM); IPR020864 (PROSITE_PROFILES)	no GO terms	no GO terms	141.695	240.794	358.79	27.0075	30.55	43.982	2.39136	3e-06	TRUE	2.97856	3.1e-12	TRUE	3.02815	9e-15	TRUE
jgi|PleosPC9_1|72169|estExt_Genewise1.C_50017	72169	darkgreen	XP_036628108.1uncharacterized protein PC9H_009212 [Pleurotus ostreatus]	199	20	2.08e-136	68.62	1	C:GO:0016020	C:membrane	0	0	mobidb-lite (MOBIDB_LITE)	no GO terms	no GO terms	37.0175	250.062	257.098	2.35	17.7725	35.37	3.97747	5.9e-08	TRUE	3.81457	1.9e-10	TRUE	2.86172	4.1e-07	TRUE
jgi|PleosPC9_1|122258|genemark.1576_g	122258	darkgreen	XP_036632635.1uncharacterized protein PC9H_004550 [Pleurotus ostreatus]	263	20	6.87e-185	72.66	2	F:GO:0004386; F:GO:0005524	F:helicase activity; F:ATP binding	0	0	no IPS match	no IPS match	no IPS match	16.7225	31.99	74.246	8.9325	6.585	10.92	0.904655	0.00033	TRUE	2.28037	3.3e-15	TRUE	2.76534	1e-26	TRUE
jgi|PleosPC9_1|86754|fgenesh1_kg.5___448___jgi|PleosPC15_1|52339|fgenesh1_pm.C_scaffold_8000167	86754	darkgreen	XP_036628649.1uncharacterized protein PC9H_009762 [Pleurotus ostreatus]	779	20	0	93.12	4	P:GO:0015031; P:GO:0035672; F:GO:0035673; C:GO:0016020	P:protein transport; P:oligopeptide transmembrane transport; F:oligopeptide transmembrane transporter activity; C:membrane	0	0	IPR004813 (TIGRFAM); IPR004813 (PFAM); PTHR22601:SF34 (PANTHER); PTHR22601 (PANTHER)	P:GO:0055085	P:transmembrane transport	34.9325	45.702	29.67	9.3225	18.2725	11.628	1.90578	2.4e-09	TRUE	1.32258	6.5e-06	TRUE	1.3514	4.5e-07	TRUE
jgi|PleosPC9_1|60814|e_gw1.9.810.1	60814	darkgreen	XP_036629289.1uncharacterized protein PC9H_008347 [Pleurotus ostreatus]	346	20	9.84e-263	66.32	0	0	0	0	0	mobidb-lite (MOBIDB_LITE)	no GO terms	no GO terms	135.188	90.73	95.006	25.7525	34.0325	41.722	2.39218	1.1e-12	TRUE	1.41467	6.3e-07	TRUE	1.18721	6.6e-06	TRUE
jgi|PleosPC9_1|79338|estExt_Genewise1Plus.C_70286	79338	darkgreen	XP_036627054.1uncharacterized protein PC9H_011716 [Pleurotus ostreatus]	345	20	1.41e-241	83.89	2	F:GO:0018580; C:GO:0016020	F:nitronate monooxygenase activity; C:membrane	EC:1.13.12.16	Nitronate monooxygenase	IPR004136 (PFAM); IPR013785 (G3DSA:3.20.20.GENE3D); PTHR43368:SF1 (PANTHER); PTHR43368 (PANTHER); cd04730 (CDD); SSF51412 (SUPERFAMILY)	P:GO:0055114; F:GO:0003824; F:GO:0018580	P:obsolete oxidation-reduction process; F:catalytic activity; F:nitronate monooxygenase activity	31.535	642.068	824.348	26.24	128.483	147.748	0.265186	0.0046	TRUE	2.32115	0.00037	TRUE	2.48011	2.9e-05	TRUE
jgi|PleosPC9_1|117317|estExt_fgenesh1_kg.C_140031	117317	darkgreen	XP_036626061.1uncharacterized protein PC9H_001793 [Pleurotus ostreatus]	207	20	1.3e-152	76.32	0	0	0	0	0	no IPS match	no IPS match	no IPS match	54.18	487.426	961.106	20.065	100.163	210.598	1.43308	2e-05	TRUE	2.28284	3e-05	TRUE	2.1902	1.5e-05	TRUE
jgi|PleosPC9_1|59370|e_gw1.7.15.1	59370	darkgreen	KDQ24056.1Non-ribosomal peptide synthetase [Pleurotus ostreatus PC15]	1095	20	0	73.78	3	P:GO:0008152; F:GO:0003824; F:GO:0031177	P:metabolic process; F:catalytic activity; F:phosphopantetheine binding	0	0	IPR020806 (SMART); IPR013120 (PFAM); G3DSA:3.40.50.980 (GENE3D); G3DSA:1.10.1200.10 (GENE3D); G3DSA:3.30.300.30 (GENE3D); G3DSA:3.40.50.720 (GENE3D); G3DSA:3.40.50.980 (GENE3D); IPR000873 (PFAM); PTHR43201:SF3 (PANTHER); PTHR43201 (PANTHER); IPR020845 (PROSITE_PATTERNS); IPR009081 (PROSITE_PROFILES); SSF56801 (SUPERFAMILY); IPR016040 (SUPERFAMILY); IPR009081 (SUPERFAMILY)	P:GO:0008152; F:GO:0003824; F:GO:0031177	P:metabolic process; F:catalytic activity; F:phosphopantetheine binding	43.4975	44.574	36.678	17.7975	16.3675	15.37	1.28926	2.9e-06	TRUE	1.44537	1.6e-10	TRUE	1.2548	2.1e-09	TRUE
jgi|PleosPC9_1|84254|fgenesh1_kg.3___159___jgi|PleosPC15_1|173909|estExt_genemark.C_51027	84254	darkgreen	XP_036630369.1uncharacterized protein PC9H_007215 [Pleurotus ostreatus]	148	5	2.67e-103	91.17	0	0	0	0	0	mobidb-lite (MOBIDB_LITE)	no GO terms	no GO terms	27.675	56.236	41.974	6.42	14.16	18.556	2.10794	3.1e-08	TRUE	1.98967	1.2e-07	TRUE	1.17761	0.0017	TRUE
jgi|PleosPC9_1|88522|fgenesh1_kg.9___53___jgi|PleosPC15_1|22808|e_gw1.2.966.1	88522	darkgreen	XP_036629550.1uncharacterized protein PC9H_008613 [Pleurotus ostreatus]	334	20	1.58e-244	88.24	3	P:GO:0008654; P:GO:0044249; F:GO:0004609	P:phospholipid biosynthetic process; P:cellular biosynthetic process; F:phosphatidylserine decarboxylase activity	EC:4.1.1.65	Phosphatidylserine decarboxylase	IPR003817 (PFAM); IPR022237 (PFAM); PTHR10067:SF8 (PANTHER); IPR033177 (PANTHER)	P:GO:0008654; F:GO:0004609	P:phospholipid biosynthetic process; F:phosphatidylserine decarboxylase activity	284.85	657.28	666.58	85.755	207.712	203.554	1.73191	9.7e-11	TRUE	1.66192	4.9e-09	TRUE	1.71137	4.1e-11	TRUE
jgi|PleosPC9_1|117678|estExt_fgenesh1_kg.C_230033	117678	darkgreen	XP_036629907.1uncharacterized protein PC9H_008972 [Pleurotus ostreatus]	1213	20	0	72.8	0	0	0	0	0	Coil (COILS); Coil (COILS); mobidb-lite (MOBIDB_LITE); mobidb-lite (MOBIDB_LITE)	no GO terms	no GO terms	3.1625	62.66	203.722	3.1425	5.48	10.086	0.00915274	0.0093	TRUE	3.5153	9.1e-07	TRUE	4.33618	2.2e-11	TRUE
jgi|PleosPC9_1|117582|estExt_fgenesh1_kg.C_190047	117582	darkgreen	KAG9223477.1hypothetical protein CCMSSC00406_0006969 [Pleurotus cornucopiae]	345	20	1.75e-247	78.87	1	F:GO:0016491	F:oxidoreductase activity	EC:1	Oxidoreductases	IPR020471 (PRINTS); IPR023210 (G3DSA:3.20.20.GENE3D); IPR023210 (PFAM); PTHR43625:SF14 (PANTHER); PTHR43625 (PANTHER); IPR023210 (CDD); IPR023210 (SUPERFAMILY)	P:GO:0055114; F:GO:0016491	P:obsolete oxidation-reduction process; F:oxidoreductase activity	188.9	229.63	203	23.5525	14.7825	28.548	3.00367	0.013	TRUE	3.95735	1.3e-11	TRUE	2.83002	3.2e-07	TRUE
jgi|PleosPC9_1|90441|fgenesh1_kg.20___25___jgi|PleosPC15_1|23981|e_gw1.3.1292.1	90441	orangered4	XP_036634044.1uncharacterized protein PC9H_002971 [Pleurotus ostreatus]	328	20	1.73e-247	84.58	1	F:GO:0003824	F:catalytic activity	0	0	IPR000639 (PRINTS); IPR029058 (G3DSA:3.40.50.GENE3D); IPR000073 (PFAM); PTHR43798 (PANTHER); PTHR43798:SF7 (PANTHER); IPR029058 (SUPERFAMILY)	F:GO:0003824	F:catalytic activity	49.34	29.944	30.818	15.905	5.385	7.78	1.63328	4.4e-06	TRUE	2.47525	1.7e-17	TRUE	1.98593	1.8e-13	TRUE
jgi|PleosPC9_1|102948|fgenesh1_pg.1___824	102948	darkgreen	XP_036635749.1uncharacterized protein PC9H_000242 [Pleurotus ostreatus]	197	20	7.57e-138	72.34	1	F:GO:0005525	F:GTP binding	0	0	IPR006703 (PFAM); G3DSA:3.40.50.300 (GENE3D); PTHR32046 (PANTHER); PTHR32046:SF9 (PANTHER); IPR025662 (PROSITE_PATTERNS); cd00882 (CDD); IPR027417 (SUPERFAMILY)	F:GO:0005525	F:GTP binding	6.8225	5.168	7.378	2.2975	2.13	2.17	1.57024	0.0025	TRUE	1.27875	0.0008	TRUE	1.76553	7.7e-08	TRUE
jgi|PleosPC9_1|113854|estExt_fgenesh1_pm.C_240003	113854	darkgreen	XP_036629163.1uncharacterized protein PC9H_010280 [Pleurotus ostreatus]	351	3	4.87e-261	81.21	0	0	0	0	0	mobidb-lite (MOBIDB_LITE)	no GO terms	no GO terms	235.12	188.422	157.174	14.13	13.4825	19.316	4.05656	8.5e-06	TRUE	3.80481	2.2e-10	TRUE	3.02449	6.9e-08	TRUE
jgi|PleosPC9_1|46715|e_gw1.1.3452.1	46715	darkgreen	XP_036635580.1uncharacterized protein PC9H_000072 [Pleurotus ostreatus]	340	20	1.4e-225	68.71	1	F:GO:0005515	F:protein binding	0	0	IPR000210 (SMART); G3DSA:3.30.710.10 (GENE3D); IPR000210 (PFAM); IPR000210 (PROSITE_PROFILES); IPR011333 (SUPERFAMILY)	F:GO:0005515	F:protein binding	45.795	85.04	102.28	15.65	15.225	20.518	1.54903	4.6e-05	TRUE	2.4817	2.1e-16	TRUE	2.31756	9.4e-17	TRUE
jgi|PleosPC9_1|86351|fgenesh1_kg.5___45___jgi|PleosPC15_1|177010|estExt_fgenesh2_pg.C_80630	86351	darkgreen	XP_036628194.1uncharacterized protein PC9H_009300 [Pleurotus ostreatus]	2052	20	0	79.68	2	P:GO:0097264; C:GO:0016020	P:self proteolysis; C:membrane	0	0	IPR022385 (TIGRFAM); IPR006530 (TIGRFAM); mobidb-lite (MOBIDB_LITE); SSF69318 (SUPERFAMILY)	P:GO:0097264	P:self proteolysis	3.3575	52.916	123.292	2.8925	3.78	5.53	0.21507	0.0093	TRUE	3.80725	4.5e-08	TRUE	4.47866	1.5e-12	TRUE
jgi|PleosPC9_1|130698|genemark.10016_g	130698	darkgreen	KDQ22453.1hypothetical protein PLEOSDRAFT_163352 [Pleurotus ostreatus PC15]	335	20	9.5e-234	68.53	1	C:GO:0016020	C:membrane	0	0	PTHR40465 (PANTHER)	no GO terms	no GO terms	10.665	35.658	46.594	2.7175	7.405	8.638	1.97253	1.4e-05	TRUE	2.26765	7.7e-08	TRUE	2.43137	2.9e-10	TRUE
jgi|PleosPC9_1|84202|fgenesh1_kg.3___107___jgi|PleosPC15_1|158709|genemark.6574_g	84202	steelblue	XP_036630308.1uncharacterized protein PC9H_007153 [Pleurotus ostreatus]	99	6	2.89e-36	77.27	0	0	0	0	0	mobidb-lite (MOBIDB_LITE)	no GO terms	no GO terms	16.5025	217.216	171.108	13.895	83.5425	64.972	0.248119	0.014	TRUE	1.37855	0.019	TRUE	1.39702	0.0086	TRUE
jgi|PleosPC9_1|90877|fgenesh1_kg.27___10___jgi|PleosPC15_1|37005|estExt_Genewise1Plus.C_10014	90877	darkgreen	KDQ34227.1hypothetical protein PLEOSDRAFT_1061772 [Pleurotus ostreatus PC15]	506	20	0	75.52	6	P:GO:0000162; P:GO:0006631; F:GO:0004497; F:GO:0005506; F:GO:0016705; F:GO:0020037	P:tryptophan biosynthetic process; P:fatty acid metabolic process; F:monooxygenase activity; F:iron ion binding; F:oxidoreductase activity, acting on paired donors, with incorporation or reduction of molecular oxygen; F:heme binding	EC:1.14	Acting on paired donors, with incorporation or reduction of molecular oxygen. The oxygen incorporated need not be derived from O(2)	IPR002401 (PRINTS); IPR001128 (PFAM); G3DSA:1.10.630.10 (GENE3D); PTHR24279 (PANTHER); PTHR24279:SF83 (PANTHER); IPR017972 (PROSITE_PATTERNS); IPR001128 (SUPERFAMILY)	P:GO:0055114; F:GO:0005506; F:GO:0016705; F:GO:0020037	P:obsolete oxidation-reduction process; F:iron ion binding; F:oxidoreductase activity, acting on paired donors, with incorporation or reduction of molecular oxygen; F:heme binding	21.97	42.35	35.87	7.48	9.5725	14.862	1.55442	4.2e-11	TRUE	2.14539	3.8e-22	TRUE	1.27115	2e-09	TRUE
jgi|PleosPC9_1|60432|e_gw1.8.167.1	60432	darkgreen	XP_036631959.1vacuolar protein sorting-associated protein 1 [Pleurotus ostreatus]	425	20	3.19e-252	90.24	9	P:GO:0034599; P:GO:0042744; P:GO:0046274; P:GO:0098869; F:GO:0016689; F:GO:0020037; F:GO:0046872; F:GO:0052750; C:GO:0005576	P:cellular response to oxidative stress; P:hydrogen peroxide catabolic process; P:lignin catabolic process; P:cellular oxidant detoxification; F:manganese peroxidase activity; F:heme binding; F:metal ion binding; F:reactive-black-5:hydrogen-peroxide oxidoreductase activity; C:extracellular region	EC:1.11.1.13; EC:1.11.1.16	Manganese peroxidase; Versatile peroxidase	IPR002016 (PRINTS); IPR001621 (PRINTS); G3DSA:1.10.420.10 (GENE3D); IPR002016 (PFAM); G3DSA:1.10.520.10 (GENE3D); IPR024589 (PFAM); PTHR31356:SF15 (PANTHER); PTHR31356 (PANTHER); IPR019793 (PROSITE_PATTERNS); IPR019794 (PROSITE_PATTERNS); IPR002016 (PROSITE_PROFILES); IPR001621 (CDD); IPR010255 (SUPERFAMILY)	P:GO:0006979; P:GO:0055114; F:GO:0004601; F:GO:0020037	P:response to oxidative stress; P:obsolete oxidation-reduction process; F:peroxidase activity; F:heme binding	2231.41	3238.43	3021	253.115	706.332	534.178	3.14009	5.7e-07	TRUE	2.19688	0.0002	TRUE	2.49963	2.9e-06	TRUE
jgi|PleosPC9_1|117693|estExt_fgenesh1_kg.C_250016	117693	darkgreen	KDQ22442.1hypothetical protein PLEOSDRAFT_1090974 [Pleurotus ostreatus PC15]	337	20	1.22e-247	86.46	1	F:GO:0016491	F:oxidoreductase activity	EC:1	Oxidoreductases	IPR020471 (PRINTS); IPR023210 (G3DSA:3.20.20.GENE3D); IPR023210 (PFAM); PTHR43625:SF14 (PANTHER); PTHR43625 (PANTHER); IPR023210 (CDD); IPR023210 (SUPERFAMILY)	P:GO:0055114; F:GO:0016491	P:obsolete oxidation-reduction process; F:oxidoreductase activity	1346.16	1020.39	929.48	236.48	383.49	384.128	2.50907	0.0037	TRUE	1.41185	0.0089	TRUE	1.27484	0.0098	TRUE
jgi|PleosPC9_1|122241|genemark.1559_g	122241	darkgreen	XP_036632618.1uncharacterized protein PC9H_004533 [Pleurotus ostreatus]	295	20	1.13e-215	68.86	1	C:GO:0016020	C:membrane	0	0	G3DSA:1.20.1050.50 (GENE3D); PTHR40465 (PANTHER); PTHR40465:SF2 (PANTHER)	no GO terms	no GO terms	10.8325	57.74	71.282	6.275	17.1275	16.416	0.787679	0.0025	TRUE	1.75326	8.5e-05	TRUE	2.11844	9e-08	TRUE
jgi|PleosPC9_1|62347|e_gw1.11.154.1	62347	darkgreen	KDQ22217.1hypothetical protein PLEOSDRAFT_1109338 [Pleurotus ostreatus PC15]	578	20	0	88.13	0	0	0	0	0	IPR013783 (G3DSA:2.60.40.GENE3D); IPR015916 (G3DSA:2.130.10.GENE3D); IPR009880 (PFAM); IPR015202 (PFAM); PTHR32208 (PANTHER); IPR015202 (CDD); IPR014756 (SUPERFAMILY); IPR011043 (SUPERFAMILY)	no GO terms	no GO terms	31.2175	227.934	233.466	10.4025	75.84	91.51	1.58542	5.1e-08	TRUE	1.58759	6.2e-05	TRUE	1.35121	0.00028	TRUE
jgi|PleosPC9_1|85011|fgenesh1_kg.3___916___jgi|PleosPC15_1|157857|genemark.5722_g	85011	darkgreen	KDQ28281.1hypothetical protein PLEOSDRAFT_157857 [Pleurotus ostreatus PC15]	383	20	4.91e-276	79.63	9	P:GO:0006119; P:GO:0009435; P:GO:0044272; P:GO:0046394; P:GO:1901137; F:GO:0004497; F:GO:0005506; F:GO:0016705; F:GO:0020037	P:oxidative phosphorylation; P:NAD biosynthetic process; P:sulfur compound biosynthetic process; P:carboxylic acid biosynthetic process; P:carbohydrate derivative biosynthetic process; F:monooxygenase activity; F:iron ion binding; F:oxidoreductase activity, acting on paired donors, with incorporation or reduction of molecular oxygen; F:heme binding	EC:1.14	Acting on paired donors, with incorporation or reduction of molecular oxygen. The oxygen incorporated need not be derived from O(2)	IPR002401 (PRINTS); IPR001128 (PRINTS); G3DSA:1.10.630.10 (GENE3D); IPR001128 (PFAM); PTHR24279:SF94 (PANTHER); PTHR24279 (PANTHER); IPR017972 (PROSITE_PATTERNS); IPR001128 (SUPERFAMILY)	P:GO:0055114; F:GO:0005506; F:GO:0016705; F:GO:0020037	P:obsolete oxidation-reduction process; F:iron ion binding; F:oxidoreductase activity, acting on paired donors, with incorporation or reduction of molecular oxygen; F:heme binding	12.4075	80.32	86.926	4.8475	15.615	22.26	1.3559	8.1e-08	TRUE	2.36283	4.1e-14	TRUE	1.96533	1.7e-11	TRUE

## Sheet: GO IDs Fisher Result_UP in KD
Tag	GO Term	GO Name	GO Category	Adj. P-value	P-value	Nr Test	Nr Reference	Not Annot Test	Not Annot Ref
OVER	GO:0005975	carbohydrate metabolic process	BIOLOGICAL_PROCESS	4.48315e-21	8.88103e-25	44	351	155	11656
OVER	GO:0016798	hydrolase activity, acting on glycosyl bonds	MOLECULAR_FUNCTION	2.08815e-15	8.27317e-19	31	221	168	11786
OVER	GO:0004553	hydrolase activity, hydrolyzing O-glycosyl compounds	MOLECULAR_FUNCTION	1.03367e-14	6.14306e-18	29	201	170	11806
OVER	GO:0071554	cell wall organization or biogenesis	BIOLOGICAL_PROCESS	3.89996e-09	3.0903e-12	13	42	186	11965
OVER	GO:0016787	hydrolase activity	MOLECULAR_FUNCTION	9.43641e-09	9.34669e-12	59	1389	140	10618
OVER	GO:0000272	polysaccharide catabolic process	BIOLOGICAL_PROCESS	1.43546e-07	2.27489e-10	16	111	183	11896
OVER	GO:0005576	extracellular region	CELLULAR_COMPONENT	1.43546e-07	2.04034e-10	18	148	181	11859
UNDER	GO:0005622	intracellular anatomical structure	CELLULAR_COMPONENT	1.43546e-07	2.10936e-10	6	2143	193	9864
OVER	GO:0005976	polysaccharide metabolic process	BIOLOGICAL_PROCESS	4.47092e-07	7.97113e-10	16	122	183	11885
UNDER	GO:0043226	organelle	CELLULAR_COMPONENT	2.78127e-06	5.50964e-09	5	1826	194	10181
OVER	GO:0004650	polygalacturonase activity	MOLECULAR_FUNCTION	2.97748e-06	6.48817e-09	5	1	194	12006
UNDER	GO:0043229	intracellular organelle	CELLULAR_COMPONENT	3.34537e-06	8.43818e-09	5	1819	194	10188
OVER	GO:0009057	macromolecule catabolic process	BIOLOGICAL_PROCESS	3.34537e-06	8.61526e-09	20	240	179	11767
OVER	GO:0016052	carbohydrate catabolic process	BIOLOGICAL_PROCESS	4.33572e-06	1.20246e-08	16	150	183	11857
UNDER	GO:0003676	nucleic acid binding	MOLECULAR_FUNCTION	5.58997e-06	1.66104e-08	0	1073	199	10934
OVER	GO:0044036	cell wall macromolecule metabolic process	BIOLOGICAL_PROCESS	7.6218e-06	2.64023e-08	7	14	192	11993
OVER	GO:0016837	carbon-oxygen lyase activity, acting on polysaccharides	MOLECULAR_FUNCTION	7.6218e-06	2.71776e-08	6	7	193	12000
OVER	GO:0016998	cell wall macromolecule catabolic process	BIOLOGICAL_PROCESS	7.6218e-06	2.64023e-08	7	14	192	11993
OVER	GO:1901575	organic substance catabolic process	BIOLOGICAL_PROCESS	1.6794e-05	6.32102e-08	24	389	175	11618
UNDER	GO:0043227	membrane-bounded organelle	CELLULAR_COMPONENT	1.89318e-05	7.87574e-08	4	1559	195	10448
UNDER	GO:0043231	intracellular membrane-bounded organelle	CELLULAR_COMPONENT	1.89318e-05	7.82868e-08	4	1553	195	10454
UNDER	GO:0017076	purine nucleotide binding	MOLECULAR_FUNCTION	2.18559e-05	9.52515e-08	0	968	199	11039
UNDER	GO:0097367	carbohydrate derivative binding	MOLECULAR_FUNCTION	3.22679e-05	1.47021e-07	0	943	199	11064
UNDER	GO:0032553	ribonucleotide binding	MOLECULAR_FUNCTION	4.73764e-05	2.25244e-07	0	921	199	11086
OVER	GO:0000270	peptidoglycan metabolic process	BIOLOGICAL_PROCESS	5.51188e-05	3.38487e-07	4	1	195	12006
OVER	GO:0030203	glycosaminoglycan metabolic process	BIOLOGICAL_PROCESS	5.51188e-05	3.38487e-07	4	1	195	12006
OVER	GO:0009253	peptidoglycan catabolic process	BIOLOGICAL_PROCESS	5.51188e-05	3.38487e-07	4	1	195	12006
OVER	GO:0003796	lysozyme activity	MOLECULAR_FUNCTION	5.51188e-05	3.38487e-07	4	1	195	12006
OVER	GO:0009056	catabolic process	BIOLOGICAL_PROCESS	5.51188e-05	3.36668e-07	24	428	175	11579
OVER	GO:0061783	peptidoglycan muralytic activity	MOLECULAR_FUNCTION	5.51188e-05	3.38487e-07	4	1	195	12006
OVER	GO:0006027	glycosaminoglycan catabolic process	BIOLOGICAL_PROCESS	5.51188e-05	3.38487e-07	4	1	195	12006
OVER	GO:0015925	galactosidase activity	MOLECULAR_FUNCTION	7.37302e-05	4.67386e-07	5	6	194	12001
UNDER	GO:0032555	purine ribonucleotide binding	MOLECULAR_FUNCTION	7.9192e-05	5.33385e-07	0	881	199	11126
UNDER	GO:0035639	purine ribonucleoside triphosphate binding	MOLECULAR_FUNCTION	7.9192e-05	5.30415e-07	0	878	199	11129
OVER	GO:0004497	monooxygenase activity	MOLECULAR_FUNCTION	9.16564e-05	6.35494e-07	15	179	184	11828
OVER	GO:0003824	catalytic activity	MOLECULAR_FUNCTION	0.000173117	1.23459e-06	94	3668	105	8339
OVER	GO:0005506	iron ion binding	MOLECULAR_FUNCTION	0.000206518	1.5137e-06	14	167	185	11840
UNDER	GO:0090304	nucleic acid metabolic process	BIOLOGICAL_PROCESS	0.000255713	1.9756e-06	1	966	198	11041
UNDER	GO:0030554	adenyl nucleotide binding	MOLECULAR_FUNCTION	0.000255713	1.96845e-06	0	816	199	11191
OVER	GO:0045488	pectin metabolic process	BIOLOGICAL_PROCESS	0.000277551	2.30926e-06	4	3	195	12004
OVER	GO:0045490	pectin catabolic process	BIOLOGICAL_PROCESS	0.000277551	2.30926e-06	4	3	195	12004
OVER	GO:0010393	galacturonan metabolic process	BIOLOGICAL_PROCESS	0.000277551	2.30926e-06	4	3	195	12004
UNDER	GO:0016740	transferase activity	MOLECULAR_FUNCTION	0.000400239	3.40932e-06	2	1078	197	10929
OVER	GO:0030246	carbohydrate binding	MOLECULAR_FUNCTION	0.000534767	4.75496e-06	11	111	188	11896
UNDER	GO:0005634	nucleus	CELLULAR_COMPONENT	0.000534767	4.76714e-06	1	934	198	11073
UNDER	GO:0032559	adenyl ribonucleotide binding	MOLECULAR_FUNCTION	0.000731926	6.81468e-06	0	740	199	11267
UNDER	GO:0005524	ATP binding	MOLECULAR_FUNCTION	0.000731926	6.74786e-06	0	737	199	11270
OVER	GO:0071555	cell wall organization	BIOLOGICAL_PROCESS	0.000784754	7.46201e-06	6	24	193	11983
OVER	GO:0045229	external encapsulating structure organization	BIOLOGICAL_PROCESS	0.000921573	9.1281e-06	6	25	193	11982
UNDER	GO:0036094	small molecule binding	MOLECULAR_FUNCTION	0.000921573	9.10761e-06	4	1244	195	10763
UNDER	GO:0005515	protein binding	MOLECULAR_FUNCTION	0.00108032	1.09145e-05	3	1137	196	10870
OVER	GO:0020037	heme binding	MOLECULAR_FUNCTION	0.00146964	1.54301e-05	13	179	186	11828
OVER	GO:0046906	tetrapyrrole binding	MOLECULAR_FUNCTION	0.00146964	1.54301e-05	13	179	186	11828
OVER	GO:0030570	pectate lyase activity	MOLECULAR_FUNCTION	0.00193348	2.0683e-05	4	7	195	12000
OVER	GO:0016705	oxidoreductase activity, acting on paired donors, with incorporation or reduction of molecular oxygen	MOLECULAR_FUNCTION	0.00196495	2.1409e-05	13	185	186	11822
UNDER	GO:0005488	binding	MOLECULAR_FUNCTION	0.00217344	2.41111e-05	38	3947	161	8060
UNDER	GO:1901265	nucleoside phosphate binding	MOLECULAR_FUNCTION	0.00251353	2.88797e-05	4	1183	195	10824
UNDER	GO:0000166	nucleotide binding	MOLECULAR_FUNCTION	0.00251353	2.88797e-05	4	1183	195	10824
UNDER	GO:0010467	gene expression	BIOLOGICAL_PROCESS	0.00308802	3.60922e-05	2	923	197	11084
UNDER	GO:0097159	organic cyclic compound binding	MOLECULAR_FUNCTION	0.00436758	5.27661e-05	17	2304	182	9703
UNDER	GO:1901363	heterocyclic compound binding	MOLECULAR_FUNCTION	0.00436758	5.27778e-05	17	2302	182	9705
UNDER	GO:0043168	anion binding	MOLECULAR_FUNCTION	0.00505255	6.20559e-05	4	1138	195	10869
UNDER	GO:0050789	regulation of biological process	BIOLOGICAL_PROCESS	0.00620394	8.08745e-05	0	587	199	11420
UNDER	GO:0032991	protein-containing complex	CELLULAR_COMPONENT	0.00620394	8.03879e-05	2	886	197	11121
OVER	GO:0052692	raffinose alpha-galactosidase activity	MOLECULAR_FUNCTION	0.00620394	8.23423e-05	3	3	196	12004
OVER	GO:0004557	alpha-galactosidase activity	MOLECULAR_FUNCTION	0.00620394	8.23423e-05	3	3	196	12004
OVER	GO:0046364	monosaccharide biosynthetic process	BIOLOGICAL_PROCESS	0.00620394	8.12776e-05	4	11	195	11996
UNDER	GO:0005737	cytoplasm	CELLULAR_COMPONENT	0.00922157	0.000124221	4	1078	195	10929
UNDER	GO:0016070	RNA metabolic process	BIOLOGICAL_PROCESS	0.0126367	0.000172728	1	713	198	11294
OVER	GO:0045330	aspartyl esterase activity	MOLECULAR_FUNCTION	0.0182896	0.000264489	2	0	197	12007
OVER	GO:0102210	rhamnogalacturonan endolyase activity	MOLECULAR_FUNCTION	0.0182896	0.000264489	2	0	197	12007
OVER	GO:0042545	cell wall modification	BIOLOGICAL_PROCESS	0.0182896	0.000264489	2	0	197	12007
OVER	GO:0030599	pectinesterase activity	MOLECULAR_FUNCTION	0.0182896	0.000264489	2	0	197	12007
OVER	GO:0005618	cell wall	CELLULAR_COMPONENT	0.0186759	0.000273776	5	31	194	11976
UNDER	GO:0050794	regulation of cellular process	BIOLOGICAL_PROCESS	0.0190198	0.000282584	0	527	199	11480
OVER	GO:0030312	external encapsulating structure	CELLULAR_COMPONENT	0.0207501	0.000312402	5	32	194	11975
OVER	GO:0016829	lyase activity	MOLECULAR_FUNCTION	0.0321889	0.000490995	10	161	189	11846
OVER	GO:0016835	carbon-oxygen lyase activity	MOLECULAR_FUNCTION	0.0324319	0.000501126	6	56	193	11951
UNDER	GO:0065007	biological regulation	BIOLOGICAL_PROCESS	0.035608	0.000557257	1	641	198	11366
OVER	GO:0005996	monosaccharide metabolic process	BIOLOGICAL_PROCESS	0.03582	0.000570762	5	37	194	11970
UNDER	GO:0006139	nucleobase-containing compound metabolic process	BIOLOGICAL_PROCESS	0.03582	0.000574767	6	1164	193	10843
UNDER	GO:0006807	nitrogen compound metabolic process	BIOLOGICAL_PROCESS	0.0359978	0.00058475	23	2551	176	9456
UNDER	GO:0044237	cellular metabolic process	BIOLOGICAL_PROCESS	0.036885	0.000606468	21	2381	178	9626
OVER	GO:0043657	host cell	CELLULAR_COMPONENT	0.0435419	0.000784927	2	1	197	12006
OVER	GO:0043656	host intracellular region	CELLULAR_COMPONENT	0.0435419	0.000784927	2	1	197	12006
OVER	GO:0030430	host cell cytoplasm	CELLULAR_COMPONENT	0.0435419	0.000784927	2	1	197	12006
OVER	GO:0009617	response to bacterium	BIOLOGICAL_PROCESS	0.0435419	0.000784927	2	1	197	12006
OVER	GO:0042742	defense response to bacterium	BIOLOGICAL_PROCESS	0.0435419	0.000784927	2	1	197	12006
OVER	GO:0018995	host cellular component	CELLULAR_COMPONENT	0.0435419	0.000784927	2	1	197	12006
OVER	GO:0033643	host cell part	CELLULAR_COMPONENT	0.0435419	0.000784927	2	1	197	12006
OVER	GO:0033646	host intracellular part	CELLULAR_COMPONENT	0.0435419	0.000784927	2	1	197	12006
	GO:0009059	macromolecule biosynthetic process	BIOLOGICAL_PROCESS	0.0591264	0.00107758	2	696	197	11311
	GO:0016051	carbohydrate biosynthetic process	BIOLOGICAL_PROCESS	0.0642085	0.00118292	4	25	195	11982
	GO:0009219	pyrimidine deoxyribonucleotide metabolic process	BIOLOGICAL_PROCESS	0.0680132	0.0013608	3	11	196	11996
	GO:0009221	pyrimidine deoxyribonucleotide biosynthetic process	BIOLOGICAL_PROCESS	0.0680132	0.0013608	3	11	196	11996
	GO:0009265	2'-deoxyribonucleotide biosynthetic process	BIOLOGICAL_PROCESS	0.0680132	0.0013608	3	11	196	11996
	GO:0046385	deoxyribose phosphate biosynthetic process	BIOLOGICAL_PROCESS	0.0680132	0.0013608	3	11	196	11996
	GO:0009394	2'-deoxyribonucleotide metabolic process	BIOLOGICAL_PROCESS	0.0680132	0.0013608	3	11	196	11996
	GO:0019319	hexose biosynthetic process	BIOLOGICAL_PROCESS	0.0680132	0.0013608	3	11	196	11996
	GO:0008652	amino acid biosynthetic process	BIOLOGICAL_PROCESS	0.0680132	0.00134255	9	153	190	11854
	GO:0006094	gluconeogenesis	BIOLOGICAL_PROCESS	0.0680132	0.0013608	3	11	196	11996
	GO:0051716	cellular response to stimulus	BIOLOGICAL_PROCESS	0.0695358	0.00140504	0	420	199	11587
	GO:0098542	defense response to other organism	BIOLOGICAL_PROCESS	0.0739571	0.00155298	2	2	197	12005
	GO:0019835	cytolysis	BIOLOGICAL_PROCESS	0.0739571	0.00155298	2	2	197	12005
	GO:0004565	beta-galactosidase activity	MOLECULAR_FUNCTION	0.0739571	0.00155298	2	2	197	12005
	GO:0006952	defense response	BIOLOGICAL_PROCESS	0.0739571	0.00155298	2	2	197	12005
	GO:0019692	deoxyribose phosphate metabolic process	BIOLOGICAL_PROCESS	0.0792906	0.00168068	3	12	196	11995
	GO:0010383	cell wall polysaccharide metabolic process	BIOLOGICAL_PROCESS	0.0946544	0.00204384	3	13	196	11994
	GO:0044347	cell wall polysaccharide catabolic process	BIOLOGICAL_PROCESS	0.0946544	0.00204384	3	13	196	11994
	GO:1901607	alpha-amino acid biosynthetic process	BIOLOGICAL_PROCESS	0.103707	0.00225987	8	134	191	11873
	GO:0016053	organic acid biosynthetic process	BIOLOGICAL_PROCESS	0.105209	0.00233427	10	200	189	11807
	GO:0046394	carboxylic acid biosynthetic process	BIOLOGICAL_PROCESS	0.105209	0.00233427	10	200	189	11807
	GO:0006026	aminoglycan catabolic process	BIOLOGICAL_PROCESS	0.107955	0.00241659	4	31	195	11976
	GO:0009263	deoxyribonucleotide biosynthetic process	BIOLOGICAL_PROCESS	0.108586	0.00245221	3	14	196	11993
	GO:0009607	response to biotic stimulus	BIOLOGICAL_PROCESS	0.110475	0.00256052	2	3	197	12004
	GO:0043207	response to external biotic stimulus	BIOLOGICAL_PROCESS	0.110475	0.00256052	2	3	197	12004
	GO:0051707	response to other organism	BIOLOGICAL_PROCESS	0.110475	0.00256052	2	3	197	12004
	GO:0044242	cellular lipid catabolic process	BIOLOGICAL_PROCESS	0.124385	0.00290758	3	15	196	11992
	GO:0140640	catalytic activity, acting on a nucleic acid	MOLECULAR_FUNCTION	0.142748	0.00342165	0	395	199	11612
	GO:0009262	deoxyribonucleotide metabolic process	BIOLOGICAL_PROCESS	0.142748	0.00341164	3	16	196	11991
	GO:0006006	glucose metabolic process	BIOLOGICAL_PROCESS	0.142748	0.00341164	3	16	196	11991
	GO:0016772	transferase activity, transferring phosphorus-containing groups	MOLECULAR_FUNCTION	0.14953	0.00365748	1	515	198	11492
	GO:0043228	non-membrane-bounded organelle	CELLULAR_COMPONENT	0.14953	0.00367308	1	516	198	11491
	GO:0043232	intracellular non-membrane-bounded organelle	CELLULAR_COMPONENT	0.14953	0.00367308	1	516	198	11491
	GO:0044419	biological process involved in interspecies interaction between organisms	BIOLOGICAL_PROCESS	0.153444	0.00379961	2	4	197	12003
	GO:0006022	aminoglycan metabolic process	BIOLOGICAL_PROCESS	0.158626	0.00395935	4	36	195	11971
	GO:0052689	carboxylic ester hydrolase activity	MOLECULAR_FUNCTION	0.181725	0.00457192	3	18	196	11989
	GO:0060255	regulation of macromolecule metabolic process	BIOLOGICAL_PROCESS	0.184233	0.00474451	0	357	199	11650
	GO:0016773	phosphotransferase activity, alcohol group as acceptor	MOLECULAR_FUNCTION	0.184233	0.00471819	0	354	199	11653
	GO:0072330	monocarboxylic acid biosynthetic process	BIOLOGICAL_PROCESS	0.184233	0.00472826	4	38	195	11969
	GO:0016491	oxidoreductase activity	MOLECULAR_FUNCTION	0.187356	0.00486205	25	840	174	11167
	GO:0019538	protein metabolic process	BIOLOGICAL_PROCESS	0.188837	0.00493789	8	1170	191	10837
	GO:0019222	regulation of metabolic process	BIOLOGICAL_PROCESS	0.189429	0.00499089	0	368	199	11639
	GO:0097599	xylanase activity	MOLECULAR_FUNCTION	0.198247	0.00526251	2	5	197	12002
	GO:0034641	cellular nitrogen compound metabolic process	BIOLOGICAL_PROCESS	0.22183	0.00593246	12	1473	187	10534
	GO:1901136	carbohydrate derivative catabolic process	BIOLOGICAL_PROCESS	0.251491	0.00707444	4	43	195	11964
	GO:0032774	RNA biosynthetic process	BIOLOGICAL_PROCESS	0.251491	0.00707348	0	332	199	11675
	GO:0006235	dTTP biosynthetic process	BIOLOGICAL_PROCESS	0.251491	0.00694166	2	6	197	12001
	GO:0009212	pyrimidine deoxyribonucleoside triphosphate biosynthetic process	BIOLOGICAL_PROCESS	0.251491	0.00694166	2	6	197	12001
	GO:0046075	dTTP metabolic process	BIOLOGICAL_PROCESS	0.251491	0.00694166	2	6	197	12001
	GO:0097659	nucleic acid-templated transcription	BIOLOGICAL_PROCESS	0.251491	0.00705203	0	330	199	11677
	GO:0080090	regulation of primary metabolic process	BIOLOGICAL_PROCESS	0.251491	0.00704267	0	326	199	11681
	GO:0003677	DNA binding	MOLECULAR_FUNCTION	0.256723	0.00727246	0	340	199	11667
	GO:0140657	ATP-dependent activity	MOLECULAR_FUNCTION	0.259217	0.00739447	0	343	199	11664
	GO:0006633	fatty acid biosynthetic process	BIOLOGICAL_PROCESS	0.262416	0.00753771	3	22	196	11985
	GO:0009211	pyrimidine deoxyribonucleoside triphosphate metabolic process	BIOLOGICAL_PROCESS	0.30529	0.0088297	2	7	197	12000
	GO:0006119	oxidative phosphorylation	BIOLOGICAL_PROCESS	0.323674	0.00942552	4	47	195	11960
	GO:0006725	cellular aromatic compound metabolic process	BIOLOGICAL_PROCESS	0.32854	0.00963233	10	1264	189	10743
	GO:0006635	fatty acid beta-oxidation	BIOLOGICAL_PROCESS	0.346675	0.0109194	2	8	197	11999
	GO:0071705	nitrogen compound transport	BIOLOGICAL_PROCESS	0.346675	0.0105494	0	307	199	11700
	GO:0071704	organic substance metabolic process	BIOLOGICAL_PROCESS	0.346675	0.0107783	67	3047	132	8960
	GO:0004672	protein kinase activity	MOLECULAR_FUNCTION	0.346675	0.0105238	0	304	199	11703
	GO:0031323	regulation of cellular metabolic process	BIOLOGICAL_PROCESS	0.346675	0.010641	0	311	199	11696
	GO:0010468	regulation of gene expression	BIOLOGICAL_PROCESS	0.346675	0.010641	0	311	199	11696
	GO:0034440	lipid oxidation	BIOLOGICAL_PROCESS	0.346675	0.0109194	2	8	197	11999
	GO:0009605	response to external stimulus	BIOLOGICAL_PROCESS	0.346675	0.0109194	2	8	197	11999
	GO:0051641	cellular localization	BIOLOGICAL_PROCESS	0.346675	0.0106119	0	310	199	11697
	GO:0003723	RNA binding	MOLECULAR_FUNCTION	0.346675	0.0107532	0	314	199	11693
	GO:0019395	fatty acid oxidation	BIOLOGICAL_PROCESS	0.346675	0.0109194	2	8	197	11999
	GO:0006351	DNA-templated transcription	BIOLOGICAL_PROCESS	0.347799	0.0110237	0	319	199	11688
	GO:0051171	regulation of nitrogen compound metabolic process	BIOLOGICAL_PROCESS	0.352321	0.0112369	0	322	199	11685
	GO:0005199	structural constituent of cell wall	MOLECULAR_FUNCTION	0.38828	0.0125376	3	27	196	11980
	GO:0009073	aromatic amino acid family biosynthetic process	BIOLOGICAL_PROCESS	0.38828	0.0125376	3	27	196	11980
	GO:0008252	nucleotidase activity	MOLECULAR_FUNCTION	0.406421	0.0132039	2	9	197	11998
	GO:0044283	small molecule biosynthetic process	BIOLOGICAL_PROCESS	0.411336	0.013445	10	261	189	11746
	GO:0016042	lipid catabolic process	BIOLOGICAL_PROCESS	0.412169	0.0137172	3	28	196	11979
	GO:0009277	fungal-type cell wall	CELLULAR_COMPONENT	0.412169	0.0137172	3	28	196	11979
	GO:0009142	nucleoside triphosphate biosynthetic process	BIOLOGICAL_PROCESS	0.412169	0.0137172	3	28	196	11979
	GO:0140096	catalytic activity, acting on a protein	MOLECULAR_FUNCTION	0.416577	0.0139464	5	803	194	11204
	GO:0008152	metabolic process	BIOLOGICAL_PROCESS	0.416631	0.0140308	73	3422	126	8585
	GO:0043412	macromolecule modification	BIOLOGICAL_PROCESS	0.425516	0.0144143	4	721	195	11286
	GO:0045493	xylan catabolic process	BIOLOGICAL_PROCESS	0.430889	0.0156761	2	10	197	11997
	GO:0045491	xylan metabolic process	BIOLOGICAL_PROCESS	0.430889	0.0156761	2	10	197	11997
	GO:0010410	hemicellulose metabolic process	BIOLOGICAL_PROCESS	0.430889	0.0156761	2	10	197	11997
	GO:0017040	N-acylsphingosine amidohydrolase activity	MOLECULAR_FUNCTION	0.430889	0.0163035	1	0	198	12007
	GO:0019852	L-ascorbic acid metabolic process	BIOLOGICAL_PROCESS	0.430889	0.0163035	1	0	198	12007
	GO:0019853	L-ascorbic acid biosynthetic process	BIOLOGICAL_PROCESS	0.430889	0.0163035	1	0	198	12007
	GO:0046514	ceramide catabolic process	BIOLOGICAL_PROCESS	0.430889	0.0163035	1	0	198	12007
	GO:0045257	succinate dehydrogenase complex (ubiquinone)	CELLULAR_COMPONENT	0.430889	0.0163035	1	0	198	12007
	GO:0045283	fumarate reductase complex	CELLULAR_COMPONENT	0.430889	0.0163035	1	0	198	12007
	GO:0005749	mitochondrial respiratory chain complex II, succinate dehydrogenase complex (ubiquinone)	CELLULAR_COMPONENT	0.430889	0.0163035	1	0	198	12007
	GO:0042776	proton motive force-driven mitochondrial ATP synthesis	BIOLOGICAL_PROCESS	0.430889	0.0163035	1	0	198	12007
	GO:0102121	ceramidase activity	MOLECULAR_FUNCTION	0.430889	0.0163035	1	0	198	12007
	GO:0015292	uniporter activity	MOLECULAR_FUNCTION	0.430889	0.0163035	1	0	198	12007
	GO:0019318	hexose metabolic process	BIOLOGICAL_PROCESS	0.430889	0.0162599	3	30	196	11977
	GO:2000895	hemicellulose catabolic process	BIOLOGICAL_PROCESS	0.430889	0.0156761	2	10	197	11997
	GO:0009062	fatty acid catabolic process	BIOLOGICAL_PROCESS	0.430889	0.0156761	2	10	197	11997
	GO:1901360	organic cyclic compound metabolic process	BIOLOGICAL_PROCESS	0.430889	0.0147716	11	1300	188	10707
	GO:1901334	lactone metabolic process	BIOLOGICAL_PROCESS	0.430889	0.0163035	1	0	198	12007
	GO:1901336	lactone biosynthetic process	BIOLOGICAL_PROCESS	0.430889	0.0163035	1	0	198	12007
	GO:0051560	mitochondrial calcium ion homeostasis	BIOLOGICAL_PROCESS	0.430889	0.0163035	1	0	198	12007
	GO:0033036	macromolecule localization	BIOLOGICAL_PROCESS	0.432038	0.0164325	0	295	199	11712
	GO:0006468	protein phosphorylation	BIOLOGICAL_PROCESS	0.44392	0.0169724	0	300	199	11707
	GO:0022857	transmembrane transporter activity	MOLECULAR_FUNCTION	0.44852	0.0172371	14	417	185	11590
	GO:0006220	pyrimidine nucleotide metabolic process	BIOLOGICAL_PROCESS	0.4539	0.0176237	3	31	196	11976
	GO:0006221	pyrimidine nucleotide biosynthetic process	BIOLOGICAL_PROCESS	0.4539	0.0176237	3	31	196	11976
	GO:0009148	pyrimidine nucleoside triphosphate biosynthetic process	BIOLOGICAL_PROCESS	0.469684	0.0183296	2	11	197	11996
	GO:0005215	transporter activity	MOLECULAR_FUNCTION	0.485047	0.0191213	14	430	185	11577
	GO:0009141	nucleoside triphosphate metabolic process	BIOLOGICAL_PROCESS	0.485047	0.0190494	3	32	196	11975
	GO:0008643	carbohydrate transport	BIOLOGICAL_PROCESS	0.531364	0.0211577	2	12	197	11995
	GO:0009147	pyrimidine nucleoside triphosphate metabolic process	BIOLOGICAL_PROCESS	0.531364	0.0211577	2	12	197	11995
	GO:1901605	alpha-amino acid metabolic process	BIOLOGICAL_PROCESS	0.544866	0.0218033	8	202	191	11805
	GO:0019219	regulation of nucleobase-containing compound metabolic process	BIOLOGICAL_PROCESS	0.581599	0.0237185	0	263	199	11744
	GO:0006996	organelle organization	BIOLOGICAL_PROCESS	0.581599	0.0236111	0	261	199	11746
	GO:0016301	kinase activity	MOLECULAR_FUNCTION	0.581599	0.023734	1	398	198	11609
	GO:0055085	transmembrane transport	BIOLOGICAL_PROCESS	0.581599	0.0235504	14	450	185	11557
	GO:0016310	phosphorylation	BIOLOGICAL_PROCESS	0.581675	0.0238524	1	399	198	11608
	GO:0016462	pyrophosphatase activity	MOLECULAR_FUNCTION	0.585722	0.0242504	0	269	199	11738
	GO:0044238	primary metabolic process	BIOLOGICAL_PROCESS	0.585722	0.024216	62	2895	137	9112
	GO:0044085	cellular component biogenesis	BIOLOGICAL_PROCESS	0.588879	0.0244977	0	271	199	11736
	GO:0016817	hydrolase activity, acting on acid anhydrides	MOLECULAR_FUNCTION	0.589275	0.0250979	0	275	199	11732
	GO:0016818	hydrolase activity, acting on acid anhydrides, in phosphorus-containing anhydrides	MOLECULAR_FUNCTION	0.589275	0.0246346	0	272	199	11735
	GO:0031326	regulation of cellular biosynthetic process	BIOLOGICAL_PROCESS	0.589275	0.0250979	0	275	199	11732
	GO:0046483	heterocycle metabolic process	BIOLOGICAL_PROCESS	0.589275	0.0250075	11	1256	188	10751
	GO:0010556	regulation of macromolecule biosynthetic process	BIOLOGICAL_PROCESS	0.589275	0.0247802	0	273	199	11734
	GO:0009889	regulation of biosynthetic process	BIOLOGICAL_PROCESS	0.590567	0.0252699	0	276	199	11731
	GO:0030258	lipid modification	BIOLOGICAL_PROCESS	0.632455	0.0273128	2	14	197	11993
	GO:0072329	monocarboxylic acid catabolic process	BIOLOGICAL_PROCESS	0.632455	0.0273128	2	14	197	11993
	GO:0046914	transition metal ion binding	MOLECULAR_FUNCTION	0.661286	0.0286889	17	580	182	11427
	GO:0006631	fatty acid metabolic process	BIOLOGICAL_PROCESS	0.699214	0.0326891	3	40	196	11967
	GO:1901135	carbohydrate derivative metabolic process	BIOLOGICAL_PROCESS	0.699214	0.0324807	10	291	189	11716
	GO:0005262	calcium channel activity	MOLECULAR_FUNCTION	0.699214	0.0323424	1	1	198	12006
	GO:0045273	respiratory chain complex II	CELLULAR_COMPONENT	0.699214	0.0323424	1	1	198	12006
	GO:0045281	succinate dehydrogenase complex	CELLULAR_COMPONENT	0.699214	0.0323424	1	1	198	12006
	GO:0052747	sinapyl alcohol dehydrogenase activity	MOLECULAR_FUNCTION	0.699214	0.0323424	1	1	198	12006
	GO:0006874	intracellular calcium ion homeostasis	BIOLOGICAL_PROCESS	0.699214	0.0323424	1	1	198	12006
	GO:0050113	inositol oxygenase activity	MOLECULAR_FUNCTION	0.699214	0.0323424	1	1	198	12006
	GO:0019310	inositol catabolic process	BIOLOGICAL_PROCESS	0.699214	0.0323424	1	1	198	12006
	GO:0045551	cinnamyl-alcohol dehydrogenase activity	MOLECULAR_FUNCTION	0.699214	0.0323424	1	1	198	12006
	GO:0009044	xylan 1,4-beta-xylosidase activity	MOLECULAR_FUNCTION	0.699214	0.0323424	1	1	198	12006
	GO:0009072	aromatic amino acid metabolic process	BIOLOGICAL_PROCESS	0.699214	0.0326891	3	40	196	11967
	GO:0009060	aerobic respiration	BIOLOGICAL_PROCESS	0.699214	0.032573	4	70	195	11937
	GO:0051538	3 iron, 4 sulfur cluster binding	MOLECULAR_FUNCTION	0.699214	0.0323424	1	1	198	12006
	GO:0006121	mitochondrial electron transport, succinate to ubiquinone	BIOLOGICAL_PROCESS	0.699214	0.0323424	1	1	198	12006
	GO:0071944	cell periphery	CELLULAR_COMPONENT	0.699214	0.0323281	6	140	193	11867
	GO:0055074	calcium ion homeostasis	BIOLOGICAL_PROCESS	0.699214	0.0323424	1	1	198	12006
	GO:0016788	hydrolase activity, acting on ester bonds	MOLECULAR_FUNCTION	0.709358	0.0333038	10	293	189	11714
	GO:0042435	indole-containing compound biosynthetic process	BIOLOGICAL_PROCESS	0.71708	0.0340926	2	16	197	11991
	GO:0046219	indolalkylamine biosynthetic process	BIOLOGICAL_PROCESS	0.71708	0.0340926	2	16	197	11991
	GO:0000162	tryptophan biosynthetic process	BIOLOGICAL_PROCESS	0.71708	0.0340926	2	16	197	11991
	GO:0072528	pyrimidine-containing compound biosynthetic process	BIOLOGICAL_PROCESS	0.726238	0.0346718	3	41	196	11966
	GO:0045184	establishment of protein localization	BIOLOGICAL_PROCESS	0.726939	0.0353431	0	238	199	11769
	GO:1903506	regulation of nucleic acid-templated transcription	BIOLOGICAL_PROCESS	0.726939	0.0354253	0	239	199	11768
	GO:0006355	regulation of DNA-templated transcription	BIOLOGICAL_PROCESS	0.726939	0.0354253	0	239	199	11768
	GO:2001141	regulation of RNA biosynthetic process	BIOLOGICAL_PROCESS	0.726939	0.0354253	0	239	199	11768
	GO:0015031	protein transport	BIOLOGICAL_PROCESS	0.726939	0.0351224	0	231	199	11776
	GO:0140513	nuclear protein-containing complex	CELLULAR_COMPONENT	0.73329	0.0358801	0	243	199	11764
	GO:0050896	response to stimulus	BIOLOGICAL_PROCESS	0.735399	0.036129	2	449	197	11558
	GO:0006259	DNA metabolic process	BIOLOGICAL_PROCESS	0.736988	0.036353	0	246	199	11761
	GO:0036211	protein modification process	BIOLOGICAL_PROCESS	0.746585	0.0369743	4	652	195	11355
	GO:0008104	protein localization	BIOLOGICAL_PROCESS	0.749024	0.0373918	0	251	199	11756
	GO:0070727	cellular macromolecule localization	BIOLOGICAL_PROCESS	0.749024	0.0373918	0	251	199	11756
	GO:0006526	arginine biosynthetic process	BIOLOGICAL_PROCESS	0.752253	0.0377021	2	17	197	11990
	GO:0017111	ribonucleoside triphosphate phosphatase activity	MOLECULAR_FUNCTION	0.753123	0.0378949	0	253	199	11754
	GO:0051252	regulation of RNA metabolic process	BIOLOGICAL_PROCESS	0.75552	0.0381651	0	254	199	11753
	GO:0030248	cellulose binding	MOLECULAR_FUNCTION	0.757803	0.0384306	4	74	195	11933
	GO:0072527	pyrimidine-containing compound metabolic process	BIOLOGICAL_PROCESS	0.762498	0.0388198	3	43	196	11964
	GO:0045333	cellular respiration	BIOLOGICAL_PROCESS	0.782307	0.0399832	4	75	195	11932
	GO:0030247	polysaccharide binding	MOLECULAR_FUNCTION	0.841874	0.0431944	4	77	195	11930
	GO:0042401	biogenic amine biosynthetic process	BIOLOGICAL_PROCESS	0.873429	0.0453325	2	19	197	11988
	GO:0016701	oxidoreductase activity, acting on single donors with incorporation of molecular oxygen	MOLECULAR_FUNCTION	0.873429	0.0453325	2	19	197	11988
	GO:0009309	amine biosynthetic process	BIOLOGICAL_PROCESS	0.873429	0.0453325	2	19	197	11988
	GO:0006520	amino acid metabolic process	BIOLOGICAL_PROCESS	0.88661	0.0461923	9	265	190	11742
	GO:0042578	phosphoric ester hydrolase activity	MOLECULAR_FUNCTION	0.889062	0.0464961	5	115	194	11892
	GO:0016024	CDP-diacylglycerol biosynthetic process	BIOLOGICAL_PROCESS	0.899688	0.0481212	1	2	198	12005
	GO:0016635	oxidoreductase activity, acting on the CH-CH group of donors, quinone or related compound as acceptor	MOLECULAR_FUNCTION	0.899688	0.0481212	1	2	198	12005
	GO:0008177	succinate dehydrogenase (ubiquinone) activity	MOLECULAR_FUNCTION	0.899688	0.0481212	1	2	198	12005
	GO:0000050	urea cycle	BIOLOGICAL_PROCESS	0.899688	0.0481212	1	2	198	12005
	GO:2001295	malonyl-CoA biosynthetic process	BIOLOGICAL_PROCESS	0.899688	0.0481212	1	2	198	12005
	GO:2001293	malonyl-CoA metabolic process	BIOLOGICAL_PROCESS	0.899688	0.0481212	1	2	198	12005
	GO:0006525	arginine metabolic process	BIOLOGICAL_PROCESS	0.919121	0.0493427	2	20	197	11987
	GO:0015980	energy derivation by oxidation of organic compounds	BIOLOGICAL_PROCESS	0.92869	0.0500404	4	81	195	11926
	GO:0140098	catalytic activity, acting on RNA	MOLECULAR_FUNCTION	0.99901	0.0540273	0	221	199	11786
	GO:0016887	ATP hydrolysis activity	MOLECULAR_FUNCTION	1	0.18745	0	156	199	11851
	GO:0016888	endodeoxyribonuclease activity, producing 5'-phosphomonoesters	MOLECULAR_FUNCTION	1	1	0	5	199	12002
	GO:0019915	lipid storage	BIOLOGICAL_PROCESS	1	1	0	5	199	12002
	GO:0016889	DNA endonuclease activity, producing 3'-phosphomonoesters	MOLECULAR_FUNCTION	1	1	0	3	199	12004
	GO:1902554	serine/threonine protein kinase complex	CELLULAR_COMPONENT	1	1	0	11	199	11996
	GO:1902555	endoribonuclease complex	CELLULAR_COMPONENT	1	1	0	9	199	11998
	GO:0050793	regulation of developmental process	BIOLOGICAL_PROCESS	1	1	0	3	199	12004
	GO:0098734	macromolecule depalmitoylation	BIOLOGICAL_PROCESS	1	1	0	1	199	12006
	GO:0048487	beta-tubulin binding	MOLECULAR_FUNCTION	1	1	0	2	199	12005
	GO:0050790	regulation of catalytic activity	BIOLOGICAL_PROCESS	1	0.725981	1	125	198	11882
	GO:0098732	macromolecule deacylation	BIOLOGICAL_PROCESS	1	1	0	8	199	11999
	GO:0016891	RNA endonuclease activity, producing 5'-phosphomonoesters	MOLECULAR_FUNCTION	1	1	0	37	199	11970
	GO:0016892	RNA endonuclease activity, producing 3'-phosphomonoesters	MOLECULAR_FUNCTION	1	1	0	5	199	12002
	GO:0016893	endonuclease activity, active with either ribo- or deoxyribonucleic acids and producing 5'-phosphomonoesters	MOLECULAR_FUNCTION	1	1	0	42	199	11965
	GO:0016894	endonuclease activity, active with either ribo- or deoxyribonucleic acids and producing 3'-phosphomonoesters	MOLECULAR_FUNCTION	1	1	0	8	199	11999
	GO:0016895	DNA exonuclease activity, producing 5'-phosphomonoesters	MOLECULAR_FUNCTION	1	1	0	3	199	12004
	GO:0016896	RNA exonuclease activity, producing 5'-phosphomonoesters	MOLECULAR_FUNCTION	1	1	0	6	199	12001
	GO:0098739	import across plasma membrane	BIOLOGICAL_PROCESS	1	1	0	2	199	12005
	GO:0019902	phosphatase binding	MOLECULAR_FUNCTION	1	1	0	1	199	12006
	GO:0016877	ligase activity, forming carbon-sulfur bonds	MOLECULAR_FUNCTION	1	1	0	16	199	11991
	GO:0019901	protein kinase binding	MOLECULAR_FUNCTION	1	1	0	12	199	11995
	GO:0016878	acid-thiol ligase activity	MOLECULAR_FUNCTION	1	1	0	8	199	11999
	GO:0019904	protein domain specific binding	MOLECULAR_FUNCTION	1	1	0	3	199	12004
	GO:0016879	ligase activity, forming carbon-nitrogen bonds	MOLECULAR_FUNCTION	1	1	0	43	199	11964
	GO:0019903	protein phosphatase binding	MOLECULAR_FUNCTION	1	1	0	1	199	12006
	GO:0019905	syntaxin binding	MOLECULAR_FUNCTION	1	1	0	1	199	12006
	GO:0019908	nuclear cyclin-dependent protein kinase holoenzyme complex	CELLULAR_COMPONENT	1	1	0	2	199	12005
	GO:1902562	H4 histone acetyltransferase complex	CELLULAR_COMPONENT	1	1	0	8	199	11999
	GO:0019907	cyclin-dependent protein kinase activating kinase holoenzyme complex	CELLULAR_COMPONENT	1	1	0	1	199	12006
	GO:0006611	protein export from nucleus	BIOLOGICAL_PROCESS	1	1	0	2	199	12005
	GO:0006612	protein targeting to membrane	BIOLOGICAL_PROCESS	1	1	0	12	199	11995
	GO:0006605	protein targeting	BIOLOGICAL_PROCESS	1	1	0	42	199	11965
	GO:0098744	1-phosphatidylinositol 4-kinase activator activity	MOLECULAR_FUNCTION	1	1	0	1	199	12006
	GO:0006606	protein import into nucleus	BIOLOGICAL_PROCESS	1	1	0	12	199	11995
	GO:0016880	acid-ammonia (or amide) ligase activity	MOLECULAR_FUNCTION	1	1	0	5	199	12002
	GO:0016881	acid-amino acid ligase activity	MOLECULAR_FUNCTION	1	1	0	10	199	11997
	GO:0016882	cyclo-ligase activity	MOLECULAR_FUNCTION	1	1	0	3	199	12004
	GO:0016884	carbon-nitrogen ligase activity, with glutamine as amido-N-donor	MOLECULAR_FUNCTION	1	1	0	11	199	11996
	GO:0016885	ligase activity, forming carbon-carbon bonds	MOLECULAR_FUNCTION	1	1	0	2	199	12005
	GO:0015556	C4-dicarboxylate transmembrane transporter activity	MOLECULAR_FUNCTION	1	1	0	2	199	12005
	GO:0016886	ligase activity, forming phosphoric ester bonds	MOLECULAR_FUNCTION	1	1	0	8	199	11999
	GO:0016866	intramolecular transferase activity	MOLECULAR_FUNCTION	1	1	0	16	199	11991
	GO:0035145	exon-exon junction complex	CELLULAR_COMPONENT	1	1	0	1	199	12006
	GO:0016868	intramolecular transferase activity, phosphotransferases	MOLECULAR_FUNCTION	1	1	0	5	199	12002
	GO:2000142	regulation of DNA-templated transcription initiation	BIOLOGICAL_PROCESS	1	1	0	1	199	12006
	GO:2000134	negative regulation of G1/S transition of mitotic cell cycle	BIOLOGICAL_PROCESS	1	1	0	1	199	12006
	GO:0016872	intramolecular lyase activity	MOLECULAR_FUNCTION	1	1	0	2	199	12005
	GO:0016874	ligase activity	MOLECULAR_FUNCTION	1	0.27825	0	129	199	11878
	GO:0019900	kinase binding	MOLECULAR_FUNCTION	1	1	0	12	199	11995
	GO:0016875	ligase activity, forming carbon-oxygen bonds	MOLECULAR_FUNCTION	1	1	0	34	199	11973
	GO:0016854	racemase and epimerase activity	MOLECULAR_FUNCTION	1	1	0	7	199	12000
	GO:0036464	cytoplasmic ribonucleoprotein granule	CELLULAR_COMPONENT	1	1	0	5	199	12002
	GO:0016855	racemase and epimerase activity, acting on amino acids and derivatives	MOLECULAR_FUNCTION	1	1	0	1	199	12006
	GO:0016857	racemase and epimerase activity, acting on carbohydrates and derivatives	MOLECULAR_FUNCTION	1	1	0	5	199	12002
	GO:0016859	cis-trans isomerase activity	MOLECULAR_FUNCTION	1	1	0	23	199	11984
	GO:1901255	nucleotide-excision repair involved in interstrand cross-link repair	BIOLOGICAL_PROCESS	1	1	0	1	199	12006
	GO:0004888	transmembrane signaling receptor activity	MOLECULAR_FUNCTION	1	1	0	10	199	11997
	GO:2000144	positive regulation of DNA-templated transcription initiation	BIOLOGICAL_PROCESS	1	1	0	1	199	12006
	GO:0016860	intramolecular oxidoreductase activity	MOLECULAR_FUNCTION	1	1	0	15	199	11992
	GO:0106005	RNA 5'-cap (guanine-N7)-methylation	BIOLOGICAL_PROCESS	1	1	0	1	199	12006
	GO:0016861	intramolecular oxidoreductase activity, interconverting aldoses and ketoses	MOLECULAR_FUNCTION	1	1	0	7	199	12000
	GO:0106004	tRNA (guanine-N7)-methylation	BIOLOGICAL_PROCESS	1	1	0	1	199	12006
	GO:0016863	intramolecular oxidoreductase activity, transposing C=C bonds	MOLECULAR_FUNCTION	1	1	0	2	199	12005
	GO:0016864	intramolecular oxidoreductase activity, transposing S-S bonds	MOLECULAR_FUNCTION	1	1	0	6	199	12001
	GO:0006641	triglyceride metabolic process	BIOLOGICAL_PROCESS	1	1	0	2	199	12005
	GO:0005310	dicarboxylic acid transmembrane transporter activity	MOLECULAR_FUNCTION	1	1	0	3	199	12004
	GO:0006644	phospholipid metabolic process	BIOLOGICAL_PROCESS	1	1	1	99	198	11908
	GO:0006642	triglyceride mobilization	BIOLOGICAL_PROCESS	1	1	0	1	199	12006
	GO:0006643	membrane lipid metabolic process	BIOLOGICAL_PROCESS	1	0.531186	1	45	198	11962
	GO:0006637	acyl-CoA metabolic process	BIOLOGICAL_PROCESS	1	0.315053	1	22	198	11985
	GO:0006638	neutral lipid metabolic process	BIOLOGICAL_PROCESS	1	1	0	2	199	12005
	GO:0006636	unsaturated fatty acid biosynthetic process	BIOLOGICAL_PROCESS	1	1	0	2	199	12005
	GO:0044087	regulation of cellular component biogenesis	BIOLOGICAL_PROCESS	1	1	0	17	199	11990
	GO:0006639	acylglycerol metabolic process	BIOLOGICAL_PROCESS	1	1	0	2	199	12005
	GO:0044089	positive regulation of cellular component biogenesis	BIOLOGICAL_PROCESS	1	1	0	4	199	12003
	GO:0106019	phosphatidylinositol-4,5-bisphosphate phosphatase activity	MOLECULAR_FUNCTION	1	1	0	1	199	12006
	GO:0106018	phosphatidylinositol-3,5-bisphosphate phosphatase activity	MOLECULAR_FUNCTION	1	1	0	1	199	12006
	GO:0019948	SUMO activating enzyme activity	MOLECULAR_FUNCTION	1	1	0	1	199	12006
	GO:0035194	ncRNA-mediated post-transcriptional gene silencing	BIOLOGICAL_PROCESS	1	1	0	5	199	12002
	GO:0006650	glycerophospholipid metabolic process	BIOLOGICAL_PROCESS	1	1	1	60	198	11947
	GO:0006655	phosphatidylglycerol biosynthetic process	BIOLOGICAL_PROCESS	1	1	0	2	199	12005
	GO:0006656	phosphatidylcholine biosynthetic process	BIOLOGICAL_PROCESS	1	1	0	4	199	12003
	GO:0006654	phosphatidic acid biosynthetic process	BIOLOGICAL_PROCESS	1	1	0	2	199	12005
	GO:0044093	positive regulation of molecular function	BIOLOGICAL_PROCESS	1	1	0	17	199	11990
	GO:0005315	inorganic phosphate transmembrane transporter activity	MOLECULAR_FUNCTION	1	1	0	4	199	12003
	GO:0006646	phosphatidylethanolamine biosynthetic process	BIOLOGICAL_PROCESS	1	1	0	6	199	12001
	GO:0005319	lipid transporter activity	MOLECULAR_FUNCTION	1	1	0	11	199	11996
	GO:0098703	calcium ion import across plasma membrane	BIOLOGICAL_PROCESS	1	1	0	2	199	12005
	GO:0019953	sexual reproduction	BIOLOGICAL_PROCESS	1	1	0	27	199	11980
	GO:0044092	negative regulation of molecular function	BIOLOGICAL_PROCESS	1	0.108717	1	6	198	12001
	GO:1902531	regulation of intracellular signal transduction	BIOLOGICAL_PROCESS	1	1	0	35	199	11972
	GO:1902532	negative regulation of intracellular signal transduction	BIOLOGICAL_PROCESS	1	1	0	4	199	12003
	GO:1902533	positive regulation of intracellular signal transduction	BIOLOGICAL_PROCESS	1	1	0	5	199	12002
	GO:0006623	protein targeting to vacuole	BIOLOGICAL_PROCESS	1	1	0	4	199	12003
	GO:0006620	post-translational protein targeting to endoplasmic reticulum membrane	BIOLOGICAL_PROCESS	1	1	0	3	199	12004
	GO:0006621	protein retention in ER lumen	BIOLOGICAL_PROCESS	1	1	0	2	199	12005
	GO:0070382	exocytic vesicle	CELLULAR_COMPONENT	1	1	0	1	199	12006
	GO:0047131	saccharopine dehydrogenase (NAD+, L-glutamate-forming) activity	MOLECULAR_FUNCTION	1	1	0	1	199	12006
	GO:0006613	cotranslational protein targeting to membrane	BIOLOGICAL_PROCESS	1	1	0	8	199	11999
	GO:0047130	saccharopine dehydrogenase (NADP+, L-lysine-forming) activity	MOLECULAR_FUNCTION	1	1	0	1	199	12006
	GO:0006614	SRP-dependent cotranslational protein targeting to membrane	BIOLOGICAL_PROCESS	1	1	0	8	199	11999
	GO:0047134	protein-disulfide reductase (NAD(P)) activity	MOLECULAR_FUNCTION	1	1	0	2	199	12005
	GO:0050779	RNA destabilization	BIOLOGICAL_PROCESS	1	1	0	13	199	11994
	GO:0019941	modification-dependent protein catabolic process	BIOLOGICAL_PROCESS	1	0.643224	0	80	199	11927
	GO:0106035	protein maturation by [4Fe-4S] cluster transfer	BIOLOGICAL_PROCESS	1	1	0	1	199	12006
	GO:0038202	TORC1 signaling	BIOLOGICAL_PROCESS	1	1	0	3	199	12004
	GO:0038201	TOR complex	CELLULAR_COMPONENT	1	1	0	4	199	12003
	GO:0016899	oxidoreductase activity, acting on the CH-OH group of donors, oxygen as acceptor	MOLECULAR_FUNCTION	1	1	0	3	199	12004
	GO:0035173	histone kinase activity	MOLECULAR_FUNCTION	1	1	0	1	199	12006
	GO:0006626	protein targeting to mitochondrion	BIOLOGICAL_PROCESS	1	1	0	17	199	11990
	GO:0006627	protein processing involved in protein targeting to mitochondrion	BIOLOGICAL_PROCESS	1	1	0	3	199	12004
	GO:0006625	protein targeting to peroxisome	BIOLOGICAL_PROCESS	1	1	0	6	199	12001
	GO:0048471	perinuclear region of cytoplasm	CELLULAR_COMPONENT	1	1	0	3	199	12004
	GO:0006629	lipid metabolic process	BIOLOGICAL_PROCESS	1	0.0938404	8	269	191	11738
	GO:0048475	coated membrane	CELLULAR_COMPONENT	1	1	0	27	199	11980
	GO:0019932	second-messenger-mediated signaling	BIOLOGICAL_PROCESS	1	1	0	5	199	12002
	GO:0043625	delta DNA polymerase complex	CELLULAR_COMPONENT	1	1	0	2	199	12005
	GO:0043628	regulatory ncRNA 3'-end processing	BIOLOGICAL_PROCESS	1	1	0	1	199	12006
	GO:1905664	regulation of calcium ion import across plasma membrane	BIOLOGICAL_PROCESS	1	1	0	1	199	12006
	GO:0006684	sphingomyelin metabolic process	BIOLOGICAL_PROCESS	1	1	0	3	199	12004
	GO:1903008	organelle disassembly	BIOLOGICAL_PROCESS	1	1	0	4	199	12003
	GO:0005351	carbohydrate:proton symporter activity	MOLECULAR_FUNCTION	1	1	0	3	199	12004
	GO:0006685	sphingomyelin catabolic process	BIOLOGICAL_PROCESS	1	1	0	3	199	12004
	GO:0004020	adenylylsulfate kinase activity	MOLECULAR_FUNCTION	1	1	0	2	199	12005
	GO:0043620	regulation of DNA-templated transcription in response to stress	BIOLOGICAL_PROCESS	1	1	0	1	199	12006
	GO:0004022	alcohol dehydrogenase (NAD+) activity	MOLECULAR_FUNCTION	1	1	0	1	199	12006
	GO:0043621	protein self-association	MOLECULAR_FUNCTION	1	1	0	1	199	12006
	GO:0009713	catechol-containing compound biosynthetic process	BIOLOGICAL_PROCESS	1	1	0	1	199	12006
	GO:0009712	catechol-containing compound metabolic process	BIOLOGICAL_PROCESS	1	1	0	2	199	12005
	GO:0051246	regulation of protein metabolic process	BIOLOGICAL_PROCESS	1	0.63469	0	73	199	11934
	GO:0004018	N6-(1,2-dicarboxyethyl)AMP AMP-lyase (fumarate-forming) activity	MOLECULAR_FUNCTION	1	1	0	1	199	12006
	GO:0032968	positive regulation of transcription elongation by RNA polymerase II	BIOLOGICAL_PROCESS	1	1	0	3	199	12004
	GO:0051247	positive regulation of protein metabolic process	BIOLOGICAL_PROCESS	1	1	0	21	199	11986
	GO:0004017	adenylate kinase activity	MOLECULAR_FUNCTION	1	1	0	3	199	12004
	GO:0004019	adenylosuccinate synthase activity	MOLECULAR_FUNCTION	1	1	0	1	199	12006
	GO:0051248	negative regulation of protein metabolic process	BIOLOGICAL_PROCESS	1	1	0	18	199	11989
	GO:0106057	negative regulation of calcineurin-mediated signaling	BIOLOGICAL_PROCESS	1	1	0	1	199	12006
	GO:0106056	regulation of calcineurin-mediated signaling	BIOLOGICAL_PROCESS	1	1	0	1	199	12006
	GO:0004030	aldehyde dehydrogenase [NAD(P)+] activity	MOLECULAR_FUNCTION	1	1	0	7	199	12000
	GO:0051260	protein homooligomerization	BIOLOGICAL_PROCESS	1	1	0	1	199	12006
	GO:0052591	sn-glycerol-3-phosphate:ubiquinone-8 oxidoreductase activity	MOLECULAR_FUNCTION	1	1	0	1	199	12006
	GO:0006696	ergosterol biosynthetic process	BIOLOGICAL_PROCESS	1	1	0	4	199	12003
	GO:0051261	protein depolymerization	BIOLOGICAL_PROCESS	1	1	0	4	199	12003
	GO:0043631	RNA polyadenylation	BIOLOGICAL_PROCESS	1	1	0	6	199	12001
	GO:0006694	steroid biosynthetic process	BIOLOGICAL_PROCESS	1	1	0	17	199	11990
	GO:0052590	sn-glycerol-3-phosphate:ubiquinone oxidoreductase activity	MOLECULAR_FUNCTION	1	1	0	1	199	12006
	GO:0009725	response to hormone	BIOLOGICAL_PROCESS	1	1	0	1	199	12006
	GO:0043632	modification-dependent macromolecule catabolic process	BIOLOGICAL_PROCESS	1	0.644663	0	81	199	11926
	GO:0004035	alkaline phosphatase activity	MOLECULAR_FUNCTION	1	1	0	2	199	12005
	GO:0004038	allantoinase activity	MOLECULAR_FUNCTION	1	1	0	1	199	12006
	GO:0004037	allantoicase activity	MOLECULAR_FUNCTION	1	1	0	1	199	12006
	GO:0004029	aldehyde dehydrogenase (NAD+) activity	MOLECULAR_FUNCTION	1	1	0	3	199	12004
	GO:0051258	protein polymerization	BIOLOGICAL_PROCESS	1	1	0	19	199	11988
	GO:0032958	inositol phosphate biosynthetic process	BIOLOGICAL_PROCESS	1	1	0	2	199	12005
	GO:0032955	regulation of division septum assembly	BIOLOGICAL_PROCESS	1	1	0	2	199	12005
	GO:0032956	regulation of actin cytoskeleton organization	BIOLOGICAL_PROCESS	1	1	0	13	199	11994
	GO:0031625	ubiquitin protein ligase binding	MOLECULAR_FUNCTION	1	1	0	8	199	11999
	GO:0051253	negative regulation of RNA metabolic process	BIOLOGICAL_PROCESS	1	1	0	16	199	11991
	GO:0051254	positive regulation of RNA metabolic process	BIOLOGICAL_PROCESS	1	1	0	37	199	11970
	GO:0009719	response to endogenous stimulus	BIOLOGICAL_PROCESS	1	1	0	1	199	12006
	GO:0032950	regulation of beta-glucan metabolic process	BIOLOGICAL_PROCESS	1	1	0	1	199	12006
	GO:0016002	sulfite reductase activity	MOLECULAR_FUNCTION	1	1	0	1	199	12006
	GO:0032954	regulation of cytokinetic process	BIOLOGICAL_PROCESS	1	1	0	2	199	12005
	GO:0106068	SUMO ligase complex	CELLULAR_COMPONENT	1	1	0	5	199	12002
	GO:0051259	protein complex oligomerization	BIOLOGICAL_PROCESS	1	1	0	2	199	12005
	GO:0032951	regulation of beta-glucan biosynthetic process	BIOLOGICAL_PROCESS	1	1	0	1	199	12006
	GO:0043648	dicarboxylic acid metabolic process	BIOLOGICAL_PROCESS	1	1	0	46	199	11961
	GO:0043647	inositol phosphate metabolic process	BIOLOGICAL_PROCESS	1	1	0	2	199	12005
	GO:0043649	dicarboxylic acid catabolic process	BIOLOGICAL_PROCESS	1	1	0	2	199	12005
	GO:1904357	negative regulation of telomere maintenance via telomere lengthening	BIOLOGICAL_PROCESS	1	1	0	1	199	12006
	GO:1904356	regulation of telomere maintenance via telomere lengthening	BIOLOGICAL_PROCESS	1	1	0	1	199	12006
	GO:0006662	glycerol ether metabolic process	BIOLOGICAL_PROCESS	1	1	0	4	199	12003
	GO:0004001	adenosine kinase activity	MOLECULAR_FUNCTION	1	1	0	1	199	12006
	GO:0004000	adenosine deaminase activity	MOLECULAR_FUNCTION	1	1	0	4	199	12003
	GO:0006661	phosphatidylinositol biosynthetic process	BIOLOGICAL_PROCESS	1	1	0	37	199	11970
	GO:0006666	3-keto-sphinganine metabolic process	BIOLOGICAL_PROCESS	1	1	0	1	199	12006
	GO:0006664	glycolipid metabolic process	BIOLOGICAL_PROCESS	1	1	0	28	199	11979
	GO:0097472	cyclin-dependent protein kinase activity	MOLECULAR_FUNCTION	1	1	0	1	199	12006
	GO:0006665	sphingolipid metabolic process	BIOLOGICAL_PROCESS	1	0.256279	1	17	198	11990
	GO:0006659	phosphatidylserine biosynthetic process	BIOLOGICAL_PROCESS	1	1	0	1	199	12006
	GO:0098796	membrane protein complex	CELLULAR_COMPONENT	1	0.731668	1	140	198	11867
	GO:0006657	CDP-choline pathway	BIOLOGICAL_PROCESS	1	1	0	2	199	12005
	GO:0106074	aminoacyl-tRNA metabolism involved in translational fidelity	BIOLOGICAL_PROCESS	1	1	0	6	199	12001
	GO:0006658	phosphatidylserine metabolic process	BIOLOGICAL_PROCESS	1	1	0	1	199	12006
	GO:0106073	dolichyl pyrophosphate Glc2Man9GlcNAc2 alpha-1,2-glucosyltransferase activity	MOLECULAR_FUNCTION	1	1	0	1	199	12006
	GO:0098799	outer mitochondrial membrane protein complex	CELLULAR_COMPONENT	1	1	0	8	199	11999
	GO:0097466	ubiquitin-dependent glycoprotein ERAD pathway	BIOLOGICAL_PROCESS	1	1	0	1	199	12006
	GO:0098797	plasma membrane protein complex	CELLULAR_COMPONENT	1	1	0	13	199	11994
	GO:0098798	mitochondrial protein-containing complex	CELLULAR_COMPONENT	1	0.575385	1	51	198	11956
	GO:0019985	translesion synthesis	BIOLOGICAL_PROCESS	1	1	0	4	199	12003
	GO:0032940	secretion by cell	BIOLOGICAL_PROCESS	1	1	0	14	199	11993
	GO:0019988	charged-tRNA amino acid modification	BIOLOGICAL_PROCESS	1	1	0	2	199	12005
	GO:0042327	positive regulation of phosphorylation	BIOLOGICAL_PROCESS	1	1	0	6	199	12001
	GO:0043651	linoleic acid metabolic process	BIOLOGICAL_PROCESS	1	1	0	3	199	12004
	GO:0006673	inositol phosphoceramide metabolic process	BIOLOGICAL_PROCESS	1	1	0	1	199	12006
	GO:0043650	dicarboxylic acid biosynthetic process	BIOLOGICAL_PROCESS	1	1	0	17	199	11990
	GO:0005342	organic acid transmembrane transporter activity	MOLECULAR_FUNCTION	1	1	0	26	199	11981
	GO:0006672	ceramide metabolic process	BIOLOGICAL_PROCESS	1	0.0636439	1	3	198	12004
	GO:0004014	adenosylmethionine decarboxylase activity	MOLECULAR_FUNCTION	1	1	0	1	199	12006
	GO:0004013	adenosylhomocysteinase activity	MOLECULAR_FUNCTION	1	1	0	1	199	12006
	GO:0042325	regulation of phosphorylation	BIOLOGICAL_PROCESS	1	1	0	18	199	11989
	GO:0005347	ATP transmembrane transporter activity	MOLECULAR_FUNCTION	1	1	0	1	199	12006
	GO:0004016	adenylate cyclase activity	MOLECULAR_FUNCTION	1	1	0	1	199	12006
	GO:0005346	purine ribonucleotide transmembrane transporter activity	MOLECULAR_FUNCTION	1	1	0	2	199	12005
	GO:0005338	nucleotide-sugar transmembrane transporter activity	MOLECULAR_FUNCTION	1	1	0	7	199	12000
	GO:0005337	nucleoside transmembrane transporter activity	MOLECULAR_FUNCTION	1	1	0	2	199	12005
	GO:0032933	SREBP signaling pathway	BIOLOGICAL_PROCESS	1	1	0	1	199	12006
	GO:0032934	sterol binding	MOLECULAR_FUNCTION	1	1	0	2	199	12005
	GO:0051275	beta-glucan catabolic process	BIOLOGICAL_PROCESS	1	0.582337	1	52	198	11955
	GO:0051276	chromosome organization	BIOLOGICAL_PROCESS	1	0.407439	0	88	199	11919
	GO:0051273	beta-glucan metabolic process	BIOLOGICAL_PROCESS	1	0.615436	1	57	198	11950
	GO:0051274	beta-glucan biosynthetic process	BIOLOGICAL_PROCESS	1	1	0	5	199	12002
	GO:1901264	carbohydrate derivative transport	BIOLOGICAL_PROCESS	1	1	0	14	199	11993
	GO:0004061	arylformamidase activity	MOLECULAR_FUNCTION	1	1	0	2	199	12005
	GO:0004060	arylamine N-acetyltransferase activity	MOLECULAR_FUNCTION	1	1	0	1	199	12006
	GO:0031681	G-protein beta-subunit binding	MOLECULAR_FUNCTION	1	1	0	2	199	12005
	GO:0008422	beta-glucosidase activity	MOLECULAR_FUNCTION	1	1	0	3	199	12004
	GO:0004067	asparaginase activity	MOLECULAR_FUNCTION	1	1	0	1	199	12006
	GO:0008420	RNA polymerase II CTD heptapeptide repeat phosphatase activity	MOLECULAR_FUNCTION	1	1	0	2	199	12005
	GO:0004066	asparagine synthase (glutamine-hydrolyzing) activity	MOLECULAR_FUNCTION	1	1	0	2	199	12005
	GO:1901269	lipooligosaccharide metabolic process	BIOLOGICAL_PROCESS	1	1	0	1	199	12006
	GO:0004069	L-aspartate:2-oxoglutarate aminotransferase activity	MOLECULAR_FUNCTION	1	1	0	2	199	12005
	GO:0098781	ncRNA transcription	BIOLOGICAL_PROCESS	1	1	0	6	199	12001
	GO:0008425	2-polyprenyl-6-methoxy-1,4-benzoquinone methyltransferase activity	MOLECULAR_FUNCTION	1	1	0	2	199	12005
	GO:0009755	hormone-mediated signaling pathway	BIOLOGICAL_PROCESS	1	1	0	1	199	12006
	GO:0008419	RNA lariat debranching enzyme activity	MOLECULAR_FUNCTION	1	1	0	1	199	12006
	GO:0098771	inorganic ion homeostasis	BIOLOGICAL_PROCESS	1	0.231387	1	15	198	11992
	GO:0008418	protein-N-terminal asparagine amidohydrolase activity	MOLECULAR_FUNCTION	1	1	0	2	199	12005
	GO:0034705	potassium channel complex	CELLULAR_COMPONENT	1	1	0	1	199	12006
	GO:0098772	molecular function regulator activity	MOLECULAR_FUNCTION	1	0.270401	0	120	199	11887
	GO:0016050	vesicle organization	BIOLOGICAL_PROCESS	1	1	0	7	199	12000
	GO:0034709	methylosome	CELLULAR_COMPONENT	1	1	0	1	199	12006
	GO:0034708	methyltransferase complex	CELLULAR_COMPONENT	1	1	0	8	199	11999
	GO:0016054	organic acid catabolic process	BIOLOGICAL_PROCESS	1	0.213865	2	51	197	11956
	GO:0016055	Wnt signaling pathway	BIOLOGICAL_PROCESS	1	1	0	1	199	12006
	GO:0034703	cation channel complex	CELLULAR_COMPONENT	1	1	0	1	199	12006
	GO:0034702	monoatomic ion channel complex	CELLULAR_COMPONENT	1	1	0	1	199	12006
	GO:0051204	protein insertion into mitochondrial membrane	BIOLOGICAL_PROCESS	1	1	0	7	199	12000
	GO:0051205	protein insertion into membrane	BIOLOGICAL_PROCESS	1	1	0	13	199	11994
	GO:1901271	lipooligosaccharide biosynthetic process	BIOLOGICAL_PROCESS	1	1	0	1	199	12006
	GO:0004070	aspartate carbamoyltransferase activity	MOLECULAR_FUNCTION	1	1	0	1	199	12006
	GO:0004072	aspartate kinase activity	MOLECULAR_FUNCTION	1	1	0	2	199	12005
	GO:0004073	aspartate-semialdehyde dehydrogenase activity	MOLECULAR_FUNCTION	1	1	0	1	199	12006
	GO:0004076	biotin synthase activity	MOLECULAR_FUNCTION	1	1	0	1	199	12006
	GO:0004075	biotin carboxylase activity	MOLECULAR_FUNCTION	1	1	0	5	199	12002
	GO:0004077	biotin-[acetyl-CoA-carboxylase] ligase activity	MOLECULAR_FUNCTION	1	1	0	1	199	12006
	GO:0098791	Golgi apparatus subcompartment	CELLULAR_COMPONENT	1	1	0	6	199	12001
	GO:0051213	dioxygenase activity	MOLECULAR_FUNCTION	1	0.456163	1	36	198	11971
	GO:0030337	DNA polymerase processivity factor activity	MOLECULAR_FUNCTION	1	1	0	1	199	12006
	GO:0031668	cellular response to extracellular stimulus	BIOLOGICAL_PROCESS	1	1	0	4	199	12003
	GO:0031669	cellular response to nutrient levels	BIOLOGICAL_PROCESS	1	1	0	4	199	12003
	GO:0098789	pre-mRNA cleavage required for polyadenylation	BIOLOGICAL_PROCESS	1	1	0	2	199	12005
	GO:0016040	glutamate synthase (NADH) activity	MOLECULAR_FUNCTION	1	1	0	1	199	12006
	GO:0098787	mRNA cleavage involved in mRNA processing	BIOLOGICAL_PROCESS	1	1	0	2	199	12005
	GO:0016043	cellular component organization	BIOLOGICAL_PROCESS	1	0.710708	6	473	193	11534
	GO:0032993	protein-DNA complex	CELLULAR_COMPONENT	1	0.63922	0	77	199	11930
	GO:0052548	regulation of endopeptidase activity	BIOLOGICAL_PROCESS	1	1	0	3	199	12004
	GO:0031667	response to nutrient levels	BIOLOGICAL_PROCESS	1	1	0	4	199	12003
	GO:0052547	regulation of peptidase activity	BIOLOGICAL_PROCESS	1	1	0	5	199	12002
	GO:0043604	amide biosynthetic process	BIOLOGICAL_PROCESS	1	1	5	320	194	11687
	GO:0060187	cell pole	CELLULAR_COMPONENT	1	1	0	4	199	12003
	GO:0043603	amide metabolic process	BIOLOGICAL_PROCESS	1	0.833277	6	354	193	11653
	GO:0043606	formamide metabolic process	BIOLOGICAL_PROCESS	1	1	0	1	199	12006
	GO:0043605	amide catabolic process	BIOLOGICAL_PROCESS	1	1	0	10	199	11997
	GO:0004040	amidase activity	MOLECULAR_FUNCTION	1	1	0	6	199	12001
	GO:0005371	tricarboxylate secondary active transmembrane transporter activity	MOLECULAR_FUNCTION	1	1	0	1	199	12006
	GO:0004043	L-aminoadipate-semialdehyde dehydrogenase activity	MOLECULAR_FUNCTION	1	1	0	1	199	12006
	GO:0004042	acetyl-CoA:L-glutamate N-acetyltransferase activity	MOLECULAR_FUNCTION	1	1	0	2	199	12005
	GO:0004045	aminoacyl-tRNA hydrolase activity	MOLECULAR_FUNCTION	1	1	0	3	199	12004
	GO:0005375	copper ion transmembrane transporter activity	MOLECULAR_FUNCTION	1	1	0	4	199	12003
	GO:0004044	amidophosphoribosyltransferase activity	MOLECULAR_FUNCTION	1	1	0	1	199	12006
	GO:0004047	aminomethyltransferase activity	MOLECULAR_FUNCTION	1	1	0	2	199	12005
	GO:0009736	cytokinin-activated signaling pathway	BIOLOGICAL_PROCESS	1	1	0	1	199	12006
	GO:0009735	response to cytokinin	BIOLOGICAL_PROCESS	1	1	0	1	199	12006
	GO:0004049	anthranilate synthase activity	MOLECULAR_FUNCTION	1	1	0	2	199	12005
	GO:0043601	nuclear replisome	CELLULAR_COMPONENT	1	1	0	3	199	12004
	GO:0004048	anthranilate phosphoribosyltransferase activity	MOLECULAR_FUNCTION	1	1	0	1	199	12006
	GO:0032988	protein-RNA complex disassembly	BIOLOGICAL_PROCESS	1	1	0	2	199	12005
	GO:0030329	prenylcysteine metabolic process	BIOLOGICAL_PROCESS	1	1	0	1	199	12006
	GO:0030328	prenylcysteine catabolic process	BIOLOGICAL_PROCESS	1	1	0	1	199	12006
	GO:0032989	cellular component morphogenesis	BIOLOGICAL_PROCESS	1	1	0	1	199	12006
	GO:0051223	regulation of protein transport	BIOLOGICAL_PROCESS	1	1	0	1	199	12006
	GO:0110129	SHREC2 complex	CELLULAR_COMPONENT	1	1	0	1	199	12006
	GO:0098754	detoxification	BIOLOGICAL_PROCESS	1	1	0	44	199	11963
	GO:0032981	mitochondrial respiratory chain complex I assembly	BIOLOGICAL_PROCESS	1	1	0	5	199	12002
	GO:0097428	protein maturation by iron-sulfur cluster transfer	BIOLOGICAL_PROCESS	1	1	0	7	199	12000
	GO:0016035	zeta DNA polymerase complex	CELLULAR_COMPONENT	1	1	0	1	199	12006
	GO:0032984	protein-containing complex disassembly	BIOLOGICAL_PROCESS	1	1	0	14	199	11993
	GO:1901293	nucleoside phosphate biosynthetic process	BIOLOGICAL_PROCESS	1	0.0583017	5	123	194	11884
	GO:1901292	nucleoside phosphate catabolic process	BIOLOGICAL_PROCESS	1	1	0	9	199	11998
	GO:0005381	iron ion transmembrane transporter activity	MOLECULAR_FUNCTION	1	1	0	1	199	12006
	GO:0043618	regulation of transcription from RNA polymerase II promoter in response to stress	BIOLOGICAL_PROCESS	1	1	0	1	199	12006
	GO:0005385	zinc ion transmembrane transporter activity	MOLECULAR_FUNCTION	1	1	0	2	199	12005
	GO:0008412	4-hydroxybenzoate octaprenyltransferase activity	MOLECULAR_FUNCTION	1	1	0	1	199	12006
	GO:0004053	arginase activity	MOLECULAR_FUNCTION	1	1	0	2	199	12005
	GO:0005384	manganese ion transmembrane transporter activity	MOLECULAR_FUNCTION	1	1	0	1	199	12006
	GO:0004056	argininosuccinate lyase activity	MOLECULAR_FUNCTION	1	1	0	1	199	12006
	GO:0008410	CoA-transferase activity	MOLECULAR_FUNCTION	1	1	0	1	199	12006
	GO:0004055	argininosuccinate synthase activity	MOLECULAR_FUNCTION	1	1	0	2	199	12005
	GO:0005388	P-type calcium transporter activity	MOLECULAR_FUNCTION	1	1	0	3	199	12004
	GO:0004057	arginyltransferase activity	MOLECULAR_FUNCTION	1	1	0	2	199	12005
	GO:0008413	8-oxo-7,8-dihydroguanosine triphosphate pyrophosphatase activity	MOLECULAR_FUNCTION	1	1	0	1	199	12006
	GO:0051235	maintenance of location	BIOLOGICAL_PROCESS	1	1	0	9	199	11998
	GO:0008409	5'-3' exonuclease activity	MOLECULAR_FUNCTION	1	1	0	4	199	12003
	GO:0008408	3'-5' exonuclease activity	MOLECULAR_FUNCTION	1	1	0	25	199	11982
	GO:0051236	establishment of RNA localization	BIOLOGICAL_PROCESS	1	1	0	28	199	11979
	GO:0098763	mitotic cell cycle phase	BIOLOGICAL_PROCESS	1	1	0	1	199	12006
	GO:0032977	membrane insertase activity	MOLECULAR_FUNCTION	1	1	0	3	199	12004
	GO:0051234	establishment of localization	BIOLOGICAL_PROCESS	1	0.886698	14	816	185	11191
	GO:0016020	membrane	CELLULAR_COMPONENT	1	0.0751533	51	2432	148	9575
	GO:0097435	supramolecular fiber organization	BIOLOGICAL_PROCESS	1	1	0	31	199	11976
	GO:0031640	killing of cells of another organism	BIOLOGICAL_PROCESS	1	1	0	1	199	12006
	GO:0032970	regulation of actin filament-based process	BIOLOGICAL_PROCESS	1	1	0	13	199	11994
	GO:0032974	amino acid transmembrane export from vacuole	BIOLOGICAL_PROCESS	1	1	0	2	199	12005
	GO:0046618	xenobiotic export from cell	BIOLOGICAL_PROCESS	1	1	0	2	199	12005
	GO:0007010	cytoskeleton organization	BIOLOGICAL_PROCESS	1	1	0	49	199	11958
	GO:0030272	5-formyltetrahydrofolate cyclo-ligase activity	MOLECULAR_FUNCTION	1	1	0	1	199	12006
	GO:0042254	ribosome biogenesis	BIOLOGICAL_PROCESS	1	0.271031	0	121	199	11886
	GO:0007015	actin filament organization	BIOLOGICAL_PROCESS	1	1	0	21	199	11986
	GO:0042255	ribosome assembly	BIOLOGICAL_PROCESS	1	1	0	8	199	11999
	GO:0042256	cytosolic ribosome assembly	BIOLOGICAL_PROCESS	1	1	0	2	199	12005
	GO:0110154	RNA decapping	BIOLOGICAL_PROCESS	1	1	0	5	199	12002
	GO:0007018	microtubule-based movement	BIOLOGICAL_PROCESS	1	1	0	14	199	11993
	GO:0007017	microtubule-based process	BIOLOGICAL_PROCESS	1	1	0	35	199	11972
	GO:0009678	pyrophosphate hydrolysis-driven proton transmembrane transporter activity	MOLECULAR_FUNCTION	1	1	0	16	199	11991
	GO:0007009	plasma membrane organization	BIOLOGICAL_PROCESS	1	1	0	4	199	12003
	GO:0034627	'de novo' NAD biosynthetic process	BIOLOGICAL_PROCESS	1	1	0	4	199	12003
	GO:0019001	guanyl nucleotide binding	MOLECULAR_FUNCTION	1	0.185597	0	154	199	11853
	GO:0034620	cellular response to unfolded protein	BIOLOGICAL_PROCESS	1	1	0	1	199	12006
	GO:0019005	SCF ubiquitin ligase complex	CELLULAR_COMPONENT	1	1	0	1	199	12006
	GO:0019008	molybdopterin synthase complex	CELLULAR_COMPONENT	1	1	0	1	199	12006
	GO:0007021	tubulin complex assembly	BIOLOGICAL_PROCESS	1	1	0	4	199	12003
	GO:0008353	RNA polymerase II CTD heptapeptide repeat kinase activity	MOLECULAR_FUNCTION	1	1	0	1	199	12006
	GO:0031593	polyubiquitin modification-dependent protein binding	MOLECULAR_FUNCTION	1	1	0	1	199	12006
	GO:0030261	chromosome condensation	BIOLOGICAL_PROCESS	1	1	0	6	199	12001
	GO:0007020	microtubule nucleation	BIOLOGICAL_PROCESS	1	1	0	6	199	12001
	GO:0043596	nuclear replication fork	CELLULAR_COMPONENT	1	1	0	9	199	11998
	GO:0007023	post-chaperonin tubulin folding pathway	BIOLOGICAL_PROCESS	1	1	0	3	199	12004
	GO:0047952	glycerol-3-phosphate dehydrogenase [NAD(P)+] activity	MOLECULAR_FUNCTION	1	1	0	1	199	12006
	GO:0110165	cellular anatomical entity	CELLULAR_COMPONENT	1	0.600986	74	4240	125	7767
	GO:0007029	endoplasmic reticulum organization	BIOLOGICAL_PROCESS	1	1	0	10	199	11997
	GO:0110156	methylguanosine-cap decapping	BIOLOGICAL_PROCESS	1	1	0	5	199	12002
	GO:0042273	ribosomal large subunit biogenesis	BIOLOGICAL_PROCESS	1	1	0	13	199	11994
	GO:0042274	ribosomal small subunit biogenesis	BIOLOGICAL_PROCESS	1	1	0	8	199	11999
	GO:0034614	cellular response to reactive oxygen species	BIOLOGICAL_PROCESS	1	1	0	4	199	12003
	GO:0030259	lipid glycosylation	BIOLOGICAL_PROCESS	1	1	0	1	199	12006
	GO:0031588	nucleotide-activated protein kinase complex	CELLULAR_COMPONENT	1	1	0	1	199	12006
	GO:0008320	protein transmembrane transporter activity	MOLECULAR_FUNCTION	1	1	0	5	199	12002
	GO:0022626	cytosolic ribosome	CELLULAR_COMPONENT	1	1	0	9	199	11998
	GO:0102545	phosphatidyl phospholipase B activity	MOLECULAR_FUNCTION	1	1	0	2	199	12005
	GO:0022627	cytosolic small ribosomal subunit	CELLULAR_COMPONENT	1	1	0	3	199	12004
	GO:0008324	monoatomic cation transmembrane transporter activity	MOLECULAR_FUNCTION	1	1	1	108	198	11899
	GO:0022624	proteasome accessory complex	CELLULAR_COMPONENT	1	1	0	17	199	11990
	GO:0042277	peptide binding	MOLECULAR_FUNCTION	1	1	0	5	199	12002
	GO:0009653	anatomical structure morphogenesis	BIOLOGICAL_PROCESS	1	1	0	5	199	12002
	GO:0042278	purine nucleoside metabolic process	BIOLOGICAL_PROCESS	1	1	0	5	199	12002
	GO:0022625	cytosolic large ribosomal subunit	CELLULAR_COMPONENT	1	1	0	6	199	12001
	GO:0008318	protein prenyltransferase activity	MOLECULAR_FUNCTION	1	1	0	7	199	12000
	GO:0042281	dolichyl pyrophosphate Man9GlcNAc2 alpha-1,3-glucosyltransferase activity	MOLECULAR_FUNCTION	1	1	0	1	199	12006
	GO:0042283	dolichyl pyrophosphate Glc1Man9GlcNAc2 alpha-1,3-glucosyltransferase activity	MOLECULAR_FUNCTION	1	1	0	1	199	12006
	GO:0010639	negative regulation of organelle organization	BIOLOGICAL_PROCESS	1	1	0	14	199	11993
	GO:0042284	sphingolipid delta-4 desaturase activity	MOLECULAR_FUNCTION	1	1	0	1	199	12006
	GO:0010638	positive regulation of organelle organization	BIOLOGICAL_PROCESS	1	1	0	6	199	12001
	GO:0030242	autophagy of peroxisome	BIOLOGICAL_PROCESS	1	1	0	1	199	12006
	GO:0030243	cellulose metabolic process	BIOLOGICAL_PROCESS	1	0.582337	1	52	198	11955
	GO:0031578	mitotic spindle orientation checkpoint signaling	BIOLOGICAL_PROCESS	1	1	0	1	199	12006
	GO:0030245	cellulose catabolic process	BIOLOGICAL_PROCESS	1	0.582337	1	52	198	11955
	GO:0031577	spindle checkpoint signaling	BIOLOGICAL_PROCESS	1	1	0	5	199	12002
	GO:0031570	DNA integrity checkpoint signaling	BIOLOGICAL_PROCESS	1	1	0	7	199	12000
	GO:0007000	nucleolus organization	BIOLOGICAL_PROCESS	1	1	0	2	199	12005
	GO:0022616	DNA strand elongation	BIOLOGICAL_PROCESS	1	1	0	9	199	11998
	GO:0022618	protein-RNA complex assembly	BIOLOGICAL_PROCESS	1	1	0	39	199	11968
	GO:0007004	telomere maintenance via telomerase	BIOLOGICAL_PROCESS	1	1	0	1	199	12006
	GO:0022613	ribonucleoprotein complex biogenesis	BIOLOGICAL_PROCESS	1	0.181735	0	149	199	11858
	GO:0007007	inner mitochondrial membrane organization	BIOLOGICAL_PROCESS	1	1	0	4	199	12003
	GO:0007008	outer mitochondrial membrane organization	BIOLOGICAL_PROCESS	1	1	0	7	199	12000
	GO:0007005	mitochondrion organization	BIOLOGICAL_PROCESS	1	1	0	54	199	11953
	GO:0007006	mitochondrial membrane organization	BIOLOGICAL_PROCESS	1	1	0	10	199	11997
	GO:0010648	negative regulation of cell communication	BIOLOGICAL_PROCESS	1	1	0	6	199	12001
	GO:0010647	positive regulation of cell communication	BIOLOGICAL_PROCESS	1	1	0	6	199	12001
	GO:0031564	transcription antitermination	BIOLOGICAL_PROCESS	1	1	0	1	199	12006
	GO:0010646	regulation of cell communication	BIOLOGICAL_PROCESS	1	1	0	42	199	11965
	GO:0030234	enzyme regulator activity	MOLECULAR_FUNCTION	1	0.267839	0	113	199	11894
	GO:0043549	regulation of kinase activity	BIOLOGICAL_PROCESS	1	1	0	17	199	11990
	GO:0007051	spindle organization	BIOLOGICAL_PROCESS	1	1	0	3	199	12004
	GO:0008380	RNA splicing	BIOLOGICAL_PROCESS	1	0.64615	0	82	199	11925
	GO:0042219	cellular modified amino acid catabolic process	BIOLOGICAL_PROCESS	1	1	0	2	199	12005
	GO:0032011	ARF protein signal transduction	BIOLOGICAL_PROCESS	1	1	0	5	199	12002
	GO:0007052	mitotic spindle organization	BIOLOGICAL_PROCESS	1	1	0	1	199	12006
	GO:0051172	negative regulation of nitrogen compound metabolic process	BIOLOGICAL_PROCESS	1	1	0	36	199	11971
	GO:0051173	positive regulation of nitrogen compound metabolic process	BIOLOGICAL_PROCESS	1	1	0	58	199	11949
	GO:0007059	chromosome segregation	BIOLOGICAL_PROCESS	1	1	0	36	199	11971
	GO:0051170	import into nucleus	BIOLOGICAL_PROCESS	1	1	0	12	199	11995
	GO:0043543	protein acylation	BIOLOGICAL_PROCESS	1	1	0	20	199	11987
	GO:0000413	protein peptidyl-prolyl isomerization	BIOLOGICAL_PROCESS	1	1	0	15	199	11992
	GO:0043545	molybdopterin cofactor metabolic process	BIOLOGICAL_PROCESS	1	1	0	3	199	12004
	GO:0000412	histone peptidyl-prolyl isomerization	BIOLOGICAL_PROCESS	1	1	0	1	199	12006
	GO:0099111	microtubule-based transport	BIOLOGICAL_PROCESS	1	1	0	1	199	12006
	GO:0043547	positive regulation of GTPase activity	BIOLOGICAL_PROCESS	1	1	0	4	199	12003
	GO:0044877	protein-containing complex binding	MOLECULAR_FUNCTION	1	0.629417	0	66	199	11941
	GO:0043546	molybdopterin cofactor binding	MOLECULAR_FUNCTION	1	1	0	1	199	12006
	GO:0051169	nuclear transport	BIOLOGICAL_PROCESS	1	1	0	45	199	11962
	GO:0051167	xylulose 5-phosphate metabolic process	BIOLOGICAL_PROCESS	1	1	0	1	199	12006
	GO:0051168	nuclear export	BIOLOGICAL_PROCESS	1	1	0	20	199	11987
	GO:1990204	oxidoreductase complex	CELLULAR_COMPONENT	1	0.30368	1	21	198	11986
	GO:0043550	regulation of lipid kinase activity	BIOLOGICAL_PROCESS	1	1	0	2	199	12005
	GO:0035998	7,8-dihydroneopterin 3'-triphosphate biosynthetic process	BIOLOGICAL_PROCESS	1	1	0	2	199	12005
	GO:0035999	tetrahydrofolate interconversion	BIOLOGICAL_PROCESS	1	0.179091	1	11	198	11996
	GO:0032007	negative regulation of TOR signaling	BIOLOGICAL_PROCESS	1	1	0	2	199	12005
	GO:0032008	positive regulation of TOR signaling	BIOLOGICAL_PROCESS	1	1	0	3	199	12004
	GO:0032005	signal transduction involved in positive regulation of conjugation with cellular fusion	BIOLOGICAL_PROCESS	1	1	0	3	199	12004
	GO:0032006	regulation of TOR signaling	BIOLOGICAL_PROCESS	1	1	0	5	199	12002
	GO:0007062	sister chromatid cohesion	BIOLOGICAL_PROCESS	1	1	0	11	199	11996
	GO:1904263	positive regulation of TORC1 signaling	BIOLOGICAL_PROCESS	1	1	0	2	199	12005
	GO:1904262	negative regulation of TORC1 signaling	BIOLOGICAL_PROCESS	1	1	0	1	199	12006
	GO:0034661	ncRNA catabolic process	BIOLOGICAL_PROCESS	1	1	0	1	199	12006
	GO:0034660	ncRNA metabolic process	BIOLOGICAL_PROCESS	1	0.0832082	0	203	199	11804
	GO:0007063	regulation of sister chromatid cohesion	BIOLOGICAL_PROCESS	1	1	0	1	199	12006
	GO:0000428	DNA-directed RNA polymerase complex	CELLULAR_COMPONENT	1	0.628147	0	61	199	11946
	GO:0007064	mitotic sister chromatid cohesion	BIOLOGICAL_PROCESS	1	1	0	7	199	12000
	GO:0042221	response to chemical	BIOLOGICAL_PROCESS	1	0.636832	0	75	199	11932
	GO:0000423	mitophagy	BIOLOGICAL_PROCESS	1	1	0	1	199	12006
	GO:0000422	autophagy of mitochondrion	BIOLOGICAL_PROCESS	1	1	0	2	199	12005
	GO:0051180	vitamin transport	BIOLOGICAL_PROCESS	1	1	0	1	199	12006
	GO:0043555	regulation of translation in response to stress	BIOLOGICAL_PROCESS	1	1	0	1	199	12006
	GO:0000421	autophagosome membrane	CELLULAR_COMPONENT	1	1	0	2	199	12005
	GO:0043558	regulation of translational initiation in response to stress	BIOLOGICAL_PROCESS	1	1	0	1	199	12006
	GO:0140825	lactoperoxidase activity	MOLECULAR_FUNCTION	1	1	0	3	199	12004
	GO:0099115	chromosome, subtelomeric region	CELLULAR_COMPONENT	1	1	0	1	199	12006
	GO:0051179	localization	BIOLOGICAL_PROCESS	1	1	14	840	185	11167
	GO:0140828	metal cation:monoatomic cation antiporter activity	MOLECULAR_FUNCTION	1	1	0	9	199	11998
	GO:0051174	regulation of phosphorus metabolic process	BIOLOGICAL_PROCESS	1	1	0	22	199	11985
	GO:0099116	tRNA 5'-end processing	BIOLOGICAL_PROCESS	1	1	0	6	199	12001
	GO:0140824	thioredoxin-dependent peroxiredoxin activity	MOLECULAR_FUNCTION	1	1	0	3	199	12004
	GO:0034655	nucleobase-containing compound catabolic process	BIOLOGICAL_PROCESS	1	1	0	45	199	11962
	GO:0034654	nucleobase-containing compound biosynthetic process	BIOLOGICAL_PROCESS	1	0.363384	5	494	194	11513
	GO:0140820	cytosol to Golgi apparatus transport	BIOLOGICAL_PROCESS	1	1	0	3	199	12004
	GO:0034656	nucleobase-containing small molecule catabolic process	BIOLOGICAL_PROCESS	1	1	0	3	199	12004
	GO:0008360	regulation of cell shape	BIOLOGICAL_PROCESS	1	1	0	2	199	12005
	GO:0009691	cytokinin biosynthetic process	BIOLOGICAL_PROCESS	1	1	0	1	199	12006
	GO:0009690	cytokinin metabolic process	BIOLOGICAL_PROCESS	1	1	0	1	199	12006
	GO:0007032	endosome organization	BIOLOGICAL_PROCESS	1	1	0	1	199	12006
	GO:0033320	UDP-D-xylose biosynthetic process	BIOLOGICAL_PROCESS	1	1	0	1	199	12006
	GO:0007033	vacuole organization	BIOLOGICAL_PROCESS	1	1	0	10	199	11997
	GO:0030295	protein kinase activator activity	MOLECULAR_FUNCTION	1	1	0	3	199	12004
	GO:0007030	Golgi organization	BIOLOGICAL_PROCESS	1	1	0	3	199	12004
	GO:0007031	peroxisome organization	BIOLOGICAL_PROCESS	1	1	0	16	199	11991
	GO:0008361	regulation of cell size	BIOLOGICAL_PROCESS	1	1	0	1	199	12006
	GO:0009699	phenylpropanoid biosynthetic process	BIOLOGICAL_PROCESS	1	1	0	2	199	12005
	GO:0009698	phenylpropanoid metabolic process	BIOLOGICAL_PROCESS	1	1	0	13	199	11994
	GO:0043562	cellular response to nitrogen levels	BIOLOGICAL_PROCESS	1	1	0	1	199	12006
	GO:0043565	sequence-specific DNA binding	MOLECULAR_FUNCTION	1	1	0	58	199	11949
	GO:0007034	vacuolar transport	BIOLOGICAL_PROCESS	1	1	0	26	199	11981
	GO:0043564	Ku70:Ku80 complex	CELLULAR_COMPONENT	1	1	0	2	199	12005
	GO:0051189	prosthetic group metabolic process	BIOLOGICAL_PROCESS	1	1	0	3	199	12004
	GO:0033319	UDP-D-xylose metabolic process	BIOLOGICAL_PROCESS	1	1	0	1	199	12006
	GO:0043570	maintenance of DNA repeat elements	BIOLOGICAL_PROCESS	1	1	0	1	199	12006
	GO:0030286	dynein complex	CELLULAR_COMPONENT	1	1	0	5	199	12002
	GO:0034644	cellular response to UV	BIOLOGICAL_PROCESS	1	1	0	2	199	12005
	GO:0001727	lipid kinase activity	MOLECULAR_FUNCTION	1	1	0	6	199	12001
	GO:0035977	protein deglycosylation involved in glycoprotein catabolic process	BIOLOGICAL_PROCESS	1	1	0	1	199	12006
	GO:0034643	establishment of mitochondrion localization, microtubule-mediated	BIOLOGICAL_PROCESS	1	1	0	1	199	12006
	GO:0019028	viral capsid	CELLULAR_COMPONENT	1	1	0	1	199	12006
	GO:0030289	protein phosphatase 4 complex	CELLULAR_COMPONENT	1	1	0	1	199	12006
	GO:0047938	glucose-6-phosphate 1-epimerase activity	MOLECULAR_FUNCTION	1	1	0	1	199	12006
	GO:0008375	acetylglucosaminyltransferase activity	MOLECULAR_FUNCTION	1	1	0	18	199	11989
	GO:0008374	O-acyltransferase activity	MOLECULAR_FUNCTION	1	1	0	12	199	11995
	GO:0000408	EKC/KEOPS complex	CELLULAR_COMPONENT	1	1	0	1	199	12006
	GO:0000407	phagophore assembly site	CELLULAR_COMPONENT	1	1	0	13	199	11994
	GO:0043574	peroxisomal transport	BIOLOGICAL_PROCESS	1	1	0	6	199	12001
	GO:0008379	thioredoxin peroxidase activity	MOLECULAR_FUNCTION	1	1	0	3	199	12004
	GO:0008378	galactosyltransferase activity	MOLECULAR_FUNCTION	1	1	0	1	199	12006
	GO:0007049	cell cycle	BIOLOGICAL_PROCESS	1	0.276096	0	127	199	11880
	GO:1990234	transferase complex	CELLULAR_COMPONENT	1	0.177743	0	140	199	11867
	GO:0001731	formation of translation preinitiation complex	BIOLOGICAL_PROCESS	1	1	0	1	199	12006
	GO:0001732	formation of cytoplasmic translation initiation complex	BIOLOGICAL_PROCESS	1	1	0	15	199	11992
	GO:0001735	prenylcysteine oxidase activity	MOLECULAR_FUNCTION	1	1	0	1	199	12006
	GO:0035966	response to topologically incorrect protein	BIOLOGICAL_PROCESS	1	1	0	4	199	12003
	GO:0035967	cellular response to topologically incorrect protein	BIOLOGICAL_PROCESS	1	1	0	3	199	12004
	GO:0030276	clathrin binding	MOLECULAR_FUNCTION	1	1	0	10	199	11997
	GO:0007094	mitotic spindle assembly checkpoint signaling	BIOLOGICAL_PROCESS	1	1	0	4	199	12003
	GO:0007095	mitotic G2 DNA damage checkpoint signaling	BIOLOGICAL_PROCESS	1	1	0	1	199	12006
	GO:0032051	clathrin light chain binding	MOLECULAR_FUNCTION	1	1	0	1	199	12006
	GO:0016801	hydrolase activity, acting on ether bonds	MOLECULAR_FUNCTION	1	1	0	4	199	12003
	GO:0007093	mitotic cell cycle checkpoint signaling	BIOLOGICAL_PROCESS	1	1	0	7	199	12000
	GO:0016803	ether hydrolase activity	MOLECULAR_FUNCTION	1	1	0	4	199	12003
	GO:0007098	centrosome cycle	BIOLOGICAL_PROCESS	1	1	0	1	199	12006
	GO:0007099	centriole replication	BIOLOGICAL_PROCESS	1	1	0	1	199	12006
	GO:0007096	regulation of exit from mitosis	BIOLOGICAL_PROCESS	1	1	0	2	199	12005
	GO:0016805	dipeptidase activity	MOLECULAR_FUNCTION	1	1	0	3	199	12004
	GO:0000459	exonucleolytic trimming involved in rRNA processing	BIOLOGICAL_PROCESS	1	1	0	1	199	12006
	GO:0000455	enzyme-directed rRNA pseudouridine synthesis	BIOLOGICAL_PROCESS	1	1	0	1	199	12006
	GO:0000463	maturation of LSU-rRNA from tricistronic rRNA transcript (SSU-rRNA, 5.8S rRNA, LSU-rRNA)	BIOLOGICAL_PROCESS	1	1	0	6	199	12001
	GO:0000462	maturation of SSU-rRNA from tricistronic rRNA transcript (SSU-rRNA, 5.8S rRNA, LSU-rRNA)	BIOLOGICAL_PROCESS	1	1	0	1	199	12006
	GO:0004812	aminoacyl-tRNA ligase activity	MOLECULAR_FUNCTION	1	1	0	34	199	11973
	GO:0001786	phosphatidylserine binding	MOLECULAR_FUNCTION	1	1	0	1	199	12006
	GO:0000460	maturation of 5.8S rRNA	BIOLOGICAL_PROCESS	1	1	0	5	199	12002
	GO:0004814	arginine-tRNA ligase activity	MOLECULAR_FUNCTION	1	1	0	2	199	12005
	GO:0044042	glucan metabolic process	BIOLOGICAL_PROCESS	1	1	1	62	198	11945
	GO:0004813	alanine-tRNA ligase activity	MOLECULAR_FUNCTION	1	1	0	2	199	12005
	GO:0004816	asparagine-tRNA ligase activity	MOLECULAR_FUNCTION	1	1	0	2	199	12005
	GO:0004815	aspartate-tRNA ligase activity	MOLECULAR_FUNCTION	1	1	0	1	199	12006
	GO:0004818	glutamate-tRNA ligase activity	MOLECULAR_FUNCTION	1	1	0	2	199	12005
	GO:0032048	cardiolipin metabolic process	BIOLOGICAL_PROCESS	1	1	0	2	199	12005
	GO:0004817	cysteine-tRNA ligase activity	MOLECULAR_FUNCTION	1	1	0	1	199	12006
	GO:0032045	guanyl-nucleotide exchange factor complex	CELLULAR_COMPONENT	1	1	0	1	199	12006
	GO:0004819	glutamine-tRNA ligase activity	MOLECULAR_FUNCTION	1	1	0	1	199	12006
	GO:0036402	proteasome-activating activity	MOLECULAR_FUNCTION	1	1	0	6	199	12001
	GO:0007091	metaphase/anaphase transition of mitotic cell cycle	BIOLOGICAL_PROCESS	1	1	0	7	199	12000
	GO:0032049	cardiolipin biosynthetic process	BIOLOGICAL_PROCESS	1	1	0	2	199	12005
	GO:0032040	small-subunit processome	CELLULAR_COMPONENT	1	1	0	11	199	11996
	GO:0032042	mitochondrial DNA metabolic process	BIOLOGICAL_PROCESS	1	1	0	1	199	12006
	GO:0000469	cleavage involved in rRNA processing	BIOLOGICAL_PROCESS	1	1	0	3	199	12004
	GO:0000467	exonucleolytic trimming to generate mature 3'-end of 5.8S rRNA from tricistronic rRNA transcript (SSU-rRNA, 5.8S rRNA, LSU-rRNA)	BIOLOGICAL_PROCESS	1	1	0	1	199	12006
	GO:0000466	maturation of 5.8S rRNA from tricistronic rRNA transcript (SSU-rRNA, 5.8S rRNA, LSU-rRNA)	BIOLOGICAL_PROCESS	1	1	0	5	199	12002
	GO:0004830	tryptophan-tRNA ligase activity	MOLECULAR_FUNCTION	1	1	0	2	199	12005
	GO:0004821	histidine-tRNA ligase activity	MOLECULAR_FUNCTION	1	1	0	1	199	12006
	GO:0004820	glycine-tRNA ligase activity	MOLECULAR_FUNCTION	1	1	0	1	199	12006
	GO:0004823	leucine-tRNA ligase activity	MOLECULAR_FUNCTION	1	1	0	1	199	12006
	GO:0004822	isoleucine-tRNA ligase activity	MOLECULAR_FUNCTION	1	1	0	3	199	12004
	GO:0000470	maturation of LSU-rRNA	BIOLOGICAL_PROCESS	1	1	0	6	199	12001
	GO:0004825	methionine-tRNA ligase activity	MOLECULAR_FUNCTION	1	1	0	1	199	12006
	GO:0004824	lysine-tRNA ligase activity	MOLECULAR_FUNCTION	1	1	0	1	199	12006
	GO:0004827	proline-tRNA ligase activity	MOLECULAR_FUNCTION	1	1	0	1	199	12006
	GO:0004826	phenylalanine-tRNA ligase activity	MOLECULAR_FUNCTION	1	1	0	2	199	12005
	GO:0004829	threonine-tRNA ligase activity	MOLECULAR_FUNCTION	1	1	0	1	199	12006
	GO:0004828	serine-tRNA ligase activity	MOLECULAR_FUNCTION	1	1	0	2	199	12005
	GO:0033365	protein localization to organelle	BIOLOGICAL_PROCESS	1	0.631222	0	69	199	11938
	GO:0007076	mitotic chromosome condensation	BIOLOGICAL_PROCESS	1	1	0	4	199	12003
	GO:0000439	transcription factor TFIIH core complex	CELLULAR_COMPONENT	1	1	0	5	199	12002
	GO:1903825	organic acid transmembrane transport	BIOLOGICAL_PROCESS	1	1	0	30	199	11977
	GO:0033353	S-adenosylmethionine cycle	BIOLOGICAL_PROCESS	1	1	0	2	199	12005
	GO:0007088	regulation of mitotic nuclear division	BIOLOGICAL_PROCESS	1	1	0	4	199	12003
	GO:1903830	magnesium ion transmembrane transport	BIOLOGICAL_PROCESS	1	1	0	7	199	12000
	GO:0000445	THO complex part of transcription export complex	CELLULAR_COMPONENT	1	1	0	1	199	12006
	GO:0000444	MIS12/MIND type complex	CELLULAR_COMPONENT	1	1	0	1	199	12006
	GO:0004801	transaldolase activity	MOLECULAR_FUNCTION	1	1	0	3	199	12004
	GO:0004802	transketolase activity	MOLECULAR_FUNCTION	1	1	0	1	199	12006
	GO:0004805	trehalose-phosphatase activity	MOLECULAR_FUNCTION	1	1	0	2	199	12005
	GO:0070330	aromatase activity	MOLECULAR_FUNCTION	1	1	0	3	199	12004
	GO:0004807	triose-phosphate isomerase activity	MOLECULAR_FUNCTION	1	1	0	1	199	12006
	GO:0004806	triglyceride lipase activity	MOLECULAR_FUNCTION	1	1	0	1	199	12006
	GO:0032012	regulation of ARF protein signal transduction	BIOLOGICAL_PROCESS	1	1	0	5	199	12002
	GO:0004809	tRNA (guanine-N2-)-methyltransferase activity	MOLECULAR_FUNCTION	1	1	0	1	199	12006
	GO:0007080	mitotic metaphase plate congression	BIOLOGICAL_PROCESS	1	1	0	1	199	12006
	GO:0036452	ESCRT complex	CELLULAR_COMPONENT	1	1	0	7	199	12000
	GO:0016843	amine-lyase activity	MOLECULAR_FUNCTION	1	1	0	1	199	12006
	GO:0071617	lysophospholipid acyltransferase activity	MOLECULAR_FUNCTION	1	1	0	1	199	12006
	GO:0016846	carbon-sulfur lyase activity	MOLECULAR_FUNCTION	1	1	0	7	199	12000
	GO:0016849	phosphorus-oxygen lyase activity	MOLECULAR_FUNCTION	1	1	0	6	199	12001
	GO:0045324	late endosome to vacuole transport	BIOLOGICAL_PROCESS	1	1	0	7	199	12000
	GO:0046655	folic acid metabolic process	BIOLOGICAL_PROCESS	1	1	0	3	199	12004
	GO:0046656	folic acid biosynthetic process	BIOLOGICAL_PROCESS	1	1	0	3	199	12004
	GO:0046653	tetrahydrofolate metabolic process	BIOLOGICAL_PROCESS	1	0.231387	1	15	198	11992
	GO:0046654	tetrahydrofolate biosynthetic process	BIOLOGICAL_PROCESS	1	1	0	4	199	12003
	GO:0045329	carnitine biosynthetic process	BIOLOGICAL_PROCESS	1	1	0	1	199	12006
	GO:0060962	regulation of ribosomal protein gene transcription by RNA polymerase II	BIOLOGICAL_PROCESS	1	1	0	1	199	12006
	GO:0047988	hydroxyacid-oxoacid transhydrogenase activity	MOLECULAR_FUNCTION	1	1	0	1	199	12006
	GO:0004853	uroporphyrinogen decarboxylase activity	MOLECULAR_FUNCTION	1	1	0	1	199	12006
	GO:0004856	xylulokinase activity	MOLECULAR_FUNCTION	1	1	0	1	199	12006
	GO:0004857	enzyme inhibitor activity	MOLECULAR_FUNCTION	1	1	0	5	199	12002
	GO:0045332	phospholipid translocation	BIOLOGICAL_PROCESS	1	1	0	2	199	12005
	GO:0103026	fructose-1-phosphatase activity	MOLECULAR_FUNCTION	1	1	0	3	199	12004
	GO:0071616	acyl-CoA biosynthetic process	BIOLOGICAL_PROCESS	1	0.179091	1	11	198	11996
	GO:0016853	isomerase activity	MOLECULAR_FUNCTION	1	0.647684	0	83	199	11924
	GO:0016832	aldehyde-lyase activity	MOLECULAR_FUNCTION	1	1	0	8	199	11999
	GO:0016833	oxo-acid-lyase activity	MOLECULAR_FUNCTION	1	1	0	6	199	12001
	GO:0016836	hydro-lyase activity	MOLECULAR_FUNCTION	1	1	0	33	199	11974
	GO:0016838	carbon-oxygen lyase activity, acting on phosphates	MOLECULAR_FUNCTION	1	1	0	14	199	11993
	GO:0036440	citrate synthase activity	MOLECULAR_FUNCTION	1	1	0	2	199	12005
	GO:0045334	clathrin-coated endocytic vesicle	CELLULAR_COMPONENT	1	1	0	2	199	12005
	GO:1900744	regulation of p38MAPK cascade	BIOLOGICAL_PROCESS	1	1	0	1	199	12006
	GO:0045337	farnesyl diphosphate biosynthetic process	BIOLOGICAL_PROCESS	1	1	0	2	199	12005
	GO:0045338	farnesyl diphosphate metabolic process	BIOLOGICAL_PROCESS	1	1	0	2	199	12005
	GO:0004864	protein phosphatase inhibitor activity	MOLECULAR_FUNCTION	1	1	0	1	199	12006
	GO:0004867	serine-type endopeptidase inhibitor activity	MOLECULAR_FUNCTION	1	1	0	1	199	12006
	GO:0004866	endopeptidase inhibitor activity	MOLECULAR_FUNCTION	1	1	0	3	199	12004
	GO:0016840	carbon-nitrogen lyase activity	MOLECULAR_FUNCTION	1	1	0	11	199	11996
	GO:0016841	ammonia-lyase activity	MOLECULAR_FUNCTION	1	1	0	4	199	12003
	GO:0016842	amidine-lyase activity	MOLECULAR_FUNCTION	1	1	0	5	199	12002
	GO:0016822	hydrolase activity, acting on acid carbon-carbon bonds	MOLECULAR_FUNCTION	1	1	0	1	199	12006
	GO:0035101	FACT complex	CELLULAR_COMPONENT	1	1	0	1	199	12006
	GO:0016823	hydrolase activity, acting on acid carbon-carbon bonds, in ketonic substances	MOLECULAR_FUNCTION	1	1	0	1	199	12006
	GO:0016824	hydrolase activity, acting on acid halide bonds	MOLECULAR_FUNCTION	1	1	0	2	199	12005
	GO:0060988	lipid tube assembly	BIOLOGICAL_PROCESS	1	1	0	1	199	12006
	GO:0004832	valine-tRNA ligase activity	MOLECULAR_FUNCTION	1	1	0	1	199	12006
	GO:0004831	tyrosine-tRNA ligase activity	MOLECULAR_FUNCTION	1	1	0	2	199	12005
	GO:0004834	tryptophan synthase activity	MOLECULAR_FUNCTION	1	1	0	1	199	12006
	GO:0071630	nuclear protein quality control by the ubiquitin-proteasome system	BIOLOGICAL_PROCESS	1	1	0	1	199	12006
	GO:0070302	regulation of stress-activated protein kinase signaling cascade	BIOLOGICAL_PROCESS	1	1	0	2	199	12005
	GO:0070303	negative regulation of stress-activated protein kinase signaling cascade	BIOLOGICAL_PROCESS	1	1	0	1	199	12006
	GO:0070300	phosphatidic acid binding	MOLECULAR_FUNCTION	1	1	0	1	199	12006
	GO:0016830	carbon-carbon lyase activity	MOLECULAR_FUNCTION	1	1	0	44	199	11963
	GO:0103045	methione N-acyltransferase activity	MOLECULAR_FUNCTION	1	1	0	2	199	12005
	GO:0070304	positive regulation of stress-activated protein kinase signaling cascade	BIOLOGICAL_PROCESS	1	1	0	1	199	12006
	GO:0016831	carboxy-lyase activity	MOLECULAR_FUNCTION	1	1	0	28	199	11979
	GO:0016810	hydrolase activity, acting on carbon-nitrogen (but not peptide) bonds	MOLECULAR_FUNCTION	1	0.655989	2	86	197	11921
	GO:0016811	hydrolase activity, acting on carbon-nitrogen (but not peptide) bonds, in linear amides	MOLECULAR_FUNCTION	1	0.523387	1	44	198	11963
	GO:0016812	hydrolase activity, acting on carbon-nitrogen (but not peptide) bonds, in cyclic amides	MOLECULAR_FUNCTION	1	1	0	5	199	12002
	GO:0016813	hydrolase activity, acting on carbon-nitrogen (but not peptide) bonds, in linear amidines	MOLECULAR_FUNCTION	1	1	0	6	199	12001
	GO:0071629	cytoplasm protein quality control by the ubiquitin-proteasome system	BIOLOGICAL_PROCESS	1	1	0	1	199	12006
	GO:0016814	hydrolase activity, acting on carbon-nitrogen (but not peptide) bonds, in cyclic amidines	MOLECULAR_FUNCTION	1	1	0	17	199	11990
	GO:0032065	maintenance of protein location in cell cortex	BIOLOGICAL_PROCESS	1	1	0	1	199	12006
	GO:0016815	hydrolase activity, acting on carbon-nitrogen (but not peptide) bonds, in nitriles	MOLECULAR_FUNCTION	1	1	0	3	199	12004
	GO:0004852	uroporphyrinogen-III synthase activity	MOLECULAR_FUNCTION	1	1	0	1	199	12006
	GO:0004851	uroporphyrin-III C-methyltransferase activity	MOLECULAR_FUNCTION	1	1	0	1	199	12006
	GO:0004843	cysteine-type deubiquitinase activity	MOLECULAR_FUNCTION	1	1	0	24	199	11983
	GO:0004842	ubiquitin-protein transferase activity	MOLECULAR_FUNCTION	1	1	0	34	199	11973
	GO:0004845	uracil phosphoribosyltransferase activity	MOLECULAR_FUNCTION	1	1	0	1	199	12006
	GO:0000493	box H/ACA snoRNP assembly	BIOLOGICAL_PROCESS	1	1	0	2	199	12005
	GO:0004844	uracil DNA N-glycosylase activity	MOLECULAR_FUNCTION	1	1	0	1	199	12006
	GO:0046695	SLIK (SAGA-like) complex	CELLULAR_COMPONENT	1	1	0	2	199	12005
	GO:0000492	box C/D snoRNP assembly	BIOLOGICAL_PROCESS	1	1	0	1	199	12006
	GO:0000491	small nucleolar ribonucleoprotein complex assembly	BIOLOGICAL_PROCESS	1	1	0	3	199	12004
	GO:0004846	urate oxidase activity	MOLECULAR_FUNCTION	1	1	0	1	199	12006
	GO:0004849	uridine kinase activity	MOLECULAR_FUNCTION	1	1	0	1	199	12006
	GO:0004848	ureidoglycolate hydrolase activity	MOLECULAR_FUNCTION	1	1	0	1	199	12006
	GO:0015675	nickel cation transport	BIOLOGICAL_PROCESS	1	1	0	1	199	12006
	GO:0061575	cyclin-dependent protein serine/threonine kinase activator activity	MOLECULAR_FUNCTION	1	1	0	1	199	12006
	GO:0061572	actin filament bundle organization	BIOLOGICAL_PROCESS	1	1	0	2	199	12005
	GO:0003690	double-stranded DNA binding	MOLECULAR_FUNCTION	1	1	0	22	199	11985
	GO:0006721	terpenoid metabolic process	BIOLOGICAL_PROCESS	1	1	0	11	199	11996
	GO:0061578	K63-linked deubiquitinase activity	MOLECULAR_FUNCTION	1	1	0	2	199	12005
	GO:0006722	triterpenoid metabolic process	BIOLOGICAL_PROCESS	1	1	0	2	199	12005
	GO:0006720	isoprenoid metabolic process	BIOLOGICAL_PROCESS	1	1	0	38	199	11969
	GO:0003697	single-stranded DNA binding	MOLECULAR_FUNCTION	1	1	0	12	199	11995
	GO:0006714	sesquiterpenoid metabolic process	BIOLOGICAL_PROCESS	1	1	0	6	199	12001
	GO:0003688	DNA replication origin binding	MOLECULAR_FUNCTION	1	1	0	3	199	12004
	GO:0003689	DNA clamp loader activity	MOLECULAR_FUNCTION	1	1	0	1	199	12006
	GO:0098852	lytic vacuole membrane	CELLULAR_COMPONENT	1	0.108717	1	6	198	12001
	GO:0097526	spliceosomal tri-snRNP complex	CELLULAR_COMPONENT	1	1	0	9	199	11998
	GO:0097525	spliceosomal snRNP complex	CELLULAR_COMPONENT	1	1	0	17	199	11990
	GO:0006730	one-carbon metabolic process	BIOLOGICAL_PROCESS	1	0.256279	1	17	198	11990
	GO:0005402	carbohydrate:monoatomic cation symporter activity	MOLECULAR_FUNCTION	1	1	0	3	199	12004
	GO:0001046	core promoter sequence-specific DNA binding	MOLECULAR_FUNCTION	1	1	0	2	199	12005
	GO:0006729	tetrahydrobiopterin biosynthetic process	BIOLOGICAL_PROCESS	1	1	0	1	199	12006
	GO:0098869	cellular oxidant detoxification	BIOLOGICAL_PROCESS	1	1	0	41	199	11966
	GO:0035268	protein mannosylation	BIOLOGICAL_PROCESS	1	1	0	3	199	12004
	GO:0035269	protein O-linked mannosylation	BIOLOGICAL_PROCESS	1	1	0	3	199	12004
	GO:0061598	molybdopterin adenylyltransferase activity	MOLECULAR_FUNCTION	1	1	0	1	199	12006
	GO:0035267	NuA4 histone acetyltransferase complex	CELLULAR_COMPONENT	1	1	0	6	199	12001
	GO:0060260	regulation of transcription initiation by RNA polymerase II	BIOLOGICAL_PROCESS	1	1	0	1	199	12006
	GO:0060261	positive regulation of transcription initiation by RNA polymerase II	BIOLOGICAL_PROCESS	1	1	0	1	199	12006
	GO:0061599	molybdopterin molybdotransferase activity	MOLECULAR_FUNCTION	1	1	0	1	199	12006
	GO:0051301	cell division	BIOLOGICAL_PROCESS	1	0.628147	0	61	199	11946
	GO:0051302	regulation of cell division	BIOLOGICAL_PROCESS	1	1	0	3	199	12004
	GO:0097502	mannosylation	BIOLOGICAL_PROCESS	1	1	0	18	199	11989
	GO:0097506	deaminated base DNA N-glycosylase activity	MOLECULAR_FUNCTION	1	1	0	1	199	12006
	GO:0016992	lipoate synthase activity	MOLECULAR_FUNCTION	1	1	0	1	199	12006
	GO:0047293	4-hydroxybenzoate nonaprenyltransferase activity	MOLECULAR_FUNCTION	1	1	0	1	199	12006
	GO:0051306	mitotic sister chromatid separation	BIOLOGICAL_PROCESS	1	1	0	4	199	12003
	GO:0051303	establishment of chromosome localization	BIOLOGICAL_PROCESS	1	1	0	2	199	12005
	GO:0051304	chromosome separation	BIOLOGICAL_PROCESS	1	1	0	5	199	12002
	GO:0015662	P-type ion transporter activity	MOLECULAR_FUNCTION	1	1	0	4	199	12003
	GO:0035251	UDP-glucosyltransferase activity	MOLECULAR_FUNCTION	1	1	0	8	199	11999
	GO:1901137	carbohydrate derivative biosynthetic process	BIOLOGICAL_PROCESS	1	0.149426	6	197	193	11810
	GO:0003682	chromatin binding	MOLECULAR_FUNCTION	1	1	0	15	199	11992
	GO:0003684	damaged DNA binding	MOLECULAR_FUNCTION	1	1	0	12	199	11995
	GO:0003678	DNA helicase activity	MOLECULAR_FUNCTION	1	1	0	40	199	11967
	GO:0051310	metaphase plate congression	BIOLOGICAL_PROCESS	1	1	0	1	199	12006
	GO:0098847	sequence-specific single stranded DNA binding	MOLECULAR_FUNCTION	1	1	0	1	199	12006
	GO:0052647	pentitol phosphate metabolic process	BIOLOGICAL_PROCESS	1	1	0	3	199	12004
	GO:0035246	peptidyl-arginine N-methylation	BIOLOGICAL_PROCESS	1	1	0	1	199	12006
	GO:0052648	ribitol phosphate metabolic process	BIOLOGICAL_PROCESS	1	1	0	3	199	12004
	GO:0052646	alditol phosphate metabolic process	BIOLOGICAL_PROCESS	1	1	0	6	199	12001
	GO:0016985	mannan endo-1,4-beta-mannosidase activity	MOLECULAR_FUNCTION	1	0.0636439	1	3	198	12004
	GO:0051315	attachment of mitotic spindle microtubules to kinetochore	BIOLOGICAL_PROCESS	1	1	0	1	199	12006
	GO:0004100	chitin synthase activity	MOLECULAR_FUNCTION	1	1	0	10	199	11997
	GO:0006760	folic acid-containing compound metabolic process	BIOLOGICAL_PROCESS	1	0.292119	1	20	198	11987
	GO:0006766	vitamin metabolic process	BIOLOGICAL_PROCESS	1	0.16084	2	42	197	11965
	GO:0070481	nuclear-transcribed mRNA catabolic process, non-stop decay	BIOLOGICAL_PROCESS	1	1	0	1	199	12006
	GO:0070482	response to oxygen levels	BIOLOGICAL_PROCESS	1	1	0	1	199	12006
	GO:0098813	nuclear chromosome segregation	BIOLOGICAL_PROCESS	1	1	0	26	199	11981
	GO:0018738	S-formylglutathione hydrolase activity	MOLECULAR_FUNCTION	1	1	0	1	199	12006
	GO:0006772	thiamine metabolic process	BIOLOGICAL_PROCESS	1	1	0	5	199	12002
	GO:0006771	riboflavin metabolic process	BIOLOGICAL_PROCESS	1	1	0	10	199	11997
	GO:0006777	Mo-molybdopterin cofactor biosynthetic process	BIOLOGICAL_PROCESS	1	1	0	3	199	12004
	GO:0004112	cyclic-nucleotide phosphodiesterase activity	MOLECULAR_FUNCTION	1	1	0	3	199	12004
	GO:0009800	cinnamic acid biosynthetic process	BIOLOGICAL_PROCESS	1	1	0	2	199	12005
	GO:1902404	mitotic actomyosin contractile ring contraction	BIOLOGICAL_PROCESS	1	1	0	1	199	12006
	GO:0004115	3',5'-cyclic-AMP phosphodiesterase activity	MOLECULAR_FUNCTION	1	1	0	1	199	12006
	GO:0004114	3',5'-cyclic-nucleotide phosphodiesterase activity	MOLECULAR_FUNCTION	1	1	0	2	199	12005
	GO:0004106	chorismate mutase activity	MOLECULAR_FUNCTION	1	1	0	2	199	12005
	GO:0004105	choline-phosphate cytidylyltransferase activity	MOLECULAR_FUNCTION	1	1	0	2	199	12005
	GO:0006767	water-soluble vitamin metabolic process	BIOLOGICAL_PROCESS	1	0.16084	2	42	197	11965
	GO:0004108	citrate (Si)-synthase activity	MOLECULAR_FUNCTION	1	1	0	2	199	12005
	GO:0006768	biotin metabolic process	BIOLOGICAL_PROCESS	1	0.13756	1	8	198	11999
	GO:0004107	chorismate synthase activity	MOLECULAR_FUNCTION	1	1	0	1	199	12006
	GO:0070475	rRNA base methylation	BIOLOGICAL_PROCESS	1	1	0	3	199	12004
	GO:0004109	coproporphyrinogen oxidase activity	MOLECULAR_FUNCTION	1	1	0	1	199	12006
	GO:0098826	endoplasmic reticulum tubular network membrane	CELLULAR_COMPONENT	1	1	0	3	199	12004
	GO:0070476	rRNA (guanine-N7)-methylation	BIOLOGICAL_PROCESS	1	1	0	1	199	12006
	GO:2000045	regulation of G1/S transition of mitotic cell cycle	BIOLOGICAL_PROCESS	1	1	0	1	199	12006
	GO:0098827	endoplasmic reticulum subcompartment	CELLULAR_COMPONENT	1	0.179475	0	145	199	11862
	GO:0015698	inorganic anion transport	BIOLOGICAL_PROCESS	1	1	0	23	199	11984
	GO:1902410	mitotic cytokinetic process	BIOLOGICAL_PROCESS	1	1	0	2	199	12005
	GO:0015693	magnesium ion transport	BIOLOGICAL_PROCESS	1	1	0	14	199	11993
	GO:0090079	translation regulator activity, nucleic acid binding	MOLECULAR_FUNCTION	1	0.643224	0	80	199	11927
	GO:0006740	NADPH regeneration	BIOLOGICAL_PROCESS	1	1	0	12	199	11995
	GO:1902412	regulation of mitotic cytokinesis	BIOLOGICAL_PROCESS	1	1	0	3	199	12004
	GO:0006743	ubiquinone metabolic process	BIOLOGICAL_PROCESS	1	1	0	10	199	11997
	GO:0006744	ubiquinone biosynthetic process	BIOLOGICAL_PROCESS	1	1	0	10	199	11997
	GO:0006741	NADP biosynthetic process	BIOLOGICAL_PROCESS	1	1	0	2	199	12005
	GO:0048584	positive regulation of response to stimulus	BIOLOGICAL_PROCESS	1	1	0	6	199	12001
	GO:0048583	regulation of response to stimulus	BIOLOGICAL_PROCESS	1	1	0	42	199	11965
	GO:0001056	RNA polymerase III activity	MOLECULAR_FUNCTION	1	1	0	6	199	12001
	GO:0001055	RNA polymerase II activity	MOLECULAR_FUNCTION	1	1	0	4	199	12003
	GO:0001054	RNA polymerase I activity	MOLECULAR_FUNCTION	1	1	0	4	199	12003
	GO:0006739	NADP metabolic process	BIOLOGICAL_PROCESS	1	1	0	14	199	11993
	GO:0048585	negative regulation of response to stimulus	BIOLOGICAL_PROCESS	1	1	0	6	199	12001
	GO:0015689	molybdate ion transport	BIOLOGICAL_PROCESS	1	1	0	1	199	12006
	GO:0050897	cobalt ion binding	MOLECULAR_FUNCTION	1	1	0	1	199	12006
	GO:0060211	regulation of nuclear-transcribed mRNA poly(A) tail shortening	BIOLOGICAL_PROCESS	1	1	0	1	199	12006
	GO:0061542	3-demethylubiquinol-n 3-O-methyltransferase activity	MOLECULAR_FUNCTION	1	1	0	1	199	12006
	GO:0035299	inositol pentakisphosphate 2-kinase activity	MOLECULAR_FUNCTION	1	1	0	1	199	12006
	GO:0006750	glutathione biosynthetic process	BIOLOGICAL_PROCESS	1	0.108717	1	6	198	12001
	GO:0006751	glutathione catabolic process	BIOLOGICAL_PROCESS	1	1	0	4	199	12003
	GO:1903753	negative regulation of p38MAPK cascade	BIOLOGICAL_PROCESS	1	1	0	1	199	12006
	GO:0006754	ATP biosynthetic process	BIOLOGICAL_PROCESS	1	0.256279	1	17	198	11990
	GO:0060213	positive regulation of nuclear-transcribed mRNA poly(A) tail shortening	BIOLOGICAL_PROCESS	1	1	0	1	199	12006
	GO:0006753	nucleoside phosphate metabolic process	BIOLOGICAL_PROCESS	1	0.192821	5	156	194	11851
	GO:0006747	FAD biosynthetic process	BIOLOGICAL_PROCESS	1	1	0	1	199	12006
	GO:0001067	transcription regulatory region nucleic acid binding	MOLECULAR_FUNCTION	1	1	0	6	199	12001
	GO:0098800	inner mitochondrial membrane protein complex	CELLULAR_COMPONENT	1	0.42859	1	33	198	11974
	GO:0006749	glutathione metabolic process	BIOLOGICAL_PROCESS	1	0.179091	1	11	198	11996
	GO:0098803	respiratory chain complex	CELLULAR_COMPONENT	1	0.268422	1	18	198	11989
	GO:0098808	mRNA cap binding	MOLECULAR_FUNCTION	1	1	0	1	199	12006
	GO:0016128	phytosteroid metabolic process	BIOLOGICAL_PROCESS	1	1	0	5	199	12002
	GO:0016129	phytosteroid biosynthetic process	BIOLOGICAL_PROCESS	1	1	0	4	199	12003
	GO:0022803	passive transmembrane transporter activity	MOLECULAR_FUNCTION	1	0.507399	1	42	198	11965
	GO:0022804	active transmembrane transporter activity	MOLECULAR_FUNCTION	1	1	1	97	198	11910
	GO:0005471	ATP:ADP antiporter activity	MOLECULAR_FUNCTION	1	1	0	1	199	12006
	GO:0004140	dephospho-CoA kinase activity	MOLECULAR_FUNCTION	1	1	0	1	199	12006
	GO:0062023	collagen-containing extracellular matrix	CELLULAR_COMPONENT	1	1	0	1	199	12006
	GO:0004141	dethiobiotin synthase activity	MOLECULAR_FUNCTION	1	1	0	1	199	12006
	GO:0004144	diacylglycerol O-acyltransferase activity	MOLECULAR_FUNCTION	1	1	0	1	199	12006
	GO:0004143	diacylglycerol kinase activity	MOLECULAR_FUNCTION	1	1	0	1	199	12006
	GO:0043743	LPPG:FO 2-phospho-L-lactate transferase activity	MOLECULAR_FUNCTION	1	1	0	1	199	12006
	GO:0004146	dihydrofolate reductase activity	MOLECULAR_FUNCTION	1	1	0	2	199	12005
	GO:1990131	Gtr1-Gtr2 GTPase complex	CELLULAR_COMPONENT	1	1	0	2	199	12005
	GO:0004148	dihydrolipoyl dehydrogenase activity	MOLECULAR_FUNCTION	1	1	0	1	199	12006
	GO:0004139	deoxyribose-phosphate aldolase activity	MOLECULAR_FUNCTION	1	1	0	1	199	12006
	GO:0010817	regulation of hormone levels	BIOLOGICAL_PROCESS	1	1	0	1	199	12006
	GO:0030427	site of polarized growth	CELLULAR_COMPONENT	1	1	0	4	199	12003
	GO:0030429	kynureninase activity	MOLECULAR_FUNCTION	1	1	0	1	199	12006
	GO:0062014	negative regulation of small molecule metabolic process	BIOLOGICAL_PROCESS	1	1	0	3	199	12004
	GO:0004151	dihydroorotase activity	MOLECULAR_FUNCTION	1	1	0	1	199	12006
	GO:0120227	acyl-CoA binding	MOLECULAR_FUNCTION	1	1	0	2	199	12005
	GO:0062012	regulation of small molecule metabolic process	BIOLOGICAL_PROCESS	1	1	0	3	199	12004
	GO:0004150	dihydroneopterin aldolase activity	MOLECULAR_FUNCTION	1	1	0	1	199	12006
	GO:0005484	SNAP receptor activity	MOLECULAR_FUNCTION	1	1	0	6	199	12001
	GO:0004152	dihydroorotate dehydrogenase activity	MOLECULAR_FUNCTION	1	1	0	1	199	12006
	GO:0051382	kinetochore assembly	BIOLOGICAL_PROCESS	1	1	0	1	199	12006
	GO:0008514	organic anion transmembrane transporter activity	MOLECULAR_FUNCTION	1	1	0	28	199	11979
	GO:0004156	dihydropteroate synthase activity	MOLECULAR_FUNCTION	1	1	0	1	199	12006
	GO:0030414	peptidase inhibitor activity	MOLECULAR_FUNCTION	1	1	0	3	199	12004
	GO:0004149	dihydrolipoyllysine-residue succinyltransferase activity	MOLECULAR_FUNCTION	1	1	0	1	199	12006
	GO:0050048	L-leucine:2-oxoglutarate aminotransferase activity	MOLECULAR_FUNCTION	1	1	0	1	199	12006
	GO:0051377	mannose-ethanolamine phosphotransferase activity	MOLECULAR_FUNCTION	1	1	0	4	199	12003
	GO:0008509	monoatomic anion transmembrane transporter activity	MOLECULAR_FUNCTION	1	1	0	11	199	11996
	GO:0016125	sterol metabolic process	BIOLOGICAL_PROCESS	1	1	0	17	199	11990
	GO:0016126	sterol biosynthetic process	BIOLOGICAL_PROCESS	1	1	0	14	199	11993
	GO:0120254	olefinic compound metabolic process	BIOLOGICAL_PROCESS	1	1	0	5	199	12002
	GO:0016106	sesquiterpenoid biosynthetic process	BIOLOGICAL_PROCESS	1	1	0	6	199	12001
	GO:0120255	olefinic compound biosynthetic process	BIOLOGICAL_PROCESS	1	1	0	2	199	12005
	GO:0006780	uroporphyrinogen III biosynthetic process	BIOLOGICAL_PROCESS	1	1	0	1	199	12006
	GO:0006783	heme biosynthetic process	BIOLOGICAL_PROCESS	1	1	0	22	199	11985
	GO:0042430	indole-containing compound metabolic process	BIOLOGICAL_PROCESS	1	0.0711402	2	25	197	11982
	GO:0006784	heme A biosynthetic process	BIOLOGICAL_PROCESS	1	1	0	2	199	12005
	GO:0006782	protoporphyrinogen IX biosynthetic process	BIOLOGICAL_PROCESS	1	1	0	13	199	11994
	GO:0005452	solute:inorganic anion antiporter activity	MOLECULAR_FUNCTION	1	1	0	1	199	12006
	GO:0004121	cystathionine beta-lyase activity	MOLECULAR_FUNCTION	1	1	0	1	199	12006
	GO:0051391	tRNA acetylation	BIOLOGICAL_PROCESS	1	1	0	1	199	12006
	GO:0009813	flavonoid biosynthetic process	BIOLOGICAL_PROCESS	1	1	0	1	199	12006
	GO:0006787	porphyrin-containing compound catabolic process	BIOLOGICAL_PROCESS	1	1	0	1	199	12006
	GO:0009812	flavonoid metabolic process	BIOLOGICAL_PROCESS	1	1	0	1	199	12006
	GO:0006788	heme oxidation	BIOLOGICAL_PROCESS	1	1	0	1	199	12006
	GO:0005457	GDP-fucose transmembrane transporter activity	MOLECULAR_FUNCTION	1	1	0	3	199	12004
	GO:0004126	cytidine deaminase activity	MOLECULAR_FUNCTION	1	1	0	1	199	12006
	GO:0042436	indole-containing compound catabolic process	BIOLOGICAL_PROCESS	1	1	0	9	199	11998
	GO:0006778	porphyrin-containing compound metabolic process	BIOLOGICAL_PROCESS	1	1	0	23	199	11984
	GO:0001099	basal RNA polymerase II transcription machinery binding	MOLECULAR_FUNCTION	1	1	0	2	199	12005
	GO:0006779	porphyrin-containing compound biosynthetic process	BIOLOGICAL_PROCESS	1	1	0	22	199	11985
	GO:0009803	cinnamic acid metabolic process	BIOLOGICAL_PROCESS	1	1	0	2	199	12005
	GO:0001098	basal transcription machinery binding	MOLECULAR_FUNCTION	1	1	0	2	199	12005
	GO:0097587	MutLgamma complex	CELLULAR_COMPONENT	1	1	0	1	199	12006
	GO:0009808	lignin metabolic process	BIOLOGICAL_PROCESS	1	1	0	11	199	11996
	GO:0051383	kinetochore organization	BIOLOGICAL_PROCESS	1	1	0	1	199	12006
	GO:0001091	RNA polymerase II general transcription initiation factor binding	MOLECULAR_FUNCTION	1	1	0	2	199	12005
	GO:0120261	regulation of heterochromatin organization	BIOLOGICAL_PROCESS	1	1	0	3	199	12004
	GO:0120262	negative regulation of heterochromatin organization	BIOLOGICAL_PROCESS	1	1	0	1	199	12006
	GO:0016114	terpenoid biosynthetic process	BIOLOGICAL_PROCESS	1	1	0	11	199	11996
	GO:0120263	positive regulation of heterochromatin organization	BIOLOGICAL_PROCESS	1	1	0	1	199	12006
	GO:0006790	sulfur compound metabolic process	BIOLOGICAL_PROCESS	1	0.671068	2	94	197	11913
	GO:0042440	pigment metabolic process	BIOLOGICAL_PROCESS	1	1	0	23	199	11984
	GO:0009820	alkaloid metabolic process	BIOLOGICAL_PROCESS	1	0.0789148	1	4	198	12003
	GO:0006793	phosphorus metabolic process	BIOLOGICAL_PROCESS	1	0.356957	8	686	191	11321
	GO:0004135	amylo-alpha-1,6-glucosidase activity	MOLECULAR_FUNCTION	1	1	0	1	199	12006
	GO:0004134	4-alpha-glucanotransferase activity	MOLECULAR_FUNCTION	1	1	0	1	199	12006
	GO:0042445	hormone metabolic process	BIOLOGICAL_PROCESS	1	1	0	1	199	12006
	GO:0006796	phosphate-containing compound metabolic process	BIOLOGICAL_PROCESS	1	0.434419	8	671	191	11336
	GO:0042446	hormone biosynthetic process	BIOLOGICAL_PROCESS	1	1	0	1	199	12006
	GO:0009821	alkaloid biosynthetic process	BIOLOGICAL_PROCESS	1	0.0789148	1	4	198	12003
	GO:0004128	cytochrome-b5 reductase activity, acting on NAD(P)H	MOLECULAR_FUNCTION	1	1	0	3	199	12004
	GO:0005459	UDP-galactose transmembrane transporter activity	MOLECULAR_FUNCTION	1	1	0	1	199	12006
	GO:0004127	cytidylate kinase activity	MOLECULAR_FUNCTION	1	1	0	1	199	12006
	GO:0005458	GDP-mannose transmembrane transporter activity	MOLECULAR_FUNCTION	1	1	0	1	199	12006
	GO:0004129	cytochrome-c oxidase activity	MOLECULAR_FUNCTION	1	1	0	7	199	12000
	GO:0042450	arginine biosynthetic process via ornithine	BIOLOGICAL_PROCESS	1	1	0	2	199	12005
	GO:0016104	triterpenoid biosynthetic process	BIOLOGICAL_PROCESS	1	1	0	2	199	12005
	GO:0004180	carboxypeptidase activity	MOLECULAR_FUNCTION	1	1	0	22	199	11985
	GO:0008540	proteasome regulatory particle, base subcomplex	CELLULAR_COMPONENT	1	1	0	9	199	11998
	GO:1902475	L-alpha-amino acid transmembrane transport	BIOLOGICAL_PROCESS	1	1	0	2	199	12005
	GO:1902476	chloride transmembrane transport	BIOLOGICAL_PROCESS	1	1	0	7	199	12000
	GO:0004181	metallocarboxypeptidase activity	MOLECULAR_FUNCTION	1	1	0	5	199	12002
	GO:0004185	serine-type carboxypeptidase activity	MOLECULAR_FUNCTION	1	1	0	13	199	11994
	GO:0022843	voltage-gated monoatomic cation channel activity	MOLECULAR_FUNCTION	1	1	0	2	199	12005
	GO:0008541	proteasome regulatory particle, lid subcomplex	CELLULAR_COMPONENT	1	1	0	4	199	12003
	GO:0052654	L-leucine transaminase activity	MOLECULAR_FUNCTION	1	1	0	1	199	12006
	GO:0052655	L-valine transaminase activity	MOLECULAR_FUNCTION	1	1	0	1	199	12006
	GO:0051321	meiotic cell cycle	BIOLOGICAL_PROCESS	1	1	0	21	199	11986
	GO:0052652	cyclic purine nucleotide metabolic process	BIOLOGICAL_PROCESS	1	1	0	2	199	12005
	GO:0010857	calcium-dependent protein kinase activity	MOLECULAR_FUNCTION	1	1	0	1	199	12006
	GO:0016175	superoxide-generating NAD(P)H oxidase activity	MOLECULAR_FUNCTION	1	1	0	1	199	12006
	GO:0019200	carbohydrate kinase activity	MOLECULAR_FUNCTION	1	1	0	10	199	11997
	GO:0019203	carbohydrate phosphatase activity	MOLECULAR_FUNCTION	1	1	0	3	199	12004
	GO:0019202	amino acid kinase activity	MOLECULAR_FUNCTION	1	1	0	4	199	12003
	GO:0030466	silent mating-type cassette heterochromatin formation	BIOLOGICAL_PROCESS	1	1	0	2	199	12005
	GO:0019205	nucleobase-containing compound kinase activity	MOLECULAR_FUNCTION	1	1	0	12	199	11995
	GO:0001906	cell killing	BIOLOGICAL_PROCESS	1	1	0	1	199	12006
	GO:0001907	killing by symbiont of host cells	BIOLOGICAL_PROCESS	1	1	0	1	199	12006
	GO:0019207	kinase regulator activity	MOLECULAR_FUNCTION	1	1	0	14	199	11993
	GO:0052656	L-isoleucine transaminase activity	MOLECULAR_FUNCTION	1	1	0	1	199	12006
	GO:0019206	nucleoside kinase activity	MOLECULAR_FUNCTION	1	1	0	2	199	12005
	GO:0022839	monoatomic ion gated channel activity	MOLECULAR_FUNCTION	1	1	0	13	199	11994
	GO:0004190	aspartic-type endopeptidase activity	MOLECULAR_FUNCTION	1	0.437932	1	34	198	11973
	GO:0022836	gated channel activity	MOLECULAR_FUNCTION	1	1	0	13	199	11994
	GO:0009881	photoreceptor activity	MOLECULAR_FUNCTION	1	1	0	1	199	12006
	GO:0004197	cysteine-type endopeptidase activity	MOLECULAR_FUNCTION	1	1	0	6	199	12001
	GO:0022832	voltage-gated channel activity	MOLECULAR_FUNCTION	1	1	0	5	199	12002
	GO:0008553	P-type proton-exporting transporter activity	MOLECULAR_FUNCTION	1	1	0	1	199	12006
	GO:0004198	calcium-dependent cysteine-type endopeptidase activity	MOLECULAR_FUNCTION	1	1	0	2	199	12005
	GO:1901159	xylulose 5-phosphate biosynthetic process	BIOLOGICAL_PROCESS	1	1	0	1	199	12006
	GO:0097575	lateral cell cortex	CELLULAR_COMPONENT	1	1	0	1	199	12006
	GO:0007219	Notch signaling pathway	BIOLOGICAL_PROCESS	1	1	0	1	199	12006
	GO:0097574	lateral part of cell	CELLULAR_COMPONENT	1	1	0	1	199	12006
	GO:0016160	amylase activity	MOLECULAR_FUNCTION	1	1	0	6	199	12001
	GO:0097576	vacuole fusion	BIOLOGICAL_PROCESS	1	1	0	2	199	12005
	GO:0050000	chromosome localization	BIOLOGICAL_PROCESS	1	1	0	2	199	12005
	GO:0016165	linoleate 13S-lipoxygenase activity	MOLECULAR_FUNCTION	1	1	0	3	199	12004
	GO:0051338	regulation of transferase activity	BIOLOGICAL_PROCESS	1	1	0	21	199	11986
	GO:0051336	regulation of hydrolase activity	BIOLOGICAL_PROCESS	1	1	0	17	199	11990
	GO:1902493	acetyltransferase complex	CELLULAR_COMPONENT	1	1	0	22	199	11985
	GO:1902494	catalytic complex	CELLULAR_COMPONENT	1	0.0694837	1	324	198	11683
	GO:0022829	wide pore channel activity	MOLECULAR_FUNCTION	1	1	0	2	199	12005
	GO:0043727	5-amino-4-imidazole carboxylate lyase activity	MOLECULAR_FUNCTION	1	1	0	1	199	12006
	GO:0004160	dihydroxy-acid dehydratase activity	MOLECULAR_FUNCTION	1	1	0	2	199	12005
	GO:1902495	transmembrane transporter complex	CELLULAR_COMPONENT	1	1	0	13	199	11994
	GO:0004161	dimethylallyltranstransferase activity	MOLECULAR_FUNCTION	1	1	0	2	199	12005
	GO:0004164	diphthine synthase activity	MOLECULAR_FUNCTION	1	1	0	1	199	12006
	GO:0004163	diphosphomevalonate decarboxylase activity	MOLECULAR_FUNCTION	1	1	0	1	199	12006
	GO:0022821	solute:potassium antiporter activity	MOLECULAR_FUNCTION	1	1	0	1	199	12006
	GO:0008521	acetyl-CoA transmembrane transporter activity	MOLECULAR_FUNCTION	1	1	0	1	199	12006
	GO:0005496	steroid binding	MOLECULAR_FUNCTION	1	1	0	2	199	12005
	GO:0004168	dolichol kinase activity	MOLECULAR_FUNCTION	1	1	0	1	199	12006
	GO:0008526	phosphatidylinositol transfer activity	MOLECULAR_FUNCTION	1	1	0	1	199	12006
	GO:0004169	dolichyl-phosphate-mannose-protein mannosyltransferase activity	MOLECULAR_FUNCTION	1	1	0	3	199	12004
	GO:0051345	positive regulation of hydrolase activity	BIOLOGICAL_PROCESS	1	1	0	6	199	12001
	GO:0008519	ammonium transmembrane transporter activity	MOLECULAR_FUNCTION	1	1	0	4	199	12003
	GO:0051346	negative regulation of hydrolase activity	BIOLOGICAL_PROCESS	1	1	0	3	199	12004
	GO:0098876	vesicle-mediated transport to the plasma membrane	BIOLOGICAL_PROCESS	1	1	0	6	199	12001
	GO:0051341	regulation of oxidoreductase activity	BIOLOGICAL_PROCESS	1	1	0	1	199	12006
	GO:0016151	nickel cation binding	MOLECULAR_FUNCTION	1	1	0	5	199	12002
	GO:0010833	telomere maintenance via telomere lengthening	BIOLOGICAL_PROCESS	1	1	0	2	199	12005
	GO:0016156	fumarate reductase (NADH) activity	MOLECULAR_FUNCTION	1	1	0	1	199	12006
	GO:0051347	positive regulation of transferase activity	BIOLOGICAL_PROCESS	1	1	0	10	199	11997
	GO:0042407	cristae formation	BIOLOGICAL_PROCESS	1	1	0	1	199	12006
	GO:0004170	dUTP diphosphatase activity	MOLECULAR_FUNCTION	1	1	0	1	199	12006
	GO:0004175	endopeptidase activity	MOLECULAR_FUNCTION	1	0.716504	2	115	197	11892
	GO:0004174	electron-transferring-flavoprotein dehydrogenase activity	MOLECULAR_FUNCTION	1	1	0	1	199	12006
	GO:0008531	riboflavin kinase activity	MOLECULAR_FUNCTION	1	1	0	2	199	12005
	GO:0004177	aminopeptidase activity	MOLECULAR_FUNCTION	1	0.315053	1	22	198	11985
	GO:0004176	ATP-dependent peptidase activity	MOLECULAR_FUNCTION	1	1	0	5	199	12002
	GO:0008537	proteasome activator complex	CELLULAR_COMPONENT	1	1	0	1	199	12006
	GO:0008535	respiratory chain complex IV assembly	BIOLOGICAL_PROCESS	1	1	0	4	199	12003
	GO:0008534	oxidized purine nucleobase lesion DNA N-glycosylase activity	MOLECULAR_FUNCTION	1	1	0	1	199	12006
	GO:0050023	L-fuconate dehydratase activity	MOLECULAR_FUNCTION	1	1	0	1	199	12006
	GO:0008528	G protein-coupled peptide receptor activity	MOLECULAR_FUNCTION	1	1	0	9	199	11998
	GO:0097553	calcium ion transmembrane import into cytosol	BIOLOGICAL_PROCESS	1	1	0	2	199	12005
	GO:0030433	ubiquitin-dependent ERAD pathway	BIOLOGICAL_PROCESS	1	1	0	14	199	11993
	GO:0016149	translation release factor activity, codon specific	MOLECULAR_FUNCTION	1	1	0	2	199	12005
	GO:0007131	reciprocal meiotic recombination	BIOLOGICAL_PROCESS	1	1	0	9	199	11998
	GO:0007130	synaptonemal complex assembly	BIOLOGICAL_PROCESS	1	1	0	3	199	12004
	GO:0016093	polyprenol metabolic process	BIOLOGICAL_PROCESS	1	1	0	10	199	11997
	GO:0016094	polyprenol biosynthetic process	BIOLOGICAL_PROCESS	1	1	0	2	199	12005
	GO:0019120	hydrolase activity, acting on acid halide bonds, in C-halide compounds	MOLECULAR_FUNCTION	1	1	0	2	199	12005
	GO:0065008	regulation of biological quality	BIOLOGICAL_PROCESS	1	1	0	45	199	11962
	GO:0065005	protein-lipid complex assembly	BIOLOGICAL_PROCESS	1	1	0	1	199	12006
	GO:0065003	protein-containing complex assembly	BIOLOGICAL_PROCESS	1	0.273294	0	124	199	11883
	GO:0008474	palmitoyl-(protein) hydrolase activity	MOLECULAR_FUNCTION	1	1	0	1	199	12006
	GO:0065004	protein-DNA complex assembly	BIOLOGICAL_PROCESS	1	1	0	16	199	11991
	GO:0000506	glycosylphosphatidylinositol-N-acetylglucosaminyltransferase (GPI-GnT) complex	CELLULAR_COMPONENT	1	1	0	1	199	12006
	GO:0065002	intracellular protein transmembrane transport	BIOLOGICAL_PROCESS	1	1	0	16	199	11991
	GO:0008478	pyridoxal kinase activity	MOLECULAR_FUNCTION	1	1	0	1	199	12006
	GO:0000502	proteasome complex	CELLULAR_COMPONENT	1	1	0	42	199	11965
	GO:0000500	RNA polymerase I upstream activating factor complex	CELLULAR_COMPONENT	1	1	0	1	199	12006
	GO:0065009	regulation of molecular function	BIOLOGICAL_PROCESS	1	0.726137	1	126	198	11881
	GO:0008479	queuine tRNA-ribosyltransferase activity	MOLECULAR_FUNCTION	1	1	0	1	199	12006
	GO:0034739	histone H4K16 deacetylase activity	MOLECULAR_FUNCTION	1	1	0	1	199	12006
	GO:0042393	histone binding	MOLECULAR_FUNCTION	1	1	0	13	199	11994
	GO:0019114	catechol dioxygenase activity	MOLECULAR_FUNCTION	1	1	0	1	199	12006
	GO:0008441	3'(2'),5'-bisphosphate nucleotidase activity	MOLECULAR_FUNCTION	1	1	0	1	199	12006
	GO:0008440	inositol-1,4,5-trisphosphate 3-kinase activity	MOLECULAR_FUNCTION	1	1	0	2	199	12005
	GO:0030371	translation repressor activity	MOLECULAR_FUNCTION	1	1	0	3	199	12004
	GO:0004084	branched-chain-amino-acid transaminase activity	MOLECULAR_FUNCTION	1	1	0	2	199	12005
	GO:0008444	CDP-diacylglycerol-glycerol-3-phosphate 3-phosphatidyltransferase activity	MOLECULAR_FUNCTION	1	1	0	2	199	12005
	GO:0042398	cellular modified amino acid biosynthetic process	BIOLOGICAL_PROCESS	1	1	0	21	199	11986
	GO:0004089	carbonate dehydratase activity	MOLECULAR_FUNCTION	1	1	0	9	199	11998
	GO:0008443	phosphofructokinase activity	MOLECULAR_FUNCTION	1	1	0	4	199	12003
	GO:0004088	carbamoyl-phosphate synthase (glutamine-hydrolyzing) activity	MOLECULAR_FUNCTION	1	1	0	2	199	12005
	GO:0008442	3-hydroxyisobutyrate dehydrogenase activity	MOLECULAR_FUNCTION	1	1	0	2	199	12005
	GO:0008448	N-acetylglucosamine-6-phosphate deacetylase activity	MOLECULAR_FUNCTION	1	1	0	1	199	12006
	GO:0110053	regulation of actin filament organization	BIOLOGICAL_PROCESS	1	1	0	13	199	11994
	GO:0008446	GDP-mannose 4,6-dehydratase activity	MOLECULAR_FUNCTION	1	1	0	1	199	12006
	GO:0034729	histone H3-K79 methylation	BIOLOGICAL_PROCESS	1	1	0	1	199	12006
	GO:0034728	nucleosome organization	BIOLOGICAL_PROCESS	1	1	0	9	199	11998
	GO:0016071	mRNA metabolic process	BIOLOGICAL_PROCESS	1	0.733576	1	143	198	11864
	GO:0016072	rRNA metabolic process	BIOLOGICAL_PROCESS	1	0.413167	0	98	199	11909
	GO:0045430	chalcone isomerase activity	MOLECULAR_FUNCTION	1	1	0	1	199	12006
	GO:0016073	snRNA metabolic process	BIOLOGICAL_PROCESS	1	1	0	1	199	12006
	GO:0016074	sno(s)RNA metabolic process	BIOLOGICAL_PROCESS	1	1	0	1	199	12006
	GO:0016075	rRNA catabolic process	BIOLOGICAL_PROCESS	1	1	0	1	199	12006
	GO:0019104	DNA N-glycosylase activity	MOLECULAR_FUNCTION	1	1	0	7	199	12000
	GO:0019107	myristoyltransferase activity	MOLECULAR_FUNCTION	1	1	0	1	199	12006
	GO:0008452	RNA ligase activity	MOLECULAR_FUNCTION	1	1	0	1	199	12006
	GO:0004096	catalase activity	MOLECULAR_FUNCTION	1	1	0	2	199	12005
	GO:0004099	chitin deacetylase activity	MOLECULAR_FUNCTION	1	1	0	15	199	11992
	GO:0008453	alanine-glyoxylate transaminase activity	MOLECULAR_FUNCTION	1	1	0	2	199	12005
	GO:0007129	homologous chromosome pairing at meiosis	BIOLOGICAL_PROCESS	1	1	0	3	199	12004
	GO:0007127	meiosis I	BIOLOGICAL_PROCESS	1	1	0	13	199	11994
	GO:0045437	uridine nucleosidase activity	MOLECULAR_FUNCTION	1	1	0	1	199	12006
	GO:0034715	pICln-Sm protein complex	CELLULAR_COMPONENT	1	1	0	1	199	12006
	GO:0031683	G-protein beta/gamma-subunit complex binding	MOLECULAR_FUNCTION	1	1	0	14	199	11993
	GO:0071702	organic substance transport	BIOLOGICAL_PROCESS	1	0.384972	3	345	196	11662
	GO:1905463	negative regulation of DNA duplex unwinding	BIOLOGICAL_PROCESS	1	1	0	1	199	12006
	GO:1905462	regulation of DNA duplex unwinding	BIOLOGICAL_PROCESS	1	1	0	1	199	12006
	GO:0051293	establishment of spindle localization	BIOLOGICAL_PROCESS	1	1	0	1	199	12006
	GO:0051294	establishment of spindle orientation	BIOLOGICAL_PROCESS	1	1	0	1	199	12006
	GO:0140719	constitutive heterochromatin formation	BIOLOGICAL_PROCESS	1	1	0	3	199	12004
	GO:0043666	regulation of phosphoprotein phosphatase activity	BIOLOGICAL_PROCESS	1	1	0	3	199	12004
	GO:0140718	facultative heterochromatin formation	BIOLOGICAL_PROCESS	1	1	0	3	199	12004
	GO:0051286	cell tip	CELLULAR_COMPONENT	1	1	0	4	199	12003
	GO:0051287	NAD binding	MOLECULAR_FUNCTION	1	1	0	36	199	11971
	GO:0051285	cell cortex of cell tip	CELLULAR_COMPONENT	1	1	0	3	199	12004
	GO:0012510	trans-Golgi network transport vesicle membrane	CELLULAR_COMPONENT	1	1	0	5	199	12002
	GO:0007186	G protein-coupled receptor signaling pathway	BIOLOGICAL_PROCESS	1	1	0	25	199	11982
	GO:0046700	heterocycle catabolic process	BIOLOGICAL_PROCESS	1	0.628213	0	62	199	11945
	GO:0110085	mitotic actomyosin contractile ring	CELLULAR_COMPONENT	1	1	0	2	199	12005
	GO:0001882	nucleoside binding	MOLECULAR_FUNCTION	1	1	0	4	199	12003
	GO:0051298	centrosome duplication	BIOLOGICAL_PROCESS	1	1	0	1	199	12006
	GO:0042350	GDP-L-fucose biosynthetic process	BIOLOGICAL_PROCESS	1	1	0	2	199	12005
	GO:0042351	'de novo' GDP-L-fucose biosynthetic process	BIOLOGICAL_PROCESS	1	1	0	1	199	12006
	GO:0007154	cell communication	BIOLOGICAL_PROCESS	1	0.0827408	0	202	199	11805
	GO:0008484	sulfuric ester hydrolase activity	MOLECULAR_FUNCTION	1	1	0	2	199	12005
	GO:0008483	transaminase activity	MOLECULAR_FUNCTION	1	1	0	23	199	11984
	GO:0046710	GDP metabolic process	BIOLOGICAL_PROCESS	1	1	0	1	199	12006
	GO:0110095	cellular detoxification of aldehyde	BIOLOGICAL_PROCESS	1	1	0	1	199	12006
	GO:0046711	GDP biosynthetic process	BIOLOGICAL_PROCESS	1	1	0	1	199	12006
	GO:0110096	cellular response to aldehyde	BIOLOGICAL_PROCESS	1	1	0	1	199	12006
	GO:0042357	thiamine diphosphate metabolic process	BIOLOGICAL_PROCESS	1	1	0	7	199	12000
	GO:0043687	post-translational protein modification	BIOLOGICAL_PROCESS	1	0.292119	1	20	198	11987
	GO:0034765	regulation of monoatomic ion transmembrane transport	BIOLOGICAL_PROCESS	1	1	0	2	199	12005
	GO:0034763	negative regulation of transmembrane transport	BIOLOGICAL_PROCESS	1	1	0	1	199	12006
	GO:0034762	regulation of transmembrane transport	BIOLOGICAL_PROCESS	1	1	0	2	199	12005
	GO:0034766	negative regulation of monoatomic ion transmembrane transport	BIOLOGICAL_PROCESS	1	1	0	1	199	12006
	GO:0007165	signal transduction	BIOLOGICAL_PROCESS	1	0.0807718	0	197	199	11810
	GO:0008495	protoheme IX farnesyltransferase activity	MOLECULAR_FUNCTION	1	1	0	1	199	12006
	GO:0007163	establishment or maintenance of cell polarity	BIOLOGICAL_PROCESS	1	1	0	5	199	12002
	GO:0042364	water-soluble vitamin biosynthetic process	BIOLOGICAL_PROCESS	1	0.155106	2	41	197	11966
	GO:0007166	cell surface receptor signaling pathway	BIOLOGICAL_PROCESS	1	1	0	17	199	11990
	GO:1990112	RQC complex	CELLULAR_COMPONENT	1	1	0	1	199	12006
	GO:1990116	ribosome-associated ubiquitin-dependent protein catabolic process	BIOLOGICAL_PROCESS	1	1	0	1	199	12006
	GO:0012506	vesicle membrane	CELLULAR_COMPONENT	1	1	0	43	199	11964
	GO:0012507	ER to Golgi transport vesicle membrane	CELLULAR_COMPONENT	1	1	0	6	199	12001
	GO:0019135	deoxyhypusine monooxygenase activity	MOLECULAR_FUNCTION	1	1	0	1	199	12006
	GO:0012505	endomembrane system	CELLULAR_COMPONENT	1	0.0697836	1	325	198	11682
	GO:0012501	programmed cell death	BIOLOGICAL_PROCESS	1	1	0	8	199	11999
	GO:0034756	regulation of iron ion transport	BIOLOGICAL_PROCESS	1	1	0	1	199	12006
	GO:0102483	scopolin beta-glucosidase activity	MOLECULAR_FUNCTION	1	1	0	3	199	12004
	GO:0034755	iron ion transmembrane transport	BIOLOGICAL_PROCESS	1	1	0	1	199	12006
	GO:0016925	protein sumoylation	BIOLOGICAL_PROCESS	1	1	0	5	199	12002
	GO:1901981	phosphatidylinositol phosphate binding	MOLECULAR_FUNCTION	1	1	0	7	199	12000
	GO:0090054	regulation of silent mating-type cassette heterochromatin formation	BIOLOGICAL_PROCESS	1	1	0	1	199	12006
	GO:1901983	regulation of protein acetylation	BIOLOGICAL_PROCESS	1	1	0	1	199	12006
	GO:0090052	regulation of pericentric heterochromatin formation	BIOLOGICAL_PROCESS	1	1	0	1	199	12006
	GO:0090053	positive regulation of pericentric heterochromatin formation	BIOLOGICAL_PROCESS	1	1	0	1	199	12006
	GO:0048519	negative regulation of biological process	BIOLOGICAL_PROCESS	1	0.417588	0	102	199	11905
	GO:1901987	regulation of cell cycle phase transition	BIOLOGICAL_PROCESS	1	1	0	20	199	11987
	GO:0048518	positive regulation of biological process	BIOLOGICAL_PROCESS	1	0.637996	0	76	199	11931
	GO:1901989	positive regulation of cell cycle phase transition	BIOLOGICAL_PROCESS	1	1	0	1	199	12006
	GO:1901988	negative regulation of cell cycle phase transition	BIOLOGICAL_PROCESS	1	1	0	15	199	11992
	GO:0004930	G protein-coupled receptor activity	MOLECULAR_FUNCTION	1	1	0	9	199	11998
	GO:0004933	mating-type a-factor pheromone receptor activity	MOLECULAR_FUNCTION	1	1	0	3	199	12004
	GO:0004932	mating-type factor pheromone receptor activity	MOLECULAR_FUNCTION	1	1	0	9	199	11998
	GO:0048522	positive regulation of cellular process	BIOLOGICAL_PROCESS	1	0.628147	0	61	199	11946
	GO:0004934	mating-type alpha-factor pheromone receptor activity	MOLECULAR_FUNCTION	1	1	0	3	199	12004
	GO:0033499	galactose catabolic process via UDP-galactose	BIOLOGICAL_PROCESS	1	1	0	1	199	12006
	GO:0102499	SHG alpha-glucan phosphorylase activity	MOLECULAR_FUNCTION	1	1	0	1	199	12006
	GO:0032160	septin filament array	CELLULAR_COMPONENT	1	1	0	1	199	12006
	GO:0032161	cleavage apparatus septin structure	CELLULAR_COMPONENT	1	1	0	1	199	12006
	GO:1901990	regulation of mitotic cell cycle phase transition	BIOLOGICAL_PROCESS	1	1	0	12	199	11995
	GO:0050849	negative regulation of calcium-mediated signaling	BIOLOGICAL_PROCESS	1	1	0	1	199	12006
	GO:0090068	positive regulation of cell cycle process	BIOLOGICAL_PROCESS	1	1	0	3	199	12004
	GO:1901991	negative regulation of mitotic cell cycle phase transition	BIOLOGICAL_PROCESS	1	1	0	8	199	11999
	GO:0090066	regulation of anatomical structure size	BIOLOGICAL_PROCESS	1	1	0	11	199	11996
	GO:0048523	negative regulation of cellular process	BIOLOGICAL_PROCESS	1	0.628213	0	62	199	11945
	GO:0071765	nuclear inner membrane organization	BIOLOGICAL_PROCESS	1	1	0	1	199	12006
	GO:0050848	regulation of calcium-mediated signaling	BIOLOGICAL_PROCESS	1	1	0	1	199	12006
	GO:0071763	nuclear membrane organization	BIOLOGICAL_PROCESS	1	1	0	2	199	12005
	GO:0032156	septin cytoskeleton	CELLULAR_COMPONENT	1	1	0	4	199	12003
	GO:0016901	oxidoreductase activity, acting on the CH-OH group of donors, quinone or similar compound as acceptor	MOLECULAR_FUNCTION	1	1	0	1	199	12006
	GO:0032153	cell division site	CELLULAR_COMPONENT	1	1	0	10	199	11997
	GO:0016903	oxidoreductase activity, acting on the aldehyde or oxo group of donors	MOLECULAR_FUNCTION	1	1	0	32	199	11975
	GO:0032154	cleavage furrow	CELLULAR_COMPONENT	1	1	0	1	199	12006
	GO:0044179	hemolysis in another organism	BIOLOGICAL_PROCESS	1	1	0	1	199	12006
	GO:0016906	sterol 3-beta-glucosyltransferase activity	MOLECULAR_FUNCTION	1	1	0	1	199	12006
	GO:0019184	nonribosomal peptide biosynthetic process	BIOLOGICAL_PROCESS	1	0.151631	1	9	198	11998
	GO:0044183	protein folding chaperone	MOLECULAR_FUNCTION	1	1	0	24	199	11983
	GO:0036508	protein alpha-1,2-demannosylation	BIOLOGICAL_PROCESS	1	1	0	1	199	12006
	GO:0070461	SAGA-type complex	CELLULAR_COMPONENT	1	1	0	8	199	11999
	GO:0019187	beta-1,4-mannosyltransferase activity	MOLECULAR_FUNCTION	1	1	0	1	199	12006
	GO:0032147	activation of protein kinase activity	BIOLOGICAL_PROCESS	1	1	0	1	199	12006
	GO:0036507	protein demannosylation	BIOLOGICAL_PROCESS	1	1	0	1	199	12006
	GO:0070469	respirasome	CELLULAR_COMPONENT	1	0.399627	1	30	198	11977
	GO:0036503	ERAD pathway	BIOLOGICAL_PROCESS	1	1	0	14	199	11993
	GO:0019171	(3R)-hydroxyacyl-[acyl-carrier-protein] dehydratase activity	MOLECULAR_FUNCTION	1	1	0	1	199	12006
	GO:0001897	cytolysis by symbiont of host cells	BIOLOGICAL_PROCESS	1	1	0	1	199	12006
	GO:0071782	endoplasmic reticulum tubular network	CELLULAR_COMPONENT	1	1	0	5	199	12002
	GO:0071788	endoplasmic reticulum tubular network maintenance	BIOLOGICAL_PROCESS	1	1	0	3	199	12004
	GO:0071786	endoplasmic reticulum tubular network organization	BIOLOGICAL_PROCESS	1	1	0	3	199	12004
	GO:0015631	tubulin binding	MOLECULAR_FUNCTION	1	1	0	32	199	11975
	GO:0035243	protein-arginine omega-N symmetric methyltransferase activity	MOLECULAR_FUNCTION	1	1	0	2	199	12005
	GO:0015630	microtubule cytoskeleton	CELLULAR_COMPONENT	1	1	0	56	199	11951
	GO:0070407	oxidation-dependent protein catabolic process	BIOLOGICAL_PROCESS	1	1	0	1	199	12006
	GO:1990961	xenobiotic detoxification by transmembrane export across the plasma membrane	BIOLOGICAL_PROCESS	1	1	0	2	199	12005
	GO:0015629	actin cytoskeleton	CELLULAR_COMPONENT	1	1	0	31	199	11976
	GO:0016971	flavin-linked sulfhydryl oxidase activity	MOLECULAR_FUNCTION	1	1	0	2	199	12005
	GO:0016972	thiol oxidase activity	MOLECULAR_FUNCTION	1	1	0	3	199	12004
	GO:0070403	NAD+ binding	MOLECULAR_FUNCTION	1	1	0	8	199	11999
	GO:0016973	poly(A)+ mRNA export from nucleus	BIOLOGICAL_PROCESS	1	1	0	2	199	12005
	GO:0045454	cell redox homeostasis	BIOLOGICAL_PROCESS	1	1	0	27	199	11980
	GO:0046785	microtubule polymerization	BIOLOGICAL_PROCESS	1	1	0	8	199	11999
	GO:0050801	monoatomic ion homeostasis	BIOLOGICAL_PROCESS	1	0.243935	1	16	198	11991
	GO:0032196	transposition	BIOLOGICAL_PROCESS	1	1	0	3	199	12004
	GO:0048500	signal recognition particle	CELLULAR_COMPONENT	1	1	0	7	199	12000
	GO:0015605	organophosphate ester transmembrane transporter activity	MOLECULAR_FUNCTION	1	1	0	2	199	12005
	GO:0032182	ubiquitin-like protein binding	MOLECULAR_FUNCTION	1	1	0	13	199	11994
	GO:0032185	septin cytoskeleton organization	BIOLOGICAL_PROCESS	1	1	0	1	199	12006
	GO:0045482	trichodiene synthase activity	MOLECULAR_FUNCTION	1	1	0	6	199	12001
	GO:0016645	oxidoreductase activity, acting on the CH-NH group of donors	MOLECULAR_FUNCTION	1	1	0	14	199	11993
	GO:0016646	oxidoreductase activity, acting on the CH-NH group of donors, NAD or NADP as acceptor	MOLECULAR_FUNCTION	1	1	0	12	199	11995
	GO:0016649	oxidoreductase activity, acting on the CH-NH group of donors, quinone or similar compound as acceptor	MOLECULAR_FUNCTION	1	1	0	2	199	12005
	GO:1902315	nuclear cell cycle DNA replication initiation	BIOLOGICAL_PROCESS	1	1	0	1	199	12006
	GO:0004661	protein geranylgeranyltransferase activity	MOLECULAR_FUNCTION	1	1	0	2	199	12005
	GO:0005992	trehalose biosynthetic process	BIOLOGICAL_PROCESS	1	1	0	3	199	12004
	GO:0005991	trehalose metabolic process	BIOLOGICAL_PROCESS	1	1	0	6	199	12001
	GO:0004660	protein farnesyltransferase activity	MOLECULAR_FUNCTION	1	1	0	1	199	12006
	GO:0004663	Rab geranylgeranyltransferase activity	MOLECULAR_FUNCTION	1	1	0	2	199	12005
	GO:0005993	trehalose catabolic process	BIOLOGICAL_PROCESS	1	1	0	1	199	12006
	GO:0003333	amino acid transmembrane transport	BIOLOGICAL_PROCESS	1	1	0	24	199	11983
	GO:0004665	prephenate dehydrogenase (NADP+) activity	MOLECULAR_FUNCTION	1	1	0	1	199	12006
	GO:0004664	prephenate dehydratase activity	MOLECULAR_FUNCTION	1	1	0	1	199	12006
	GO:1902317	nuclear DNA replication termination	BIOLOGICAL_PROCESS	1	1	0	1	199	12006
	GO:0004655	porphobilinogen synthase activity	MOLECULAR_FUNCTION	1	1	0	1	199	12006
	GO:0030942	endoplasmic reticulum signal peptide binding	MOLECULAR_FUNCTION	1	1	0	2	199	12005
	GO:0004657	proline dehydrogenase activity	MOLECULAR_FUNCTION	1	1	0	1	199	12006
	GO:0004659	prenyltransferase activity	MOLECULAR_FUNCTION	1	1	0	13	199	11994
	GO:0071495	cellular response to endogenous stimulus	BIOLOGICAL_PROCESS	1	1	0	1	199	12006
	GO:0071496	cellular response to external stimulus	BIOLOGICAL_PROCESS	1	1	0	4	199	12003
	GO:0140597	protein carrier chaperone	MOLECULAR_FUNCTION	1	1	0	3	199	12004
	GO:0016651	oxidoreductase activity, acting on NAD(P)H	MOLECULAR_FUNCTION	1	1	0	32	199	11975
	GO:0016652	oxidoreductase activity, acting on NAD(P)H, NAD(P) as acceptor	MOLECULAR_FUNCTION	1	1	0	4	199	12003
	GO:0016653	oxidoreductase activity, acting on NAD(P)H, heme protein as acceptor	MOLECULAR_FUNCTION	1	1	0	7	199	12000
	GO:0016655	oxidoreductase activity, acting on NAD(P)H, quinone or similar compound as acceptor	MOLECULAR_FUNCTION	1	1	0	10	199	11997
	GO:0016634	oxidoreductase activity, acting on the CH-CH group of donors, oxygen as acceptor	MOLECULAR_FUNCTION	1	1	0	5	199	12002
	GO:0036243	succinate-semialdehyde dehydrogenase (NADP+) activity	MOLECULAR_FUNCTION	1	1	0	1	199	12006
	GO:0016638	oxidoreductase activity, acting on the CH-NH2 group of donors	MOLECULAR_FUNCTION	1	1	0	15	199	11992
	GO:0016639	oxidoreductase activity, acting on the CH-NH2 group of donors, NAD or NADP as acceptor	MOLECULAR_FUNCTION	1	1	0	2	199	12005
	GO:1904983	glycine import into mitochondrion	BIOLOGICAL_PROCESS	1	1	0	1	199	12006
	GO:0004671	protein C-terminal S-isoprenylcysteine carboxyl O-methyltransferase activity	MOLECULAR_FUNCTION	1	0.292119	1	20	198	11987
	GO:0004674	protein serine/threonine kinase activity	MOLECULAR_FUNCTION	1	0.120532	0	172	199	11835
	GO:0004673	protein histidine kinase activity	MOLECULAR_FUNCTION	1	1	0	7	199	12000
	GO:0071482	cellular response to light stimulus	BIOLOGICAL_PROCESS	1	1	0	2	199	12005
	GO:0048256	flap endonuclease activity	MOLECULAR_FUNCTION	1	1	0	4	199	12003
	GO:0015318	inorganic molecular entity transmembrane transporter activity	MOLECULAR_FUNCTION	1	1	1	112	198	11895
	GO:0016641	oxidoreductase activity, acting on the CH-NH2 group of donors, oxygen as acceptor	MOLECULAR_FUNCTION	1	1	0	11	199	11996
	GO:0016642	oxidoreductase activity, acting on the CH-NH2 group of donors, disulfide as acceptor	MOLECULAR_FUNCTION	1	1	0	2	199	12005
	GO:0050567	glutaminyl-tRNA synthase (glutamine-hydrolyzing) activity	MOLECULAR_FUNCTION	1	1	0	2	199	12005
	GO:0016624	oxidoreductase activity, acting on the aldehyde or oxo group of donors, disulfide as acceptor	MOLECULAR_FUNCTION	1	1	0	5	199	12002
	GO:0016627	oxidoreductase activity, acting on the CH-CH group of donors	MOLECULAR_FUNCTION	1	0.55383	1	48	198	11959
	GO:0016628	oxidoreductase activity, acting on the CH-CH group of donors, NAD or NADP as acceptor	MOLECULAR_FUNCTION	1	1	0	16	199	11991
	GO:0004641	phosphoribosylformylglycinamidine cyclo-ligase activity	MOLECULAR_FUNCTION	1	1	0	1	199	12006
	GO:0070192	chromosome organization involved in meiotic cell cycle	BIOLOGICAL_PROCESS	1	1	0	4	199	12003
	GO:0000279	M phase	BIOLOGICAL_PROCESS	1	1	0	1	199	12006
	GO:0004640	phosphoribosylanthranilate isomerase activity	MOLECULAR_FUNCTION	1	1	0	1	199	12006
	GO:0000278	mitotic cell cycle	BIOLOGICAL_PROCESS	1	1	0	47	199	11960
	GO:0004643	phosphoribosylaminoimidazolecarboxamide formyltransferase activity	MOLECULAR_FUNCTION	1	1	0	1	199	12006
	GO:0004642	phosphoribosylformylglycinamidine synthase activity	MOLECULAR_FUNCTION	1	1	0	1	199	12006
	GO:0000287	magnesium ion binding	MOLECULAR_FUNCTION	1	1	0	42	199	11965
	GO:0004634	phosphopyruvate hydratase activity	MOLECULAR_FUNCTION	1	1	0	1	199	12006
	GO:0005965	protein farnesyltransferase complex	CELLULAR_COMPONENT	1	1	0	1	199	12006
	GO:0004636	phosphoribosyl-ATP diphosphatase activity	MOLECULAR_FUNCTION	1	1	0	1	199	12006
	GO:0000285	1-phosphatidylinositol-3-phosphate 5-kinase activity	MOLECULAR_FUNCTION	1	1	0	2	199	12005
	GO:0004635	phosphoribosyl-AMP cyclohydrolase activity	MOLECULAR_FUNCTION	1	1	0	1	199	12006
	GO:0004638	phosphoribosylaminoimidazole carboxylase activity	MOLECULAR_FUNCTION	1	1	0	1	199	12006
	GO:0070189	kynurenine metabolic process	BIOLOGICAL_PROCESS	1	1	0	6	199	12001
	GO:0005968	Rab-protein geranylgeranyltransferase complex	CELLULAR_COMPONENT	1	1	0	2	199	12005
	GO:0004637	phosphoribosylamine-glycine ligase activity	MOLECULAR_FUNCTION	1	1	0	1	199	12006
	GO:0048268	clathrin coat assembly	BIOLOGICAL_PROCESS	1	1	0	1	199	12006
	GO:0000281	mitotic cytokinesis	BIOLOGICAL_PROCESS	1	1	0	8	199	11999
	GO:0000280	nuclear division	BIOLOGICAL_PROCESS	1	1	0	31	199	11976
	GO:0004639	phosphoribosylaminoimidazolesuccinocarboxamide synthase activity	MOLECULAR_FUNCTION	1	1	0	1	199	12006
	GO:0016631	enoyl-[acyl-carrier-protein] reductase activity	MOLECULAR_FUNCTION	1	1	0	1	199	12006
	GO:0050577	GDP-L-fucose synthase activity	MOLECULAR_FUNCTION	1	1	0	1	199	12006
	GO:0036222	XTP diphosphatase activity	MOLECULAR_FUNCTION	1	1	0	1	199	12006
	GO:0016614	oxidoreductase activity, acting on CH-OH group of donors	MOLECULAR_FUNCTION	1	0.172214	4	129	195	11878
	GO:0033192	calmodulin-dependent protein phosphatase activity	MOLECULAR_FUNCTION	1	1	0	2	199	12005
	GO:0016615	malate dehydrogenase activity	MOLECULAR_FUNCTION	1	1	0	6	199	12001
	GO:0016616	oxidoreductase activity, acting on the CH-OH group of donors, NAD or NADP as acceptor	MOLECULAR_FUNCTION	1	0.582337	1	52	198	11955
	GO:0036220	ITP diphosphatase activity	MOLECULAR_FUNCTION	1	1	0	1	199	12006
	GO:0005980	glycogen catabolic process	BIOLOGICAL_PROCESS	1	1	0	1	199	12006
	GO:0004651	polynucleotide 5'-phosphatase activity	MOLECULAR_FUNCTION	1	1	0	1	199	12006
	GO:0000289	nuclear-transcribed mRNA poly(A) tail shortening	BIOLOGICAL_PROCESS	1	1	0	6	199	12001
	GO:0005984	disaccharide metabolic process	BIOLOGICAL_PROCESS	1	1	0	8	199	11999
	GO:0000288	nuclear-transcribed mRNA catabolic process, deadenylation-dependent decay	BIOLOGICAL_PROCESS	1	1	0	12	199	11995
	GO:0004645	1,4-alpha-oligoglucan phosphorylase activity	MOLECULAR_FUNCTION	1	1	0	1	199	12006
	GO:0004644	phosphoribosylglycinamide formyltransferase activity	MOLECULAR_FUNCTION	1	1	0	2	199	12005
	GO:0005978	glycogen biosynthetic process	BIOLOGICAL_PROCESS	1	1	0	4	199	12003
	GO:0005977	glycogen metabolic process	BIOLOGICAL_PROCESS	1	1	0	5	199	12002
	GO:0000295	adenine nucleotide transmembrane transporter activity	MOLECULAR_FUNCTION	1	1	0	2	199	12005
	GO:0000293	ferric-chelate reductase activity	MOLECULAR_FUNCTION	1	1	0	8	199	11999
	GO:0004648	O-phospho-L-serine:2-oxoglutarate aminotransferase activity	MOLECULAR_FUNCTION	1	1	0	1	199	12006
	GO:0048278	vesicle docking	BIOLOGICAL_PROCESS	1	1	0	8	199	11999
	GO:0030915	Smc5-Smc6 complex	CELLULAR_COMPONENT	1	1	0	5	199	12002
	GO:0000291	nuclear-transcribed mRNA catabolic process, exonucleolytic	BIOLOGICAL_PROCESS	1	1	0	2	199	12005
	GO:0000290	deadenylation-dependent decapping of nuclear-transcribed mRNA	BIOLOGICAL_PROCESS	1	1	0	4	199	12003
	GO:0016620	oxidoreductase activity, acting on the aldehyde or oxo group of donors, NAD or NADP as acceptor	MOLECULAR_FUNCTION	1	1	0	26	199	11981
	GO:0016689	manganese peroxidase activity	MOLECULAR_FUNCTION	1	1	0	4	199	12003
	GO:0036294	cellular response to decreased oxygen levels	BIOLOGICAL_PROCESS	1	1	0	1	199	12006
	GO:0036297	interstrand cross-link repair	BIOLOGICAL_PROCESS	1	1	0	2	199	12005
	GO:0036293	response to decreased oxygen levels	BIOLOGICAL_PROCESS	1	1	0	1	199	12006
	GO:0006402	mRNA catabolic process	BIOLOGICAL_PROCESS	1	1	0	25	199	11982
	GO:0006403	RNA localization	BIOLOGICAL_PROCESS	1	1	0	28	199	11979
	GO:0006400	tRNA modification	BIOLOGICAL_PROCESS	1	1	0	41	199	11966
	GO:0006401	RNA catabolic process	BIOLOGICAL_PROCESS	1	1	0	31	199	11976
	GO:0071450	cellular response to oxygen radical	BIOLOGICAL_PROCESS	1	1	0	4	199	12003
	GO:0045174	glutathione dehydrogenase (ascorbate) activity	MOLECULAR_FUNCTION	1	1	0	2	199	12005
	GO:0071453	cellular response to oxygen levels	BIOLOGICAL_PROCESS	1	1	0	1	199	12006
	GO:0071454	cellular response to anoxia	BIOLOGICAL_PROCESS	1	1	0	1	199	12006
	GO:0071451	cellular response to superoxide	BIOLOGICAL_PROCESS	1	1	0	4	199	12003
	GO:0070126	mitochondrial translational termination	BIOLOGICAL_PROCESS	1	1	0	1	199	12006
	GO:0070127	tRNA aminoacylation for mitochondrial protein translation	BIOLOGICAL_PROCESS	1	1	0	1	199	12006
	GO:0019720	Mo-molybdopterin cofactor metabolic process	BIOLOGICAL_PROCESS	1	1	0	3	199	12004
	GO:0070125	mitochondrial translational elongation	BIOLOGICAL_PROCESS	1	1	0	1	199	12006
	GO:0030983	mismatched DNA binding	MOLECULAR_FUNCTION	1	1	0	9	199	11998
	GO:0019722	calcium-mediated signaling	BIOLOGICAL_PROCESS	1	1	0	5	199	12002
	GO:0071459	protein localization to chromosome, centromeric region	BIOLOGICAL_PROCESS	1	1	0	1	199	12006
	GO:0015368	calcium:monoatomic cation antiporter activity	MOLECULAR_FUNCTION	1	1	0	5	199	12002
	GO:0016679	oxidoreductase activity, acting on diphenols and related substances as donors	MOLECULAR_FUNCTION	1	0.179091	1	11	198	11996
	GO:0019706	protein-cysteine S-palmitoyltransferase activity	MOLECULAR_FUNCTION	1	1	0	6	199	12001
	GO:0019707	protein-cysteine S-acyltransferase activity	MOLECULAR_FUNCTION	1	1	0	6	199	12001
	GO:0048207	vesicle targeting, rough ER to cis-Golgi	BIOLOGICAL_PROCESS	1	1	0	1	199	12006
	GO:0006413	translational initiation	BIOLOGICAL_PROCESS	1	1	0	59	199	11948
	GO:0006414	translational elongation	BIOLOGICAL_PROCESS	1	1	0	32	199	11975
	GO:0006412	translation	BIOLOGICAL_PROCESS	1	0.0947357	1	277	198	11730
	GO:0048208	COPII vesicle coating	BIOLOGICAL_PROCESS	1	1	0	1	199	12006
	GO:0030976	thiamine pyrophosphate binding	MOLECULAR_FUNCTION	1	1	0	7	199	12000
	GO:0006406	mRNA export from nucleus	BIOLOGICAL_PROCESS	1	1	0	11	199	11996
	GO:0045185	maintenance of protein location	BIOLOGICAL_PROCESS	1	1	0	4	199	12003
	GO:0006407	rRNA export from nucleus	BIOLOGICAL_PROCESS	1	1	0	1	199	12006
	GO:0030975	thiamine binding	MOLECULAR_FUNCTION	1	1	0	1	199	12006
	GO:0045182	translation regulator activity	MOLECULAR_FUNCTION	1	0.647684	0	83	199	11924
	GO:0006405	RNA export from nucleus	BIOLOGICAL_PROCESS	1	1	0	13	199	11994
	GO:0006409	tRNA export from nucleus	BIOLOGICAL_PROCESS	1	1	0	1	199	12006
	GO:0016682	oxidoreductase activity, acting on diphenols and related substances as donors, oxygen as acceptor	MOLECULAR_FUNCTION	1	0.13756	1	8	198	11999
	GO:0042908	xenobiotic transport	BIOLOGICAL_PROCESS	1	1	0	2	199	12005
	GO:0071444	cellular response to pheromone	BIOLOGICAL_PROCESS	1	1	0	3	199	12004
	GO:0016684	oxidoreductase activity, acting on peroxide as acceptor	MOLECULAR_FUNCTION	1	1	0	34	199	11973
	GO:0045181	glutamate synthase activity, NAD(P)H as acceptor	MOLECULAR_FUNCTION	1	1	0	1	199	12006
	GO:0016667	oxidoreductase activity, acting on a sulfur group of donors	MOLECULAR_FUNCTION	1	1	0	26	199	11981
	GO:0042910	xenobiotic transmembrane transporter activity	MOLECULAR_FUNCTION	1	1	0	2	199	12005
	GO:0016668	oxidoreductase activity, acting on a sulfur group of donors, NAD(P) as acceptor	MOLECULAR_FUNCTION	1	1	0	4	199	12003
	GO:0004683	calmodulin-dependent protein kinase activity	MOLECULAR_FUNCTION	1	1	0	1	199	12006
	GO:0030964	NADH dehydrogenase complex	CELLULAR_COMPONENT	1	1	0	6	199	12001
	GO:0071470	cellular response to osmotic stress	BIOLOGICAL_PROCESS	1	1	0	2	199	12005
	GO:1904949	ATPase complex	CELLULAR_COMPONENT	1	1	0	44	199	11963
	GO:0051861	glycolipid binding	MOLECULAR_FUNCTION	1	1	0	2	199	12005
	GO:0030968	endoplasmic reticulum unfolded protein response	BIOLOGICAL_PROCESS	1	1	0	1	199	12006
	GO:0070143	mitochondrial alanyl-tRNA aminoacylation	BIOLOGICAL_PROCESS	1	1	0	1	199	12006
	GO:0016670	oxidoreductase activity, acting on a sulfur group of donors, oxygen as acceptor	MOLECULAR_FUNCTION	1	1	0	4	199	12003
	GO:0016671	oxidoreductase activity, acting on a sulfur group of donors, disulfide as acceptor	MOLECULAR_FUNCTION	1	1	0	5	199	12002
	GO:0016672	oxidoreductase activity, acting on a sulfur group of donors, quinone or similar compound as acceptor	MOLECULAR_FUNCTION	1	1	0	2	199	12005
	GO:0071478	cellular response to radiation	BIOLOGICAL_PROCESS	1	1	0	2	199	12005
	GO:1990904	ribonucleoprotein complex	CELLULAR_COMPONENT	1	0.135172	1	261	198	11746
	GO:0016675	oxidoreductase activity, acting on a heme group of donors	MOLECULAR_FUNCTION	1	1	0	7	199	12000
	GO:0051864	histone H3K36 demethylase activity	MOLECULAR_FUNCTION	1	1	0	1	199	12006
	GO:0036265	RNA (guanine-N7)-methylation	BIOLOGICAL_PROCESS	1	1	0	4	199	12003
	GO:0015343	siderophore-iron transmembrane transporter activity	MOLECULAR_FUNCTION	1	1	0	2	199	12005
	GO:0036261	7-methylguanosine cap hypermethylation	BIOLOGICAL_PROCESS	1	1	0	1	199	12006
	GO:0004694	eukaryotic translation initiation factor 2alpha kinase activity	MOLECULAR_FUNCTION	1	1	0	1	199	12006
	GO:0036260	RNA capping	BIOLOGICAL_PROCESS	1	1	0	6	199	12001
	GO:0004693	cyclin-dependent protein serine/threonine kinase activity	MOLECULAR_FUNCTION	1	1	0	1	199	12006
	GO:0004698	calcium-dependent protein kinase C activity	MOLECULAR_FUNCTION	1	1	0	1	199	12006
	GO:0004697	protein kinase C activity	MOLECULAR_FUNCTION	1	1	0	1	199	12006
	GO:0030956	glutamyl-tRNA(Gln) amidotransferase complex	CELLULAR_COMPONENT	1	1	0	2	199	12005
	GO:0030955	potassium ion binding	MOLECULAR_FUNCTION	1	1	0	1	199	12006
	GO:0071466	cellular response to xenobiotic stimulus	BIOLOGICAL_PROCESS	1	1	0	1	199	12006
	GO:0051879	Hsp90 protein binding	MOLECULAR_FUNCTION	1	1	0	4	199	12003
	GO:0016661	oxidoreductase activity, acting on other nitrogenous compounds as donors	MOLECULAR_FUNCTION	1	1	0	1	199	12006
	GO:0071467	cellular response to pH	BIOLOGICAL_PROCESS	1	1	0	1	199	12006
	GO:0016663	oxidoreductase activity, acting on other nitrogenous compounds as donors, oxygen as acceptor	MOLECULAR_FUNCTION	1	1	0	1	199	12006
	GO:0030952	establishment or maintenance of cytoskeleton polarity	BIOLOGICAL_PROCESS	1	1	0	2	199	12005
	GO:0030951	establishment or maintenance of microtubule cytoskeleton polarity	BIOLOGICAL_PROCESS	1	1	0	2	199	12005
	GO:0015399	primary active transmembrane transporter activity	MOLECULAR_FUNCTION	1	0.632814	0	71	199	11936
	GO:0120114	Sm-like protein family complex	CELLULAR_COMPONENT	1	1	0	23	199	11984
	GO:0002083	4-hydroxybenzoate decaprenyltransferase activity	MOLECULAR_FUNCTION	1	1	0	1	199	12006
	GO:0002084	protein depalmitoylation	BIOLOGICAL_PROCESS	1	1	0	1	199	12006
	GO:0006446	regulation of translational initiation	BIOLOGICAL_PROCESS	1	1	0	3	199	12004
	GO:0006437	tyrosyl-tRNA aminoacylation	BIOLOGICAL_PROCESS	1	1	0	2	199	12005
	GO:0006438	valyl-tRNA aminoacylation	BIOLOGICAL_PROCESS	1	1	0	1	199	12006
	GO:0090618	DNA clamp unloading	BIOLOGICAL_PROCESS	1	1	0	3	199	12004
	GO:0017102	methionyl glutamyl tRNA synthetase complex	CELLULAR_COMPONENT	1	1	0	1	199	12006
	GO:0019748	secondary metabolic process	BIOLOGICAL_PROCESS	1	0.116283	2	34	197	11973
	GO:1901073	glucosamine-containing compound biosynthetic process	BIOLOGICAL_PROCESS	1	1	0	5	199	12002
	GO:1901072	glucosamine-containing compound catabolic process	BIOLOGICAL_PROCESS	1	1	0	30	199	11977
	GO:0006450	regulation of translational fidelity	BIOLOGICAL_PROCESS	1	1	0	8	199	11999
	GO:0038024	cargo receptor activity	MOLECULAR_FUNCTION	1	1	0	2	199	12005
	GO:0038023	signaling receptor activity	MOLECULAR_FUNCTION	1	1	0	12	199	11995
	GO:0002094	polyprenyltransferase activity	MOLECULAR_FUNCTION	1	1	0	1	199	12006
	GO:0014074	response to purine-containing compound	BIOLOGICAL_PROCESS	1	1	0	1	199	12006
	GO:0098590	plasma membrane region	CELLULAR_COMPONENT	1	1	0	6	199	12001
	GO:0002097	tRNA wobble base modification	BIOLOGICAL_PROCESS	1	1	0	15	199	11992
	GO:0002098	tRNA wobble uridine modification	BIOLOGICAL_PROCESS	1	1	0	13	199	11994
	GO:0014070	response to organic cyclic compound	BIOLOGICAL_PROCESS	1	1	0	1	199	12006
	GO:0006452	translational frameshifting	BIOLOGICAL_PROCESS	1	1	0	2	199	12005
	GO:0006457	protein folding	BIOLOGICAL_PROCESS	1	0.628147	0	61	199	11946
	GO:0006458	'de novo' protein folding	BIOLOGICAL_PROCESS	1	1	0	4	199	12003
	GO:0051015	actin filament binding	MOLECULAR_FUNCTION	1	1	0	7	199	12000
	GO:0051016	barbed-end actin filament capping	BIOLOGICAL_PROCESS	1	1	0	3	199	12004
	GO:0006448	regulation of translational elongation	BIOLOGICAL_PROCESS	1	1	0	8	199	11999
	GO:0097255	R2TP complex	CELLULAR_COMPONENT	1	1	0	2	199	12005
	GO:0051014	actin filament severing	BIOLOGICAL_PROCESS	1	1	0	2	199	12005
	GO:0006449	regulation of translational termination	BIOLOGICAL_PROCESS	1	1	0	1	199	12006
	GO:0051012	microtubule sliding	BIOLOGICAL_PROCESS	1	1	0	1	199	12006
	GO:0098588	bounding membrane of organelle	CELLULAR_COMPONENT	1	1	2	127	197	11880
	GO:0051010	microtubule plus-end binding	MOLECULAR_FUNCTION	1	1	0	2	199	12005
	GO:0019751	polyol metabolic process	BIOLOGICAL_PROCESS	1	0.231387	1	15	198	11992
	GO:0019752	carboxylic acid metabolic process	BIOLOGICAL_PROCESS	1	0.144101	10	372	189	11635
	GO:0019755	one-carbon compound transport	BIOLOGICAL_PROCESS	1	1	0	2	199	12005
	GO:1901071	glucosamine-containing compound metabolic process	BIOLOGICAL_PROCESS	1	1	0	37	199	11970
	GO:0051017	actin filament bundle assembly	BIOLOGICAL_PROCESS	1	1	0	2	199	12005
	GO:0043408	regulation of MAPK cascade	BIOLOGICAL_PROCESS	1	1	0	2	199	12005
	GO:0043409	negative regulation of MAPK cascade	BIOLOGICAL_PROCESS	1	1	0	1	199	12006
	GO:0006420	arginyl-tRNA aminoacylation	BIOLOGICAL_PROCESS	1	1	0	2	199	12005
	GO:0006421	asparaginyl-tRNA aminoacylation	BIOLOGICAL_PROCESS	1	1	0	2	199	12005
	GO:0006424	glutamyl-tRNA aminoacylation	BIOLOGICAL_PROCESS	1	1	0	2	199	12005
	GO:0044732	mitotic spindle pole body	CELLULAR_COMPONENT	1	1	0	1	199	12006
	GO:0006425	glutaminyl-tRNA aminoacylation	BIOLOGICAL_PROCESS	1	1	0	1	199	12006
	GO:0006422	aspartyl-tRNA aminoacylation	BIOLOGICAL_PROCESS	1	1	0	1	199	12006
	GO:0006423	cysteinyl-tRNA aminoacylation	BIOLOGICAL_PROCESS	1	1	0	1	199	12006
	GO:0006417	regulation of translation	BIOLOGICAL_PROCESS	1	1	0	35	199	11972
	GO:0006418	tRNA aminoacylation for protein translation	BIOLOGICAL_PROCESS	1	1	0	30	199	11977
	GO:0006415	translational termination	BIOLOGICAL_PROCESS	1	1	0	6	199	12001
	GO:0098552	side of membrane	CELLULAR_COMPONENT	1	1	0	6	199	12001
	GO:0051020	GTPase binding	MOLECULAR_FUNCTION	1	1	0	15	199	11992
	GO:0006419	alanyl-tRNA aminoacylation	BIOLOGICAL_PROCESS	1	1	0	2	199	12005
	GO:0018410	C-terminal protein amino acid modification	BIOLOGICAL_PROCESS	1	0.292119	1	20	198	11987
	GO:0051028	mRNA transport	BIOLOGICAL_PROCESS	1	1	0	26	199	11981
	GO:0051029	rRNA transport	BIOLOGICAL_PROCESS	1	1	0	1	199	12006
	GO:0015369	calcium:proton antiporter activity	MOLECULAR_FUNCTION	1	1	0	5	199	12002
	GO:0019725	cellular homeostasis	BIOLOGICAL_PROCESS	1	0.523387	1	44	198	11963
	GO:0043419	urea catabolic process	BIOLOGICAL_PROCESS	1	1	0	1	199	12006
	GO:0015386	potassium:proton antiporter activity	MOLECULAR_FUNCTION	1	1	0	1	199	12006
	GO:0015385	sodium:proton antiporter activity	MOLECULAR_FUNCTION	1	1	0	4	199	12003
	GO:0006431	methionyl-tRNA aminoacylation	BIOLOGICAL_PROCESS	1	1	0	1	199	12006
	GO:0006432	phenylalanyl-tRNA aminoacylation	BIOLOGICAL_PROCESS	1	1	0	2	199	12005
	GO:0043410	positive regulation of MAPK cascade	BIOLOGICAL_PROCESS	1	1	0	1	199	12006
	GO:0006430	lysyl-tRNA aminoacylation	BIOLOGICAL_PROCESS	1	1	0	1	199	12006
	GO:0043413	macromolecule glycosylation	BIOLOGICAL_PROCESS	1	0.499206	1	41	198	11966
	GO:0006435	threonyl-tRNA aminoacylation	BIOLOGICAL_PROCESS	1	1	0	1	199	12006
	GO:0005102	signaling receptor binding	MOLECULAR_FUNCTION	1	1	0	5	199	12002
	GO:0044743	protein transmembrane import into intracellular organelle	BIOLOGICAL_PROCESS	1	1	0	13	199	11994
	GO:0006436	tryptophanyl-tRNA aminoacylation	BIOLOGICAL_PROCESS	1	1	0	2	199	12005
	GO:0006433	prolyl-tRNA aminoacylation	BIOLOGICAL_PROCESS	1	1	0	1	199	12006
	GO:0043414	macromolecule methylation	BIOLOGICAL_PROCESS	1	1	1	83	198	11924
	GO:0006434	seryl-tRNA aminoacylation	BIOLOGICAL_PROCESS	1	1	0	2	199	12005
	GO:0097240	chromosome attachment to the nuclear envelope	BIOLOGICAL_PROCESS	1	1	0	1	199	12006
	GO:0051037	regulation of transcription involved in meiotic cell cycle	BIOLOGICAL_PROCESS	1	1	0	1	199	12006
	GO:0006428	isoleucyl-tRNA aminoacylation	BIOLOGICAL_PROCESS	1	1	0	3	199	12004
	GO:0051038	negative regulation of transcription involved in meiotic cell cycle	BIOLOGICAL_PROCESS	1	1	0	1	199	12006
	GO:0006429	leucyl-tRNA aminoacylation	BIOLOGICAL_PROCESS	1	1	0	1	199	12006
	GO:0098562	cytoplasmic side of membrane	CELLULAR_COMPONENT	1	1	0	6	199	12001
	GO:0006426	glycyl-tRNA aminoacylation	BIOLOGICAL_PROCESS	1	1	0	1	199	12006
	GO:0051031	tRNA transport	BIOLOGICAL_PROCESS	1	1	0	1	199	12006
	GO:0097237	cellular response to toxic substance	BIOLOGICAL_PROCESS	1	1	0	42	199	11965
	GO:0042979	ornithine decarboxylase regulator activity	MOLECULAR_FUNCTION	1	1	0	1	199	12006
	GO:0006482	protein demethylation	BIOLOGICAL_PROCESS	1	1	0	10	199	11997
	GO:0006480	N-terminal protein amino acid methylation	BIOLOGICAL_PROCESS	1	1	0	1	199	12006
	GO:0006481	C-terminal protein methylation	BIOLOGICAL_PROCESS	1	0.292119	1	20	198	11987
	GO:0006486	protein glycosylation	BIOLOGICAL_PROCESS	1	0.499206	1	41	198	11966
	GO:1902358	sulfate transmembrane transport	BIOLOGICAL_PROCESS	1	1	0	3	199	12004
	GO:0006487	protein N-linked glycosylation	BIOLOGICAL_PROCESS	1	1	0	15	199	11992
	GO:0006488	dolichol-linked oligosaccharide biosynthetic process	BIOLOGICAL_PROCESS	1	1	0	7	199	12000
	GO:0048285	organelle fission	BIOLOGICAL_PROCESS	1	1	0	37	199	11970
	GO:0032768	regulation of monooxygenase activity	BIOLOGICAL_PROCESS	1	1	0	1	199	12006
	GO:0048284	organelle fusion	BIOLOGICAL_PROCESS	1	1	0	7	199	12000
	GO:0048288	nuclear membrane fusion involved in karyogamy	BIOLOGICAL_PROCESS	1	1	0	1	199	12006
	GO:0098534	centriole assembly	BIOLOGICAL_PROCESS	1	1	0	1	199	12006
	GO:0017148	negative regulation of translation	BIOLOGICAL_PROCESS	1	1	0	15	199	11992
	GO:0048280	vesicle fusion with Golgi apparatus	BIOLOGICAL_PROCESS	1	1	0	1	199	12006
	GO:0006490	oligosaccharide-lipid intermediate biosynthetic process	BIOLOGICAL_PROCESS	1	1	0	8	199	11999
	GO:0006493	protein O-linked glycosylation	BIOLOGICAL_PROCESS	1	1	0	3	199	12004
	GO:0038066	p38MAPK cascade	BIOLOGICAL_PROCESS	1	1	0	1	199	12006
	GO:0006491	N-glycan processing	BIOLOGICAL_PROCESS	1	1	0	1	199	12006
	GO:0006497	protein lipidation	BIOLOGICAL_PROCESS	1	1	0	28	199	11979
	GO:0006498	N-terminal protein lipidation	BIOLOGICAL_PROCESS	1	1	0	1	199	12006
	GO:0006499	N-terminal protein myristoylation	BIOLOGICAL_PROCESS	1	1	0	1	199	12006
	GO:0031428	box C/D RNP complex	CELLULAR_COMPONENT	1	1	0	2	199	12005
	GO:0010508	positive regulation of autophagy	BIOLOGICAL_PROCESS	1	1	0	5	199	12002
	GO:0031429	box H/ACA snoRNP complex	CELLULAR_COMPONENT	1	1	0	1	199	12006
	GO:0070193	synaptonemal complex organization	BIOLOGICAL_PROCESS	1	1	0	3	199	12004
	GO:0070197	meiotic attachment of telomere to nuclear envelope	BIOLOGICAL_PROCESS	1	1	0	1	199	12006
	GO:0010506	regulation of autophagy	BIOLOGICAL_PROCESS	1	1	0	5	199	12002
	GO:0031420	alkali metal ion binding	MOLECULAR_FUNCTION	1	1	0	1	199	12006
	GO:0017136	NAD-dependent histone deacetylase activity	MOLECULAR_FUNCTION	1	1	0	1	199	12006
	GO:0017119	Golgi transport complex	CELLULAR_COMPONENT	1	1	0	7	199	12000
	GO:0006465	signal peptide processing	BIOLOGICAL_PROCESS	1	1	0	8	199	11999
	GO:1990071	TRAPPII protein complex	CELLULAR_COMPONENT	1	1	0	2	199	12005
	GO:1990074	polyuridylation-dependent mRNA catabolic process	BIOLOGICAL_PROCESS	1	1	0	1	199	12006
	GO:0042995	cell projection	CELLULAR_COMPONENT	1	1	0	5	199	12002
	GO:0031417	NatC complex	CELLULAR_COMPONENT	1	1	0	2	199	12005
	GO:0031418	L-ascorbic acid binding	MOLECULAR_FUNCTION	1	1	0	4	199	12003
	GO:0031415	NatA complex	CELLULAR_COMPONENT	1	1	0	2	199	12005
	GO:0019781	NEDD8 activating enzyme activity	MOLECULAR_FUNCTION	1	1	0	2	199	12005
	GO:0017121	plasma membrane phospholipid scrambling	BIOLOGICAL_PROCESS	1	1	0	1	199	12006
	GO:0019783	ubiquitin-like protein peptidase activity	MOLECULAR_FUNCTION	1	1	0	26	199	11981
	GO:0031410	cytoplasmic vesicle	CELLULAR_COMPONENT	1	0.629937	0	67	199	11940
	GO:0018455	alcohol dehydrogenase [NAD(P)+] activity	MOLECULAR_FUNCTION	1	1	0	1	199	12006
	GO:0017124	SH3 domain binding	MOLECULAR_FUNCTION	1	1	0	1	199	12006
	GO:0019787	ubiquitin-like protein transferase activity	MOLECULAR_FUNCTION	1	1	0	40	199	11967
	GO:0031414	N-terminal protein acetyltransferase complex	CELLULAR_COMPONENT	1	1	0	4	199	12003
	GO:0019789	SUMO transferase activity	MOLECULAR_FUNCTION	1	1	0	4	199	12003
	GO:0017128	phospholipid scramblase activity	MOLECULAR_FUNCTION	1	1	0	1	199	12006
	GO:0017108	5'-flap endonuclease activity	MOLECULAR_FUNCTION	1	1	0	4	199	12003
	GO:0006470	protein dephosphorylation	BIOLOGICAL_PROCESS	1	1	0	30	199	11977
	GO:0006475	internal protein amino acid acetylation	BIOLOGICAL_PROCESS	1	1	0	14	199	11993
	GO:0006476	protein deacetylation	BIOLOGICAL_PROCESS	1	1	0	7	199	12000
	GO:0006473	protein acetylation	BIOLOGICAL_PROCESS	1	1	0	18	199	11989
	GO:0006474	N-terminal protein amino acid acetylation	BIOLOGICAL_PROCESS	1	1	0	4	199	12003
	GO:0006479	protein methylation	BIOLOGICAL_PROCESS	1	0.595904	1	54	198	11953
	GO:0031406	carboxylic acid binding	MOLECULAR_FUNCTION	1	1	0	10	199	11997
	GO:0019773	proteasome core complex, alpha-subunit complex	CELLULAR_COMPONENT	1	1	0	7	199	12000
	GO:0017110	nucleoside diphosphate phosphatase activity	MOLECULAR_FUNCTION	1	1	0	2	199	12005
	GO:0019774	proteasome core complex, beta-subunit complex	CELLULAR_COMPONENT	1	1	0	3	199	12004
	GO:0017116	single-stranded DNA helicase activity	MOLECULAR_FUNCTION	1	1	0	1	199	12006
	GO:0031401	positive regulation of protein modification process	BIOLOGICAL_PROCESS	1	1	0	9	199	11998
	GO:0090575	RNA polymerase II transcription regulator complex	CELLULAR_COMPONENT	1	1	0	23	199	11984
	GO:0022406	membrane docking	BIOLOGICAL_PROCESS	1	1	0	12	199	11995
	GO:0090576	RNA polymerase III transcription regulator complex	CELLULAR_COMPONENT	1	1	0	4	199	12003
	GO:0030031	cell projection assembly	BIOLOGICAL_PROCESS	1	1	0	1	199	12006
	GO:0030030	cell projection organization	BIOLOGICAL_PROCESS	1	1	0	1	199	12006
	GO:0022402	cell cycle process	BIOLOGICAL_PROCESS	1	0.40829	0	91	199	11916
	GO:0009435	NAD biosynthetic process	BIOLOGICAL_PROCESS	1	1	0	17	199	11990
	GO:0090571	RNA polymerase II transcription repressor complex	CELLULAR_COMPONENT	1	1	0	1	199	12006
	GO:0022403	cell cycle phase	BIOLOGICAL_PROCESS	1	1	0	1	199	12006
	GO:0009439	cyanate metabolic process	BIOLOGICAL_PROCESS	1	1	0	1	199	12006
	GO:0008108	UDP-glucose:hexose-1-phosphate uridylyltransferase activity	MOLECULAR_FUNCTION	1	1	0	1	199	12006
	GO:0009438	methylglyoxal metabolic process	BIOLOGICAL_PROCESS	1	1	0	1	199	12006
	GO:0009437	carnitine metabolic process	BIOLOGICAL_PROCESS	1	1	0	1	199	12006
	GO:0030029	actin filament-based process	BIOLOGICAL_PROCESS	1	1	0	29	199	11978
	GO:0017061	S-methyl-5-thioadenosine phosphorylase activity	MOLECULAR_FUNCTION	1	1	0	1	199	12006
	GO:1990884	RNA acetylation	BIOLOGICAL_PROCESS	1	1	0	1	199	12006
	GO:0017062	respiratory chain complex III assembly	BIOLOGICAL_PROCESS	1	1	0	10	199	11997
	GO:0018394	peptidyl-lysine acetylation	BIOLOGICAL_PROCESS	1	1	0	14	199	11993
	GO:0018393	internal peptidyl-lysine acetylation	BIOLOGICAL_PROCESS	1	1	0	14	199	11993
	GO:0010412	mannan metabolic process	BIOLOGICAL_PROCESS	1	0.0636439	1	3	198	12004
	GO:0017069	snRNA binding	MOLECULAR_FUNCTION	1	1	0	5	199	12002
	GO:0070966	nuclear-transcribed mRNA catabolic process, no-go decay	BIOLOGICAL_PROCESS	1	1	0	1	199	12006
	GO:0030026	intracellular manganese ion homeostasis	BIOLOGICAL_PROCESS	1	1	0	2	199	12005
	GO:0009441	glycolate metabolic process	BIOLOGICAL_PROCESS	1	1	0	1	199	12006
	GO:0005085	guanyl-nucleotide exchange factor activity	MOLECULAR_FUNCTION	1	1	0	46	199	11961
	GO:0047710	bis(5'-adenosyl)-triphosphatase activity	MOLECULAR_FUNCTION	1	1	0	1	199	12006
	GO:0008113	peptide-methionine (S)-S-oxide reductase activity	MOLECULAR_FUNCTION	1	1	0	1	199	12006
	GO:0009443	pyridoxal 5'-phosphate salvage	BIOLOGICAL_PROCESS	1	1	0	1	199	12006
	GO:0042026	protein refolding	BIOLOGICAL_PROCESS	1	1	0	1	199	12006
	GO:0009448	gamma-aminobutyric acid metabolic process	BIOLOGICAL_PROCESS	1	1	0	1	199	12006
	GO:0042030	ATPase inhibitor activity	MOLECULAR_FUNCTION	1	1	0	1	199	12006
	GO:0017053	transcription repressor complex	CELLULAR_COMPONENT	1	1	0	1	199	12006
	GO:0017054	negative cofactor 2 complex	CELLULAR_COMPONENT	1	1	0	1	199	12006
	GO:0017056	structural constituent of nuclear pore	MOLECULAR_FUNCTION	1	1	0	13	199	11994
	GO:0030010	establishment of cell polarity	BIOLOGICAL_PROCESS	1	1	0	1	199	12006
	GO:0031344	regulation of cell projection organization	BIOLOGICAL_PROCESS	1	1	0	1	199	12006
	GO:0017057	6-phosphogluconolactonase activity	MOLECULAR_FUNCTION	1	1	0	1	199	12006
	GO:0030015	CCR4-NOT core complex	CELLULAR_COMPONENT	1	1	0	4	199	12003
	GO:0010420	3,4-dihydroxy-5-polyprenylbenzoic acid O-methyltransferase activity	MOLECULAR_FUNCTION	1	1	0	1	199	12006
	GO:1904063	negative regulation of cation transmembrane transport	BIOLOGICAL_PROCESS	1	1	0	1	199	12006
	GO:0030014	CCR4-NOT complex	CELLULAR_COMPONENT	1	1	0	7	199	12000
	GO:1904062	regulation of monoatomic cation transmembrane transport	BIOLOGICAL_PROCESS	1	1	0	1	199	12006
	GO:0031346	positive regulation of cell projection organization	BIOLOGICAL_PROCESS	1	1	0	1	199	12006
	GO:0006383	transcription by RNA polymerase III	BIOLOGICAL_PROCESS	1	1	0	16	199	11991
	GO:0006384	transcription initiation at RNA polymerase III promoter	BIOLOGICAL_PROCESS	1	1	0	7	199	12000
	GO:0005053	peroxisome matrix targeting signal-2 binding	MOLECULAR_FUNCTION	1	1	0	1	199	12006
	GO:0006382	adenosine to inosine editing	BIOLOGICAL_PROCESS	1	1	0	2	199	12005
	GO:0044695	Dsc E3 ubiquitin ligase complex	CELLULAR_COMPONENT	1	1	0	2	199	12005
	GO:0006388	tRNA splicing, via endonucleolytic cleavage and ligation	BIOLOGICAL_PROCESS	1	1	0	9	199	11998
	GO:0009411	response to UV	BIOLOGICAL_PROCESS	1	1	0	3	199	12004
	GO:0006386	termination of RNA polymerase III transcription	BIOLOGICAL_PROCESS	1	1	0	4	199	12003
	GO:0009410	response to xenobiotic stimulus	BIOLOGICAL_PROCESS	1	1	0	2	199	12005
	GO:1901800	positive regulation of proteasomal protein catabolic process	BIOLOGICAL_PROCESS	1	1	0	6	199	12001
	GO:0009416	response to light stimulus	BIOLOGICAL_PROCESS	1	1	0	4	199	12003
	GO:0030008	TRAPP complex	CELLULAR_COMPONENT	1	1	0	5	199	12002
	GO:0030007	intracellular potassium ion homeostasis	BIOLOGICAL_PROCESS	1	1	0	2	199	12005
	GO:0009408	response to heat	BIOLOGICAL_PROCESS	1	1	0	3	199	12004
	GO:0031332	RNAi effector complex	CELLULAR_COMPONENT	1	1	0	1	199	12006
	GO:0031333	negative regulation of protein-containing complex assembly	BIOLOGICAL_PROCESS	1	1	0	5	199	12002
	GO:0070985	transcription factor TFIIK complex	CELLULAR_COMPONENT	1	1	0	1	199	12006
	GO:0030001	metal ion transport	BIOLOGICAL_PROCESS	1	1	1	70	198	11937
	GO:0031331	positive regulation of cellular catabolic process	BIOLOGICAL_PROCESS	1	1	0	18	199	11989
	GO:0018377	protein myristoylation	BIOLOGICAL_PROCESS	1	1	0	1	199	12006
	GO:0070988	demethylation	BIOLOGICAL_PROCESS	1	1	0	13	199	11994
	GO:0030003	intracellular monoatomic cation homeostasis	BIOLOGICAL_PROCESS	1	0.218633	1	14	198	11993
	GO:0031334	positive regulation of protein-containing complex assembly	BIOLOGICAL_PROCESS	1	1	0	1	199	12006
	GO:0070987	error-free translesion synthesis	BIOLOGICAL_PROCESS	1	1	0	3	199	12004
	GO:0090560	2-(3-amino-3-carboxypropyl)histidine synthase activity	MOLECULAR_FUNCTION	1	1	0	2	199	12005
	GO:0006399	tRNA metabolic process	BIOLOGICAL_PROCESS	1	0.426162	0	108	199	11899
	GO:0009423	chorismate biosynthetic process	BIOLOGICAL_PROCESS	1	1	0	8	199	11999
	GO:0006396	RNA processing	BIOLOGICAL_PROCESS	1	0.0967055	1	293	198	11714
	GO:0006397	mRNA processing	BIOLOGICAL_PROCESS	1	1	1	119	198	11888
	GO:0031329	regulation of cellular catabolic process	BIOLOGICAL_PROCESS	1	1	0	20	199	11987
	GO:0031327	negative regulation of cellular biosynthetic process	BIOLOGICAL_PROCESS	1	1	0	33	199	11974
	GO:0031328	positive regulation of cellular biosynthetic process	BIOLOGICAL_PROCESS	1	1	0	27	199	11980
	GO:0043385	mycotoxin metabolic process	BIOLOGICAL_PROCESS	1	0.218633	1	14	198	11993
	GO:0019693	ribose phosphate metabolic process	BIOLOGICAL_PROCESS	1	0.681321	2	99	197	11908
	GO:0042054	histone methyltransferase activity	MOLECULAR_FUNCTION	1	1	0	3	199	12004
	GO:0070973	protein localization to endoplasmic reticulum exit site	BIOLOGICAL_PROCESS	1	1	0	1	199	12006
	GO:0019695	choline metabolic process	BIOLOGICAL_PROCESS	1	1	0	1	199	12006
	GO:0070972	protein localization to endoplasmic reticulum	BIOLOGICAL_PROCESS	1	1	0	15	199	11992
	GO:0031325	positive regulation of cellular metabolic process	BIOLOGICAL_PROCESS	1	1	0	51	199	11956
	GO:0031324	negative regulation of cellular metabolic process	BIOLOGICAL_PROCESS	1	1	0	36	199	11971
	GO:0030071	regulation of mitotic metaphase/anaphase transition	BIOLOGICAL_PROCESS	1	1	0	7	199	12000
	GO:0070925	organelle assembly	BIOLOGICAL_PROCESS	1	1	0	19	199	11988
	GO:0008143	poly(A) binding	MOLECULAR_FUNCTION	1	1	0	1	199	12006
	GO:0097171	ADP-L-glycero-beta-D-manno-heptose biosynthetic process	BIOLOGICAL_PROCESS	1	1	0	1	199	12006
	GO:1905348	endonuclease complex	CELLULAR_COMPONENT	1	1	0	9	199	11998
	GO:0097170	ADP-L-glycero-beta-D-manno-heptose metabolic process	BIOLOGICAL_PROCESS	1	1	0	1	199	12006
	GO:0097173	N-acetylmuramic acid catabolic process	BIOLOGICAL_PROCESS	1	1	0	1	199	12006
	GO:0097172	N-acetylmuramic acid metabolic process	BIOLOGICAL_PROCESS	1	1	0	1	199	12006
	GO:0031398	positive regulation of protein ubiquitination	BIOLOGICAL_PROCESS	1	1	0	4	199	12003
	GO:0034424	Vps55/Vps68 complex	CELLULAR_COMPONENT	1	1	0	1	199	12006
	GO:0031399	regulation of protein modification process	BIOLOGICAL_PROCESS	1	1	0	24	199	11983
	GO:0031396	regulation of protein ubiquitination	BIOLOGICAL_PROCESS	1	1	0	4	199	12003
	GO:0010458	exit from mitosis	BIOLOGICAL_PROCESS	1	1	0	2	199	12005
	GO:0010452	histone H3-K36 methylation	BIOLOGICAL_PROCESS	1	1	0	1	199	12006
	GO:0034427	nuclear-transcribed mRNA catabolic process, exonucleolytic, 3'-5'	BIOLOGICAL_PROCESS	1	1	0	1	199	12006
	GO:0035753	maintenance of DNA trinucleotide repeats	BIOLOGICAL_PROCESS	1	1	0	1	199	12006
	GO:1905354	exoribonuclease complex	CELLULAR_COMPONENT	1	1	0	13	199	11994
	GO:0031390	Ctf18 RFC-like complex	CELLULAR_COMPONENT	1	1	0	2	199	12005
	GO:0031391	Elg1 RFC-like complex	CELLULAR_COMPONENT	1	1	0	3	199	12004
	GO:0102339	3-oxo-arachidoyl-CoA reductase activity	MOLECULAR_FUNCTION	1	1	0	1	199	12006
	GO:0030060	L-malate dehydrogenase activity	MOLECULAR_FUNCTION	1	1	0	2	199	12005
	GO:0070914	UV-damage excision repair	BIOLOGICAL_PROCESS	1	1	0	2	199	12005
	GO:0090545	CHD-type complex	CELLULAR_COMPONENT	1	1	0	2	199	12005
	GO:0030062	mitochondrial tricarboxylic acid cycle enzyme complex	CELLULAR_COMPONENT	1	1	0	1	199	12006
	GO:0101005	deubiquitinase activity	MOLECULAR_FUNCTION	1	1	0	26	199	11981
	GO:0008154	actin polymerization or depolymerization	BIOLOGICAL_PROCESS	1	1	0	12	199	11995
	GO:0030061	mitochondrial crista	CELLULAR_COMPONENT	1	1	0	1	199	12006
	GO:0070917	inositol phosphoceramide synthase regulator activity	MOLECULAR_FUNCTION	1	1	0	1	199	12006
	GO:1904029	regulation of cyclin-dependent protein kinase activity	BIOLOGICAL_PROCESS	1	1	0	10	199	11997
	GO:0008156	negative regulation of DNA replication	BIOLOGICAL_PROCESS	1	1	0	2	199	12005
	GO:0097177	mitochondrial ribosome binding	MOLECULAR_FUNCTION	1	1	0	1	199	12006
	GO:0001510	RNA methylation	BIOLOGICAL_PROCESS	1	1	0	25	199	11982
	GO:0102342	3-oxo-cerotoyl-CoA reductase activity	MOLECULAR_FUNCTION	1	1	0	1	199	12006
	GO:0031386	protein tag	MOLECULAR_FUNCTION	1	1	0	3	199	12004
	GO:0010466	negative regulation of peptidase activity	BIOLOGICAL_PROCESS	1	1	0	3	199	12004
	GO:0102341	3-oxo-lignoceroyl-CoA reductase activity	MOLECULAR_FUNCTION	1	1	0	1	199	12006
	GO:0034414	tRNA 3'-trailer cleavage, endonucleolytic	BIOLOGICAL_PROCESS	1	1	0	2	199	12005
	GO:0102340	3-oxo-behenoyl-CoA reductase activity	MOLECULAR_FUNCTION	1	1	0	1	199	12006
	GO:0043328	protein transport to vacuole involved in ubiquitin-dependent protein catabolic process via the multivesicular body sorting pathway	BIOLOGICAL_PROCESS	1	1	0	4	199	12003
	GO:0005093	Rab GDP-dissociation inhibitor activity	MOLECULAR_FUNCTION	1	1	0	1	199	12006
	GO:1904031	positive regulation of cyclin-dependent protein kinase activity	BIOLOGICAL_PROCESS	1	1	0	1	199	12006
	GO:0005092	GDP-dissociation inhibitor activity	MOLECULAR_FUNCTION	1	1	0	3	199	12004
	GO:1905369	endopeptidase complex	CELLULAR_COMPONENT	1	1	0	47	199	11960
	GO:0031383	regulation of mating projection assembly	BIOLOGICAL_PROCESS	1	1	0	1	199	12006
	GO:1905368	peptidase complex	CELLULAR_COMPONENT	1	1	0	58	199	11949
	GO:0009452	7-methylguanosine RNA capping	BIOLOGICAL_PROCESS	1	1	0	5	199	12002
	GO:0008121	ubiquinol-cytochrome-c reductase activity	MOLECULAR_FUNCTION	1	1	0	3	199	12004
	GO:0005094	Rho GDP-dissociation inhibitor activity	MOLECULAR_FUNCTION	1	1	0	1	199	12006
	GO:0009451	RNA modification	BIOLOGICAL_PROCESS	1	0.629417	0	66	199	11941
	GO:0008120	ceramide glucosyltransferase activity	MOLECULAR_FUNCTION	1	1	0	1	199	12006
	GO:0005096	GTPase activator activity	MOLECULAR_FUNCTION	1	1	0	23	199	11984
	GO:0009450	gamma-aminobutyric acid catabolic process	BIOLOGICAL_PROCESS	1	1	0	1	199	12006
	GO:0031382	mating projection formation	BIOLOGICAL_PROCESS	1	1	0	1	199	12006
	GO:0008124	4-alpha-hydroxytetrahydrobiopterin dehydratase activity	MOLECULAR_FUNCTION	1	1	0	1	199	12006
	GO:0140612	DNA damage sensor activity	MOLECULAR_FUNCTION	1	1	0	13	199	11994
	GO:0017089	glycolipid transfer activity	MOLECULAR_FUNCTION	1	1	0	2	199	12005
	GO:1905360	GTPase complex	CELLULAR_COMPONENT	1	1	0	8	199	11999
	GO:0034404	nucleobase-containing small molecule biosynthetic process	BIOLOGICAL_PROCESS	1	1	0	3	199	12004
	GO:0070938	contractile ring	CELLULAR_COMPONENT	1	1	0	2	199	12005
	GO:0090522	vesicle tethering involved in exocytosis	BIOLOGICAL_PROCESS	1	1	0	2	199	12005
	GO:0008131	primary amine oxidase activity	MOLECULAR_FUNCTION	1	1	0	9	199	11998
	GO:1904047	S-adenosyl-L-methionine binding	MOLECULAR_FUNCTION	1	1	0	1	199	12006
	GO:0030042	actin filament depolymerization	BIOLOGICAL_PROCESS	1	1	0	4	199	12003
	GO:0070939	Dsl1/NZR complex	CELLULAR_COMPONENT	1	1	0	1	199	12006
	GO:0030041	actin filament polymerization	BIOLOGICAL_PROCESS	1	1	0	11	199	11996
	GO:0008137	NADH dehydrogenase (ubiquinone) activity	MOLECULAR_FUNCTION	1	1	0	8	199	11999
	GO:0022413	reproductive process in single-celled organism	BIOLOGICAL_PROCESS	1	1	0	1	199	12006
	GO:0043332	mating projection tip	CELLULAR_COMPONENT	1	1	0	2	199	12005
	GO:0022414	reproductive process	BIOLOGICAL_PROCESS	1	1	0	24	199	11983
	GO:0008135	translation factor activity, RNA binding	MOLECULAR_FUNCTION	1	0.643224	0	80	199	11927
	GO:0043333	2-octaprenyl-6-methoxy-1,4-benzoquinone methylase activity	MOLECULAR_FUNCTION	1	1	0	1	199	12006
	GO:0008134	transcription factor binding	MOLECULAR_FUNCTION	1	1	0	6	199	12001
	GO:0022411	cellular component disassembly	BIOLOGICAL_PROCESS	1	1	0	18	199	11989
	GO:0008139	nuclear localization sequence binding	MOLECULAR_FUNCTION	1	1	0	1	199	12006
	GO:0097164	ammonium ion metabolic process	BIOLOGICAL_PROCESS	1	1	0	1	199	12006
	GO:0008138	protein tyrosine/serine/threonine phosphatase activity	MOLECULAR_FUNCTION	1	1	0	13	199	11994
	GO:0017070	U6 snRNA binding	MOLECULAR_FUNCTION	1	1	0	2	199	12005
	GO:0031365	N-terminal protein amino acid modification	BIOLOGICAL_PROCESS	1	1	0	6	199	12001
	GO:0035725	sodium ion transmembrane transport	BIOLOGICAL_PROCESS	1	1	0	4	199	12003
	GO:0031369	translation initiation factor binding	MOLECULAR_FUNCTION	1	1	0	6	199	12001
	GO:0030036	actin cytoskeleton organization	BIOLOGICAL_PROCESS	1	1	0	29	199	11978
	GO:0101030	tRNA-guanine transglycosylation	BIOLOGICAL_PROCESS	1	1	0	2	199	12005
	GO:0090529	cell septum assembly	BIOLOGICAL_PROCESS	1	1	0	2	199	12005
	GO:0101031	protein folding chaperone complex	CELLULAR_COMPONENT	1	1	0	9	199	11998
	GO:0008184	glycogen phosphorylase activity	MOLECULAR_FUNCTION	1	1	0	1	199	12006
	GO:0034470	ncRNA processing	BIOLOGICAL_PROCESS	1	0.118056	0	163	199	11844
	GO:0008187	poly-pyrimidine tract binding	MOLECULAR_FUNCTION	1	1	0	1	199	12006
	GO:0008186	ATP-dependent activity, acting on RNA	MOLECULAR_FUNCTION	1	1	0	29	199	11978
	GO:0034472	snRNA 3'-end processing	BIOLOGICAL_PROCESS	1	1	0	1	199	12006
	GO:0045127	N-acetylglucosamine kinase activity	MOLECULAR_FUNCTION	1	1	0	1	199	12006
	GO:0000215	tRNA 2'-phosphotransferase activity	MOLECULAR_FUNCTION	1	1	0	2	199	12005
	GO:0000214	tRNA-intron endonuclease complex	CELLULAR_COMPONENT	1	1	0	2	199	12005
	GO:0000213	tRNA-intron endonuclease activity	MOLECULAR_FUNCTION	1	1	0	5	199	12002
	GO:0045128	negative regulation of reciprocal meiotic recombination	BIOLOGICAL_PROCESS	1	1	0	1	199	12006
	GO:0046459	short-chain fatty acid metabolic process	BIOLOGICAL_PROCESS	1	1	0	3	199	12004
	GO:0045129	NAD-independent histone deacetylase activity	MOLECULAR_FUNCTION	1	1	0	1	199	12006
	GO:0000221	vacuolar proton-transporting V-type ATPase, V1 domain	CELLULAR_COMPONENT	1	1	0	1	199	12006
	GO:0046460	neutral lipid biosynthetic process	BIOLOGICAL_PROCESS	1	1	0	1	199	12006
	GO:0000220	vacuolar proton-transporting V-type ATPase, V0 domain	CELLULAR_COMPONENT	1	1	0	1	199	12006
	GO:0005905	clathrin-coated pit	CELLULAR_COMPONENT	1	1	0	5	199	12002
	GO:0045131	pre-mRNA branch point binding	MOLECULAR_FUNCTION	1	1	0	1	199	12006
	GO:0045132	meiotic chromosome segregation	BIOLOGICAL_PROCESS	1	1	0	6	199	12001
	GO:0046463	acylglycerol biosynthetic process	BIOLOGICAL_PROCESS	1	1	0	1	199	12006
	GO:0008180	COP9 signalosome	CELLULAR_COMPONENT	1	1	0	6	199	12001
	GO:0010498	proteasomal protein catabolic process	BIOLOGICAL_PROCESS	1	1	0	40	199	11967
	GO:0008195	phosphatidate phosphatase activity	MOLECULAR_FUNCTION	1	1	0	2	199	12005
	GO:0008194	UDP-glycosyltransferase activity	MOLECULAR_FUNCTION	1	1	0	27	199	11980
	GO:0008193	tRNA guanylyltransferase activity	MOLECULAR_FUNCTION	1	1	0	1	199	12006
	GO:0008192	RNA guanylyltransferase activity	MOLECULAR_FUNCTION	1	1	0	2	199	12005
	GO:0008199	ferric iron binding	MOLECULAR_FUNCTION	1	1	0	4	199	12003
	GO:0008198	ferrous iron binding	MOLECULAR_FUNCTION	1	1	0	3	199	12004
	GO:0000228	nuclear chromosome	CELLULAR_COMPONENT	1	1	0	35	199	11972
	GO:0046466	membrane lipid catabolic process	BIOLOGICAL_PROCESS	1	0.0636439	1	3	198	12004
	GO:0000226	microtubule cytoskeleton organization	BIOLOGICAL_PROCESS	1	1	0	15	199	11992
	GO:0046467	membrane lipid biosynthetic process	BIOLOGICAL_PROCESS	1	1	0	32	199	11975
	GO:0000225	N-acetylglucosaminylphosphatidylinositol deacetylase activity	MOLECULAR_FUNCTION	1	1	0	1	199	12006
	GO:1904902	ESCRT III complex assembly	BIOLOGICAL_PROCESS	1	1	0	1	199	12006
	GO:1901879	regulation of protein depolymerization	BIOLOGICAL_PROCESS	1	1	0	3	199	12004
	GO:0046471	phosphatidylglycerol metabolic process	BIOLOGICAL_PROCESS	1	1	0	2	199	12005
	GO:0045141	meiotic telomere clustering	BIOLOGICAL_PROCESS	1	1	0	1	199	12006
	GO:0046470	phosphatidylcholine metabolic process	BIOLOGICAL_PROCESS	1	1	0	5	199	12002
	GO:0046475	glycerophospholipid catabolic process	BIOLOGICAL_PROCESS	1	1	0	1	199	12006
	GO:0045145	single-stranded DNA 5'-3' DNA exonuclease activity	MOLECULAR_FUNCTION	1	1	0	1	199	12006
	GO:0046473	phosphatidic acid metabolic process	BIOLOGICAL_PROCESS	1	1	0	2	199	12005
	GO:0140625	opioid growth factor receptor activity	MOLECULAR_FUNCTION	1	1	0	1	199	12006
	GO:0046474	glycerophospholipid biosynthetic process	BIOLOGICAL_PROCESS	1	0.582337	1	52	198	11955
	GO:0045143	homologous chromosome segregation	BIOLOGICAL_PROCESS	1	1	0	4	199	12003
	GO:0034457	Mpp10 complex	CELLULAR_COMPONENT	1	1	0	2	199	12005
	GO:1990816	vacuole-mitochondrion membrane contact site	CELLULAR_COMPONENT	1	1	0	1	199	12006
	GO:0030091	protein repair	BIOLOGICAL_PROCESS	1	1	0	1	199	12006
	GO:0010484	histone H3 acetyltransferase activity	MOLECULAR_FUNCTION	1	1	0	1	199	12006
	GO:1901880	negative regulation of protein depolymerization	BIOLOGICAL_PROCESS	1	1	0	3	199	12004
	GO:0033120	positive regulation of RNA splicing	BIOLOGICAL_PROCESS	1	1	0	1	199	12006
	GO:0034450	ubiquitin-ubiquitin ligase activity	MOLECULAR_FUNCTION	1	1	0	2	199	12005
	GO:0008169	C-methyltransferase activity	MOLECULAR_FUNCTION	1	1	0	4	199	12003
	GO:0008168	methyltransferase activity	MOLECULAR_FUNCTION	1	0.726809	1	129	198	11878
	GO:0001522	pseudouridine synthesis	BIOLOGICAL_PROCESS	1	1	0	12	199	11995
	GO:0046486	glycerolipid metabolic process	BIOLOGICAL_PROCESS	1	1	1	64	198	11943
	GO:0046487	glyoxylate metabolic process	BIOLOGICAL_PROCESS	1	1	0	1	199	12006
	GO:0140658	ATP-dependent chromatin remodeler activity	MOLECULAR_FUNCTION	1	1	0	27	199	11980
	GO:0046484	oxazole or thiazole metabolic process	BIOLOGICAL_PROCESS	1	1	0	1	199	12006
	GO:0071439	clathrin complex	CELLULAR_COMPONENT	1	1	0	1	199	12006
	GO:0008173	RNA methyltransferase activity	MOLECULAR_FUNCTION	1	1	0	19	199	11988
	GO:0035770	ribonucleoprotein granule	CELLULAR_COMPONENT	1	1	0	5	199	12002
	GO:0008172	S-methyltransferase activity	MOLECULAR_FUNCTION	1	1	0	2	199	12005
	GO:0008171	O-methyltransferase activity	MOLECULAR_FUNCTION	1	0.538858	1	46	198	11961
	GO:0008170	N-methyltransferase activity	MOLECULAR_FUNCTION	1	1	0	17	199	11990
	GO:1901891	regulation of cell septum assembly	BIOLOGICAL_PROCESS	1	1	0	2	199	12005
	GO:0008176	tRNA (guanine-N7-)-methyltransferase activity	MOLECULAR_FUNCTION	1	1	0	1	199	12006
	GO:0000209	protein polyubiquitination	BIOLOGICAL_PROCESS	1	1	0	3	199	12004
	GO:0008175	tRNA methyltransferase activity	MOLECULAR_FUNCTION	1	1	0	8	199	11999
	GO:1901893	positive regulation of cell septum assembly	BIOLOGICAL_PROCESS	1	1	0	1	199	12006
	GO:0008174	mRNA methyltransferase activity	MOLECULAR_FUNCTION	1	1	0	1	199	12006
	GO:0046488	phosphatidylinositol metabolic process	BIOLOGICAL_PROCESS	1	1	0	41	199	11966
	GO:0046493	lipid A metabolic process	BIOLOGICAL_PROCESS	1	1	0	1	199	12006
	GO:0000210	NAD+ diphosphatase activity	MOLECULAR_FUNCTION	1	1	0	1	199	12006
	GO:0046497	nicotinate nucleotide metabolic process	BIOLOGICAL_PROCESS	1	1	0	1	199	12006
	GO:0071421	manganese ion transmembrane transport	BIOLOGICAL_PROCESS	1	1	0	1	199	12006
	GO:0046498	S-adenosylhomocysteine metabolic process	BIOLOGICAL_PROCESS	1	1	0	1	199	12006
	GO:0140647	P450-containing electron transport chain	BIOLOGICAL_PROCESS	1	1	0	2	199	12005
	GO:0046496	nicotinamide nucleotide metabolic process	BIOLOGICAL_PROCESS	1	1	0	31	199	11976
	GO:0071423	malate transmembrane transport	BIOLOGICAL_PROCESS	1	1	0	2	199	12005
	GO:1990837	sequence-specific double-stranded DNA binding	MOLECULAR_FUNCTION	1	1	0	10	199	11997
	GO:0033108	mitochondrial respiratory chain complex assembly	BIOLOGICAL_PROCESS	1	1	0	20	199	11987
	GO:0046490	isopentenyl diphosphate metabolic process	BIOLOGICAL_PROCESS	1	1	0	9	199	11998
	GO:0010485	histone H4 acetyltransferase activity	MOLECULAR_FUNCTION	1	1	0	1	199	12006
	GO:0016602	CCAAT-binding factor complex	CELLULAR_COMPONENT	1	1	0	1	199	12006
	GO:0016603	glutaminyl-peptide cyclotransferase activity	MOLECULAR_FUNCTION	1	1	0	1	199	12006
	GO:0036213	contractile ring contraction	BIOLOGICAL_PROCESS	1	1	0	1	199	12006
	GO:0140680	histone H3K36me/H3K36me2 demethylase activity	MOLECULAR_FUNCTION	1	1	0	1	199	12006
	GO:0030907	MBF transcription complex	CELLULAR_COMPONENT	1	1	0	1	199	12006
	GO:0043386	mycotoxin biosynthetic process	BIOLOGICAL_PROCESS	1	0.218633	1	14	198	11993
	GO:0030906	retromer, cargo-selective complex	CELLULAR_COMPONENT	1	1	0	1	199	12006
	GO:0046417	chorismate metabolic process	BIOLOGICAL_PROCESS	1	1	0	10	199	11997
	GO:0033180	proton-transporting V-type ATPase, V1 domain	CELLULAR_COMPONENT	1	1	0	5	199	12002
	GO:0005950	anthranilate synthase complex	CELLULAR_COMPONENT	1	1	0	1	199	12006
	GO:0150005	enzyme activator complex	CELLULAR_COMPONENT	1	1	0	2	199	12005
	GO:0000257	nitrilase activity	MOLECULAR_FUNCTION	1	1	0	3	199	12004
	GO:0000256	allantoin catabolic process	BIOLOGICAL_PROCESS	1	1	0	3	199	12004
	GO:0005952	cAMP-dependent protein kinase complex	CELLULAR_COMPONENT	1	1	0	1	199	12006
	GO:0046415	urate metabolic process	BIOLOGICAL_PROCESS	1	1	0	2	199	12005
	GO:0046416	D-amino acid metabolic process	BIOLOGICAL_PROCESS	1	1	0	6	199	12001
	GO:0004620	phospholipase activity	MOLECULAR_FUNCTION	1	1	0	11	199	11996
	GO:0000255	allantoin metabolic process	BIOLOGICAL_PROCESS	1	1	0	3	199	12004
	GO:0004612	phosphoenolpyruvate carboxykinase (ATP) activity	MOLECULAR_FUNCTION	1	1	0	1	199	12006
	GO:0004611	phosphoenolpyruvate carboxykinase activity	MOLECULAR_FUNCTION	1	1	0	1	199	12006
	GO:0005942	phosphatidylinositol 3-kinase complex	CELLULAR_COMPONENT	1	1	0	1	199	12006
	GO:0004614	phosphoglucomutase activity	MOLECULAR_FUNCTION	1	1	0	1	199	12006
	GO:0000262	mitochondrial chromosome	CELLULAR_COMPONENT	1	1	0	1	199	12006
	GO:0004616	phosphogluconate dehydrogenase (decarboxylating) activity	MOLECULAR_FUNCTION	1	1	0	5	199	12002
	GO:0005947	mitochondrial alpha-ketoglutarate dehydrogenase complex	CELLULAR_COMPONENT	1	1	0	1	199	12006
	GO:0046421	methylisocitrate lyase activity	MOLECULAR_FUNCTION	1	1	0	2	199	12005
	GO:0004615	phosphomannomutase activity	MOLECULAR_FUNCTION	1	1	0	1	199	12006
	GO:0004618	phosphoglycerate kinase activity	MOLECULAR_FUNCTION	1	1	0	1	199	12006
	GO:0047750	cholestenol delta-isomerase activity	MOLECULAR_FUNCTION	1	1	0	1	199	12006
	GO:0030904	retromer complex	CELLULAR_COMPONENT	1	1	0	2	199	12005
	GO:0004619	phosphoglycerate mutase activity	MOLECULAR_FUNCTION	1	1	0	1	199	12006
	GO:1904091	non-ribosomal peptide synthetase activity	MOLECULAR_FUNCTION	1	1	0	2	199	12005
	GO:0033179	proton-transporting V-type ATPase, V0 domain	CELLULAR_COMPONENT	1	1	0	6	199	12001
	GO:0033178	proton-transporting two-sector ATPase complex, catalytic domain	CELLULAR_COMPONENT	1	1	0	11	199	11996
	GO:0033177	proton-transporting two-sector ATPase complex, proton-transporting domain	CELLULAR_COMPONENT	1	1	0	14	199	11993
	GO:0033176	proton-transporting V-type ATPase complex	CELLULAR_COMPONENT	1	1	0	12	199	11995
	GO:0043399	tRNA A64-2'-O-ribosylphosphate transferase activity	MOLECULAR_FUNCTION	1	1	0	1	199	12006
	GO:0004630	phospholipase D activity	MOLECULAR_FUNCTION	1	1	0	2	199	12005
	GO:0000268	peroxisome targeting sequence binding	MOLECULAR_FUNCTION	1	1	0	1	199	12006
	GO:0005960	glycine cleavage complex	CELLULAR_COMPONENT	1	1	0	1	199	12006
	GO:0000266	mitochondrial fission	BIOLOGICAL_PROCESS	1	1	0	2	199	12005
	GO:0004631	phosphomevalonate kinase activity	MOLECULAR_FUNCTION	1	1	0	1	199	12006
	GO:0000276	mitochondrial proton-transporting ATP synthase complex, coupling factor F(o)	CELLULAR_COMPONENT	1	1	0	7	199	12000
	GO:0004622	lysophospholipase activity	MOLECULAR_FUNCTION	1	1	0	2	199	12005
	GO:0000275	mitochondrial proton-transporting ATP synthase complex, catalytic sector F(1)	CELLULAR_COMPONENT	1	1	0	1	199	12006
	GO:0005956	protein kinase CK2 complex	CELLULAR_COMPONENT	1	1	0	2	199	12005
	GO:0000271	polysaccharide biosynthetic process	BIOLOGICAL_PROCESS	1	1	0	11	199	11996
	GO:0004629	phospholipase C activity	MOLECULAR_FUNCTION	1	1	0	4	199	12003
	GO:0140663	ATP-dependent FeS chaperone activity	MOLECULAR_FUNCTION	1	1	0	3	199	12004
	GO:0033169	histone H3-K9 demethylation	BIOLOGICAL_PROCESS	1	1	0	9	199	11998
	GO:0140664	ATP-dependent DNA damage sensor activity	MOLECULAR_FUNCTION	1	1	0	13	199	11994
	GO:0070993	translation preinitiation complex	CELLULAR_COMPONENT	1	1	0	15	199	11992
	GO:0140666	annealing activity	MOLECULAR_FUNCTION	1	1	0	1	199	12006
	GO:0140662	ATP-dependent protein folding chaperone	MOLECULAR_FUNCTION	1	1	0	23	199	11984
	GO:0090599	alpha-glucosidase activity	MOLECULAR_FUNCTION	1	1	0	3	199	12004
	GO:0034497	protein localization to phagophore assembly site	BIOLOGICAL_PROCESS	1	1	0	1	199	12006
	GO:0046434	organophosphate catabolic process	BIOLOGICAL_PROCESS	1	1	0	16	199	11991
	GO:0000243	commitment complex	CELLULAR_COMPONENT	1	1	0	1	199	12006
	GO:1990862	nuclear membrane complex Bqt3-Bqt4	CELLULAR_COMPONENT	1	1	0	1	199	12006
	GO:0042083	5,10-methylenetetrahydrofolate-dependent methyltransferase activity	MOLECULAR_FUNCTION	1	1	0	1	199	12006
	GO:0042085	5-methyltetrahydropteroyltri-L-glutamate-dependent methyltransferase activity	MOLECULAR_FUNCTION	1	1	0	2	199	12005
	GO:0046443	FAD metabolic process	BIOLOGICAL_PROCESS	1	1	0	1	199	12006
	GO:0046440	L-lysine metabolic process	BIOLOGICAL_PROCESS	1	1	0	3	199	12004
	GO:0005929	cilium	CELLULAR_COMPONENT	1	1	0	1	199	12006
	GO:0033157	regulation of intracellular protein transport	BIOLOGICAL_PROCESS	1	1	0	1	199	12006
	GO:0140694	non-membrane-bounded organelle assembly	BIOLOGICAL_PROCESS	1	1	0	13	199	11994
	GO:0034486	vacuolar transmembrane transport	BIOLOGICAL_PROCESS	1	1	0	2	199	12005
	GO:0045116	protein neddylation	BIOLOGICAL_PROCESS	1	1	0	3	199	12004
	GO:0046444	FMN metabolic process	BIOLOGICAL_PROCESS	1	1	0	3	199	12004
	GO:0000245	spliceosomal complex assembly	BIOLOGICAL_PROCESS	1	1	0	4	199	12003
	GO:0004610	phosphoacetylglucosamine mutase activity	MOLECULAR_FUNCTION	1	1	0	1	199	12006
	GO:0005940	septin ring	CELLULAR_COMPONENT	1	1	0	1	199	12006
	GO:0000244	spliceosomal tri-snRNP complex assembly	BIOLOGICAL_PROCESS	1	1	0	1	199	12006
	GO:0004601	peroxidase activity	MOLECULAR_FUNCTION	1	1	0	34	199	11973
	GO:0000252	C-3 sterol dehydrogenase (C-4 sterol decarboxylase) activity	MOLECULAR_FUNCTION	1	1	0	1	199	12006
	GO:0005933	cellular bud	CELLULAR_COMPONENT	1	1	0	2	199	12005
	GO:0004605	phosphatidate cytidylyltransferase activity	MOLECULAR_FUNCTION	1	1	0	2	199	12005
	GO:0005935	cellular bud neck	CELLULAR_COMPONENT	1	1	0	2	199	12005
	GO:0004604	phosphoadenylyl-sulfate reductase (thioredoxin) activity	MOLECULAR_FUNCTION	1	1	0	1	199	12006
	GO:0005938	cell cortex	CELLULAR_COMPONENT	1	1	0	30	199	11977
	GO:0046451	diaminopimelate metabolic process	BIOLOGICAL_PROCESS	1	1	0	13	199	11994
	GO:0005937	mating projection	CELLULAR_COMPONENT	1	1	0	3	199	12004
	GO:0004609	phosphatidylserine decarboxylase activity	MOLECULAR_FUNCTION	1	1	0	8	199	11999
	GO:0004608	phosphatidylethanolamine N-methyltransferase activity	MOLECULAR_FUNCTION	1	1	0	1	199	12006
	GO:0034477	U6 snRNA 3'-end processing	BIOLOGICAL_PROCESS	1	1	0	1	199	12006
	GO:0140684	histone H3K9me2/H3K9me3 demethylase activity	MOLECULAR_FUNCTION	1	1	0	1	199	12006
	GO:0016769	transferase activity, transferring nitrogenous groups	MOLECULAR_FUNCTION	1	1	0	23	199	11984
	GO:2000241	regulation of reproductive process	BIOLOGICAL_PROCESS	1	1	0	6	199	12001
	GO:0036374	glutathione hydrolase activity	MOLECULAR_FUNCTION	1	1	0	2	199	12005
	GO:0004781	sulfate adenylyltransferase (ATP) activity	MOLECULAR_FUNCTION	1	1	0	1	199	12006
	GO:0004784	superoxide dismutase activity	MOLECULAR_FUNCTION	1	1	0	4	199	12003
	GO:0070290	N-acylphosphatidylethanolamine-specific phospholipase D activity	MOLECULAR_FUNCTION	1	1	0	2	199	12005
	GO:0004783	sulfite reductase (NADPH) activity	MOLECULAR_FUNCTION	1	1	0	1	199	12006
	GO:0004777	succinate-semialdehyde dehydrogenase (NAD+) activity	MOLECULAR_FUNCTION	1	1	0	1	199	12006
	GO:0002115	store-operated calcium entry	BIOLOGICAL_PROCESS	1	1	0	1	199	12006
	GO:0004779	sulfate adenylyltransferase activity	MOLECULAR_FUNCTION	1	1	0	1	199	12006
	GO:0016774	phosphotransferase activity, carboxyl group as acceptor	MOLECULAR_FUNCTION	1	1	0	6	199	12001
	GO:0016775	phosphotransferase activity, nitrogenous group as acceptor	MOLECULAR_FUNCTION	1	1	0	7	199	12000
	GO:0016776	phosphotransferase activity, phosphate group as acceptor	MOLECULAR_FUNCTION	1	1	0	11	199	11996
	GO:0016755	aminoacyltransferase activity	MOLECULAR_FUNCTION	1	1	0	45	199	11962
	GO:0016757	glycosyltransferase activity	MOLECULAR_FUNCTION	1	0.413167	0	98	199	11909
	GO:0016758	hexosyltransferase activity	MOLECULAR_FUNCTION	1	1	0	57	199	11950
	GO:0036361	racemase activity, acting on amino acids and derivatives	MOLECULAR_FUNCTION	1	1	0	1	199	12006
	GO:0035032	phosphatidylinositol 3-kinase complex, class III	CELLULAR_COMPONENT	1	1	0	1	199	12006
	GO:1903530	regulation of secretion by cell	BIOLOGICAL_PROCESS	1	1	0	1	199	12006
	GO:0004791	thioredoxin-disulfide reductase activity	MOLECULAR_FUNCTION	1	1	0	1	199	12006
	GO:0004792	thiosulfate sulfurtransferase activity	MOLECULAR_FUNCTION	1	1	0	1	199	12006
	GO:0004795	threonine synthase activity	MOLECULAR_FUNCTION	1	1	0	1	199	12006
	GO:0004794	L-threonine ammonia-lyase activity	MOLECULAR_FUNCTION	1	1	0	1	199	12006
	GO:0004788	thiamine diphosphokinase activity	MOLECULAR_FUNCTION	1	1	0	1	199	12006
	GO:0050685	positive regulation of mRNA processing	BIOLOGICAL_PROCESS	1	1	0	1	199	12006
[truncated: 3,049 more rows]

## Sheet: GO IDs Fisher Result_Down in KD
Tag	GO Term	GO Name	GO Category	Adj. P-value	P-value	Nr Test	Nr Reference	Not Annot Test	Not Annot Ref
	GO:0043229	intracellular organelle	CELLULAR_COMPONENT	0.074145	4.39581e-05	5	1819	129	10253
	GO:0043226	organelle	CELLULAR_COMPONENT	0.074145	4.4064e-05	5	1826	129	10246
	GO:0005622	intracellular anatomical structure	CELLULAR_COMPONENT	0.074145	3.09068e-05	7	2142	127	9930
	GO:0043227	membrane-bounded organelle	CELLULAR_COMPONENT	0.109009	0.000129229	4	1559	130	10513
	GO:0043231	intracellular membrane-bounded organelle	CELLULAR_COMPONENT	0.109009	0.000129567	4	1553	130	10519
	GO:0006044	N-acetylglucosamine metabolic process	BIOLOGICAL_PROCESS	0.109009	0.000119631	2	0	132	12072
	GO:0043170	macromolecule metabolic process	BIOLOGICAL_PROCESS	0.181704	0.000251967	9	2175	125	9897
	GO:0032991	protein-containing complex	CELLULAR_COMPONENT	0.692602	0.00109763	1	887	133	11185
	GO:0050794	regulation of cellular process	BIOLOGICAL_PROCESS	0.908492	0.00454216	0	527	134	11545
	GO:0016053	organic acid biosynthetic process	BIOLOGICAL_PROCESS	0.908492	0.00842151	7	203	127	11869
	GO:0016043	cellular component organization	BIOLOGICAL_PROCESS	0.908492	0.0109606	0	479	134	11593
	GO:0016810	hydrolase activity, acting on carbon-nitrogen (but not peptide) bonds	MOLECULAR_FUNCTION	0.908492	0.00279808	5	83	129	11989
	GO:1901135	carbohydrate derivative metabolic process	BIOLOGICAL_PROCESS	0.908492	0.00592963	9	292	125	11780
	GO:0004126	cytidine deaminase activity	MOLECULAR_FUNCTION	0.908492	0.0109782	1	0	133	12072
	GO:0065007	biological regulation	BIOLOGICAL_PROCESS	0.908492	0.0104055	1	641	133	11431
	GO:0008448	N-acetylglucosamine-6-phosphate deacetylase activity	MOLECULAR_FUNCTION	0.908492	0.0109782	1	0	133	12072
	GO:0016070	RNA metabolic process	BIOLOGICAL_PROCESS	0.908492	0.00486663	1	713	133	11359
	GO:0045437	uridine nucleosidase activity	MOLECULAR_FUNCTION	0.908492	0.0109782	1	0	133	12072
	GO:0102499	SHG alpha-glucan phosphorylase activity	MOLECULAR_FUNCTION	0.908492	0.0109782	1	0	133	12072
	GO:0004645	1,4-alpha-oligoglucan phosphorylase activity	MOLECULAR_FUNCTION	0.908492	0.0109782	1	0	133	12072
	GO:1901071	glucosamine-containing compound metabolic process	BIOLOGICAL_PROCESS	0.908492	0.00765484	3	34	131	12038
	GO:0017061	S-methyl-5-thioadenosine phosphorylase activity	MOLECULAR_FUNCTION	0.908492	0.0109782	1	0	133	12072
	GO:0017057	6-phosphogluconolactonase activity	MOLECULAR_FUNCTION	0.908492	0.0109782	1	0	133	12072
	GO:0010467	gene expression	BIOLOGICAL_PROCESS	0.908492	0.00289808	2	923	132	11149
	GO:0008184	glycogen phosphorylase activity	MOLECULAR_FUNCTION	0.908492	0.0109782	1	0	133	12072
	GO:0004609	phosphatidylserine decarboxylase activity	MOLECULAR_FUNCTION	0.908492	0.00320764	2	6	132	12066
	GO:0004798	thymidylate kinase activity	MOLECULAR_FUNCTION	0.908492	0.0109782	1	0	133	12072
	GO:0051156	glucose 6-phosphate metabolic process	BIOLOGICAL_PROCESS	0.908492	0.00862016	2	11	132	12061
	GO:0047844	deoxycytidine deaminase activity	MOLECULAR_FUNCTION	0.908492	0.0109782	1	0	133	12072
	GO:0102250	linear malto-oligosaccharide phosphorylase activity	MOLECULAR_FUNCTION	0.908492	0.0109782	1	0	133	12072
	GO:0006216	cytidine catabolic process	BIOLOGICAL_PROCESS	0.908492	0.0109782	1	0	133	12072
	GO:0006213	pyrimidine nucleoside metabolic process	BIOLOGICAL_PROCESS	0.908492	0.0109782	1	0	133	12072
	GO:0004497	monooxygenase activity	MOLECULAR_FUNCTION	0.908492	0.00553486	7	187	127	11885
	GO:0019538	protein metabolic process	BIOLOGICAL_PROCESS	0.908492	0.00481762	4	1174	130	10898
	GO:0033832	alpha,alpha-trehalose phosphorylase (configuration-retaining) activity	MOLECULAR_FUNCTION	0.908492	0.0109782	1	0	133	12072
	GO:0006233	dTDP biosynthetic process	BIOLOGICAL_PROCESS	0.908492	0.0109782	1	0	133	12072
	GO:0090304	nucleic acid metabolic process	BIOLOGICAL_PROCESS	0.908492	0.0019929	2	965	132	11107
	GO:0046394	carboxylic acid biosynthetic process	BIOLOGICAL_PROCESS	0.908492	0.00842151	7	203	127	11869
	GO:0046072	dTDP metabolic process	BIOLOGICAL_PROCESS	0.908492	0.0109782	1	0	133	12072
	GO:0046087	cytidine metabolic process	BIOLOGICAL_PROCESS	0.908492	0.0109782	1	0	133	12072
	GO:0009972	cytidine deamination	BIOLOGICAL_PROCESS	0.908492	0.0109782	1	0	133	12072
	GO:0019239	deaminase activity	MOLECULAR_FUNCTION	0.908492	0.00616621	2	9	132	12063
	GO:0071840	cellular component organization or biogenesis	BIOLOGICAL_PROCESS	0.908492	0.00199588	0	589	134	11483
	GO:0009059	macromolecule biosynthetic process	BIOLOGICAL_PROCESS	0.908492	0.00737607	1	697	133	11375
	GO:0044272	sulfur compound biosynthetic process	BIOLOGICAL_PROCESS	0.908492	0.00421104	4	56	130	12016
	GO:0005634	nucleus	CELLULAR_COMPONENT	0.908492	0.00289059	2	933	132	11139
	GO:0004342	glucosamine-6-phosphate deaminase activity	MOLECULAR_FUNCTION	0.908492	0.0109782	1	0	133	12072
	GO:0004358	glutamate N-acetyltransferase activity	MOLECULAR_FUNCTION	0.908492	0.0109782	1	0	133	12072
	GO:0050263	ribosylpyrimidine nucleosidase activity	MOLECULAR_FUNCTION	0.908492	0.0109782	1	0	133	12072
	GO:0006040	amino sugar metabolic process	BIOLOGICAL_PROCESS	0.908492	0.0101737	3	38	131	12034
	GO:0009119	ribonucleoside metabolic process	BIOLOGICAL_PROCESS	0.908492	0.00174334	2	4	132	12068
	GO:0009138	pyrimidine nucleoside diphosphate metabolic process	BIOLOGICAL_PROCESS	0.908492	0.0109782	1	0	133	12072
	GO:0009139	pyrimidine nucleoside diphosphate biosynthetic process	BIOLOGICAL_PROCESS	0.908492	0.0109782	1	0	133	12072
	GO:0046131	pyrimidine ribonucleoside metabolic process	BIOLOGICAL_PROCESS	0.908492	0.0109782	1	0	133	12072
	GO:0046135	pyrimidine nucleoside catabolic process	BIOLOGICAL_PROCESS	0.908492	0.0109782	1	0	133	12072
	GO:0046133	pyrimidine ribonucleoside catabolic process	BIOLOGICAL_PROCESS	0.908492	0.0109782	1	0	133	12072
	GO:0009196	pyrimidine deoxyribonucleoside diphosphate metabolic process	BIOLOGICAL_PROCESS	0.908492	0.0109782	1	0	133	12072
	GO:0009197	pyrimidine deoxyribonucleoside diphosphate biosynthetic process	BIOLOGICAL_PROCESS	0.908492	0.0109782	1	0	133	12072
	GO:0009189	deoxyribonucleoside diphosphate biosynthetic process	BIOLOGICAL_PROCESS	0.908492	0.0109782	1	0	133	12072
	GO:0009186	deoxyribonucleoside diphosphate metabolic process	BIOLOGICAL_PROCESS	0.908492	0.0109782	1	0	133	12072
	GO:0047419	N-acetylgalactosamine-6-phosphate deacetylase activity	MOLECULAR_FUNCTION	0.908492	0.0109782	1	0	133	12072
	GO:0006555	methionine metabolic process	BIOLOGICAL_PROCESS	0.916569	0.0114389	2	13	132	12059
	GO:0009086	methionine biosynthetic process	BIOLOGICAL_PROCESS	0.916569	0.0114389	2	13	132	12059
	GO:0005975	carbohydrate metabolic process	BIOLOGICAL_PROCESS	0.921709	0.0116857	10	385	124	11687
	GO:0003676	nucleic acid binding	MOLECULAR_FUNCTION	0.975829	0.0131451	4	1069	130	11003
	GO:1901657	glycosyl compound metabolic process	BIOLOGICAL_PROCESS	0.975829	0.0129799	2	14	132	12058
	GO:0140096	catalytic activity, acting on a protein	MOLECULAR_FUNCTION	0.975829	0.0127418	2	806	132	11266
	GO:0009116	nucleoside metabolic process	BIOLOGICAL_PROCESS	0.975829	0.0129799	2	14	132	12058
	GO:0016887	ATP hydrolysis activity	MOLECULAR_FUNCTION	1	1	1	155	133	11917
	GO:0016888	endodeoxyribonuclease activity, producing 5'-phosphomonoesters	MOLECULAR_FUNCTION	1	1	0	5	134	12067
	GO:0019915	lipid storage	BIOLOGICAL_PROCESS	1	1	0	5	134	12067
	GO:0016889	DNA endonuclease activity, producing 3'-phosphomonoesters	MOLECULAR_FUNCTION	1	1	0	3	134	12069
	GO:1902554	serine/threonine protein kinase complex	CELLULAR_COMPONENT	1	1	0	11	134	12061
	GO:1902555	endoribonuclease complex	CELLULAR_COMPONENT	1	1	0	9	134	12063
	GO:0050793	regulation of developmental process	BIOLOGICAL_PROCESS	1	1	0	3	134	12069
	GO:0098734	macromolecule depalmitoylation	BIOLOGICAL_PROCESS	1	1	0	1	134	12071
	GO:0048487	beta-tubulin binding	MOLECULAR_FUNCTION	1	1	0	2	134	12070
	GO:0050790	regulation of catalytic activity	BIOLOGICAL_PROCESS	1	0.650841	0	126	134	11946
	GO:0098732	macromolecule deacylation	BIOLOGICAL_PROCESS	1	1	0	8	134	12064
	GO:0016891	RNA endonuclease activity, producing 5'-phosphomonoesters	MOLECULAR_FUNCTION	1	1	0	37	134	12035
	GO:0016892	RNA endonuclease activity, producing 3'-phosphomonoesters	MOLECULAR_FUNCTION	1	1	0	5	134	12067
	GO:0016893	endonuclease activity, active with either ribo- or deoxyribonucleic acids and producing 5'-phosphomonoesters	MOLECULAR_FUNCTION	1	1	0	42	134	12030
	GO:0016894	endonuclease activity, active with either ribo- or deoxyribonucleic acids and producing 3'-phosphomonoesters	MOLECULAR_FUNCTION	1	1	0	8	134	12064
	GO:0016895	DNA exonuclease activity, producing 5'-phosphomonoesters	MOLECULAR_FUNCTION	1	1	0	3	134	12069
	GO:0016896	RNA exonuclease activity, producing 5'-phosphomonoesters	MOLECULAR_FUNCTION	1	1	0	6	134	12066
	GO:0098739	import across plasma membrane	BIOLOGICAL_PROCESS	1	1	0	2	134	12070
	GO:0019902	phosphatase binding	MOLECULAR_FUNCTION	1	1	0	1	134	12071
	GO:0016877	ligase activity, forming carbon-sulfur bonds	MOLECULAR_FUNCTION	1	1	0	16	134	12056
	GO:0019901	protein kinase binding	MOLECULAR_FUNCTION	1	1	0	12	134	12060
	GO:0016878	acid-thiol ligase activity	MOLECULAR_FUNCTION	1	1	0	8	134	12064
	GO:0019904	protein domain specific binding	MOLECULAR_FUNCTION	1	0.032577	1	2	133	12070
	GO:0016879	ligase activity, forming carbon-nitrogen bonds	MOLECULAR_FUNCTION	1	1	0	43	134	12029
	GO:0019903	protein phosphatase binding	MOLECULAR_FUNCTION	1	1	0	1	134	12071
	GO:0019905	syntaxin binding	MOLECULAR_FUNCTION	1	1	0	1	134	12071
	GO:0019908	nuclear cyclin-dependent protein kinase holoenzyme complex	CELLULAR_COMPONENT	1	1	0	2	134	12070
	GO:1902562	H4 histone acetyltransferase complex	CELLULAR_COMPONENT	1	1	0	8	134	12064
	GO:0019907	cyclin-dependent protein kinase activating kinase holoenzyme complex	CELLULAR_COMPONENT	1	1	0	1	134	12071
	GO:0006611	protein export from nucleus	BIOLOGICAL_PROCESS	1	1	0	2	134	12070
	GO:0006612	protein targeting to membrane	BIOLOGICAL_PROCESS	1	1	0	12	134	12060
	GO:0006605	protein targeting	BIOLOGICAL_PROCESS	1	1	0	42	134	12030
	GO:0098744	1-phosphatidylinositol 4-kinase activator activity	MOLECULAR_FUNCTION	1	1	0	1	134	12071
	GO:0006606	protein import into nucleus	BIOLOGICAL_PROCESS	1	1	0	12	134	12060
	GO:0016880	acid-ammonia (or amide) ligase activity	MOLECULAR_FUNCTION	1	1	0	5	134	12067
	GO:0016881	acid-amino acid ligase activity	MOLECULAR_FUNCTION	1	1	0	10	134	12062
	GO:0016882	cyclo-ligase activity	MOLECULAR_FUNCTION	1	1	0	3	134	12069
	GO:0016884	carbon-nitrogen ligase activity, with glutamine as amido-N-donor	MOLECULAR_FUNCTION	1	1	0	11	134	12061
	GO:0016885	ligase activity, forming carbon-carbon bonds	MOLECULAR_FUNCTION	1	1	0	2	134	12070
	GO:0015556	C4-dicarboxylate transmembrane transporter activity	MOLECULAR_FUNCTION	1	1	0	2	134	12070
	GO:0016886	ligase activity, forming phosphoric ester bonds	MOLECULAR_FUNCTION	1	1	0	8	134	12064
	GO:0016866	intramolecular transferase activity	MOLECULAR_FUNCTION	1	1	0	16	134	12056
	GO:0035145	exon-exon junction complex	CELLULAR_COMPONENT	1	1	0	1	134	12071
	GO:0016868	intramolecular transferase activity, phosphotransferases	MOLECULAR_FUNCTION	1	1	0	5	134	12067
	GO:2000142	regulation of DNA-templated transcription initiation	BIOLOGICAL_PROCESS	1	1	0	1	134	12071
	GO:2000134	negative regulation of G1/S transition of mitotic cell cycle	BIOLOGICAL_PROCESS	1	1	0	1	134	12071
	GO:0016872	intramolecular lyase activity	MOLECULAR_FUNCTION	1	1	0	2	134	12070
	GO:0016874	ligase activity	MOLECULAR_FUNCTION	1	0.407794	0	129	134	11943
	GO:0019900	kinase binding	MOLECULAR_FUNCTION	1	1	0	12	134	12060
	GO:0016875	ligase activity, forming carbon-oxygen bonds	MOLECULAR_FUNCTION	1	1	0	34	134	12038
	GO:0016854	racemase and epimerase activity	MOLECULAR_FUNCTION	1	1	0	7	134	12065
	GO:0036464	cytoplasmic ribonucleoprotein granule	CELLULAR_COMPONENT	1	1	0	5	134	12067
	GO:0016855	racemase and epimerase activity, acting on amino acids and derivatives	MOLECULAR_FUNCTION	1	1	0	1	134	12071
	GO:0016857	racemase and epimerase activity, acting on carbohydrates and derivatives	MOLECULAR_FUNCTION	1	1	0	5	134	12067
	GO:0016859	cis-trans isomerase activity	MOLECULAR_FUNCTION	1	1	0	23	134	12049
	GO:1901255	nucleotide-excision repair involved in interstrand cross-link repair	BIOLOGICAL_PROCESS	1	1	0	1	134	12071
	GO:0004888	transmembrane signaling receptor activity	MOLECULAR_FUNCTION	1	1	0	10	134	12062
	GO:2000144	positive regulation of DNA-templated transcription initiation	BIOLOGICAL_PROCESS	1	1	0	1	134	12071
	GO:0016860	intramolecular oxidoreductase activity	MOLECULAR_FUNCTION	1	1	0	15	134	12057
	GO:0106005	RNA 5'-cap (guanine-N7)-methylation	BIOLOGICAL_PROCESS	1	1	0	1	134	12071
	GO:0016861	intramolecular oxidoreductase activity, interconverting aldoses and ketoses	MOLECULAR_FUNCTION	1	1	0	7	134	12065
	GO:0106004	tRNA (guanine-N7)-methylation	BIOLOGICAL_PROCESS	1	1	0	1	134	12071
	GO:0016863	intramolecular oxidoreductase activity, transposing C=C bonds	MOLECULAR_FUNCTION	1	1	0	2	134	12070
	GO:0016864	intramolecular oxidoreductase activity, transposing S-S bonds	MOLECULAR_FUNCTION	1	1	0	6	134	12066
	GO:0006641	triglyceride metabolic process	BIOLOGICAL_PROCESS	1	1	0	2	134	12070
	GO:0005310	dicarboxylic acid transmembrane transporter activity	MOLECULAR_FUNCTION	1	1	0	3	134	12069
	GO:0006644	phospholipid metabolic process	BIOLOGICAL_PROCESS	1	0.300498	2	98	132	11974
	GO:0006642	triglyceride mobilization	BIOLOGICAL_PROCESS	1	1	0	1	134	12071
	GO:0006643	membrane lipid metabolic process	BIOLOGICAL_PROCESS	1	1	0	46	134	12026
	GO:0006637	acyl-CoA metabolic process	BIOLOGICAL_PROCESS	1	1	0	23	134	12049
	GO:0006638	neutral lipid metabolic process	BIOLOGICAL_PROCESS	1	1	0	2	134	12070
	GO:0044085	cellular component biogenesis	BIOLOGICAL_PROCESS	1	0.126604	0	271	134	11801
	GO:0006635	fatty acid beta-oxidation	BIOLOGICAL_PROCESS	1	1	0	10	134	12062
	GO:0006636	unsaturated fatty acid biosynthetic process	BIOLOGICAL_PROCESS	1	1	0	2	134	12070
	GO:0044087	regulation of cellular component biogenesis	BIOLOGICAL_PROCESS	1	1	0	17	134	12055
	GO:0006639	acylglycerol metabolic process	BIOLOGICAL_PROCESS	1	1	0	2	134	12070
	GO:0044089	positive regulation of cellular component biogenesis	BIOLOGICAL_PROCESS	1	1	0	4	134	12068
	GO:0106019	phosphatidylinositol-4,5-bisphosphate phosphatase activity	MOLECULAR_FUNCTION	1	1	0	1	134	12071
	GO:0106018	phosphatidylinositol-3,5-bisphosphate phosphatase activity	MOLECULAR_FUNCTION	1	1	0	1	134	12071
	GO:0019948	SUMO activating enzyme activity	MOLECULAR_FUNCTION	1	1	0	1	134	12071
	GO:0035194	ncRNA-mediated post-transcriptional gene silencing	BIOLOGICAL_PROCESS	1	0.0537076	1	4	133	12068
	GO:0006650	glycerophospholipid metabolic process	BIOLOGICAL_PROCESS	1	1	0	61	134	12011
	GO:0006655	phosphatidylglycerol biosynthetic process	BIOLOGICAL_PROCESS	1	1	0	2	134	12070
	GO:0006656	phosphatidylcholine biosynthetic process	BIOLOGICAL_PROCESS	1	1	0	4	134	12068
	GO:0006654	phosphatidic acid biosynthetic process	BIOLOGICAL_PROCESS	1	1	0	2	134	12070
	GO:0044093	positive regulation of molecular function	BIOLOGICAL_PROCESS	1	1	0	17	134	12055
	GO:0005315	inorganic phosphate transmembrane transporter activity	MOLECULAR_FUNCTION	1	1	0	4	134	12068
	GO:0006646	phosphatidylethanolamine biosynthetic process	BIOLOGICAL_PROCESS	1	1	0	6	134	12066
	GO:0005319	lipid transporter activity	MOLECULAR_FUNCTION	1	1	0	11	134	12061
	GO:0098703	calcium ion import across plasma membrane	BIOLOGICAL_PROCESS	1	1	0	2	134	12070
	GO:0019953	sexual reproduction	BIOLOGICAL_PROCESS	1	1	0	27	134	12045
	GO:0044092	negative regulation of molecular function	BIOLOGICAL_PROCESS	1	1	0	7	134	12065
	GO:1902531	regulation of intracellular signal transduction	BIOLOGICAL_PROCESS	1	1	0	35	134	12037
	GO:1902532	negative regulation of intracellular signal transduction	BIOLOGICAL_PROCESS	1	1	0	4	134	12068
	GO:1902533	positive regulation of intracellular signal transduction	BIOLOGICAL_PROCESS	1	1	0	5	134	12067
	GO:0006623	protein targeting to vacuole	BIOLOGICAL_PROCESS	1	1	0	4	134	12068
	GO:0006620	post-translational protein targeting to endoplasmic reticulum membrane	BIOLOGICAL_PROCESS	1	1	0	3	134	12069
	GO:0006621	protein retention in ER lumen	BIOLOGICAL_PROCESS	1	1	0	2	134	12070
	GO:0070382	exocytic vesicle	CELLULAR_COMPONENT	1	1	0	1	134	12071
	GO:0047131	saccharopine dehydrogenase (NAD+, L-glutamate-forming) activity	MOLECULAR_FUNCTION	1	1	0	1	134	12071
	GO:0006613	cotranslational protein targeting to membrane	BIOLOGICAL_PROCESS	1	1	0	8	134	12064
	GO:0047130	saccharopine dehydrogenase (NADP+, L-lysine-forming) activity	MOLECULAR_FUNCTION	1	1	0	1	134	12071
	GO:0006614	SRP-dependent cotranslational protein targeting to membrane	BIOLOGICAL_PROCESS	1	1	0	8	134	12064
	GO:0047134	protein-disulfide reductase (NAD(P)) activity	MOLECULAR_FUNCTION	1	1	0	2	134	12070
	GO:0050779	RNA destabilization	BIOLOGICAL_PROCESS	1	1	0	13	134	12059
	GO:0019941	modification-dependent protein catabolic process	BIOLOGICAL_PROCESS	1	1	0	80	134	11992
	GO:0106035	protein maturation by [4Fe-4S] cluster transfer	BIOLOGICAL_PROCESS	1	1	0	1	134	12071
	GO:0038202	TORC1 signaling	BIOLOGICAL_PROCESS	1	1	0	3	134	12069
	GO:0038201	TOR complex	CELLULAR_COMPONENT	1	1	0	4	134	12068
	GO:0016899	oxidoreductase activity, acting on the CH-OH group of donors, oxygen as acceptor	MOLECULAR_FUNCTION	1	1	0	3	134	12069
	GO:0035173	histone kinase activity	MOLECULAR_FUNCTION	1	1	0	1	134	12071
	GO:0006633	fatty acid biosynthetic process	BIOLOGICAL_PROCESS	1	1	0	25	134	12047
	GO:0006631	fatty acid metabolic process	BIOLOGICAL_PROCESS	1	0.378424	1	42	133	12030
	GO:0006626	protein targeting to mitochondrion	BIOLOGICAL_PROCESS	1	1	0	17	134	12055
	GO:0006627	protein processing involved in protein targeting to mitochondrion	BIOLOGICAL_PROCESS	1	1	0	3	134	12069
	GO:0006625	protein targeting to peroxisome	BIOLOGICAL_PROCESS	1	1	0	6	134	12066
	GO:0048471	perinuclear region of cytoplasm	CELLULAR_COMPONENT	1	1	0	3	134	12069
	GO:0006629	lipid metabolic process	BIOLOGICAL_PROCESS	1	1	3	274	131	11798
	GO:0048475	coated membrane	CELLULAR_COMPONENT	1	1	0	27	134	12045
	GO:0050789	regulation of biological process	BIOLOGICAL_PROCESS	1	0.0225989	1	586	133	11486
	GO:0019932	second-messenger-mediated signaling	BIOLOGICAL_PROCESS	1	1	0	5	134	12067
	GO:0043625	delta DNA polymerase complex	CELLULAR_COMPONENT	1	1	0	2	134	12070
	GO:0043628	regulatory ncRNA 3'-end processing	BIOLOGICAL_PROCESS	1	1	0	1	134	12071
	GO:1905664	regulation of calcium ion import across plasma membrane	BIOLOGICAL_PROCESS	1	1	0	1	134	12071
	GO:0006684	sphingomyelin metabolic process	BIOLOGICAL_PROCESS	1	1	0	3	134	12069
	GO:1903008	organelle disassembly	BIOLOGICAL_PROCESS	1	1	0	4	134	12068
	GO:0005351	carbohydrate:proton symporter activity	MOLECULAR_FUNCTION	1	1	0	3	134	12069
	GO:0006685	sphingomyelin catabolic process	BIOLOGICAL_PROCESS	1	1	0	3	134	12069
	GO:0004020	adenylylsulfate kinase activity	MOLECULAR_FUNCTION	1	1	0	2	134	12070
	GO:0043620	regulation of DNA-templated transcription in response to stress	BIOLOGICAL_PROCESS	1	1	0	1	134	12071
	GO:0004022	alcohol dehydrogenase (NAD+) activity	MOLECULAR_FUNCTION	1	1	0	1	134	12071
	GO:0043621	protein self-association	MOLECULAR_FUNCTION	1	1	0	1	134	12071
	GO:0009713	catechol-containing compound biosynthetic process	BIOLOGICAL_PROCESS	1	1	0	1	134	12071
	GO:0009712	catechol-containing compound metabolic process	BIOLOGICAL_PROCESS	1	1	0	2	134	12070
	GO:0051246	regulation of protein metabolic process	BIOLOGICAL_PROCESS	1	1	0	73	134	11999
	GO:0004018	N6-(1,2-dicarboxyethyl)AMP AMP-lyase (fumarate-forming) activity	MOLECULAR_FUNCTION	1	1	0	1	134	12071
	GO:0032968	positive regulation of transcription elongation by RNA polymerase II	BIOLOGICAL_PROCESS	1	1	0	3	134	12069
	GO:0051247	positive regulation of protein metabolic process	BIOLOGICAL_PROCESS	1	1	0	21	134	12051
	GO:0004017	adenylate kinase activity	MOLECULAR_FUNCTION	1	1	0	3	134	12069
	GO:0004019	adenylosuccinate synthase activity	MOLECULAR_FUNCTION	1	1	0	1	134	12071
	GO:0051248	negative regulation of protein metabolic process	BIOLOGICAL_PROCESS	1	1	0	18	134	12054
	GO:0106057	negative regulation of calcineurin-mediated signaling	BIOLOGICAL_PROCESS	1	1	0	1	134	12071
	GO:0106056	regulation of calcineurin-mediated signaling	BIOLOGICAL_PROCESS	1	1	0	1	134	12071
	GO:0004030	aldehyde dehydrogenase [NAD(P)+] activity	MOLECULAR_FUNCTION	1	1	0	7	134	12065
	GO:0051260	protein homooligomerization	BIOLOGICAL_PROCESS	1	1	0	1	134	12071
	GO:0052591	sn-glycerol-3-phosphate:ubiquinone-8 oxidoreductase activity	MOLECULAR_FUNCTION	1	1	0	1	134	12071
	GO:0006696	ergosterol biosynthetic process	BIOLOGICAL_PROCESS	1	1	0	4	134	12068
	GO:0051261	protein depolymerization	BIOLOGICAL_PROCESS	1	1	0	4	134	12068
	GO:0043631	RNA polyadenylation	BIOLOGICAL_PROCESS	1	1	0	6	134	12066
	GO:0006694	steroid biosynthetic process	BIOLOGICAL_PROCESS	1	1	0	17	134	12055
	GO:0052590	sn-glycerol-3-phosphate:ubiquinone oxidoreductase activity	MOLECULAR_FUNCTION	1	1	0	1	134	12071
	GO:0009725	response to hormone	BIOLOGICAL_PROCESS	1	1	0	1	134	12071
	GO:0043632	modification-dependent macromolecule catabolic process	BIOLOGICAL_PROCESS	1	1	0	81	134	11991
	GO:0004035	alkaline phosphatase activity	MOLECULAR_FUNCTION	1	1	0	2	134	12070
	GO:0004038	allantoinase activity	MOLECULAR_FUNCTION	1	1	0	1	134	12071
	GO:0004037	allantoicase activity	MOLECULAR_FUNCTION	1	1	0	1	134	12071
	GO:0004029	aldehyde dehydrogenase (NAD+) activity	MOLECULAR_FUNCTION	1	1	0	3	134	12069
	GO:0051258	protein polymerization	BIOLOGICAL_PROCESS	1	1	0	19	134	12053
	GO:0032958	inositol phosphate biosynthetic process	BIOLOGICAL_PROCESS	1	1	0	2	134	12070
	GO:0032955	regulation of division septum assembly	BIOLOGICAL_PROCESS	1	1	0	2	134	12070
	GO:0032956	regulation of actin cytoskeleton organization	BIOLOGICAL_PROCESS	1	1	0	13	134	12059
	GO:0031625	ubiquitin protein ligase binding	MOLECULAR_FUNCTION	1	1	0	8	134	12064
	GO:0051253	negative regulation of RNA metabolic process	BIOLOGICAL_PROCESS	1	1	0	16	134	12056
	GO:0051254	positive regulation of RNA metabolic process	BIOLOGICAL_PROCESS	1	1	0	37	134	12035
	GO:0051252	regulation of RNA metabolic process	BIOLOGICAL_PROCESS	1	0.119858	0	254	134	11818
	GO:0009719	response to endogenous stimulus	BIOLOGICAL_PROCESS	1	1	0	1	134	12071
	GO:0032950	regulation of beta-glucan metabolic process	BIOLOGICAL_PROCESS	1	1	0	1	134	12071
	GO:0016002	sulfite reductase activity	MOLECULAR_FUNCTION	1	1	0	1	134	12071
	GO:0032954	regulation of cytokinetic process	BIOLOGICAL_PROCESS	1	1	0	2	134	12070
	GO:0106068	SUMO ligase complex	CELLULAR_COMPONENT	1	1	0	5	134	12067
	GO:0051259	protein complex oligomerization	BIOLOGICAL_PROCESS	1	1	0	2	134	12070
	GO:0032951	regulation of beta-glucan biosynthetic process	BIOLOGICAL_PROCESS	1	1	0	1	134	12071
[truncated: 4,808 more rows]
