# Supplementary material for: Altered Expression of Two Small Secreted Proteins (ssp4 and ssp6) Affects the Degradation of a Natural Lignocellulosic Substrate by Pleurotus ostreatus
Source: Int J Mol Sci. 2023 Nov 27;24(23):16828. doi: 10.3390/ijms242316828 (PMC10705924; doi:10.3390/ijms242316828)
Supplement: Supplementary file 1 [file ijms-24-16828-s001.zip › ijms-2724555-supplementary/Table S5.XLSX]

## Sheet: Coral1
Tag	GO Term	GO Name	GO Category	Adj. P-value	P-value	Nr Test	Nr Reference	Not Annot Test	Not Annot Ref	Ratio in Test	Ratio in Ref	Fold Change
OVER	GO:0045330	aspartyl esterase activity	MOLECULAR_FUNCTION	0.0487461	0.000473169	2	0	264	11940	0.0075188	8.37521e-07	8977.44
OVER	GO:0042545	cell wall modification	BIOLOGICAL_PROCESS	0.0487461	0.000473169	2	0	264	11940	0.0075188	8.37521e-07	8977.44
OVER	GO:0030599	pectinesterase activity	MOLECULAR_FUNCTION	0.0487461	0.000473169	2	0	264	11940	0.0075188	8.37521e-07	8977.44
OVER	GO:0045488	pectin metabolic process	BIOLOGICAL_PROCESS	0.00217664	7.3302e-06	4	3	262	11937	0.0150376	0.000251256	59.8496
OVER	GO:0045490	pectin catabolic process	BIOLOGICAL_PROCESS	0.00217664	7.3302e-06	4	3	262	11937	0.0150376	0.000251256	59.8496
OVER	GO:0010393	galacturonan metabolic process	BIOLOGICAL_PROCESS	0.00217664	7.3302e-06	4	3	262	11937	0.0150376	0.000251256	59.8496
OVER	GO:0052692	raffinose alpha-galactosidase activity	MOLECULAR_FUNCTION	0.0252344	0.000194957	3	3	263	11937	0.0112782	0.000251256	44.8872
OVER	GO:0004557	alpha-galactosidase activity	MOLECULAR_FUNCTION	0.0252344	0.000194957	3	3	263	11937	0.0112782	0.000251256	44.8872
OVER	GO:0015925	galactosidase activity	MOLECULAR_FUNCTION	0.0121689	6.4499e-05	4	7	262	11933	0.0150376	0.000586265	25.6498
OVER	GO:0004499	N,N-dimethylaniline monooxygenase activity	MOLECULAR_FUNCTION	0.00274716	9.79573e-06	6	18	260	11922	0.0225564	0.00150754	14.9624
OVER	GO:0016709	oxidoreductase activity, acting on paired donors, with incorporation or reduction of molecular oxygen, NAD(P)H as one donor, and incorporation of one atom of oxygen	MOLECULAR_FUNCTION	0.00692376	3.15464e-05	6	23	260	11917	0.0225564	0.0019263	11.7097
OVER	GO:0005975	carbohydrate metabolic process	BIOLOGICAL_PROCESS	4.3679e-11	8.65273e-15	38	357	228	11583	0.142857	0.0298995	4.77791
OVER	GO:0000272	polysaccharide catabolic process	BIOLOGICAL_PROCESS	0.00525556	2.08223e-05	12	115	254	11825	0.0451128	0.00963149	4.68388
OVER	GO:0016798	hydrolase activity, acting on glycosyl bonds	MOLECULAR_FUNCTION	1.07808e-05	6.40696e-09	23	229	243	11711	0.0864662	0.0191792	4.50832
OVER	GO:0005976	polysaccharide metabolic process	BIOLOGICAL_PROCESS	0.0100323	4.76971e-05	12	126	254	11814	0.0451128	0.0105528	4.27497
OVER	GO:0016705	oxidoreductase activity, acting on paired donors, with incorporation or reduction of molecular oxygen	MOLECULAR_FUNCTION	0.00085297	1.52075e-06	17	181	249	11759	0.0639098	0.0151591	4.21593
OVER	GO:0016052	carbohydrate catabolic process	BIOLOGICAL_PROCESS	0.0121689	6.92235e-05	13	153	253	11787	0.0488722	0.0128141	3.81395
OVER	GO:0004553	hydrolase activity, hydrolyzing O-glycosyl compounds	MOLECULAR_FUNCTION	0.00130196	2.83708e-06	18	212	248	11728	0.0676692	0.0177554	3.81118
OVER	GO:0004497	monooxygenase activity	MOLECULAR_FUNCTION	0.00537643	2.23663e-05	15	179	251	11761	0.056391	0.0149916	3.7615
OVER	GO:0005576	extracellular region	CELLULAR_COMPONENT	0.0319124	0.000278159	12	154	254	11786	0.0451128	0.0128978	3.49771
OVER	GO:0005506	iron ion binding	MOLECULAR_FUNCTION	0.022679	0.000166229	13	168	253	11772	0.0488722	0.0140704	3.47342
OVER	GO:0022857	transmembrane transporter activity	MOLECULAR_FUNCTION	0.0121689	6.93819e-05	23	408	243	11532	0.0864662	0.0341709	2.53041
OVER	GO:0005215	transporter activity	MOLECULAR_FUNCTION	0.022679	0.000155455	23	421	243	11519	0.0864662	0.0352596	2.45227
OVER	GO:0055085	transmembrane transport	BIOLOGICAL_PROCESS	0.0176131	0.000108163	24	440	242	11500	0.0902256	0.0368509	2.44839
OVER	GO:0016491	oxidoreductase activity	MOLECULAR_FUNCTION	0.000204255	3.23701e-07	43	822	223	11118	0.161654	0.0688442	2.34811
OVER	GO:0016787	hydrolase activity	MOLECULAR_FUNCTION	2.91384e-05	2.30891e-08	64	1384	202	10556	0.240602	0.115913	2.07571
OVER	GO:0003824	catalytic activity	MOLECULAR_FUNCTION	8.57823e-06	3.39866e-09	128	3634	138	8306	0.481203	0.304355	1.58106
OVER	GO:0016020	membrane	CELLULAR_COMPONENT	0.0131465	7.81292e-05	81	2402	185	9538	0.304511	0.201173	1.51368
UNDER	GO:0006807	nitrogen compound metabolic process	BIOLOGICAL_PROCESS	0.0121689	6.99084e-05	31	2543	235	9397	0.116541	0.212982	0.54719
UNDER	GO:0044237	cellular metabolic process	BIOLOGICAL_PROCESS	0.00117724	2.33209e-06	24	2378	242	9562	0.0902256	0.199162	0.453025
UNDER	GO:1901360	organic cyclic compound metabolic process	BIOLOGICAL_PROCESS	0.0445654	0.000406103	12	1299	254	10641	0.0451128	0.108794	0.414663
UNDER	GO:0046483	heterocycle metabolic process	BIOLOGICAL_PROCESS	0.0364121	0.000324593	11	1256	255	10684	0.0413534	0.105193	0.393121
UNDER	GO:0006725	cellular aromatic compound metabolic process	BIOLOGICAL_PROCESS	0.0284737	0.000233848	11	1263	255	10677	0.0413534	0.105779	0.390942
UNDER	GO:0034641	cellular nitrogen compound metabolic process	BIOLOGICAL_PROCESS	0.00569608	2.48244e-05	12	1473	254	10467	0.0451128	0.123367	0.36568
UNDER	GO:0043231	intracellular membrane-bounded organelle	CELLULAR_COMPONENT	0.00217664	6.71041e-06	12	1545	254	10395	0.0451128	0.129397	0.348639
UNDER	GO:0043227	membrane-bounded organelle	CELLULAR_COMPONENT	0.00217664	6.68506e-06	12	1551	254	10389	0.0451128	0.129899	0.34729
UNDER	GO:0005622	intracellular anatomical structure	CELLULAR_COMPONENT	3.17952e-05	3.14929e-08	16	2133	250	9807	0.0601504	0.178643	0.336707
UNDER	GO:0006139	nucleobase-containing compound metabolic process	BIOLOGICAL_PROCESS	0.010133	5.01831e-05	8	1162	258	10778	0.0300752	0.0973199	0.309034
UNDER	GO:0043229	intracellular organelle	CELLULAR_COMPONENT	5.27139e-05	7.15043e-08	12	1812	254	10128	0.0451128	0.151759	0.297266
UNDER	GO:0043226	organelle	CELLULAR_COMPONENT	5.27139e-05	7.30977e-08	12	1819	254	10121	0.0451128	0.152345	0.296122
UNDER	GO:0032553	ribonucleotide binding	MOLECULAR_FUNCTION	0.0284737	0.000241912	6	915	260	11025	0.0225564	0.0766332	0.294342
UNDER	GO:0010467	gene expression	BIOLOGICAL_PROCESS	0.0284737	0.000241706	6	919	260	11021	0.0225564	0.0769682	0.293061
UNDER	GO:0090304	nucleic acid metabolic process	BIOLOGICAL_PROCESS	0.0190124	0.000124289	6	961	260	10979	0.0225564	0.0804858	0.280253
UNDER	GO:0035639	purine ribonucleoside triphosphate binding	MOLECULAR_FUNCTION	0.022679	0.000161166	5	873	261	11067	0.018797	0.0731156	0.257086
UNDER	GO:0032555	purine ribonucleotide binding	MOLECULAR_FUNCTION	0.022679	0.000162709	5	876	261	11064	0.018797	0.0733668	0.256206
UNDER	GO:0032991	protein-containing complex	CELLULAR_COMPONENT	0.0179096	0.000113531	5	883	261	11057	0.018797	0.0739531	0.254175
UNDER	GO:0003676	nucleic acid binding	MOLECULAR_FUNCTION	0.00200274	4.76086e-06	5	1068	261	10872	0.018797	0.0894472	0.210146
UNDER	GO:0009059	macromolecule biosynthetic process	BIOLOGICAL_PROCESS	0.0284737	0.000242545	3	695	263	11245	0.0112782	0.0582077	0.193758
UNDER	GO:0005634	nucleus	CELLULAR_COMPONENT	0.00303288	1.14153e-05	4	931	262	11009	0.0150376	0.0779732	0.192856
	GO:0050661	NADP binding	MOLECULAR_FUNCTION	0.0518481	0.000513551	6	41	260	11899
	GO:0097367	carbohydrate derivative binding	MOLECULAR_FUNCTION	0.0655627	0.000662381	7	936	259	11004
	GO:0016070	RNA metabolic process	BIOLOGICAL_PROCESS	0.0779629	0.000803104	4	710	262	11230
	GO:0020037	heme binding	MOLECULAR_FUNCTION	0.0942151	0.00102448	12	180	254	11760
	GO:0046906	tetrapyrrole binding	MOLECULAR_FUNCTION	0.0942151	0.00102448	12	180	254	11760
	GO:0005618	cell wall	CELLULAR_COMPONENT	0.0942151	0.00102651	5	31	261	11909
	GO:0030312	external encapsulating structure	CELLULAR_COMPONENT	0.104368	0.00116606	5	32	261	11908
	GO:0004180	carboxypeptidase activity	MOLECULAR_FUNCTION	0.104368	0.00118347	4	18	262	11922
	GO:0071554	cell wall organization or biogenesis	BIOLOGICAL_PROCESS	0.104368	0.00119915	6	49	260	11891
	GO:0030570	pectate lyase activity	MOLECULAR_FUNCTION	0.126899	0.00148317	3	8	263	11932
	GO:0016772	transferase activity, transferring phosphorus-containing groups	MOLECULAR_FUNCTION	0.133085	0.00167777	2	514	264	11426
	GO:0043228	non-membrane-bounded organelle	CELLULAR_COMPONENT	0.133085	0.00168729	2	515	264	11425
	GO:0043232	intracellular non-membrane-bounded organelle	CELLULAR_COMPONENT	0.133085	0.00168729	2	515	264	11425
	GO:0032559	adenyl ribonucleotide binding	MOLECULAR_FUNCTION	0.133085	0.00164522	5	735	261	11205
	GO:0005524	ATP binding	MOLECULAR_FUNCTION	0.133085	0.00164368	5	732	261	11208
	GO:0043412	macromolecule modification	BIOLOGICAL_PROCESS	0.174611	0.00228295	5	720	261	11220
	GO:1901576	organic substance biosynthetic process	BIOLOGICAL_PROCESS	0.174611	0.00225894	12	1175	254	10765
	GO:0016837	carbon-oxygen lyase activity, acting on polysaccharides	MOLECULAR_FUNCTION	0.187538	0.00248912	3	10	263	11930
	GO:0016310	phosphorylation	BIOLOGICAL_PROCESS	0.188231	0.0025356	1	399	265	11541
	GO:0009058	biosynthetic process	BIOLOGICAL_PROCESS	0.198698	0.00271596	13	1224	253	10716
	GO:0050660	flavin adenine dinucleotide binding	MOLECULAR_FUNCTION	0.228259	0.00316523	10	154	256	11786
	GO:0043170	macromolecule metabolic process	BIOLOGICAL_PROCESS	0.248906	0.00350085	30	2154	236	9786
	GO:0071555	cell wall organization	BIOLOGICAL_PROCESS	0.269671	0.00386792	4	26	262	11914
	GO:0005515	protein binding	MOLECULAR_FUNCTION	0.269671	0.00389976	12	1128	254	10812
	GO:0006796	phosphate-containing compound metabolic process	BIOLOGICAL_PROCESS	0.287801	0.00426859	5	674	261	11266
	GO:0016740	transferase activity	MOLECULAR_FUNCTION	0.287801	0.00427597	11	1069	255	10871
	GO:0006793	phosphorus metabolic process	BIOLOGICAL_PROCESS	0.288588	0.004402	5	689	261	11251
	GO:0045229	external encapsulating structure organization	BIOLOGICAL_PROCESS	0.288588	0.00436604	4	27	262	11913
	GO:0004181	metallocarboxypeptidase activity	MOLECULAR_FUNCTION	0.289413	0.00453027	2	3	264	11937
	GO:0015923	mannosidase activity	MOLECULAR_FUNCTION	0.289413	0.0046439	3	13	263	11927
	GO:0004567	beta-mannosidase activity	MOLECULAR_FUNCTION	0.289413	0.00453027	2	3	264	11937
	GO:0009057	macromolecule catabolic process	BIOLOGICAL_PROCESS	0.289413	0.00462868	13	247	253	11693
	GO:0044085	cellular component biogenesis	BIOLOGICAL_PROCESS	0.300177	0.00487609	0	271	266	11669
	GO:1901575	organic substance catabolic process	BIOLOGICAL_PROCESS	0.31192	0.00512864	18	395	248	11545
	GO:0004650	polygalacturonase activity	MOLECULAR_FUNCTION	0.397778	0.00669792	2	4	264	11936
	GO:0044249	cellular biosynthetic process	BIOLOGICAL_PROCESS	0.397778	0.00663921	12	1090	254	10850
	GO:0044271	cellular nitrogen compound biosynthetic process	BIOLOGICAL_PROCESS	0.419375	0.00714466	8	851	258	11089
	GO:0036211	protein modification process	BIOLOGICAL_PROCESS	0.47487	0.00818417	5	651	261	11289
	GO:0005737	cytoplasm	CELLULAR_COMPONENT	0.494301	0.00861698	12	1070	254	10870
	GO:0006810	transport	BIOLOGICAL_PROCESS	0.504984	0.00890325	29	790	237	11150
	GO:1902494	catalytic complex	CELLULAR_COMPONENT	0.620206	0.0110576	1	324	265	11616
	GO:0019538	protein metabolic process	BIOLOGICAL_PROCESS	0.6376	0.011494	14	1164	252	10776
	GO:0071941	nitrogen cycle metabolic process	BIOLOGICAL_PROCESS	0.666534	0.0121476	2	6	264	11934
	GO:0009056	catabolic process	BIOLOGICAL_PROCESS	0.691526	0.0127401	18	434	248	11506
	GO:0051234	establishment of localization	BIOLOGICAL_PROCESS	0.694418	0.0129309	29	801	237	11139
	GO:0140640	catalytic activity, acting on a nucleic acid	MOLECULAR_FUNCTION	0.704087	0.0132965	2	393	264	11547
	GO:0016301	kinase activity	MOLECULAR_FUNCTION	0.704087	0.0133899	2	397	264	11543
	GO:0004672	protein kinase activity	MOLECULAR_FUNCTION	0.825284	0.0158583	1	303	265	11637
	GO:0006633	fatty acid biosynthetic process	BIOLOGICAL_PROCESS	0.842121	0.0165154	3	22	263	11918
	GO:0007186	G protein-coupled receptor signaling pathway	BIOLOGICAL_PROCESS	0.842121	0.0165154	3	22	263	11918
	GO:0030246	carbohydrate binding	MOLECULAR_FUNCTION	0.874139	0.0173165	7	115	259	11825
	GO:0004022	alcohol dehydrogenase (NAD+) activity	MOLECULAR_FUNCTION	0.932278	0.0217926	1	0	265	11940
	GO:0051179	localization	BIOLOGICAL_PROCESS	0.932278	0.0199239	29	825	237	11115
	GO:0032045	guanyl-nucleotide exchange factor complex	CELLULAR_COMPONENT	0.932278	0.0217926	1	0	265	11940
	GO:0047988	hydroxyacid-oxoacid transhydrogenase activity	MOLECULAR_FUNCTION	0.932278	0.0217926	1	0	265	11940
	GO:0022821	solute:potassium antiporter activity	MOLECULAR_FUNCTION	0.932278	0.0217926	1	0	265	11940
	GO:0016156	fumarate reductase (NADH) activity	MOLECULAR_FUNCTION	0.932278	0.0217926	1	0	265	11940
	GO:0019114	catechol dioxygenase activity	MOLECULAR_FUNCTION	0.932278	0.0217926	1	0	265	11940
	GO:0015386	potassium:proton antiporter activity	MOLECULAR_FUNCTION	0.932278	0.0217926	1	0	265	11940
	GO:0018455	alcohol dehydrogenase [NAD(P)+] activity	MOLECULAR_FUNCTION	0.932278	0.0217926	1	0	265	11940
	GO:0042030	ATPase inhibitor activity	MOLECULAR_FUNCTION	0.932278	0.0217926	1	0	265	11940
	GO:0097159	organic cyclic compound binding	MOLECULAR_FUNCTION	0.932278	0.0216832	36	2285	230	9655
	GO:0018576	catechol 1,2-dioxygenase activity	MOLECULAR_FUNCTION	0.932278	0.0217926	1	0	265	11940
	GO:0016702	oxidoreductase activity, acting on single donors with incorporation of molecular oxygen, incorporation of two atoms of oxygen	MOLECULAR_FUNCTION	0.932278	0.0189703	2	8	264	11932
	GO:0140359	ABC-type transporter activity	MOLECULAR_FUNCTION	0.932278	0.020346	3	24	263	11916
	GO:0034066	Ric1-Rgp1 guanyl-nucleotide exchange factor complex	CELLULAR_COMPONENT	0.932278	0.0217926	1	0	265	11940
	GO:0046872	metal ion binding	MOLECULAR_FUNCTION	0.932278	0.0216983	35	1056	231	10884
	GO:1901363	heterocyclic compound binding	MOLECULAR_FUNCTION	0.932278	0.0216706	36	2283	230	9657
	GO:0031090	organelle membrane	CELLULAR_COMPONENT	0.932278	0.019285	2	385	264	11555
	GO:0043169	cation binding	MOLECULAR_FUNCTION	0.942967	0.0222292	35	1063	231	10877
	GO:0043043	peptide biosynthetic process	BIOLOGICAL_PROCESS	0.962044	0.0228695	1	287	265	11653
	GO:0006518	peptide metabolic process	BIOLOGICAL_PROCESS	0.982421	0.0237112	1	296	265	11644
	GO:1901564	organonitrogen compound metabolic process	BIOLOGICAL_PROCESS	0.982421	0.0239378	24	1652	242	10288
	GO:0043933	protein-containing complex organization	BIOLOGICAL_PROCESS	0.982421	0.0238324	0	198	266	11742
	GO:0006468	protein phosphorylation	BIOLOGICAL_PROCESS	0.984477	0.0241829	1	299	265	11641
	GO:0016887	ATP hydrolysis activity	MOLECULAR_FUNCTION	1	1	3	153	263	11787
	GO:0016888	endodeoxyribonuclease activity, producing 5'-phosphomonoesters	MOLECULAR_FUNCTION	1	1	0	5	266	11935
	GO:0019915	lipid storage	BIOLOGICAL_PROCESS	1	1	0	5	266	11935
	GO:0016889	DNA endonuclease activity, producing 3'-phosphomonoesters	MOLECULAR_FUNCTION	1	1	0	3	266	11937
	GO:1902554	serine/threonine protein kinase complex	CELLULAR_COMPONENT	1	1	0	11	266	11929
	GO:1902555	endoribonuclease complex	CELLULAR_COMPONENT	1	1	0	9	266	11931
	GO:0050793	regulation of developmental process	BIOLOGICAL_PROCESS	1	1	0	3	266	11937
	GO:0050794	regulation of cellular process	BIOLOGICAL_PROCESS	1	0.124037	6	521	260	11419
	GO:0098734	macromolecule depalmitoylation	BIOLOGICAL_PROCESS	1	1	0	1	266	11939
	GO:0048487	beta-tubulin binding	MOLECULAR_FUNCTION	1	1	0	2	266	11938
	GO:0050790	regulation of catalytic activity	BIOLOGICAL_PROCESS	1	0.118828	0	126	266	11814
	GO:0098732	macromolecule deacylation	BIOLOGICAL_PROCESS	1	1	0	8	266	11932
	GO:0016891	RNA endonuclease activity, producing 5'-phosphomonoesters	MOLECULAR_FUNCTION	1	0.558006	1	36	265	11904
	GO:0016892	RNA endonuclease activity, producing 3'-phosphomonoesters	MOLECULAR_FUNCTION	1	1	0	5	266	11935
	GO:0016893	endonuclease activity, active with either ribo- or deoxyribonucleic acids and producing 5'-phosphomonoesters	MOLECULAR_FUNCTION	1	0.604254	1	41	265	11899
	GO:0016894	endonuclease activity, active with either ribo- or deoxyribonucleic acids and producing 3'-phosphomonoesters	MOLECULAR_FUNCTION	1	1	0	8	266	11932
	GO:0016895	DNA exonuclease activity, producing 5'-phosphomonoesters	MOLECULAR_FUNCTION	1	1	0	3	266	11937
	GO:0016896	RNA exonuclease activity, producing 5'-phosphomonoesters	MOLECULAR_FUNCTION	1	1	0	6	266	11934
	GO:0098739	import across plasma membrane	BIOLOGICAL_PROCESS	1	1	0	2	266	11938
	GO:0019902	phosphatase binding	MOLECULAR_FUNCTION	1	1	0	1	266	11939
	GO:0016877	ligase activity, forming carbon-sulfur bonds	MOLECULAR_FUNCTION	1	1	0	16	266	11924
	GO:0019901	protein kinase binding	MOLECULAR_FUNCTION	1	1	0	12	266	11928
	GO:0016878	acid-thiol ligase activity	MOLECULAR_FUNCTION	1	1	0	8	266	11932
	GO:0019904	protein domain specific binding	MOLECULAR_FUNCTION	1	1	0	3	266	11937
	GO:0016879	ligase activity, forming carbon-nitrogen bonds	MOLECULAR_FUNCTION	1	1	0	43	266	11897
	GO:0019903	protein phosphatase binding	MOLECULAR_FUNCTION	1	1	0	1	266	11939
	GO:0019905	syntaxin binding	MOLECULAR_FUNCTION	1	1	0	1	266	11939
	GO:0019908	nuclear cyclin-dependent protein kinase holoenzyme complex	CELLULAR_COMPONENT	1	1	0	2	266	11938
	GO:1902562	H4 histone acetyltransferase complex	CELLULAR_COMPONENT	1	1	0	8	266	11932
	GO:0019907	cyclin-dependent protein kinase activating kinase holoenzyme complex	CELLULAR_COMPONENT	1	1	0	1	266	11939
	GO:0006611	protein export from nucleus	BIOLOGICAL_PROCESS	1	1	0	2	266	11938
	GO:0006612	protein targeting to membrane	BIOLOGICAL_PROCESS	1	1	0	12	266	11928
	GO:0006605	protein targeting	BIOLOGICAL_PROCESS	1	1	0	42	266	11898
	GO:0098744	1-phosphatidylinositol 4-kinase activator activity	MOLECULAR_FUNCTION	1	1	0	1	266	11939
	GO:0006606	protein import into nucleus	BIOLOGICAL_PROCESS	1	1	0	12	266	11928
	GO:0016880	acid-ammonia (or amide) ligase activity	MOLECULAR_FUNCTION	1	1	0	5	266	11935
	GO:0016881	acid-amino acid ligase activity	MOLECULAR_FUNCTION	1	1	0	10	266	11930
	GO:0016882	cyclo-ligase activity	MOLECULAR_FUNCTION	1	1	0	3	266	11937
	GO:0016884	carbon-nitrogen ligase activity, with glutamine as amido-N-donor	MOLECULAR_FUNCTION	1	1	0	11	266	11929
	GO:0016885	ligase activity, forming carbon-carbon bonds	MOLECULAR_FUNCTION	1	1	0	2	266	11938
	GO:0015556	C4-dicarboxylate transmembrane transporter activity	MOLECULAR_FUNCTION	1	1	0	2	266	11938
	GO:0016886	ligase activity, forming phosphoric ester bonds	MOLECULAR_FUNCTION	1	1	0	8	266	11932
	GO:0016866	intramolecular transferase activity	MOLECULAR_FUNCTION	1	1	0	16	266	11924
	GO:0035145	exon-exon junction complex	CELLULAR_COMPONENT	1	1	0	1	266	11939
	GO:0016868	intramolecular transferase activity, phosphotransferases	MOLECULAR_FUNCTION	1	1	0	5	266	11935
	GO:2000142	regulation of DNA-templated transcription initiation	BIOLOGICAL_PROCESS	1	1	0	1	266	11939
	GO:2000134	negative regulation of G1/S transition of mitotic cell cycle	BIOLOGICAL_PROCESS	1	1	0	1	266	11939
	GO:0016872	intramolecular lyase activity	MOLECULAR_FUNCTION	1	1	0	2	266	11938
	GO:0016874	ligase activity	MOLECULAR_FUNCTION	1	0.534029	1	128	265	11812
	GO:0019900	kinase binding	MOLECULAR_FUNCTION	1	1	0	12	266	11928
	GO:0016875	ligase activity, forming carbon-oxygen bonds	MOLECULAR_FUNCTION	1	1	0	34	266	11906
	GO:0016854	racemase and epimerase activity	MOLECULAR_FUNCTION	1	1	0	7	266	11933
	GO:0036464	cytoplasmic ribonucleoprotein granule	CELLULAR_COMPONENT	1	1	0	5	266	11935
	GO:0016855	racemase and epimerase activity, acting on amino acids and derivatives	MOLECULAR_FUNCTION	1	1	0	1	266	11939
	GO:0016857	racemase and epimerase activity, acting on carbohydrates and derivatives	MOLECULAR_FUNCTION	1	1	0	5	266	11935
	GO:0016859	cis-trans isomerase activity	MOLECULAR_FUNCTION	1	1	0	23	266	11917
	GO:1901255	nucleotide-excision repair involved in interstrand cross-link repair	BIOLOGICAL_PROCESS	1	1	0	1	266	11939
	GO:0004888	transmembrane signaling receptor activity	MOLECULAR_FUNCTION	1	0.197816	1	9	265	11931
	GO:2000144	positive regulation of DNA-templated transcription initiation	BIOLOGICAL_PROCESS	1	1	0	1	266	11939
	GO:0016860	intramolecular oxidoreductase activity	MOLECULAR_FUNCTION	1	0.281576	1	14	265	11926
	GO:0106005	RNA 5'-cap (guanine-N7)-methylation	BIOLOGICAL_PROCESS	1	1	0	1	266	11939
	GO:0016861	intramolecular oxidoreductase activity, interconverting aldoses and ketoses	MOLECULAR_FUNCTION	1	1	0	7	266	11933
	GO:0106004	tRNA (guanine-N7)-methylation	BIOLOGICAL_PROCESS	1	1	0	1	266	11939
	GO:0016863	intramolecular oxidoreductase activity, transposing C=C bonds	MOLECULAR_FUNCTION	1	1	0	2	266	11938
	GO:0016864	intramolecular oxidoreductase activity, transposing S-S bonds	MOLECULAR_FUNCTION	1	0.123859	1	5	265	11935
	GO:0006641	triglyceride metabolic process	BIOLOGICAL_PROCESS	1	1	0	2	266	11938
	GO:0005310	dicarboxylic acid transmembrane transporter activity	MOLECULAR_FUNCTION	1	1	0	3	266	11937
	GO:0006644	phospholipid metabolic process	BIOLOGICAL_PROCESS	1	0.727686	1	99	265	11841
	GO:0006642	triglyceride mobilization	BIOLOGICAL_PROCESS	1	1	0	1	266	11939
	GO:0006643	membrane lipid metabolic process	BIOLOGICAL_PROCESS	1	1	1	45	265	11895
	GO:0006637	acyl-CoA metabolic process	BIOLOGICAL_PROCESS	1	1	0	23	266	11917
	GO:0006638	neutral lipid metabolic process	BIOLOGICAL_PROCESS	1	1	0	2	266	11938
	GO:0006635	fatty acid beta-oxidation	BIOLOGICAL_PROCESS	1	0.197816	1	9	265	11931
	GO:0006636	unsaturated fatty acid biosynthetic process	BIOLOGICAL_PROCESS	1	1	0	2	266	11938
	GO:0044087	regulation of cellular component biogenesis	BIOLOGICAL_PROCESS	1	1	0	17	266	11923
	GO:0006639	acylglycerol metabolic process	BIOLOGICAL_PROCESS	1	1	0	2	266	11938
	GO:0044089	positive regulation of cellular component biogenesis	BIOLOGICAL_PROCESS	1	1	0	4	266	11936
	GO:0106019	phosphatidylinositol-4,5-bisphosphate phosphatase activity	MOLECULAR_FUNCTION	1	1	0	1	266	11939
	GO:0106018	phosphatidylinositol-3,5-bisphosphate phosphatase activity	MOLECULAR_FUNCTION	1	1	0	1	266	11939
	GO:0019948	SUMO activating enzyme activity	MOLECULAR_FUNCTION	1	1	0	1	266	11939
	GO:0035194	ncRNA-mediated post-transcriptional gene silencing	BIOLOGICAL_PROCESS	1	1	0	5	266	11935
	GO:0006650	glycerophospholipid metabolic process	BIOLOGICAL_PROCESS	1	0.645	0	61	266	11879
	GO:0006655	phosphatidylglycerol biosynthetic process	BIOLOGICAL_PROCESS	1	1	0	2	266	11938
	GO:0006656	phosphatidylcholine biosynthetic process	BIOLOGICAL_PROCESS	1	1	0	4	266	11936
	GO:0006654	phosphatidic acid biosynthetic process	BIOLOGICAL_PROCESS	1	1	0	2	266	11938
	GO:0044093	positive regulation of molecular function	BIOLOGICAL_PROCESS	1	1	0	17	266	11923
	GO:0005315	inorganic phosphate transmembrane transporter activity	MOLECULAR_FUNCTION	1	1	0	4	266	11936
	GO:0006646	phosphatidylethanolamine biosynthetic process	BIOLOGICAL_PROCESS	1	1	0	6	266	11934
	GO:0005319	lipid transporter activity	MOLECULAR_FUNCTION	1	1	0	11	266	11929
	GO:0098703	calcium ion import across plasma membrane	BIOLOGICAL_PROCESS	1	1	0	2	266	11938
	GO:0019953	sexual reproduction	BIOLOGICAL_PROCESS	1	1	0	27	266	11913
	GO:0044092	negative regulation of molecular function	BIOLOGICAL_PROCESS	1	0.142962	1	6	265	11934
	GO:1902531	regulation of intracellular signal transduction	BIOLOGICAL_PROCESS	1	1	0	35	266	11905
	GO:1902532	negative regulation of intracellular signal transduction	BIOLOGICAL_PROCESS	1	1	0	4	266	11936
	GO:1902533	positive regulation of intracellular signal transduction	BIOLOGICAL_PROCESS	1	1	0	5	266	11935
	GO:0006623	protein targeting to vacuole	BIOLOGICAL_PROCESS	1	1	0	4	266	11936
	GO:0006620	post-translational protein targeting to endoplasmic reticulum membrane	BIOLOGICAL_PROCESS	1	1	0	3	266	11937
	GO:0006621	protein retention in ER lumen	BIOLOGICAL_PROCESS	1	1	0	2	266	11938
	GO:0070382	exocytic vesicle	CELLULAR_COMPONENT	1	1	0	1	266	11939
	GO:0047131	saccharopine dehydrogenase (NAD+, L-glutamate-forming) activity	MOLECULAR_FUNCTION	1	1	0	1	266	11939
	GO:0006613	cotranslational protein targeting to membrane	BIOLOGICAL_PROCESS	1	1	0	8	266	11932
	GO:0047130	saccharopine dehydrogenase (NADP+, L-lysine-forming) activity	MOLECULAR_FUNCTION	1	1	0	1	266	11939
	GO:0006614	SRP-dependent cotranslational protein targeting to membrane	BIOLOGICAL_PROCESS	1	1	0	8	266	11932
	GO:0047134	protein-disulfide reductase (NAD(P)) activity	MOLECULAR_FUNCTION	1	1	0	2	266	11938
	GO:0050779	RNA destabilization	BIOLOGICAL_PROCESS	1	1	0	13	266	11927
	GO:0019941	modification-dependent protein catabolic process	BIOLOGICAL_PROCESS	1	1	1	79	265	11861
	GO:0106035	protein maturation by [4Fe-4S] cluster transfer	BIOLOGICAL_PROCESS	1	1	0	1	266	11939
	GO:0038202	TORC1 signaling	BIOLOGICAL_PROCESS	1	1	0	3	266	11937
	GO:0038201	TOR complex	CELLULAR_COMPONENT	1	1	0	4	266	11936
	GO:0016899	oxidoreductase activity, acting on the CH-OH group of donors, oxygen as acceptor	MOLECULAR_FUNCTION	1	1	0	3	266	11937
	GO:0035173	histone kinase activity	MOLECULAR_FUNCTION	1	1	0	1	266	11939
	GO:0006631	fatty acid metabolic process	BIOLOGICAL_PROCESS	1	0.0667441	3	40	263	11900
	GO:0006626	protein targeting to mitochondrion	BIOLOGICAL_PROCESS	1	1	0	17	266	11923
	GO:0006627	protein processing involved in protein targeting to mitochondrion	BIOLOGICAL_PROCESS	1	1	0	3	266	11937
	GO:0006625	protein targeting to peroxisome	BIOLOGICAL_PROCESS	1	1	0	6	266	11934
	GO:0048471	perinuclear region of cytoplasm	CELLULAR_COMPONENT	1	1	0	3	266	11937
	GO:0006629	lipid metabolic process	BIOLOGICAL_PROCESS	1	0.835766	5	272	261	11668
	GO:0048475	coated membrane	CELLULAR_COMPONENT	1	1	0	27	266	11913
	GO:0050789	regulation of biological process	BIOLOGICAL_PROCESS	1	0.0573376	6	581	260	11359
	GO:0019932	second-messenger-mediated signaling	BIOLOGICAL_PROCESS	1	1	0	5	266	11935
	GO:0043625	delta DNA polymerase complex	CELLULAR_COMPONENT	1	1	0	2	266	11938
	GO:0043628	regulatory ncRNA 3'-end processing	BIOLOGICAL_PROCESS	1	1	0	1	266	11939
	GO:1905664	regulation of calcium ion import across plasma membrane	BIOLOGICAL_PROCESS	1	1	0	1	266	11939
	GO:0006684	sphingomyelin metabolic process	BIOLOGICAL_PROCESS	1	0.0639684	1	2	265	11938
	GO:1903008	organelle disassembly	BIOLOGICAL_PROCESS	1	1	0	4	266	11936
	GO:0005351	carbohydrate:proton symporter activity	MOLECULAR_FUNCTION	1	1	0	3	266	11937
	GO:0006685	sphingomyelin catabolic process	BIOLOGICAL_PROCESS	1	0.0639684	1	2	265	11938
	GO:0004020	adenylylsulfate kinase activity	MOLECULAR_FUNCTION	1	1	0	2	266	11938
	GO:0043620	regulation of DNA-templated transcription in response to stress	BIOLOGICAL_PROCESS	1	1	0	1	266	11939
	GO:0043621	protein self-association	MOLECULAR_FUNCTION	1	1	0	1	266	11939
	GO:0009713	catechol-containing compound biosynthetic process	BIOLOGICAL_PROCESS	1	1	0	1	266	11939
	GO:0009712	catechol-containing compound metabolic process	BIOLOGICAL_PROCESS	1	0.043112	1	1	265	11939
	GO:0051246	regulation of protein metabolic process	BIOLOGICAL_PROCESS	1	1	1	72	265	11868
	GO:0004018	N6-(1,2-dicarboxyethyl)AMP AMP-lyase (fumarate-forming) activity	MOLECULAR_FUNCTION	1	1	0	1	266	11939
	GO:0032968	positive regulation of transcription elongation by RNA polymerase II	BIOLOGICAL_PROCESS	1	1	0	3	266	11937
	GO:0051247	positive regulation of protein metabolic process	BIOLOGICAL_PROCESS	1	1	0	21	266	11919
	GO:0004017	adenylate kinase activity	MOLECULAR_FUNCTION	1	1	0	3	266	11937
	GO:0004019	adenylosuccinate synthase activity	MOLECULAR_FUNCTION	1	1	0	1	266	11939
	GO:0051248	negative regulation of protein metabolic process	BIOLOGICAL_PROCESS	1	1	0	18	266	11922
	GO:0106057	negative regulation of calcineurin-mediated signaling	BIOLOGICAL_PROCESS	1	1	0	1	266	11939
	GO:0106056	regulation of calcineurin-mediated signaling	BIOLOGICAL_PROCESS	1	1	0	1	266	11939
	GO:0004030	aldehyde dehydrogenase [NAD(P)+] activity	MOLECULAR_FUNCTION	1	1	0	7	266	11933
	GO:0051260	protein homooligomerization	BIOLOGICAL_PROCESS	1	1	0	1	266	11939
	GO:0052591	sn-glycerol-3-phosphate:ubiquinone-8 oxidoreductase activity	MOLECULAR_FUNCTION	1	1	0	1	266	11939
	GO:0006696	ergosterol biosynthetic process	BIOLOGICAL_PROCESS	1	1	0	4	266	11936
	GO:0051261	protein depolymerization	BIOLOGICAL_PROCESS	1	1	0	4	266	11936
	GO:0043631	RNA polyadenylation	BIOLOGICAL_PROCESS	1	1	0	6	266	11934
	GO:0006694	steroid biosynthetic process	BIOLOGICAL_PROCESS	1	1	0	17	266	11923
	GO:0052590	sn-glycerol-3-phosphate:ubiquinone oxidoreductase activity	MOLECULAR_FUNCTION	1	1	0	1	266	11939
	GO:0009725	response to hormone	BIOLOGICAL_PROCESS	1	1	0	1	266	11939
	GO:0043632	modification-dependent macromolecule catabolic process	BIOLOGICAL_PROCESS	1	1	1	80	265	11860
	GO:0004035	alkaline phosphatase activity	MOLECULAR_FUNCTION	1	1	0	2	266	11938
	GO:0004038	allantoinase activity	MOLECULAR_FUNCTION	1	1	0	1	266	11939
	GO:0004037	allantoicase activity	MOLECULAR_FUNCTION	1	1	0	1	266	11939
	GO:0004029	aldehyde dehydrogenase (NAD+) activity	MOLECULAR_FUNCTION	1	1	0	3	266	11937
	GO:0051258	protein polymerization	BIOLOGICAL_PROCESS	1	1	0	19	266	11921
	GO:0032958	inositol phosphate biosynthetic process	BIOLOGICAL_PROCESS	1	1	0	2	266	11938
	GO:0032955	regulation of division septum assembly	BIOLOGICAL_PROCESS	1	1	0	2	266	11938
	GO:0032956	regulation of actin cytoskeleton organization	BIOLOGICAL_PROCESS	1	1	0	13	266	11927
	GO:0031625	ubiquitin protein ligase binding	MOLECULAR_FUNCTION	1	1	0	8	266	11932
	GO:0051253	negative regulation of RNA metabolic process	BIOLOGICAL_PROCESS	1	1	0	16	266	11924
	GO:0051254	positive regulation of RNA metabolic process	BIOLOGICAL_PROCESS	1	1	0	37	266	11903
	GO:0051252	regulation of RNA metabolic process	BIOLOGICAL_PROCESS	1	0.185758	2	252	264	11688
	GO:0009719	response to endogenous stimulus	BIOLOGICAL_PROCESS	1	1	0	1	266	11939
	GO:0032950	regulation of beta-glucan metabolic process	BIOLOGICAL_PROCESS	1	1	0	1	266	11939
	GO:0016002	sulfite reductase activity	MOLECULAR_FUNCTION	1	1	0	1	266	11939
	GO:0032954	regulation of cytokinetic process	BIOLOGICAL_PROCESS	1	1	0	2	266	11938
	GO:0106068	SUMO ligase complex	CELLULAR_COMPONENT	1	1	0	5	266	11935
	GO:0051259	protein complex oligomerization	BIOLOGICAL_PROCESS	1	1	0	2	266	11938
	GO:0032951	regulation of beta-glucan biosynthetic process	BIOLOGICAL_PROCESS	1	1	0	1	266	11939
	GO:0043648	dicarboxylic acid metabolic process	BIOLOGICAL_PROCESS	1	1	1	45	265	11895
	GO:0043647	inositol phosphate metabolic process	BIOLOGICAL_PROCESS	1	1	0	2	266	11938
	GO:0043649	dicarboxylic acid catabolic process	BIOLOGICAL_PROCESS	1	1	0	2	266	11938
	GO:1904357	negative regulation of telomere maintenance via telomere lengthening	BIOLOGICAL_PROCESS	1	1	0	1	266	11939
	GO:1904356	regulation of telomere maintenance via telomere lengthening	BIOLOGICAL_PROCESS	1	1	0	1	266	11939
	GO:0006662	glycerol ether metabolic process	BIOLOGICAL_PROCESS	1	1	0	4	266	11936
	GO:0004001	adenosine kinase activity	MOLECULAR_FUNCTION	1	1	0	1	266	11939
	GO:0004000	adenosine deaminase activity	MOLECULAR_FUNCTION	1	1	0	4	266	11936
	GO:0006661	phosphatidylinositol biosynthetic process	BIOLOGICAL_PROCESS	1	1	0	37	266	11903
	GO:0006666	3-keto-sphinganine metabolic process	BIOLOGICAL_PROCESS	1	1	0	1	266	11939
	GO:0006664	glycolipid metabolic process	BIOLOGICAL_PROCESS	1	1	0	28	266	11912
	GO:0097472	cyclin-dependent protein kinase activity	MOLECULAR_FUNCTION	1	1	0	1	266	11939
	GO:0006665	sphingolipid metabolic process	BIOLOGICAL_PROCESS	1	0.327587	1	17	265	11923
	GO:0006659	phosphatidylserine biosynthetic process	BIOLOGICAL_PROCESS	1	1	0	1	266	11939
	GO:0098796	membrane protein complex	CELLULAR_COMPONENT	1	0.0786215	0	141	266	11799
	GO:0006657	CDP-choline pathway	BIOLOGICAL_PROCESS	1	1	0	2	266	11938
	GO:0106074	aminoacyl-tRNA metabolism involved in translational fidelity	BIOLOGICAL_PROCESS	1	1	0	6	266	11934
	GO:0006658	phosphatidylserine metabolic process	BIOLOGICAL_PROCESS	1	1	0	1	266	11939
	GO:0106073	dolichyl pyrophosphate Glc2Man9GlcNAc2 alpha-1,2-glucosyltransferase activity	MOLECULAR_FUNCTION	1	1	0	1	266	11939
	GO:0098799	outer mitochondrial membrane protein complex	CELLULAR_COMPONENT	1	1	0	8	266	11932
	GO:0097466	ubiquitin-dependent glycoprotein ERAD pathway	BIOLOGICAL_PROCESS	1	1	0	1	266	11939
	GO:0098797	plasma membrane protein complex	CELLULAR_COMPONENT	1	1	0	13	266	11927
	GO:0098798	mitochondrial protein-containing complex	CELLULAR_COMPONENT	1	0.630941	0	52	266	11888
	GO:0019985	translesion synthesis	BIOLOGICAL_PROCESS	1	1	0	4	266	11936
	GO:0032940	secretion by cell	BIOLOGICAL_PROCESS	1	1	0	14	266	11926
	GO:0019988	charged-tRNA amino acid modification	BIOLOGICAL_PROCESS	1	1	0	2	266	11938
	GO:0042327	positive regulation of phosphorylation	BIOLOGICAL_PROCESS	1	1	0	6	266	11934
	GO:0043651	linoleic acid metabolic process	BIOLOGICAL_PROCESS	1	1	0	3	266	11937
	GO:0006673	inositol phosphoceramide metabolic process	BIOLOGICAL_PROCESS	1	1	0	1	266	11939
	GO:0043650	dicarboxylic acid biosynthetic process	BIOLOGICAL_PROCESS	1	1	0	17	266	11923
	GO:0005342	organic acid transmembrane transporter activity	MOLECULAR_FUNCTION	1	1	0	26	266	11914
	GO:0006672	ceramide metabolic process	BIOLOGICAL_PROCESS	1	1	0	4	266	11936
	GO:0004014	adenosylmethionine decarboxylase activity	MOLECULAR_FUNCTION	1	1	0	1	266	11939
	GO:0004013	adenosylhomocysteinase activity	MOLECULAR_FUNCTION	1	1	0	1	266	11939
	GO:0042325	regulation of phosphorylation	BIOLOGICAL_PROCESS	1	1	0	18	266	11922
	GO:0005347	ATP transmembrane transporter activity	MOLECULAR_FUNCTION	1	1	0	1	266	11939
	GO:0043657	host cell	CELLULAR_COMPONENT	1	1	0	3	266	11937
	GO:0004016	adenylate cyclase activity	MOLECULAR_FUNCTION	1	1	0	1	266	11939
	GO:0005346	purine ribonucleotide transmembrane transporter activity	MOLECULAR_FUNCTION	1	1	0	2	266	11938
	GO:0043656	host intracellular region	CELLULAR_COMPONENT	1	1	0	3	266	11937
	GO:0005338	nucleotide-sugar transmembrane transporter activity	MOLECULAR_FUNCTION	1	1	0	7	266	11933
	GO:0005337	nucleoside transmembrane transporter activity	MOLECULAR_FUNCTION	1	1	0	2	266	11938
	GO:0032933	SREBP signaling pathway	BIOLOGICAL_PROCESS	1	1	0	1	266	11939
	GO:0032934	sterol binding	MOLECULAR_FUNCTION	1	1	0	2	266	11938
	GO:0051275	beta-glucan catabolic process	BIOLOGICAL_PROCESS	1	1	1	52	265	11888
	GO:0051276	chromosome organization	BIOLOGICAL_PROCESS	1	1	1	87	265	11853
	GO:0051273	beta-glucan metabolic process	BIOLOGICAL_PROCESS	1	1	1	57	265	11883
	GO:0051274	beta-glucan biosynthetic process	BIOLOGICAL_PROCESS	1	1	0	5	266	11935
	GO:1901264	carbohydrate derivative transport	BIOLOGICAL_PROCESS	1	1	0	14	266	11926
	GO:0004061	arylformamidase activity	MOLECULAR_FUNCTION	1	1	0	2	266	11938
	GO:0004060	arylamine N-acetyltransferase activity	MOLECULAR_FUNCTION	1	1	0	1	266	11939
	GO:0031681	G-protein beta-subunit binding	MOLECULAR_FUNCTION	1	1	0	2	266	11938
	GO:1901265	nucleoside phosphate binding	MOLECULAR_FUNCTION	1	0.24979	20	1167	246	10773
	GO:0008422	beta-glucosidase activity	MOLECULAR_FUNCTION	1	1	0	3	266	11937
	GO:0004067	asparaginase activity	MOLECULAR_FUNCTION	1	1	0	1	266	11939
	GO:0008420	RNA polymerase II CTD heptapeptide repeat phosphatase activity	MOLECULAR_FUNCTION	1	1	0	2	266	11938
	GO:0004066	asparagine synthase (glutamine-hydrolyzing) activity	MOLECULAR_FUNCTION	1	1	0	2	266	11938
	GO:1901269	lipooligosaccharide metabolic process	BIOLOGICAL_PROCESS	1	1	0	1	266	11939
	GO:0004069	L-aspartate:2-oxoglutarate aminotransferase activity	MOLECULAR_FUNCTION	1	1	0	2	266	11938
	GO:0098781	ncRNA transcription	BIOLOGICAL_PROCESS	1	1	0	6	266	11934
	GO:0008425	2-polyprenyl-6-methoxy-1,4-benzoquinone methyltransferase activity	MOLECULAR_FUNCTION	1	1	0	2	266	11938
	GO:0009755	hormone-mediated signaling pathway	BIOLOGICAL_PROCESS	1	1	0	1	266	11939
	GO:0008419	RNA lariat debranching enzyme activity	MOLECULAR_FUNCTION	1	1	0	1	266	11939
	GO:0098771	inorganic ion homeostasis	BIOLOGICAL_PROCESS	1	1	0	16	266	11924
	GO:0008418	protein-N-terminal asparagine amidohydrolase activity	MOLECULAR_FUNCTION	1	1	0	2	266	11938
	GO:0034705	potassium channel complex	CELLULAR_COMPONENT	1	1	0	1	266	11939
	GO:0098772	molecular function regulator activity	MOLECULAR_FUNCTION	1	0.525473	1	119	265	11821
	GO:0016050	vesicle organization	BIOLOGICAL_PROCESS	1	1	0	7	266	11933
	GO:0016051	carbohydrate biosynthetic process	BIOLOGICAL_PROCESS	1	0.130994	2	27	264	11913
	GO:0034709	methylosome	CELLULAR_COMPONENT	1	1	0	1	266	11939
	GO:0016053	organic acid biosynthetic process	BIOLOGICAL_PROCESS	1	0.050034	9	201	257	11739
	GO:0034708	methyltransferase complex	CELLULAR_COMPONENT	1	1	0	8	266	11932
	GO:0016054	organic acid catabolic process	BIOLOGICAL_PROCESS	1	1	1	52	265	11888
	GO:0016055	Wnt signaling pathway	BIOLOGICAL_PROCESS	1	1	0	1	266	11939
	GO:0034703	cation channel complex	CELLULAR_COMPONENT	1	1	0	1	266	11939
	GO:0034702	monoatomic ion channel complex	CELLULAR_COMPONENT	1	1	0	1	266	11939
	GO:0051204	protein insertion into mitochondrial membrane	BIOLOGICAL_PROCESS	1	1	0	7	266	11933
	GO:0051205	protein insertion into membrane	BIOLOGICAL_PROCESS	1	1	0	13	266	11927
	GO:1901271	lipooligosaccharide biosynthetic process	BIOLOGICAL_PROCESS	1	1	0	1	266	11939
	GO:0004070	aspartate carbamoyltransferase activity	MOLECULAR_FUNCTION	1	1	0	1	266	11939
	GO:0004072	aspartate kinase activity	MOLECULAR_FUNCTION	1	1	0	2	266	11938
	GO:0004073	aspartate-semialdehyde dehydrogenase activity	MOLECULAR_FUNCTION	1	1	0	1	266	11939
	GO:0004076	biotin synthase activity	MOLECULAR_FUNCTION	1	1	0	1	266	11939
	GO:0004075	biotin carboxylase activity	MOLECULAR_FUNCTION	1	1	0	5	266	11935
	GO:0004077	biotin-[acetyl-CoA-carboxylase] ligase activity	MOLECULAR_FUNCTION	1	1	0	1	266	11939
	GO:0098791	Golgi apparatus subcompartment	CELLULAR_COMPONENT	1	1	0	6	266	11934
	GO:0051213	dioxygenase activity	MOLECULAR_FUNCTION	1	0.192573	2	35	264	11905
	GO:0030337	DNA polymerase processivity factor activity	MOLECULAR_FUNCTION	1	1	0	1	266	11939
	GO:0031668	cellular response to extracellular stimulus	BIOLOGICAL_PROCESS	1	1	0	4	266	11936
	GO:0031669	cellular response to nutrient levels	BIOLOGICAL_PROCESS	1	1	0	4	266	11936
	GO:0098789	pre-mRNA cleavage required for polyadenylation	BIOLOGICAL_PROCESS	1	1	0	2	266	11938
	GO:0016040	glutamate synthase (NADH) activity	MOLECULAR_FUNCTION	1	1	0	1	266	11939
	GO:0098787	mRNA cleavage involved in mRNA processing	BIOLOGICAL_PROCESS	1	1	0	2	266	11938
	GO:0016042	lipid catabolic process	BIOLOGICAL_PROCESS	1	0.14595	2	29	264	11911
	GO:0016043	cellular component organization	BIOLOGICAL_PROCESS	1	0.199228	6	473	260	11467
	GO:0032993	protein-DNA complex	CELLULAR_COMPONENT	1	1	1	76	265	11864
	GO:0052548	regulation of endopeptidase activity	BIOLOGICAL_PROCESS	1	1	0	3	266	11937
	GO:0031667	response to nutrient levels	BIOLOGICAL_PROCESS	1	1	0	4	266	11936
	GO:0052547	regulation of peptidase activity	BIOLOGICAL_PROCESS	1	1	0	5	266	11935
	GO:0043604	amide biosynthetic process	BIOLOGICAL_PROCESS	1	0.0512772	2	323	264	11617
	GO:0060187	cell pole	CELLULAR_COMPONENT	1	1	0	4	266	11936
	GO:0043603	amide metabolic process	BIOLOGICAL_PROCESS	1	0.0950714	3	357	263	11583
	GO:0043606	formamide metabolic process	BIOLOGICAL_PROCESS	1	1	0	1	266	11939
	GO:0043605	amide catabolic process	BIOLOGICAL_PROCESS	1	1	0	10	266	11930
	GO:0004040	amidase activity	MOLECULAR_FUNCTION	1	1	0	6	266	11934
	GO:0005371	tricarboxylate secondary active transmembrane transporter activity	MOLECULAR_FUNCTION	1	1	0	1	266	11939
	GO:0004043	L-aminoadipate-semialdehyde dehydrogenase activity	MOLECULAR_FUNCTION	1	1	0	1	266	11939
	GO:0004042	acetyl-CoA:L-glutamate N-acetyltransferase activity	MOLECULAR_FUNCTION	1	1	0	2	266	11938
	GO:0004045	aminoacyl-tRNA hydrolase activity	MOLECULAR_FUNCTION	1	1	0	3	266	11937
	GO:0005375	copper ion transmembrane transporter activity	MOLECULAR_FUNCTION	1	1	0	4	266	11936
	GO:0004044	amidophosphoribosyltransferase activity	MOLECULAR_FUNCTION	1	1	0	1	266	11939
	GO:0004047	aminomethyltransferase activity	MOLECULAR_FUNCTION	1	1	0	2	266	11938
	GO:0009736	cytokinin-activated signaling pathway	BIOLOGICAL_PROCESS	1	1	0	1	266	11939
	GO:0009735	response to cytokinin	BIOLOGICAL_PROCESS	1	1	0	1	266	11939
	GO:0004049	anthranilate synthase activity	MOLECULAR_FUNCTION	1	1	0	2	266	11938
	GO:0043601	nuclear replisome	CELLULAR_COMPONENT	1	1	0	3	266	11937
	GO:0004048	anthranilate phosphoribosyltransferase activity	MOLECULAR_FUNCTION	1	1	0	1	266	11939
	GO:0032988	protein-RNA complex disassembly	BIOLOGICAL_PROCESS	1	1	0	2	266	11938
	GO:0030329	prenylcysteine metabolic process	BIOLOGICAL_PROCESS	1	1	0	1	266	11939
	GO:0030328	prenylcysteine catabolic process	BIOLOGICAL_PROCESS	1	1	0	1	266	11939
	GO:0032989	cellular component morphogenesis	BIOLOGICAL_PROCESS	1	1	0	1	266	11939
	GO:0051223	regulation of protein transport	BIOLOGICAL_PROCESS	1	1	0	1	266	11939
	GO:0110129	SHREC2 complex	CELLULAR_COMPONENT	1	1	0	1	266	11939
	GO:0098754	detoxification	BIOLOGICAL_PROCESS	1	0.24889	2	42	264	11898
	GO:0032981	mitochondrial respiratory chain complex I assembly	BIOLOGICAL_PROCESS	1	1	0	5	266	11935
	GO:0097428	protein maturation by iron-sulfur cluster transfer	BIOLOGICAL_PROCESS	1	1	0	7	266	11933
	GO:0016035	zeta DNA polymerase complex	CELLULAR_COMPONENT	1	1	0	1	266	11939
	GO:0032984	protein-containing complex disassembly	BIOLOGICAL_PROCESS	1	1	0	14	266	11926
	GO:1901293	nucleoside phosphate biosynthetic process	BIOLOGICAL_PROCESS	1	1	2	126	264	11814
	GO:1901292	nucleoside phosphate catabolic process	BIOLOGICAL_PROCESS	1	1	0	9	266	11931
	GO:0005381	iron ion transmembrane transporter activity	MOLECULAR_FUNCTION	1	1	0	1	266	11939
	GO:0043618	regulation of transcription from RNA polymerase II promoter in response to stress	BIOLOGICAL_PROCESS	1	1	0	1	266	11939
	GO:0005385	zinc ion transmembrane transporter activity	MOLECULAR_FUNCTION	1	1	0	2	266	11938
	GO:0008412	4-hydroxybenzoate octaprenyltransferase activity	MOLECULAR_FUNCTION	1	1	0	1	266	11939
	GO:0004053	arginase activity	MOLECULAR_FUNCTION	1	1	0	2	266	11938
	GO:0005384	manganese ion transmembrane transporter activity	MOLECULAR_FUNCTION	1	1	0	1	266	11939
	GO:0004056	argininosuccinate lyase activity	MOLECULAR_FUNCTION	1	1	0	1	266	11939
	GO:0008410	CoA-transferase activity	MOLECULAR_FUNCTION	1	1	0	1	266	11939
	GO:0004055	argininosuccinate synthase activity	MOLECULAR_FUNCTION	1	1	0	2	266	11938
	GO:0005388	P-type calcium transporter activity	MOLECULAR_FUNCTION	1	1	0	3	266	11937
	GO:0004057	arginyltransferase activity	MOLECULAR_FUNCTION	1	1	0	2	266	11938
	GO:0008413	8-oxo-7,8-dihydroguanosine triphosphate pyrophosphatase activity	MOLECULAR_FUNCTION	1	1	0	1	266	11939
	GO:0051235	maintenance of location	BIOLOGICAL_PROCESS	1	1	0	9	266	11931
	GO:0008409	5'-3' exonuclease activity	MOLECULAR_FUNCTION	1	1	0	4	266	11936
	GO:0008408	3'-5' exonuclease activity	MOLECULAR_FUNCTION	1	1	0	25	266	11915
	GO:0051236	establishment of RNA localization	BIOLOGICAL_PROCESS	1	0.460779	1	27	265	11913
	GO:0098763	mitotic cell cycle phase	BIOLOGICAL_PROCESS	1	1	0	1	266	11939
	GO:0032977	membrane insertase activity	MOLECULAR_FUNCTION	1	1	0	3	266	11937
	GO:0097435	supramolecular fiber organization	BIOLOGICAL_PROCESS	1	1	0	31	266	11909
	GO:0031640	killing of cells of another organism	BIOLOGICAL_PROCESS	1	1	0	1	266	11939
	GO:0016024	CDP-diacylglycerol biosynthetic process	BIOLOGICAL_PROCESS	1	1	0	3	266	11937
	GO:0032970	regulation of actin filament-based process	BIOLOGICAL_PROCESS	1	1	0	13	266	11927
	GO:0032974	amino acid transmembrane export from vacuole	BIOLOGICAL_PROCESS	1	1	0	2	266	11938
	GO:0046618	xenobiotic export from cell	BIOLOGICAL_PROCESS	1	1	0	2	266	11938
	GO:0007010	cytoskeleton organization	BIOLOGICAL_PROCESS	1	0.62846	0	49	266	11891
	GO:0030272	5-formyltetrahydrofolate cyclo-ligase activity	MOLECULAR_FUNCTION	1	1	0	1	266	11939
	GO:0042254	ribosome biogenesis	BIOLOGICAL_PROCESS	1	0.117543	0	121	266	11819
	GO:0007015	actin filament organization	BIOLOGICAL_PROCESS	1	1	0	21	266	11919
	GO:0042255	ribosome assembly	BIOLOGICAL_PROCESS	1	1	0	8	266	11932
	GO:0042256	cytosolic ribosome assembly	BIOLOGICAL_PROCESS	1	1	0	2	266	11938
	GO:0110154	RNA decapping	BIOLOGICAL_PROCESS	1	1	0	5	266	11935
	GO:0007018	microtubule-based movement	BIOLOGICAL_PROCESS	1	1	0	14	266	11926
	GO:0007017	microtubule-based process	BIOLOGICAL_PROCESS	1	1	0	35	266	11905
	GO:0009678	pyrophosphate hydrolysis-driven proton transmembrane transporter activity	MOLECULAR_FUNCTION	1	1	0	16	266	11924
	GO:0007009	plasma membrane organization	BIOLOGICAL_PROCESS	1	1	0	4	266	11936
	GO:0034627	'de novo' NAD biosynthetic process	BIOLOGICAL_PROCESS	1	1	0	4	266	11936
	GO:0019001	guanyl nucleotide binding	MOLECULAR_FUNCTION	1	0.77702	2	152	264	11788
	GO:0034620	cellular response to unfolded protein	BIOLOGICAL_PROCESS	1	1	0	1	266	11939
	GO:0019005	SCF ubiquitin ligase complex	CELLULAR_COMPONENT	1	1	0	1	266	11939
	GO:0019008	molybdopterin synthase complex	CELLULAR_COMPONENT	1	1	0	1	266	11939
	GO:0007021	tubulin complex assembly	BIOLOGICAL_PROCESS	1	1	0	4	266	11936
	GO:0008353	RNA polymerase II CTD heptapeptide repeat kinase activity	MOLECULAR_FUNCTION	1	1	0	1	266	11939
	GO:0031593	polyubiquitin modification-dependent protein binding	MOLECULAR_FUNCTION	1	1	0	1	266	11939
	GO:0030261	chromosome condensation	BIOLOGICAL_PROCESS	1	1	0	6	266	11934
	GO:0007020	microtubule nucleation	BIOLOGICAL_PROCESS	1	1	0	6	266	11934
	GO:0043596	nuclear replication fork	CELLULAR_COMPONENT	1	1	0	9	266	11931
	GO:0007023	post-chaperonin tubulin folding pathway	BIOLOGICAL_PROCESS	1	1	0	3	266	11937
	GO:0047952	glycerol-3-phosphate dehydrogenase [NAD(P)+] activity	MOLECULAR_FUNCTION	1	1	0	1	266	11939
	GO:0110165	cellular anatomical entity	CELLULAR_COMPONENT	1	0.104783	107	4207	159	7733
	GO:0007029	endoplasmic reticulum organization	BIOLOGICAL_PROCESS	1	1	0	10	266	11930
	GO:0110156	methylguanosine-cap decapping	BIOLOGICAL_PROCESS	1	1	0	5	266	11935
	GO:0042273	ribosomal large subunit biogenesis	BIOLOGICAL_PROCESS	1	1	0	13	266	11927
	GO:0042274	ribosomal small subunit biogenesis	BIOLOGICAL_PROCESS	1	1	0	8	266	11932
	GO:0034614	cellular response to reactive oxygen species	BIOLOGICAL_PROCESS	1	1	0	4	266	11936
	GO:0030259	lipid glycosylation	BIOLOGICAL_PROCESS	1	1	0	1	266	11939
	GO:0030258	lipid modification	BIOLOGICAL_PROCESS	1	0.297251	1	15	265	11925
	GO:0031588	nucleotide-activated protein kinase complex	CELLULAR_COMPONENT	1	1	0	1	266	11939
	GO:0008320	protein transmembrane transporter activity	MOLECULAR_FUNCTION	1	1	0	5	266	11935
	GO:0022626	cytosolic ribosome	CELLULAR_COMPONENT	1	1	0	9	266	11931
	GO:0102545	phosphatidyl phospholipase B activity	MOLECULAR_FUNCTION	1	1	0	2	266	11938
	GO:0022627	cytosolic small ribosomal subunit	CELLULAR_COMPONENT	1	1	0	3	266	11937
	GO:0008324	monoatomic cation transmembrane transporter activity	MOLECULAR_FUNCTION	1	1	2	107	264	11833
	GO:0022624	proteasome accessory complex	CELLULAR_COMPONENT	1	1	0	17	266	11923
	GO:0042277	peptide binding	MOLECULAR_FUNCTION	1	1	0	5	266	11935
	GO:0009653	anatomical structure morphogenesis	BIOLOGICAL_PROCESS	1	1	0	5	266	11935
	GO:0042278	purine nucleoside metabolic process	BIOLOGICAL_PROCESS	1	1	0	5	266	11935
	GO:0022625	cytosolic large ribosomal subunit	CELLULAR_COMPONENT	1	1	0	6	266	11934
	GO:0008318	protein prenyltransferase activity	MOLECULAR_FUNCTION	1	1	0	7	266	11933
	GO:0042281	dolichyl pyrophosphate Man9GlcNAc2 alpha-1,3-glucosyltransferase activity	MOLECULAR_FUNCTION	1	1	0	1	266	11939
	GO:0042283	dolichyl pyrophosphate Glc1Man9GlcNAc2 alpha-1,3-glucosyltransferase activity	MOLECULAR_FUNCTION	1	1	0	1	266	11939
	GO:0010639	negative regulation of organelle organization	BIOLOGICAL_PROCESS	1	1	0	14	266	11926
	GO:0042284	sphingolipid delta-4 desaturase activity	MOLECULAR_FUNCTION	1	1	0	1	266	11939
	GO:0010638	positive regulation of organelle organization	BIOLOGICAL_PROCESS	1	1	0	6	266	11934
	GO:0030242	autophagy of peroxisome	BIOLOGICAL_PROCESS	1	1	0	1	266	11939
	GO:0030243	cellulose metabolic process	BIOLOGICAL_PROCESS	1	1	1	52	265	11888
	GO:0031578	mitotic spindle orientation checkpoint signaling	BIOLOGICAL_PROCESS	1	1	0	1	266	11939
	GO:0030245	cellulose catabolic process	BIOLOGICAL_PROCESS	1	1	1	52	265	11888
	GO:0030248	cellulose binding	MOLECULAR_FUNCTION	1	0.241563	3	75	263	11865
	GO:0030247	polysaccharide binding	MOLECULAR_FUNCTION	1	0.259141	3	78	263	11862
	GO:0031577	spindle checkpoint signaling	BIOLOGICAL_PROCESS	1	1	0	5	266	11935
	GO:0031570	DNA integrity checkpoint signaling	BIOLOGICAL_PROCESS	1	1	0	7	266	11933
	GO:0007000	nucleolus organization	BIOLOGICAL_PROCESS	1	1	0	2	266	11938
	GO:0022616	DNA strand elongation	BIOLOGICAL_PROCESS	1	1	0	9	266	11931
	GO:0022618	protein-RNA complex assembly	BIOLOGICAL_PROCESS	1	1	0	39	266	11901
	GO:0007004	telomere maintenance via telomerase	BIOLOGICAL_PROCESS	1	1	0	1	266	11939
	GO:0022613	ribonucleoprotein complex biogenesis	BIOLOGICAL_PROCESS	1	0.0813398	0	149	266	11791
	GO:0007007	inner mitochondrial membrane organization	BIOLOGICAL_PROCESS	1	1	0	4	266	11936
	GO:0007008	outer mitochondrial membrane organization	BIOLOGICAL_PROCESS	1	1	0	7	266	11933
	GO:0007005	mitochondrion organization	BIOLOGICAL_PROCESS	1	0.633278	0	54	266	11886
	GO:0007006	mitochondrial membrane organization	BIOLOGICAL_PROCESS	1	1	0	10	266	11930
	GO:0010648	negative regulation of cell communication	BIOLOGICAL_PROCESS	1	1	0	6	266	11934
	GO:0010647	positive regulation of cell communication	BIOLOGICAL_PROCESS	1	1	0	6	266	11934
	GO:0031564	transcription antitermination	BIOLOGICAL_PROCESS	1	1	0	1	266	11939
	GO:0010646	regulation of cell communication	BIOLOGICAL_PROCESS	1	1	0	42	266	11898
	GO:0030234	enzyme regulator activity	MOLECULAR_FUNCTION	1	0.18268	0	113	266	11827
	GO:0043549	regulation of kinase activity	BIOLOGICAL_PROCESS	1	1	0	17	266	11923
	GO:0007051	spindle organization	BIOLOGICAL_PROCESS	1	1	0	3	266	11937
	GO:0008380	RNA splicing	BIOLOGICAL_PROCESS	1	1	1	81	265	11859
	GO:0042219	cellular modified amino acid catabolic process	BIOLOGICAL_PROCESS	1	1	0	2	266	11938
	GO:0032011	ARF protein signal transduction	BIOLOGICAL_PROCESS	1	1	0	5	266	11935
	GO:0007052	mitotic spindle organization	BIOLOGICAL_PROCESS	1	1	0	1	266	11939
	GO:0051172	negative regulation of nitrogen compound metabolic process	BIOLOGICAL_PROCESS	1	1	0	36	266	11904
	GO:0051173	positive regulation of nitrogen compound metabolic process	BIOLOGICAL_PROCESS	1	0.639368	0	58	266	11882
	GO:0007059	chromosome segregation	BIOLOGICAL_PROCESS	1	1	0	36	266	11904
	GO:0051170	import into nucleus	BIOLOGICAL_PROCESS	1	1	0	12	266	11928
	GO:0043543	protein acylation	BIOLOGICAL_PROCESS	1	0.356619	1	19	265	11921
	GO:0051171	regulation of nitrogen compound metabolic process	BIOLOGICAL_PROCESS	1	0.170446	3	319	263	11621
	GO:0000413	protein peptidyl-prolyl isomerization	BIOLOGICAL_PROCESS	1	1	0	15	266	11925
	GO:0043545	molybdopterin cofactor metabolic process	BIOLOGICAL_PROCESS	1	1	0	3	266	11937
	GO:0000412	histone peptidyl-prolyl isomerization	BIOLOGICAL_PROCESS	1	1	0	1	266	11939
	GO:0099111	microtubule-based transport	BIOLOGICAL_PROCESS	1	1	0	1	266	11939
	GO:0043547	positive regulation of GTPase activity	BIOLOGICAL_PROCESS	1	1	0	4	266	11936
	GO:0044877	protein-containing complex binding	MOLECULAR_FUNCTION	1	0.656023	2	64	264	11876
	GO:0043546	molybdopterin cofactor binding	MOLECULAR_FUNCTION	1	1	0	1	266	11939
	GO:0051169	nuclear transport	BIOLOGICAL_PROCESS	1	0.627351	0	45	266	11895
	GO:0051167	xylulose 5-phosphate metabolic process	BIOLOGICAL_PROCESS	1	1	0	1	266	11939
	GO:0051168	nuclear export	BIOLOGICAL_PROCESS	1	1	0	20	266	11920
	GO:1990204	oxidoreductase complex	CELLULAR_COMPONENT	1	1	0	22	266	11918
	GO:0043550	regulation of lipid kinase activity	BIOLOGICAL_PROCESS	1	1	0	2	266	11938
	GO:0035998	7,8-dihydroneopterin 3'-triphosphate biosynthetic process	BIOLOGICAL_PROCESS	1	1	0	2	266	11938
	GO:0035999	tetrahydrofolate interconversion	BIOLOGICAL_PROCESS	1	1	0	12	266	11928
	GO:0032007	negative regulation of TOR signaling	BIOLOGICAL_PROCESS	1	1	0	2	266	11938
	GO:0032008	positive regulation of TOR signaling	BIOLOGICAL_PROCESS	1	1	0	3	266	11937
	GO:0032005	signal transduction involved in positive regulation of conjugation with cellular fusion	BIOLOGICAL_PROCESS	1	1	0	3	266	11937
	GO:0032006	regulation of TOR signaling	BIOLOGICAL_PROCESS	1	1	0	5	266	11935
	GO:0007062	sister chromatid cohesion	BIOLOGICAL_PROCESS	1	0.215312	1	10	265	11930
	GO:1904263	positive regulation of TORC1 signaling	BIOLOGICAL_PROCESS	1	1	0	2	266	11938
	GO:1904262	negative regulation of TORC1 signaling	BIOLOGICAL_PROCESS	1	1	0	1	266	11939
	GO:0034661	ncRNA catabolic process	BIOLOGICAL_PROCESS	1	1	0	1	266	11939
	GO:0034660	ncRNA metabolic process	BIOLOGICAL_PROCESS	1	0.138068	1	202	265	11738
	GO:0007063	regulation of sister chromatid cohesion	BIOLOGICAL_PROCESS	1	1	0	1	266	11939
	GO:0000428	DNA-directed RNA polymerase complex	CELLULAR_COMPONENT	1	0.645	0	61	266	11879
	GO:0007064	mitotic sister chromatid cohesion	BIOLOGICAL_PROCESS	1	0.142962	1	6	265	11934
	GO:0042221	response to chemical	BIOLOGICAL_PROCESS	1	0.224197	3	72	263	11868
	GO:0000423	mitophagy	BIOLOGICAL_PROCESS	1	1	0	1	266	11939
	GO:0000422	autophagy of mitochondrion	BIOLOGICAL_PROCESS	1	1	0	2	266	11938
	GO:0051180	vitamin transport	BIOLOGICAL_PROCESS	1	1	0	1	266	11939
	GO:0043555	regulation of translation in response to stress	BIOLOGICAL_PROCESS	1	1	0	1	266	11939
	GO:0000421	autophagosome membrane	CELLULAR_COMPONENT	1	1	0	2	266	11938
	GO:0043558	regulation of translational initiation in response to stress	BIOLOGICAL_PROCESS	1	1	0	1	266	11939
	GO:0140825	lactoperoxidase activity	MOLECULAR_FUNCTION	1	1	0	3	266	11937
	GO:0099115	chromosome, subtelomeric region	CELLULAR_COMPONENT	1	1	0	1	266	11939
	GO:0140828	metal cation:monoatomic cation antiporter activity	MOLECULAR_FUNCTION	1	0.179932	1	8	265	11932
	GO:0051174	regulation of phosphorus metabolic process	BIOLOGICAL_PROCESS	1	1	0	22	266	11918
	GO:0099116	tRNA 5'-end processing	BIOLOGICAL_PROCESS	1	1	0	6	266	11934
	GO:0140824	thioredoxin-dependent peroxiredoxin activity	MOLECULAR_FUNCTION	1	1	0	3	266	11937
	GO:0034655	nucleobase-containing compound catabolic process	BIOLOGICAL_PROCESS	1	0.627351	0	45	266	11895
	GO:0034654	nucleobase-containing compound biosynthetic process	BIOLOGICAL_PROCESS	1	0.0272179	4	495	262	11445
	GO:0140820	cytosol to Golgi apparatus transport	BIOLOGICAL_PROCESS	1	1	0	3	266	11937
	GO:0034656	nucleobase-containing small molecule catabolic process	BIOLOGICAL_PROCESS	1	1	0	3	266	11937
	GO:0008360	regulation of cell shape	BIOLOGICAL_PROCESS	1	1	0	2	266	11938
	GO:0009691	cytokinin biosynthetic process	BIOLOGICAL_PROCESS	1	1	0	1	266	11939
	GO:0009690	cytokinin metabolic process	BIOLOGICAL_PROCESS	1	1	0	1	266	11939
	GO:0007032	endosome organization	BIOLOGICAL_PROCESS	1	1	0	1	266	11939
	GO:0033320	UDP-D-xylose biosynthetic process	BIOLOGICAL_PROCESS	1	1	0	1	266	11939
	GO:0007033	vacuole organization	BIOLOGICAL_PROCESS	1	0.197816	1	9	265	11931
	GO:0030295	protein kinase activator activity	MOLECULAR_FUNCTION	1	1	0	3	266	11937
	GO:0007030	Golgi organization	BIOLOGICAL_PROCESS	1	1	0	3	266	11937
	GO:0007031	peroxisome organization	BIOLOGICAL_PROCESS	1	1	0	16	266	11924
	GO:0008361	regulation of cell size	BIOLOGICAL_PROCESS	1	1	0	1	266	11939
	GO:0009699	phenylpropanoid biosynthetic process	BIOLOGICAL_PROCESS	1	1	0	2	266	11938
	GO:0009698	phenylpropanoid metabolic process	BIOLOGICAL_PROCESS	1	1	0	13	266	11927
	GO:0043562	cellular response to nitrogen levels	BIOLOGICAL_PROCESS	1	1	0	1	266	11939
	GO:0043565	sequence-specific DNA binding	MOLECULAR_FUNCTION	1	0.639368	0	58	266	11882
	GO:0007034	vacuolar transport	BIOLOGICAL_PROCESS	1	1	0	26	266	11914
	GO:0043564	Ku70:Ku80 complex	CELLULAR_COMPONENT	1	1	0	2	266	11938
	GO:0051189	prosthetic group metabolic process	BIOLOGICAL_PROCESS	1	1	0	3	266	11937
	GO:0033319	UDP-D-xylose metabolic process	BIOLOGICAL_PROCESS	1	1	0	1	266	11939
	GO:0043570	maintenance of DNA repeat elements	BIOLOGICAL_PROCESS	1	1	0	1	266	11939
	GO:0030286	dynein complex	CELLULAR_COMPONENT	1	1	0	5	266	11935
	GO:0034644	cellular response to UV	BIOLOGICAL_PROCESS	1	1	0	2	266	11938
	GO:0001727	lipid kinase activity	MOLECULAR_FUNCTION	1	1	0	6	266	11934
	GO:0035977	protein deglycosylation involved in glycoprotein catabolic process	BIOLOGICAL_PROCESS	1	1	0	1	266	11939
	GO:0034643	establishment of mitochondrion localization, microtubule-mediated	BIOLOGICAL_PROCESS	1	1	0	1	266	11939
	GO:0019028	viral capsid	CELLULAR_COMPONENT	1	1	0	1	266	11939
	GO:0030289	protein phosphatase 4 complex	CELLULAR_COMPONENT	1	1	0	1	266	11939
	GO:0047938	glucose-6-phosphate 1-epimerase activity	MOLECULAR_FUNCTION	1	1	0	1	266	11939
	GO:0008375	acetylglucosaminyltransferase activity	MOLECULAR_FUNCTION	1	1	0	18	266	11922
	GO:0008374	O-acyltransferase activity	MOLECULAR_FUNCTION	1	0.232428	1	11	265	11929
	GO:0000408	EKC/KEOPS complex	CELLULAR_COMPONENT	1	1	0	1	266	11939
	GO:0000407	phagophore assembly site	CELLULAR_COMPONENT	1	1	0	13	266	11927
	GO:0043574	peroxisomal transport	BIOLOGICAL_PROCESS	1	1	0	6	266	11934
	GO:0008379	thioredoxin peroxidase activity	MOLECULAR_FUNCTION	1	1	0	3	266	11937
	GO:0008378	galactosyltransferase activity	MOLECULAR_FUNCTION	1	1	0	1	266	11939
	GO:0007049	cell cycle	BIOLOGICAL_PROCESS	1	0.531666	1	126	265	11814
	GO:1990234	transferase complex	CELLULAR_COMPONENT	1	0.377328	1	139	265	11801
	GO:0001731	formation of translation preinitiation complex	BIOLOGICAL_PROCESS	1	1	0	1	266	11939
	GO:0001732	formation of cytoplasmic translation initiation complex	BIOLOGICAL_PROCESS	1	1	0	15	266	11925
	GO:0001735	prenylcysteine oxidase activity	MOLECULAR_FUNCTION	1	1	0	1	266	11939
	GO:0035966	response to topologically incorrect protein	BIOLOGICAL_PROCESS	1	1	0	4	266	11936
	GO:0035967	cellular response to topologically incorrect protein	BIOLOGICAL_PROCESS	1	1	0	3	266	11937
	GO:0030276	clathrin binding	MOLECULAR_FUNCTION	1	1	0	10	266	11930
	GO:0007094	mitotic spindle assembly checkpoint signaling	BIOLOGICAL_PROCESS	1	1	0	4	266	11936
	GO:0007095	mitotic G2 DNA damage checkpoint signaling	BIOLOGICAL_PROCESS	1	1	0	1	266	11939
	GO:0032051	clathrin light chain binding	MOLECULAR_FUNCTION	1	1	0	1	266	11939
	GO:0016801	hydrolase activity, acting on ether bonds	MOLECULAR_FUNCTION	1	1	0	4	266	11936
	GO:0007093	mitotic cell cycle checkpoint signaling	BIOLOGICAL_PROCESS	1	1	0	7	266	11933
	GO:0016803	ether hydrolase activity	MOLECULAR_FUNCTION	1	1	0	4	266	11936
	GO:0007098	centrosome cycle	BIOLOGICAL_PROCESS	1	1	0	1	266	11939
	GO:0007099	centriole replication	BIOLOGICAL_PROCESS	1	1	0	1	266	11939
	GO:0007096	regulation of exit from mitosis	BIOLOGICAL_PROCESS	1	1	0	2	266	11938
	GO:0016805	dipeptidase activity	MOLECULAR_FUNCTION	1	1	0	3	266	11937
	GO:0044036	cell wall macromolecule metabolic process	BIOLOGICAL_PROCESS	1	0.0757399	2	19	264	11921
	GO:0000459	exonucleolytic trimming involved in rRNA processing	BIOLOGICAL_PROCESS	1	1	0	1	266	11939
	GO:0000455	enzyme-directed rRNA pseudouridine synthesis	BIOLOGICAL_PROCESS	1	1	0	1	266	11939
	GO:0000463	maturation of LSU-rRNA from tricistronic rRNA transcript (SSU-rRNA, 5.8S rRNA, LSU-rRNA)	BIOLOGICAL_PROCESS	1	1	0	6	266	11934
	GO:0000462	maturation of SSU-rRNA from tricistronic rRNA transcript (SSU-rRNA, 5.8S rRNA, LSU-rRNA)	BIOLOGICAL_PROCESS	1	1	0	1	266	11939
	GO:0004812	aminoacyl-tRNA ligase activity	MOLECULAR_FUNCTION	1	1	0	34	266	11906
	GO:0001786	phosphatidylserine binding	MOLECULAR_FUNCTION	1	1	0	1	266	11939
	GO:0000460	maturation of 5.8S rRNA	BIOLOGICAL_PROCESS	1	1	0	5	266	11935
	GO:0004814	arginine-tRNA ligase activity	MOLECULAR_FUNCTION	1	1	0	2	266	11938
	GO:0044042	glucan metabolic process	BIOLOGICAL_PROCESS	1	1	1	62	265	11878
	GO:0004813	alanine-tRNA ligase activity	MOLECULAR_FUNCTION	1	1	0	2	266	11938
	GO:0004816	asparagine-tRNA ligase activity	MOLECULAR_FUNCTION	1	1	0	2	266	11938
	GO:0004815	aspartate-tRNA ligase activity	MOLECULAR_FUNCTION	1	1	0	1	266	11939
	GO:0004818	glutamate-tRNA ligase activity	MOLECULAR_FUNCTION	1	1	0	2	266	11938
	GO:0032048	cardiolipin metabolic process	BIOLOGICAL_PROCESS	1	1	0	2	266	11938
	GO:0004817	cysteine-tRNA ligase activity	MOLECULAR_FUNCTION	1	1	0	1	266	11939
	GO:0004819	glutamine-tRNA ligase activity	MOLECULAR_FUNCTION	1	1	0	1	266	11939
	GO:0036402	proteasome-activating activity	MOLECULAR_FUNCTION	1	1	0	6	266	11934
	GO:0007091	metaphase/anaphase transition of mitotic cell cycle	BIOLOGICAL_PROCESS	1	1	0	7	266	11933
	GO:0032049	cardiolipin biosynthetic process	BIOLOGICAL_PROCESS	1	1	0	2	266	11938
	GO:0032040	small-subunit processome	CELLULAR_COMPONENT	1	1	0	11	266	11929
	GO:0032042	mitochondrial DNA metabolic process	BIOLOGICAL_PROCESS	1	1	0	1	266	11939
	GO:0000469	cleavage involved in rRNA processing	BIOLOGICAL_PROCESS	1	1	0	3	266	11937
	GO:0000467	exonucleolytic trimming to generate mature 3'-end of 5.8S rRNA from tricistronic rRNA transcript (SSU-rRNA, 5.8S rRNA, LSU-rRNA)	BIOLOGICAL_PROCESS	1	1	0	1	266	11939
	GO:0000466	maturation of 5.8S rRNA from tricistronic rRNA transcript (SSU-rRNA, 5.8S rRNA, LSU-rRNA)	BIOLOGICAL_PROCESS	1	1	0	5	266	11935
	GO:0004830	tryptophan-tRNA ligase activity	MOLECULAR_FUNCTION	1	1	0	2	266	11938
	GO:0004821	histidine-tRNA ligase activity	MOLECULAR_FUNCTION	1	1	0	1	266	11939
	GO:0004820	glycine-tRNA ligase activity	MOLECULAR_FUNCTION	1	1	0	1	266	11939
	GO:0004823	leucine-tRNA ligase activity	MOLECULAR_FUNCTION	1	1	0	1	266	11939
	GO:0004822	isoleucine-tRNA ligase activity	MOLECULAR_FUNCTION	1	1	0	3	266	11937
	GO:0000470	maturation of LSU-rRNA	BIOLOGICAL_PROCESS	1	1	0	6	266	11934
	GO:0004825	methionine-tRNA ligase activity	MOLECULAR_FUNCTION	1	1	0	1	266	11939
	GO:0004824	lysine-tRNA ligase activity	MOLECULAR_FUNCTION	1	1	0	1	266	11939
	GO:0004827	proline-tRNA ligase activity	MOLECULAR_FUNCTION	1	1	0	1	266	11939
	GO:0004826	phenylalanine-tRNA ligase activity	MOLECULAR_FUNCTION	1	1	0	2	266	11938
	GO:0004829	threonine-tRNA ligase activity	MOLECULAR_FUNCTION	1	1	0	1	266	11939
	GO:0004828	serine-tRNA ligase activity	MOLECULAR_FUNCTION	1	1	0	2	266	11938
	GO:0033365	protein localization to organelle	BIOLOGICAL_PROCESS	1	0.408017	0	69	266	11871
	GO:0007076	mitotic chromosome condensation	BIOLOGICAL_PROCESS	1	1	0	4	266	11936
	GO:0000439	transcription factor TFIIH core complex	CELLULAR_COMPONENT	1	1	0	5	266	11935
	GO:1903825	organic acid transmembrane transport	BIOLOGICAL_PROCESS	1	1	0	30	266	11910
	GO:0033353	S-adenosylmethionine cycle	BIOLOGICAL_PROCESS	1	1	0	2	266	11938
	GO:0007088	regulation of mitotic nuclear division	BIOLOGICAL_PROCESS	1	1	0	4	266	11936
	GO:1903830	magnesium ion transmembrane transport	BIOLOGICAL_PROCESS	1	1	0	7	266	11933
	GO:0000445	THO complex part of transcription export complex	CELLULAR_COMPONENT	1	1	0	1	266	11939
	GO:0000444	MIS12/MIND type complex	CELLULAR_COMPONENT	1	1	0	1	266	11939
	GO:0004801	transaldolase activity	MOLECULAR_FUNCTION	1	1	0	3	266	11937
	GO:0004802	transketolase activity	MOLECULAR_FUNCTION	1	1	0	1	266	11939
	GO:0004805	trehalose-phosphatase activity	MOLECULAR_FUNCTION	1	1	0	2	266	11938
	GO:0070330	aromatase activity	MOLECULAR_FUNCTION	1	0.0639684	1	2	265	11938
	GO:0004807	triose-phosphate isomerase activity	MOLECULAR_FUNCTION	1	1	0	1	266	11939
	GO:0004806	triglyceride lipase activity	MOLECULAR_FUNCTION	1	1	0	1	266	11939
	GO:0032012	regulation of ARF protein signal transduction	BIOLOGICAL_PROCESS	1	1	0	5	266	11935
	GO:0004809	tRNA (guanine-N2-)-methyltransferase activity	MOLECULAR_FUNCTION	1	1	0	1	266	11939
	GO:0007080	mitotic metaphase plate congression	BIOLOGICAL_PROCESS	1	1	0	1	266	11939
	GO:0036452	ESCRT complex	CELLULAR_COMPONENT	1	1	0	7	266	11933
	GO:0016843	amine-lyase activity	MOLECULAR_FUNCTION	1	1	0	1	266	11939
	GO:0071617	lysophospholipid acyltransferase activity	MOLECULAR_FUNCTION	1	1	0	1	266	11939
	GO:0016846	carbon-sulfur lyase activity	MOLECULAR_FUNCTION	1	1	0	7	266	11933
	GO:0016849	phosphorus-oxygen lyase activity	MOLECULAR_FUNCTION	1	1	0	6	266	11934
	GO:0045324	late endosome to vacuole transport	BIOLOGICAL_PROCESS	1	1	0	7	266	11933
	GO:0046655	folic acid metabolic process	BIOLOGICAL_PROCESS	1	1	0	3	266	11937
	GO:0046656	folic acid biosynthetic process	BIOLOGICAL_PROCESS	1	1	0	3	266	11937
	GO:0046653	tetrahydrofolate metabolic process	BIOLOGICAL_PROCESS	1	1	0	16	266	11924
	GO:0046654	tetrahydrofolate biosynthetic process	BIOLOGICAL_PROCESS	1	1	0	4	266	11936
	GO:0045329	carnitine biosynthetic process	BIOLOGICAL_PROCESS	1	1	0	1	266	11939
	GO:0060962	regulation of ribosomal protein gene transcription by RNA polymerase II	BIOLOGICAL_PROCESS	1	1	0	1	266	11939
	GO:0004853	uroporphyrinogen decarboxylase activity	MOLECULAR_FUNCTION	1	1	0	1	266	11939
	GO:0004856	xylulokinase activity	MOLECULAR_FUNCTION	1	1	0	1	266	11939
	GO:0004857	enzyme inhibitor activity	MOLECULAR_FUNCTION	1	1	0	5	266	11935
	GO:0045332	phospholipid translocation	BIOLOGICAL_PROCESS	1	1	0	2	266	11938
	GO:0103026	fructose-1-phosphatase activity	MOLECULAR_FUNCTION	1	1	0	3	266	11937
	GO:0071616	acyl-CoA biosynthetic process	BIOLOGICAL_PROCESS	1	1	0	12	266	11928
	GO:0016853	isomerase activity	MOLECULAR_FUNCTION	1	0.702828	2	81	264	11859
	GO:0016832	aldehyde-lyase activity	MOLECULAR_FUNCTION	1	1	0	8	266	11932
	GO:0016833	oxo-acid-lyase activity	MOLECULAR_FUNCTION	1	1	0	6	266	11934
	GO:0016835	carbon-oxygen lyase activity	MOLECULAR_FUNCTION	1	0.045991	4	58	262	11882
	GO:0016836	hydro-lyase activity	MOLECULAR_FUNCTION	1	1	0	33	266	11907
	GO:0016838	carbon-oxygen lyase activity, acting on phosphates	MOLECULAR_FUNCTION	1	0.265552	1	13	265	11927
	GO:0036440	citrate synthase activity	MOLECULAR_FUNCTION	1	1	0	2	266	11938
	GO:0045333	cellular respiration	BIOLOGICAL_PROCESS	1	0.69101	2	77	264	11863
	GO:0045334	clathrin-coated endocytic vesicle	CELLULAR_COMPONENT	1	1	0	2	266	11938
	GO:1900744	regulation of p38MAPK cascade	BIOLOGICAL_PROCESS	1	1	0	1	266	11939
	GO:0045337	farnesyl diphosphate biosynthetic process	BIOLOGICAL_PROCESS	1	1	0	2	266	11938
	GO:0045338	farnesyl diphosphate metabolic process	BIOLOGICAL_PROCESS	1	1	0	2	266	11938
	GO:0004864	protein phosphatase inhibitor activity	MOLECULAR_FUNCTION	1	1	0	1	266	11939
	GO:0004867	serine-type endopeptidase inhibitor activity	MOLECULAR_FUNCTION	1	1	0	1	266	11939
	GO:0004866	endopeptidase inhibitor activity	MOLECULAR_FUNCTION	1	1	0	3	266	11937
	GO:0016840	carbon-nitrogen lyase activity	MOLECULAR_FUNCTION	1	1	0	11	266	11929
	GO:0016841	ammonia-lyase activity	MOLECULAR_FUNCTION	1	1	0	4	266	11936
	GO:0016842	amidine-lyase activity	MOLECULAR_FUNCTION	1	1	0	5	266	11935
	GO:0016822	hydrolase activity, acting on acid carbon-carbon bonds	MOLECULAR_FUNCTION	1	1	0	1	266	11939
	GO:0035101	FACT complex	CELLULAR_COMPONENT	1	1	0	1	266	11939
	GO:0016823	hydrolase activity, acting on acid carbon-carbon bonds, in ketonic substances	MOLECULAR_FUNCTION	1	1	0	1	266	11939
	GO:0016824	hydrolase activity, acting on acid halide bonds	MOLECULAR_FUNCTION	1	1	0	2	266	11938
	GO:0016829	lyase activity	MOLECULAR_FUNCTION	1	0.0337139	8	163	258	11777
	GO:0060988	lipid tube assembly	BIOLOGICAL_PROCESS	1	1	0	1	266	11939
	GO:0004832	valine-tRNA ligase activity	MOLECULAR_FUNCTION	1	1	0	1	266	11939
	GO:0004831	tyrosine-tRNA ligase activity	MOLECULAR_FUNCTION	1	1	0	2	266	11938
	GO:0004834	tryptophan synthase activity	MOLECULAR_FUNCTION	1	1	0	1	266	11939
	GO:0071630	nuclear protein quality control by the ubiquitin-proteasome system	BIOLOGICAL_PROCESS	1	1	0	1	266	11939
	GO:0070302	regulation of stress-activated protein kinase signaling cascade	BIOLOGICAL_PROCESS	1	1	0	2	266	11938
	GO:0070303	negative regulation of stress-activated protein kinase signaling cascade	BIOLOGICAL_PROCESS	1	1	0	1	266	11939
	GO:0070300	phosphatidic acid binding	MOLECULAR_FUNCTION	1	1	0	1	266	11939
	GO:0016830	carbon-carbon lyase activity	MOLECULAR_FUNCTION	1	1	0	44	266	11896
	GO:0103045	methione N-acyltransferase activity	MOLECULAR_FUNCTION	1	1	0	2	266	11938
	GO:0070304	positive regulation of stress-activated protein kinase signaling cascade	BIOLOGICAL_PROCESS	1	1	0	1	266	11939
	GO:0016831	carboxy-lyase activity	MOLECULAR_FUNCTION	1	1	0	28	266	11912
	GO:0016810	hydrolase activity, acting on carbon-nitrogen (but not peptide) bonds	MOLECULAR_FUNCTION	1	0.12558	4	84	262	11856
	GO:0016811	hydrolase activity, acting on carbon-nitrogen (but not peptide) bonds, in linear amides	MOLECULAR_FUNCTION	1	0.257006	2	43	264	11897
	GO:0016812	hydrolase activity, acting on carbon-nitrogen (but not peptide) bonds, in cyclic amides	MOLECULAR_FUNCTION	1	1	0	5	266	11935
	GO:0016813	hydrolase activity, acting on carbon-nitrogen (but not peptide) bonds, in linear amidines	MOLECULAR_FUNCTION	1	1	0	6	266	11934
	GO:0071629	cytoplasm protein quality control by the ubiquitin-proteasome system	BIOLOGICAL_PROCESS	1	1	0	1	266	11939
	GO:0016814	hydrolase activity, acting on carbon-nitrogen (but not peptide) bonds, in cyclic amidines	MOLECULAR_FUNCTION	1	1	0	17	266	11923
	GO:0032065	maintenance of protein location in cell cortex	BIOLOGICAL_PROCESS	1	1	0	1	266	11939
	GO:0016815	hydrolase activity, acting on carbon-nitrogen (but not peptide) bonds, in nitriles	MOLECULAR_FUNCTION	1	0.0639684	1	2	265	11938
	GO:0016817	hydrolase activity, acting on acid anhydrides	MOLECULAR_FUNCTION	1	0.835735	5	270	261	11670
	GO:0016818	hydrolase activity, acting on acid anhydrides, in phosphorus-containing anhydrides	MOLECULAR_FUNCTION	1	1	5	267	261	11673
	GO:0004852	uroporphyrinogen-III synthase activity	MOLECULAR_FUNCTION	1	1	0	1	266	11939
	GO:0004851	uroporphyrin-III C-methyltransferase activity	MOLECULAR_FUNCTION	1	1	0	1	266	11939
	GO:0004843	cysteine-type deubiquitinase activity	MOLECULAR_FUNCTION	1	1	0	24	266	11916
	GO:0004842	ubiquitin-protein transferase activity	MOLECULAR_FUNCTION	1	0.527712	1	33	265	11907
	GO:0004845	uracil phosphoribosyltransferase activity	MOLECULAR_FUNCTION	1	1	0	1	266	11939
	GO:0000493	box H/ACA snoRNP assembly	BIOLOGICAL_PROCESS	1	1	0	2	266	11938
	GO:0004844	uracil DNA N-glycosylase activity	MOLECULAR_FUNCTION	1	1	0	1	266	11939
	GO:0046695	SLIK (SAGA-like) complex	CELLULAR_COMPONENT	1	1	0	2	266	11938
	GO:0000492	box C/D snoRNP assembly	BIOLOGICAL_PROCESS	1	1	0	1	266	11939
	GO:0000491	small nucleolar ribonucleoprotein complex assembly	BIOLOGICAL_PROCESS	1	1	0	3	266	11937
	GO:0004846	urate oxidase activity	MOLECULAR_FUNCTION	1	1	0	1	266	11939
	GO:0004849	uridine kinase activity	MOLECULAR_FUNCTION	1	1	0	1	266	11939
	GO:0004848	ureidoglycolate hydrolase activity	MOLECULAR_FUNCTION	1	1	0	1	266	11939
	GO:0015675	nickel cation transport	BIOLOGICAL_PROCESS	1	1	0	1	266	11939
	GO:0061575	cyclin-dependent protein serine/threonine kinase activator activity	MOLECULAR_FUNCTION	1	1	0	1	266	11939
	GO:0061572	actin filament bundle organization	BIOLOGICAL_PROCESS	1	1	0	2	266	11938
	GO:0003690	double-stranded DNA binding	MOLECULAR_FUNCTION	1	1	0	22	266	11918
	GO:0006721	terpenoid metabolic process	BIOLOGICAL_PROCESS	1	1	0	11	266	11929
	GO:0061578	K63-linked deubiquitinase activity	MOLECULAR_FUNCTION	1	1	0	2	266	11938
	GO:0006722	triterpenoid metabolic process	BIOLOGICAL_PROCESS	1	1	0	2	266	11938
	GO:0006720	isoprenoid metabolic process	BIOLOGICAL_PROCESS	1	1	0	38	266	11902
	GO:0003697	single-stranded DNA binding	MOLECULAR_FUNCTION	1	1	0	12	266	11928
	GO:0006714	sesquiterpenoid metabolic process	BIOLOGICAL_PROCESS	1	1	0	6	266	11934
	GO:0003688	DNA replication origin binding	MOLECULAR_FUNCTION	1	1	0	3	266	11937
	GO:0003689	DNA clamp loader activity	MOLECULAR_FUNCTION	1	1	0	1	266	11939
	GO:0098852	lytic vacuole membrane	CELLULAR_COMPONENT	1	1	0	7	266	11933
	GO:0097526	spliceosomal tri-snRNP complex	CELLULAR_COMPONENT	1	1	0	9	266	11931
	GO:0097525	spliceosomal snRNP complex	CELLULAR_COMPONENT	1	1	0	17	266	11923
	GO:0016998	cell wall macromolecule catabolic process	BIOLOGICAL_PROCESS	1	0.0757399	2	19	264	11921
	GO:0006730	one-carbon metabolic process	BIOLOGICAL_PROCESS	1	1	0	18	266	11922
	GO:0005402	carbohydrate:monoatomic cation symporter activity	MOLECULAR_FUNCTION	1	1	0	3	266	11937
	GO:0001046	core promoter sequence-specific DNA binding	MOLECULAR_FUNCTION	1	1	0	2	266	11938
	GO:0006729	tetrahydrobiopterin biosynthetic process	BIOLOGICAL_PROCESS	1	1	0	1	266	11939
	GO:0098869	cellular oxidant detoxification	BIOLOGICAL_PROCESS	1	0.22461	2	39	264	11901
	GO:0035268	protein mannosylation	BIOLOGICAL_PROCESS	1	1	0	3	266	11937
	GO:0035269	protein O-linked mannosylation	BIOLOGICAL_PROCESS	1	1	0	3	266	11937
	GO:0061598	molybdopterin adenylyltransferase activity	MOLECULAR_FUNCTION	1	1	0	1	266	11939
	GO:0035267	NuA4 histone acetyltransferase complex	CELLULAR_COMPONENT	1	1	0	6	266	11934
	GO:0060260	regulation of transcription initiation by RNA polymerase II	BIOLOGICAL_PROCESS	1	1	0	1	266	11939
	GO:0060261	positive regulation of transcription initiation by RNA polymerase II	BIOLOGICAL_PROCESS	1	1	0	1	266	11939
	GO:0061599	molybdopterin molybdotransferase activity	MOLECULAR_FUNCTION	1	1	0	1	266	11939
	GO:0051301	cell division	BIOLOGICAL_PROCESS	1	0.645	0	61	266	11879
	GO:0051302	regulation of cell division	BIOLOGICAL_PROCESS	1	1	0	3	266	11937
	GO:0097502	mannosylation	BIOLOGICAL_PROCESS	1	1	0	18	266	11922
	GO:0097506	deaminated base DNA N-glycosylase activity	MOLECULAR_FUNCTION	1	1	0	1	266	11939
	GO:0016992	lipoate synthase activity	MOLECULAR_FUNCTION	1	1	0	1	266	11939
	GO:0047293	4-hydroxybenzoate nonaprenyltransferase activity	MOLECULAR_FUNCTION	1	1	0	1	266	11939
	GO:0051306	mitotic sister chromatid separation	BIOLOGICAL_PROCESS	1	1	0	4	266	11936
	GO:0051303	establishment of chromosome localization	BIOLOGICAL_PROCESS	1	1	0	2	266	11938
	GO:0051304	chromosome separation	BIOLOGICAL_PROCESS	1	1	0	5	266	11935
	GO:0060255	regulation of macromolecule metabolic process	BIOLOGICAL_PROCESS	1	0.0943492	3	354	263	11586
	GO:0015662	P-type ion transporter activity	MOLECULAR_FUNCTION	1	1	0	4	266	11936
	GO:0035251	UDP-glucosyltransferase activity	MOLECULAR_FUNCTION	1	1	0	8	266	11932
	GO:1901136	carbohydrate derivative catabolic process	BIOLOGICAL_PROCESS	1	0.273247	2	45	264	11895
	GO:1901135	carbohydrate derivative metabolic process	BIOLOGICAL_PROCESS	1	0.421941	4	297	262	11643
	GO:1901137	carbohydrate derivative biosynthetic process	BIOLOGICAL_PROCESS	1	0.3323	2	201	264	11739
	GO:0003682	chromatin binding	MOLECULAR_FUNCTION	1	1	0	15	266	11925
	GO:0003684	damaged DNA binding	MOLECULAR_FUNCTION	1	1	0	12	266	11928
	GO:0003677	DNA binding	MOLECULAR_FUNCTION	1	0.0365899	2	338	264	11602
	GO:0003678	DNA helicase activity	MOLECULAR_FUNCTION	1	1	0	40	266	11900
	GO:0051310	metaphase plate congression	BIOLOGICAL_PROCESS	1	1	0	1	266	11939
	GO:0098847	sequence-specific single stranded DNA binding	MOLECULAR_FUNCTION	1	1	0	1	266	11939
	GO:0052647	pentitol phosphate metabolic process	BIOLOGICAL_PROCESS	1	1	0	3	266	11937
	GO:0035246	peptidyl-arginine N-methylation	BIOLOGICAL_PROCESS	1	1	0	1	266	11939
	GO:0052648	ribitol phosphate metabolic process	BIOLOGICAL_PROCESS	1	1	0	3	266	11937
	GO:0052646	alditol phosphate metabolic process	BIOLOGICAL_PROCESS	1	1	0	6	266	11934
	GO:0016985	mannan endo-1,4-beta-mannosidase activity	MOLECULAR_FUNCTION	1	0.084372	1	3	265	11937
	GO:0051315	attachment of mitotic spindle microtubules to kinetochore	BIOLOGICAL_PROCESS	1	1	0	1	266	11939
	GO:0004100	chitin synthase activity	MOLECULAR_FUNCTION	1	1	0	10	266	11930
	GO:0006760	folic acid-containing compound metabolic process	BIOLOGICAL_PROCESS	1	1	0	21	266	11919
	GO:0006766	vitamin metabolic process	BIOLOGICAL_PROCESS	1	1	0	44	266	11896
	GO:0070481	nuclear-transcribed mRNA catabolic process, non-stop decay	BIOLOGICAL_PROCESS	1	1	0	1	266	11939
	GO:0070482	response to oxygen levels	BIOLOGICAL_PROCESS	1	1	0	1	266	11939
	GO:0098813	nuclear chromosome segregation	BIOLOGICAL_PROCESS	1	1	0	26	266	11914
	GO:0018738	S-formylglutathione hydrolase activity	MOLECULAR_FUNCTION	1	1	0	1	266	11939
	GO:0006772	thiamine metabolic process	BIOLOGICAL_PROCESS	1	1	0	5	266	11935
	GO:0006771	riboflavin metabolic process	BIOLOGICAL_PROCESS	1	1	0	10	266	11930
	GO:0006777	Mo-molybdopterin cofactor biosynthetic process	BIOLOGICAL_PROCESS	1	1	0	3	266	11937
	GO:0004112	cyclic-nucleotide phosphodiesterase activity	MOLECULAR_FUNCTION	1	1	0	3	266	11937
	GO:0009800	cinnamic acid biosynthetic process	BIOLOGICAL_PROCESS	1	1	0	2	266	11938
	GO:1902404	mitotic actomyosin contractile ring contraction	BIOLOGICAL_PROCESS	1	1	0	1	266	11939
	GO:0004115	3',5'-cyclic-AMP phosphodiesterase activity	MOLECULAR_FUNCTION	1	1	0	1	266	11939
	GO:0004114	3',5'-cyclic-nucleotide phosphodiesterase activity	MOLECULAR_FUNCTION	1	1	0	2	266	11938
	GO:0004106	chorismate mutase activity	MOLECULAR_FUNCTION	1	1	0	2	266	11938
	GO:0004105	choline-phosphate cytidylyltransferase activity	MOLECULAR_FUNCTION	1	1	0	2	266	11938
	GO:0006767	water-soluble vitamin metabolic process	BIOLOGICAL_PROCESS	1	1	0	44	266	11896
	GO:0004108	citrate (Si)-synthase activity	MOLECULAR_FUNCTION	1	1	0	2	266	11938
	GO:0006768	biotin metabolic process	BIOLOGICAL_PROCESS	1	1	0	9	266	11931
	GO:0004107	chorismate synthase activity	MOLECULAR_FUNCTION	1	1	0	1	266	11939
	GO:0070475	rRNA base methylation	BIOLOGICAL_PROCESS	1	1	0	3	266	11937
	GO:0004109	coproporphyrinogen oxidase activity	MOLECULAR_FUNCTION	1	1	0	1	266	11939
	GO:0098826	endoplasmic reticulum tubular network membrane	CELLULAR_COMPONENT	1	1	0	3	266	11937
	GO:0070476	rRNA (guanine-N7)-methylation	BIOLOGICAL_PROCESS	1	1	0	1	266	11939
	GO:2000045	regulation of G1/S transition of mitotic cell cycle	BIOLOGICAL_PROCESS	1	1	0	1	266	11939
	GO:0098827	endoplasmic reticulum subcompartment	CELLULAR_COMPONENT	1	0.381333	1	144	265	11796
	GO:0015698	inorganic anion transport	BIOLOGICAL_PROCESS	1	1	0	23	266	11917
	GO:1902410	mitotic cytokinetic process	BIOLOGICAL_PROCESS	1	1	0	2	266	11938
	GO:0015693	magnesium ion transport	BIOLOGICAL_PROCESS	1	1	0	14	266	11926
	GO:0090079	translation regulator activity, nucleic acid binding	MOLECULAR_FUNCTION	1	0.423854	0	80	266	11860
	GO:0006740	NADPH regeneration	BIOLOGICAL_PROCESS	1	1	0	12	266	11928
	GO:1902412	regulation of mitotic cytokinesis	BIOLOGICAL_PROCESS	1	1	0	3	266	11937
	GO:0006743	ubiquinone metabolic process	BIOLOGICAL_PROCESS	1	1	0	10	266	11930
	GO:0006744	ubiquinone biosynthetic process	BIOLOGICAL_PROCESS	1	1	0	10	266	11930
	GO:0006741	NADP biosynthetic process	BIOLOGICAL_PROCESS	1	1	0	2	266	11938
	GO:0048584	positive regulation of response to stimulus	BIOLOGICAL_PROCESS	1	1	0	6	266	11934
	GO:0048583	regulation of response to stimulus	BIOLOGICAL_PROCESS	1	1	0	42	266	11898
	GO:0001056	RNA polymerase III activity	MOLECULAR_FUNCTION	1	1	0	6	266	11934
	GO:0001055	RNA polymerase II activity	MOLECULAR_FUNCTION	1	1	0	4	266	11936
	GO:0001054	RNA polymerase I activity	MOLECULAR_FUNCTION	1	1	0	4	266	11936
	GO:0006739	NADP metabolic process	BIOLOGICAL_PROCESS	1	1	0	14	266	11926
	GO:0048585	negative regulation of response to stimulus	BIOLOGICAL_PROCESS	1	1	0	6	266	11934
	GO:0050896	response to stimulus	BIOLOGICAL_PROCESS	1	0.250489	6	445	260	11495
	GO:0015689	molybdate ion transport	BIOLOGICAL_PROCESS	1	1	0	1	266	11939
	GO:0050897	cobalt ion binding	MOLECULAR_FUNCTION	1	1	0	1	266	11939
	GO:0060211	regulation of nuclear-transcribed mRNA poly(A) tail shortening	BIOLOGICAL_PROCESS	1	1	0	1	266	11939
	GO:0061542	3-demethylubiquinol-n 3-O-methyltransferase activity	MOLECULAR_FUNCTION	1	1	0	1	266	11939
	GO:0035299	inositol pentakisphosphate 2-kinase activity	MOLECULAR_FUNCTION	1	1	0	1	266	11939
	GO:0006750	glutathione biosynthetic process	BIOLOGICAL_PROCESS	1	1	0	7	266	11933
	GO:0006751	glutathione catabolic process	BIOLOGICAL_PROCESS	1	1	0	4	266	11936
	GO:1903753	negative regulation of p38MAPK cascade	BIOLOGICAL_PROCESS	1	1	0	1	266	11939
	GO:0006754	ATP biosynthetic process	BIOLOGICAL_PROCESS	1	1	0	18	266	11922
	GO:0060213	positive regulation of nuclear-transcribed mRNA poly(A) tail shortening	BIOLOGICAL_PROCESS	1	1	0	1	266	11939
	GO:0006753	nucleoside phosphate metabolic process	BIOLOGICAL_PROCESS	1	0.588851	2	159	264	11781
	GO:0006747	FAD biosynthetic process	BIOLOGICAL_PROCESS	1	1	0	1	266	11939
	GO:0001067	transcription regulatory region nucleic acid binding	MOLECULAR_FUNCTION	1	1	0	6	266	11934
	GO:0098800	inner mitochondrial membrane protein complex	CELLULAR_COMPONENT	1	1	0	34	266	11906
	GO:0006749	glutathione metabolic process	BIOLOGICAL_PROCESS	1	1	0	12	266	11928
	GO:0098803	respiratory chain complex	CELLULAR_COMPONENT	1	1	0	19	266	11921
	GO:0098808	mRNA cap binding	MOLECULAR_FUNCTION	1	1	0	1	266	11939
	GO:0016128	phytosteroid metabolic process	BIOLOGICAL_PROCESS	1	1	0	5	266	11935
	GO:0016129	phytosteroid biosynthetic process	BIOLOGICAL_PROCESS	1	1	0	4	266	11936
	GO:0022803	passive transmembrane transporter activity	MOLECULAR_FUNCTION	1	0.612908	1	42	265	11898
	GO:0022804	active transmembrane transporter activity	MOLECULAR_FUNCTION	1	0.165615	4	94	262	11846
	GO:0005471	ATP:ADP antiporter activity	MOLECULAR_FUNCTION	1	1	0	1	266	11939
	GO:0004140	dephospho-CoA kinase activity	MOLECULAR_FUNCTION	1	1	0	1	266	11939
	GO:0062023	collagen-containing extracellular matrix	CELLULAR_COMPONENT	1	1	0	1	266	11939
	GO:0004141	dethiobiotin synthase activity	MOLECULAR_FUNCTION	1	1	0	1	266	11939
	GO:0004144	diacylglycerol O-acyltransferase activity	MOLECULAR_FUNCTION	1	1	0	1	266	11939
	GO:0004143	diacylglycerol kinase activity	MOLECULAR_FUNCTION	1	1	0	1	266	11939
	GO:0043743	LPPG:FO 2-phospho-L-lactate transferase activity	MOLECULAR_FUNCTION	1	1	0	1	266	11939
	GO:0004146	dihydrofolate reductase activity	MOLECULAR_FUNCTION	1	1	0	2	266	11938
	GO:1990131	Gtr1-Gtr2 GTPase complex	CELLULAR_COMPONENT	1	1	0	2	266	11938
	GO:0004148	dihydrolipoyl dehydrogenase activity	MOLECULAR_FUNCTION	1	1	0	1	266	11939
	GO:0004139	deoxyribose-phosphate aldolase activity	MOLECULAR_FUNCTION	1	1	0	1	266	11939
	GO:0010817	regulation of hormone levels	BIOLOGICAL_PROCESS	1	1	0	1	266	11939
	GO:0030427	site of polarized growth	CELLULAR_COMPONENT	1	1	0	4	266	11936
	GO:0030429	kynureninase activity	MOLECULAR_FUNCTION	1	1	0	1	266	11939
	GO:0062014	negative regulation of small molecule metabolic process	BIOLOGICAL_PROCESS	1	1	0	3	266	11937
	GO:0004151	dihydroorotase activity	MOLECULAR_FUNCTION	1	1	0	1	266	11939
	GO:0120227	acyl-CoA binding	MOLECULAR_FUNCTION	1	1	0	2	266	11938
	GO:0062012	regulation of small molecule metabolic process	BIOLOGICAL_PROCESS	1	1	0	3	266	11937
	GO:0004150	dihydroneopterin aldolase activity	MOLECULAR_FUNCTION	1	1	0	1	266	11939
	GO:0005484	SNAP receptor activity	MOLECULAR_FUNCTION	1	1	0	6	266	11934
	GO:0004152	dihydroorotate dehydrogenase activity	MOLECULAR_FUNCTION	1	1	0	1	266	11939
	GO:0051382	kinetochore assembly	BIOLOGICAL_PROCESS	1	1	0	1	266	11939
	GO:0005488	binding	MOLECULAR_FUNCTION	1	0.128317	75	3910	191	8030
	GO:0008514	organic anion transmembrane transporter activity	MOLECULAR_FUNCTION	1	1	0	28	266	11912
	GO:0004156	dihydropteroate synthase activity	MOLECULAR_FUNCTION	1	1	0	1	266	11939
	GO:0030414	peptidase inhibitor activity	MOLECULAR_FUNCTION	1	1	0	3	266	11937
	GO:0004149	dihydrolipoyllysine-residue succinyltransferase activity	MOLECULAR_FUNCTION	1	1	0	1	266	11939
	GO:0050048	L-leucine:2-oxoglutarate aminotransferase activity	MOLECULAR_FUNCTION	1	1	0	1	266	11939
	GO:0051377	mannose-ethanolamine phosphotransferase activity	MOLECULAR_FUNCTION	1	1	0	4	266	11936
	GO:0008509	monoatomic anion transmembrane transporter activity	MOLECULAR_FUNCTION	1	1	0	11	266	11929
	GO:0016125	sterol metabolic process	BIOLOGICAL_PROCESS	1	1	0	17	266	11923
	GO:0016126	sterol biosynthetic process	BIOLOGICAL_PROCESS	1	1	0	14	266	11926
	GO:0120254	olefinic compound metabolic process	BIOLOGICAL_PROCESS	1	1	0	5	266	11935
	GO:0016106	sesquiterpenoid biosynthetic process	BIOLOGICAL_PROCESS	1	1	0	6	266	11934
	GO:0120255	olefinic compound biosynthetic process	BIOLOGICAL_PROCESS	1	1	0	2	266	11938
	GO:0006780	uroporphyrinogen III biosynthetic process	BIOLOGICAL_PROCESS	1	1	0	1	266	11939
	GO:0006783	heme biosynthetic process	BIOLOGICAL_PROCESS	1	1	0	22	266	11918
	GO:0042430	indole-containing compound metabolic process	BIOLOGICAL_PROCESS	1	0.448739	1	26	265	11914
	GO:0006784	heme A biosynthetic process	BIOLOGICAL_PROCESS	1	1	0	2	266	11938
	GO:0006782	protoporphyrinogen IX biosynthetic process	BIOLOGICAL_PROCESS	1	1	0	13	266	11927
	GO:0005452	solute:inorganic anion antiporter activity	MOLECULAR_FUNCTION	1	1	0	1	266	11939
	GO:0004121	cystathionine beta-lyase activity	MOLECULAR_FUNCTION	1	1	0	1	266	11939
	GO:0051391	tRNA acetylation	BIOLOGICAL_PROCESS	1	1	0	1	266	11939
	GO:0009813	flavonoid biosynthetic process	BIOLOGICAL_PROCESS	1	1	0	1	266	11939
	GO:0006787	porphyrin-containing compound catabolic process	BIOLOGICAL_PROCESS	1	1	0	1	266	11939
	GO:0009812	flavonoid metabolic process	BIOLOGICAL_PROCESS	1	1	0	1	266	11939
	GO:0006788	heme oxidation	BIOLOGICAL_PROCESS	1	1	0	1	266	11939
	GO:0005457	GDP-fucose transmembrane transporter activity	MOLECULAR_FUNCTION	1	1	0	3	266	11937
	GO:0042435	indole-containing compound biosynthetic process	BIOLOGICAL_PROCESS	1	0.327587	1	17	265	11923
	GO:0004126	cytidine deaminase activity	MOLECULAR_FUNCTION	1	1	0	1	266	11939
	GO:0042436	indole-containing compound catabolic process	BIOLOGICAL_PROCESS	1	1	0	9	266	11931
	GO:0006778	porphyrin-containing compound metabolic process	BIOLOGICAL_PROCESS	1	1	0	23	266	11917
	GO:0001099	basal RNA polymerase II transcription machinery binding	MOLECULAR_FUNCTION	1	1	0	2	266	11938
	GO:0006779	porphyrin-containing compound biosynthetic process	BIOLOGICAL_PROCESS	1	1	0	22	266	11918
	GO:0009803	cinnamic acid metabolic process	BIOLOGICAL_PROCESS	1	1	0	2	266	11938
	GO:0001098	basal transcription machinery binding	MOLECULAR_FUNCTION	1	1	0	2	266	11938
	GO:0097587	MutLgamma complex	CELLULAR_COMPONENT	1	1	0	1	266	11939
	GO:0009808	lignin metabolic process	BIOLOGICAL_PROCESS	1	1	0	11	266	11929
	GO:0051383	kinetochore organization	BIOLOGICAL_PROCESS	1	1	0	1	266	11939
	GO:0001091	RNA polymerase II general transcription initiation factor binding	MOLECULAR_FUNCTION	1	1	0	2	266	11938
	GO:0120261	regulation of heterochromatin organization	BIOLOGICAL_PROCESS	1	1	0	3	266	11937
	GO:0120262	negative regulation of heterochromatin organization	BIOLOGICAL_PROCESS	1	1	0	1	266	11939
	GO:0016114	terpenoid biosynthetic process	BIOLOGICAL_PROCESS	1	1	0	11	266	11929
	GO:0120263	positive regulation of heterochromatin organization	BIOLOGICAL_PROCESS	1	1	0	1	266	11939
	GO:0006790	sulfur compound metabolic process	BIOLOGICAL_PROCESS	1	0.726017	1	95	265	11845
	GO:0042440	pigment metabolic process	BIOLOGICAL_PROCESS	1	1	0	23	266	11917
	GO:0009820	alkaloid metabolic process	BIOLOGICAL_PROCESS	1	1	0	5	266	11935
	GO:0004135	amylo-alpha-1,6-glucosidase activity	MOLECULAR_FUNCTION	1	1	0	1	266	11939
	GO:0004134	4-alpha-glucanotransferase activity	MOLECULAR_FUNCTION	1	1	0	1	266	11939
	GO:0042445	hormone metabolic process	BIOLOGICAL_PROCESS	1	1	0	1	266	11939
	GO:0042446	hormone biosynthetic process	BIOLOGICAL_PROCESS	1	1	0	1	266	11939
	GO:0009821	alkaloid biosynthetic process	BIOLOGICAL_PROCESS	1	1	0	5	266	11935
	GO:0004128	cytochrome-b5 reductase activity, acting on NAD(P)H	MOLECULAR_FUNCTION	1	1	0	3	266	11937
	GO:0005459	UDP-galactose transmembrane transporter activity	MOLECULAR_FUNCTION	1	1	0	1	266	11939
	GO:0004127	cytidylate kinase activity	MOLECULAR_FUNCTION	1	1	0	1	266	11939
	GO:0005458	GDP-mannose transmembrane transporter activity	MOLECULAR_FUNCTION	1	1	0	1	266	11939
	GO:0004129	cytochrome-c oxidase activity	MOLECULAR_FUNCTION	1	1	0	7	266	11933
	GO:0097599	xylanase activity	MOLECULAR_FUNCTION	1	0.142962	1	6	265	11934
	GO:0042450	arginine biosynthetic process via ornithine	BIOLOGICAL_PROCESS	1	1	0	2	266	11938
	GO:0016104	triterpenoid biosynthetic process	BIOLOGICAL_PROCESS	1	1	0	2	266	11938
	GO:0008540	proteasome regulatory particle, base subcomplex	CELLULAR_COMPONENT	1	1	0	9	266	11931
	GO:1902475	L-alpha-amino acid transmembrane transport	BIOLOGICAL_PROCESS	1	1	0	2	266	11938
	GO:1902476	chloride transmembrane transport	BIOLOGICAL_PROCESS	1	1	0	7	266	11933
	GO:0004185	serine-type carboxypeptidase activity	MOLECULAR_FUNCTION	1	0.031502	2	11	264	11929
	GO:0022843	voltage-gated monoatomic cation channel activity	MOLECULAR_FUNCTION	1	1	0	2	266	11938
	GO:0008541	proteasome regulatory particle, lid subcomplex	CELLULAR_COMPONENT	1	1	0	4	266	11936
	GO:0052654	L-leucine transaminase activity	MOLECULAR_FUNCTION	1	1	0	1	266	11939
	GO:0052655	L-valine transaminase activity	MOLECULAR_FUNCTION	1	1	0	1	266	11939
	GO:0051321	meiotic cell cycle	BIOLOGICAL_PROCESS	1	1	0	21	266	11919
	GO:0052652	cyclic purine nucleotide metabolic process	BIOLOGICAL_PROCESS	1	1	0	2	266	11938
	GO:0010857	calcium-dependent protein kinase activity	MOLECULAR_FUNCTION	1	1	0	1	266	11939
	GO:0016175	superoxide-generating NAD(P)H oxidase activity	MOLECULAR_FUNCTION	1	1	0	1	266	11939
	GO:0019200	carbohydrate kinase activity	MOLECULAR_FUNCTION	1	1	0	10	266	11930
	GO:0019203	carbohydrate phosphatase activity	MOLECULAR_FUNCTION	1	1	0	3	266	11937
	GO:0019202	amino acid kinase activity	MOLECULAR_FUNCTION	1	1	0	4	266	11936
	GO:0030466	silent mating-type cassette heterochromatin formation	BIOLOGICAL_PROCESS	1	1	0	2	266	11938
	GO:0019205	nucleobase-containing compound kinase activity	MOLECULAR_FUNCTION	1	1	0	12	266	11928
	GO:0001906	cell killing	BIOLOGICAL_PROCESS	1	1	0	1	266	11939
	GO:0001907	killing by symbiont of host cells	BIOLOGICAL_PROCESS	1	1	0	1	266	11939
	GO:0019207	kinase regulator activity	MOLECULAR_FUNCTION	1	1	0	14	266	11926
	GO:0052656	L-isoleucine transaminase activity	MOLECULAR_FUNCTION	1	1	0	1	266	11939
	GO:0019206	nucleoside kinase activity	MOLECULAR_FUNCTION	1	1	0	2	266	11938
	GO:0022839	monoatomic ion gated channel activity	MOLECULAR_FUNCTION	1	1	0	13	266	11927
	GO:0004190	aspartic-type endopeptidase activity	MOLECULAR_FUNCTION	1	0.176794	2	33	264	11907
	GO:0022836	gated channel activity	MOLECULAR_FUNCTION	1	1	0	13	266	11927
	GO:0009881	photoreceptor activity	MOLECULAR_FUNCTION	1	1	0	1	266	11939
	GO:0004197	cysteine-type endopeptidase activity	MOLECULAR_FUNCTION	1	1	0	6	266	11934
	GO:0022832	voltage-gated channel activity	MOLECULAR_FUNCTION	1	1	0	5	266	11935
	GO:0008553	P-type proton-exporting transporter activity	MOLECULAR_FUNCTION	1	1	0	1	266	11939
	GO:0004198	calcium-dependent cysteine-type endopeptidase activity	MOLECULAR_FUNCTION	1	1	0	2	266	11938
	GO:1901159	xylulose 5-phosphate biosynthetic process	BIOLOGICAL_PROCESS	1	1	0	1	266	11939
	GO:0009889	regulation of biosynthetic process	BIOLOGICAL_PROCESS	1	0.293562	3	273	263	11667
	GO:0097575	lateral cell cortex	CELLULAR_COMPONENT	1	1	0	1	266	11939
	GO:0007219	Notch signaling pathway	BIOLOGICAL_PROCESS	1	1	0	1	266	11939
	GO:0097574	lateral part of cell	CELLULAR_COMPONENT	1	1	0	1	266	11939
	GO:0016160	amylase activity	MOLECULAR_FUNCTION	1	1	0	6	266	11934
	GO:0097576	vacuole fusion	BIOLOGICAL_PROCESS	1	1	0	2	266	11938
	GO:0050000	chromosome localization	BIOLOGICAL_PROCESS	1	1	0	2	266	11938
	GO:0016165	linoleate 13S-lipoxygenase activity	MOLECULAR_FUNCTION	1	1	0	3	266	11937
	GO:0051338	regulation of transferase activity	BIOLOGICAL_PROCESS	1	1	0	21	266	11919
	GO:0051336	regulation of hydrolase activity	BIOLOGICAL_PROCESS	1	1	0	17	266	11923
	GO:1902493	acetyltransferase complex	CELLULAR_COMPONENT	1	0.384401	1	21	265	11919
	GO:0022829	wide pore channel activity	MOLECULAR_FUNCTION	1	1	0	2	266	11938
	GO:0043727	5-amino-4-imidazole carboxylate lyase activity	MOLECULAR_FUNCTION	1	1	0	1	266	11939
	GO:0004160	dihydroxy-acid dehydratase activity	MOLECULAR_FUNCTION	1	1	0	2	266	11938
	GO:1902495	transmembrane transporter complex	CELLULAR_COMPONENT	1	1	0	13	266	11927
	GO:0004161	dimethylallyltranstransferase activity	MOLECULAR_FUNCTION	1	1	0	2	266	11938
	GO:0004164	diphthine synthase activity	MOLECULAR_FUNCTION	1	1	0	1	266	11939
	GO:0004163	diphosphomevalonate decarboxylase activity	MOLECULAR_FUNCTION	1	1	0	1	266	11939
	GO:0008521	acetyl-CoA transmembrane transporter activity	MOLECULAR_FUNCTION	1	1	0	1	266	11939
	GO:0005496	steroid binding	MOLECULAR_FUNCTION	1	1	0	2	266	11938
	GO:0004168	dolichol kinase activity	MOLECULAR_FUNCTION	1	1	0	1	266	11939
	GO:0008526	phosphatidylinositol transfer activity	MOLECULAR_FUNCTION	1	1	0	1	266	11939
	GO:0004169	dolichyl-phosphate-mannose-protein mannosyltransferase activity	MOLECULAR_FUNCTION	1	1	0	3	266	11937
	GO:0051345	positive regulation of hydrolase activity	BIOLOGICAL_PROCESS	1	1	0	6	266	11934
	GO:0008519	ammonium transmembrane transporter activity	MOLECULAR_FUNCTION	1	1	0	4	266	11936
	GO:0051346	negative regulation of hydrolase activity	BIOLOGICAL_PROCESS	1	1	0	3	266	11937
	GO:0098876	vesicle-mediated transport to the plasma membrane	BIOLOGICAL_PROCESS	1	1	0	6	266	11934
	GO:0051341	regulation of oxidoreductase activity	BIOLOGICAL_PROCESS	1	1	0	1	266	11939
	GO:0016151	nickel cation binding	MOLECULAR_FUNCTION	1	1	0	5	266	11935
	GO:0010833	telomere maintenance via telomere lengthening	BIOLOGICAL_PROCESS	1	1	0	2	266	11938
	GO:0051347	positive regulation of transferase activity	BIOLOGICAL_PROCESS	1	1	0	10	266	11930
	GO:0042407	cristae formation	BIOLOGICAL_PROCESS	1	1	0	1	266	11939
	GO:0004170	dUTP diphosphatase activity	MOLECULAR_FUNCTION	1	1	0	1	266	11939
	GO:0004175	endopeptidase activity	MOLECULAR_FUNCTION	1	1	2	115	264	11825
	GO:0004174	electron-transferring-flavoprotein dehydrogenase activity	MOLECULAR_FUNCTION	1	1	0	1	266	11939
	GO:0008531	riboflavin kinase activity	MOLECULAR_FUNCTION	1	1	0	2	266	11938
	GO:0004177	aminopeptidase activity	MOLECULAR_FUNCTION	1	1	0	23	266	11917
	GO:0004176	ATP-dependent peptidase activity	MOLECULAR_FUNCTION	1	1	0	5	266	11935
	GO:0008537	proteasome activator complex	CELLULAR_COMPONENT	1	1	0	1	266	11939
	GO:0042401	biogenic amine biosynthetic process	BIOLOGICAL_PROCESS	1	0.370663	1	20	265	11920
	GO:0008535	respiratory chain complex IV assembly	BIOLOGICAL_PROCESS	1	1	0	4	266	11936
	GO:0008534	oxidized purine nucleobase lesion DNA N-glycosylase activity	MOLECULAR_FUNCTION	1	1	0	1	266	11939
	GO:0050023	L-fuconate dehydratase activity	MOLECULAR_FUNCTION	1	1	0	1	266	11939
	GO:0008528	G protein-coupled peptide receptor activity	MOLECULAR_FUNCTION	1	0.179932	1	8	265	11932
	GO:0097553	calcium ion transmembrane import into cytosol	BIOLOGICAL_PROCESS	1	1	0	2	266	11938
	GO:0030430	host cell cytoplasm	CELLULAR_COMPONENT	1	1	0	3	266	11937
	GO:0030433	ubiquitin-dependent ERAD pathway	BIOLOGICAL_PROCESS	1	0.265552	1	13	265	11927
	GO:0052689	carboxylic ester hydrolase activity	MOLECULAR_FUNCTION	1	0.0757399	2	19	264	11921
	GO:0016149	translation release factor activity, codon specific	MOLECULAR_FUNCTION	1	1	0	2	266	11938
	GO:0007131	reciprocal meiotic recombination	BIOLOGICAL_PROCESS	1	1	0	9	266	11931
	GO:0007130	synaptonemal complex assembly	BIOLOGICAL_PROCESS	1	1	0	3	266	11937
	GO:0016093	polyprenol metabolic process	BIOLOGICAL_PROCESS	1	1	0	10	266	11930
	GO:0016094	polyprenol biosynthetic process	BIOLOGICAL_PROCESS	1	1	0	2	266	11938
	GO:0019120	hydrolase activity, acting on acid halide bonds, in C-halide compounds	MOLECULAR_FUNCTION	1	1	0	2	266	11938
	GO:0065007	biological regulation	BIOLOGICAL_PROCESS	1	0.0512037	7	635	259	11305
	GO:0065008	regulation of biological quality	BIOLOGICAL_PROCESS	1	0.627351	0	45	266	11895
	GO:0065005	protein-lipid complex assembly	BIOLOGICAL_PROCESS	1	1	0	1	266	11939
	GO:0065003	protein-containing complex assembly	BIOLOGICAL_PROCESS	1	0.118118	0	124	266	11816
	GO:0008474	palmitoyl-(protein) hydrolase activity	MOLECULAR_FUNCTION	1	1	0	1	266	11939
	GO:0065004	protein-DNA complex assembly	BIOLOGICAL_PROCESS	1	1	0	16	266	11924
	GO:0000506	glycosylphosphatidylinositol-N-acetylglucosaminyltransferase (GPI-GnT) complex	CELLULAR_COMPONENT	1	1	0	1	266	11939
	GO:0065002	intracellular protein transmembrane transport	BIOLOGICAL_PROCESS	1	1	0	16	266	11924
	GO:0008478	pyridoxal kinase activity	MOLECULAR_FUNCTION	1	1	0	1	266	11939
	GO:0000502	proteasome complex	CELLULAR_COMPONENT	1	1	0	42	266	11898
	GO:0000500	RNA polymerase I upstream activating factor complex	CELLULAR_COMPONENT	1	1	0	1	266	11939
	GO:0065009	regulation of molecular function	BIOLOGICAL_PROCESS	1	0.531666	1	126	265	11814
	GO:0008479	queuine tRNA-ribosyltransferase activity	MOLECULAR_FUNCTION	1	1	0	1	266	11939
	GO:0034739	histone H4K16 deacetylase activity	MOLECULAR_FUNCTION	1	1	0	1	266	11939
	GO:0042393	histone binding	MOLECULAR_FUNCTION	1	1	0	13	266	11927
	GO:0008441	3'(2'),5'-bisphosphate nucleotidase activity	MOLECULAR_FUNCTION	1	1	0	1	266	11939
	GO:0008440	inositol-1,4,5-trisphosphate 3-kinase activity	MOLECULAR_FUNCTION	1	1	0	2	266	11938
	GO:0030371	translation repressor activity	MOLECULAR_FUNCTION	1	1	0	3	266	11937
	GO:0004084	branched-chain-amino-acid transaminase activity	MOLECULAR_FUNCTION	1	1	0	2	266	11938
	GO:0008444	CDP-diacylglycerol-glycerol-3-phosphate 3-phosphatidyltransferase activity	MOLECULAR_FUNCTION	1	1	0	2	266	11938
	GO:0042398	cellular modified amino acid biosynthetic process	BIOLOGICAL_PROCESS	1	1	0	21	266	11919
	GO:0004089	carbonate dehydratase activity	MOLECULAR_FUNCTION	1	1	0	9	266	11931
	GO:0008443	phosphofructokinase activity	MOLECULAR_FUNCTION	1	1	0	4	266	11936
	GO:0004088	carbamoyl-phosphate synthase (glutamine-hydrolyzing) activity	MOLECULAR_FUNCTION	1	1	0	2	266	11938
	GO:0008442	3-hydroxyisobutyrate dehydrogenase activity	MOLECULAR_FUNCTION	1	1	0	2	266	11938
	GO:0008448	N-acetylglucosamine-6-phosphate deacetylase activity	MOLECULAR_FUNCTION	1	1	0	1	266	11939
	GO:0110053	regulation of actin filament organization	BIOLOGICAL_PROCESS	1	1	0	13	266	11927
	GO:0008446	GDP-mannose 4,6-dehydratase activity	MOLECULAR_FUNCTION	1	1	0	1	266	11939
	GO:0034729	histone H3-K79 methylation	BIOLOGICAL_PROCESS	1	1	0	1	266	11939
	GO:0034728	nucleosome organization	BIOLOGICAL_PROCESS	1	1	0	9	266	11931
	GO:0016071	mRNA metabolic process	BIOLOGICAL_PROCESS	1	0.0793001	0	144	266	11796
	GO:0016072	rRNA metabolic process	BIOLOGICAL_PROCESS	1	0.280021	0	98	266	11842
	GO:0045430	chalcone isomerase activity	MOLECULAR_FUNCTION	1	1	0	1	266	11939
	GO:0016073	snRNA metabolic process	BIOLOGICAL_PROCESS	1	1	0	1	266	11939
	GO:0016074	sno(s)RNA metabolic process	BIOLOGICAL_PROCESS	1	1	0	1	266	11939
	GO:0016075	rRNA catabolic process	BIOLOGICAL_PROCESS	1	1	0	1	266	11939
	GO:0019104	DNA N-glycosylase activity	MOLECULAR_FUNCTION	1	1	0	7	266	11933
	GO:0019107	myristoyltransferase activity	MOLECULAR_FUNCTION	1	1	0	1	266	11939
	GO:0071705	nitrogen compound transport	BIOLOGICAL_PROCESS	1	0.842139	7	300	259	11640
	GO:0008452	RNA ligase activity	MOLECULAR_FUNCTION	1	1	0	1	266	11939
	GO:0004096	catalase activity	MOLECULAR_FUNCTION	1	0.043112	1	1	265	11939
	GO:0004099	chitin deacetylase activity	MOLECULAR_FUNCTION	1	0.281576	1	14	265	11926
	GO:0008453	alanine-glyoxylate transaminase activity	MOLECULAR_FUNCTION	1	1	0	2	266	11938
	GO:0007129	homologous chromosome pairing at meiosis	BIOLOGICAL_PROCESS	1	1	0	3	266	11937
	GO:0007127	meiosis I	BIOLOGICAL_PROCESS	1	1	0	13	266	11927
	GO:0045437	uridine nucleosidase activity	MOLECULAR_FUNCTION	1	1	0	1	266	11939
	GO:0034715	pICln-Sm protein complex	CELLULAR_COMPONENT	1	1	0	1	266	11939
	GO:0031683	G-protein beta/gamma-subunit complex binding	MOLECULAR_FUNCTION	1	0.0362328	2	12	264	11928
	GO:0071704	organic substance metabolic process	BIOLOGICAL_PROCESS	1	0.831298	66	3048	200	8892
	GO:0071702	organic substance transport	BIOLOGICAL_PROCESS	1	0.57345	9	339	257	11601
	GO:1905463	negative regulation of DNA duplex unwinding	BIOLOGICAL_PROCESS	1	1	0	1	266	11939
	GO:1905462	regulation of DNA duplex unwinding	BIOLOGICAL_PROCESS	1	1	0	1	266	11939
	GO:0051293	establishment of spindle localization	BIOLOGICAL_PROCESS	1	1	0	1	266	11939
	GO:0051294	establishment of spindle orientation	BIOLOGICAL_PROCESS	1	1	0	1	266	11939
	GO:0140719	constitutive heterochromatin formation	BIOLOGICAL_PROCESS	1	1	0	3	266	11937
	GO:0043666	regulation of phosphoprotein phosphatase activity	BIOLOGICAL_PROCESS	1	1	0	3	266	11937
	GO:0140718	facultative heterochromatin formation	BIOLOGICAL_PROCESS	1	1	0	3	266	11937
	GO:0051286	cell tip	CELLULAR_COMPONENT	1	1	0	4	266	11936
	GO:0051287	NAD binding	MOLECULAR_FUNCTION	1	0.548129	1	35	265	11905
	GO:0051285	cell cortex of cell tip	CELLULAR_COMPONENT	1	1	0	3	266	11937
	GO:0012510	trans-Golgi network transport vesicle membrane	CELLULAR_COMPONENT	1	1	0	5	266	11935
	GO:0046700	heterocycle catabolic process	BIOLOGICAL_PROCESS	1	0.647053	0	62	266	11878
	GO:0110085	mitotic actomyosin contractile ring	CELLULAR_COMPONENT	1	1	0	2	266	11938
	GO:0001882	nucleoside binding	MOLECULAR_FUNCTION	1	1	0	4	266	11936
	GO:0051298	centrosome duplication	BIOLOGICAL_PROCESS	1	1	0	1	266	11939
	GO:0042350	GDP-L-fucose biosynthetic process	BIOLOGICAL_PROCESS	1	1	0	2	266	11938
	GO:0042351	'de novo' GDP-L-fucose biosynthetic process	BIOLOGICAL_PROCESS	1	1	0	1	266	11939
	GO:0007154	cell communication	BIOLOGICAL_PROCESS	1	0.805042	3	199	263	11741
	GO:0008484	sulfuric ester hydrolase activity	MOLECULAR_FUNCTION	1	1	0	2	266	11938
	GO:0008483	transaminase activity	MOLECULAR_FUNCTION	1	1	0	23	266	11917
	GO:0046710	GDP metabolic process	BIOLOGICAL_PROCESS	1	1	0	1	266	11939
	GO:0110095	cellular detoxification of aldehyde	BIOLOGICAL_PROCESS	1	1	0	1	266	11939
	GO:0046711	GDP biosynthetic process	BIOLOGICAL_PROCESS	1	1	0	1	266	11939
	GO:0110096	cellular response to aldehyde	BIOLOGICAL_PROCESS	1	1	0	1	266	11939
	GO:0042357	thiamine diphosphate metabolic process	BIOLOGICAL_PROCESS	1	1	0	7	266	11933
	GO:0043687	post-translational protein modification	BIOLOGICAL_PROCESS	1	0.370663	1	20	265	11920
	GO:0034765	regulation of monoatomic ion transmembrane transport	BIOLOGICAL_PROCESS	1	1	0	2	266	11938
	GO:0034763	negative regulation of transmembrane transport	BIOLOGICAL_PROCESS	1	1	0	1	266	11939
	GO:0034762	regulation of transmembrane transport	BIOLOGICAL_PROCESS	1	1	0	2	266	11938
	GO:0034766	negative regulation of monoatomic ion transmembrane transport	BIOLOGICAL_PROCESS	1	1	0	1	266	11939
	GO:0007165	signal transduction	BIOLOGICAL_PROCESS	1	0.803222	3	194	263	11746
	GO:0008495	protoheme IX farnesyltransferase activity	MOLECULAR_FUNCTION	1	1	0	1	266	11939
	GO:0007163	establishment or maintenance of cell polarity	BIOLOGICAL_PROCESS	1	1	0	5	266	11935
	GO:0042364	water-soluble vitamin biosynthetic process	BIOLOGICAL_PROCESS	1	1	0	43	266	11897
	GO:0007166	cell surface receptor signaling pathway	BIOLOGICAL_PROCESS	1	1	0	17	266	11923
	GO:1990112	RQC complex	CELLULAR_COMPONENT	1	1	0	1	266	11939
	GO:1990116	ribosome-associated ubiquitin-dependent protein catabolic process	BIOLOGICAL_PROCESS	1	1	0	1	266	11939
	GO:0012506	vesicle membrane	CELLULAR_COMPONENT	1	1	0	43	266	11897
	GO:0012507	ER to Golgi transport vesicle membrane	CELLULAR_COMPONENT	1	1	0	6	266	11934
	GO:0019135	deoxyhypusine monooxygenase activity	MOLECULAR_FUNCTION	1	1	0	1	266	11939
	GO:0012505	endomembrane system	CELLULAR_COMPONENT	1	0.562807	5	321	261	11619
	GO:0012501	programmed cell death	BIOLOGICAL_PROCESS	1	1	0	8	266	11932
	GO:0034756	regulation of iron ion transport	BIOLOGICAL_PROCESS	1	1	0	1	266	11939
	GO:0102483	scopolin beta-glucosidase activity	MOLECULAR_FUNCTION	1	1	0	3	266	11937
	GO:0034755	iron ion transmembrane transport	BIOLOGICAL_PROCESS	1	1	0	1	266	11939
	GO:0016925	protein sumoylation	BIOLOGICAL_PROCESS	1	1	0	5	266	11935
	GO:1901981	phosphatidylinositol phosphate binding	MOLECULAR_FUNCTION	1	1	0	7	266	11933
	GO:0090054	regulation of silent mating-type cassette heterochromatin formation	BIOLOGICAL_PROCESS	1	1	0	1	266	11939
	GO:1901983	regulation of protein acetylation	BIOLOGICAL_PROCESS	1	1	0	1	266	11939
	GO:0090052	regulation of pericentric heterochromatin formation	BIOLOGICAL_PROCESS	1	1	0	1	266	11939
	GO:0090053	positive regulation of pericentric heterochromatin formation	BIOLOGICAL_PROCESS	1	1	0	1	266	11939
	GO:0048519	negative regulation of biological process	BIOLOGICAL_PROCESS	1	0.176683	0	102	266	11838
	GO:1901987	regulation of cell cycle phase transition	BIOLOGICAL_PROCESS	1	1	0	20	266	11920
	GO:0048518	positive regulation of biological process	BIOLOGICAL_PROCESS	1	0.416375	0	76	266	11864
	GO:1901989	positive regulation of cell cycle phase transition	BIOLOGICAL_PROCESS	1	1	0	1	266	11939
	GO:1901988	negative regulation of cell cycle phase transition	BIOLOGICAL_PROCESS	1	1	0	15	266	11925
	GO:0045493	xylan catabolic process	BIOLOGICAL_PROCESS	1	0.232428	1	11	265	11929
	GO:0004930	G protein-coupled receptor activity	MOLECULAR_FUNCTION	1	0.179932	1	8	265	11932
	GO:0004933	mating-type a-factor pheromone receptor activity	MOLECULAR_FUNCTION	1	1	0	3	266	11937
	GO:0045491	xylan metabolic process	BIOLOGICAL_PROCESS	1	0.232428	1	11	265	11929
	GO:0004932	mating-type factor pheromone receptor activity	MOLECULAR_FUNCTION	1	0.179932	1	8	265	11932
	GO:0048522	positive regulation of cellular process	BIOLOGICAL_PROCESS	1	0.645	0	61	266	11879
	GO:0004934	mating-type alpha-factor pheromone receptor activity	MOLECULAR_FUNCTION	1	0.0639684	1	2	265	11938
	GO:0033499	galactose catabolic process via UDP-galactose	BIOLOGICAL_PROCESS	1	1	0	1	266	11939
	GO:0102499	SHG alpha-glucan phosphorylase activity	MOLECULAR_FUNCTION	1	1	0	1	266	11939
	GO:0032160	septin filament array	CELLULAR_COMPONENT	1	1	0	1	266	11939
	GO:0032161	cleavage apparatus septin structure	CELLULAR_COMPONENT	1	1	0	1	266	11939
	GO:1901990	regulation of mitotic cell cycle phase transition	BIOLOGICAL_PROCESS	1	1	0	12	266	11928
	GO:0050849	negative regulation of calcium-mediated signaling	BIOLOGICAL_PROCESS	1	1	0	1	266	11939
	GO:0090068	positive regulation of cell cycle process	BIOLOGICAL_PROCESS	1	1	0	3	266	11937
	GO:1901991	negative regulation of mitotic cell cycle phase transition	BIOLOGICAL_PROCESS	1	1	0	8	266	11932
	GO:0090066	regulation of anatomical structure size	BIOLOGICAL_PROCESS	1	1	0	11	266	11929
	GO:0048523	negative regulation of cellular process	BIOLOGICAL_PROCESS	1	0.647053	0	62	266	11878
	GO:0071765	nuclear inner membrane organization	BIOLOGICAL_PROCESS	1	1	0	1	266	11939
	GO:0050848	regulation of calcium-mediated signaling	BIOLOGICAL_PROCESS	1	1	0	1	266	11939
	GO:0071763	nuclear membrane organization	BIOLOGICAL_PROCESS	1	1	0	2	266	11938
	GO:0032156	septin cytoskeleton	CELLULAR_COMPONENT	1	1	0	4	266	11936
	GO:0016901	oxidoreductase activity, acting on the CH-OH group of donors, quinone or similar compound as acceptor	MOLECULAR_FUNCTION	1	1	0	1	266	11939
	GO:0032153	cell division site	CELLULAR_COMPONENT	1	1	0	10	266	11930
	GO:0016903	oxidoreductase activity, acting on the aldehyde or oxo group of donors	MOLECULAR_FUNCTION	1	1	0	32	266	11908
	GO:0032154	cleavage furrow	CELLULAR_COMPONENT	1	1	0	1	266	11939
	GO:0044179	hemolysis in another organism	BIOLOGICAL_PROCESS	1	1	0	1	266	11939
	GO:0016906	sterol 3-beta-glucosyltransferase activity	MOLECULAR_FUNCTION	1	1	0	1	266	11939
	GO:0019184	nonribosomal peptide biosynthetic process	BIOLOGICAL_PROCESS	1	1	0	10	266	11930
	GO:0044183	protein folding chaperone	MOLECULAR_FUNCTION	1	1	0	24	266	11916
	GO:0036508	protein alpha-1,2-demannosylation	BIOLOGICAL_PROCESS	1	1	0	1	266	11939
	GO:0070461	SAGA-type complex	CELLULAR_COMPONENT	1	0.16165	1	7	265	11933
	GO:0019187	beta-1,4-mannosyltransferase activity	MOLECULAR_FUNCTION	1	1	0	1	266	11939
	GO:0032147	activation of protein kinase activity	BIOLOGICAL_PROCESS	1	1	0	1	266	11939
	GO:0036507	protein demannosylation	BIOLOGICAL_PROCESS	1	1	0	1	266	11939
	GO:0070469	respirasome	CELLULAR_COMPONENT	1	1	0	31	266	11909
	GO:0036503	ERAD pathway	BIOLOGICAL_PROCESS	1	0.265552	1	13	265	11927
	GO:0019171	(3R)-hydroxyacyl-[acyl-carrier-protein] dehydratase activity	MOLECULAR_FUNCTION	1	1	0	1	266	11939
	GO:0001897	cytolysis by symbiont of host cells	BIOLOGICAL_PROCESS	1	1	0	1	266	11939
	GO:0071782	endoplasmic reticulum tubular network	CELLULAR_COMPONENT	1	1	0	5	266	11935
	GO:0071788	endoplasmic reticulum tubular network maintenance	BIOLOGICAL_PROCESS	1	1	0	3	266	11937
	GO:0071786	endoplasmic reticulum tubular network organization	BIOLOGICAL_PROCESS	1	1	0	3	266	11937
	GO:0015631	tubulin binding	MOLECULAR_FUNCTION	1	1	0	32	266	11908
	GO:0035243	protein-arginine omega-N symmetric methyltransferase activity	MOLECULAR_FUNCTION	1	1	0	2	266	11938
	GO:0015630	microtubule cytoskeleton	CELLULAR_COMPONENT	1	0.636102	0	56	266	11884
	GO:0070407	oxidation-dependent protein catabolic process	BIOLOGICAL_PROCESS	1	1	0	1	266	11939
	GO:1990961	xenobiotic detoxification by transmembrane export across the plasma membrane	BIOLOGICAL_PROCESS	1	1	0	2	266	11938
	GO:0015629	actin cytoskeleton	CELLULAR_COMPONENT	1	1	0	31	266	11909
	GO:0016971	flavin-linked sulfhydryl oxidase activity	MOLECULAR_FUNCTION	1	1	0	2	266	11938
	GO:0016972	thiol oxidase activity	MOLECULAR_FUNCTION	1	1	0	3	266	11937
	GO:0070403	NAD+ binding	MOLECULAR_FUNCTION	1	1	0	8	266	11932
	GO:0016973	poly(A)+ mRNA export from nucleus	BIOLOGICAL_PROCESS	1	1	0	2	266	11938
	GO:0045454	cell redox homeostasis	BIOLOGICAL_PROCESS	1	0.116428	2	25	264	11915
	GO:0046785	microtubule polymerization	BIOLOGICAL_PROCESS	1	1	0	8	266	11932
	GO:0050801	monoatomic ion homeostasis	BIOLOGICAL_PROCESS	1	1	0	17	266	11923
	GO:0032196	transposition	BIOLOGICAL_PROCESS	1	1	0	3	266	11937
	GO:0048500	signal recognition particle	CELLULAR_COMPONENT	1	1	0	7	266	11933
	GO:0015605	organophosphate ester transmembrane transporter activity	MOLECULAR_FUNCTION	1	1	0	2	266	11938
	GO:0032182	ubiquitin-like protein binding	MOLECULAR_FUNCTION	1	1	0	13	266	11927
	GO:0032185	septin cytoskeleton organization	BIOLOGICAL_PROCESS	1	1	0	1	266	11939
	GO:0045482	trichodiene synthase activity	MOLECULAR_FUNCTION	1	1	0	6	266	11934
	GO:0016645	oxidoreductase activity, acting on the CH-NH group of donors	MOLECULAR_FUNCTION	1	1	0	14	266	11926
	GO:0016646	oxidoreductase activity, acting on the CH-NH group of donors, NAD or NADP as acceptor	MOLECULAR_FUNCTION	1	1	0	12	266	11928
	GO:0016649	oxidoreductase activity, acting on the CH-NH group of donors, quinone or similar compound as acceptor	MOLECULAR_FUNCTION	1	1	0	2	266	11938
	GO:1902315	nuclear cell cycle DNA replication initiation	BIOLOGICAL_PROCESS	1	1	0	1	266	11939
	GO:0004661	protein geranylgeranyltransferase activity	MOLECULAR_FUNCTION	1	1	0	2	266	11938
	GO:0005992	trehalose biosynthetic process	BIOLOGICAL_PROCESS	1	1	0	3	266	11937
	GO:0005991	trehalose metabolic process	BIOLOGICAL_PROCESS	1	1	0	6	266	11934
	GO:0004660	protein farnesyltransferase activity	MOLECULAR_FUNCTION	1	1	0	1	266	11939
	GO:0004663	Rab geranylgeranyltransferase activity	MOLECULAR_FUNCTION	1	1	0	2	266	11938
	GO:0005993	trehalose catabolic process	BIOLOGICAL_PROCESS	1	1	0	1	266	11939
	GO:0003333	amino acid transmembrane transport	BIOLOGICAL_PROCESS	1	1	0	24	266	11916
	GO:0005996	monosaccharide metabolic process	BIOLOGICAL_PROCESS	1	0.232687	2	40	264	11900
	GO:0004665	prephenate dehydrogenase (NADP+) activity	MOLECULAR_FUNCTION	1	1	0	1	266	11939
	GO:0004664	prephenate dehydratase activity	MOLECULAR_FUNCTION	1	1	0	1	266	11939
	GO:1902317	nuclear DNA replication termination	BIOLOGICAL_PROCESS	1	1	0	1	266	11939
	GO:0004655	porphobilinogen synthase activity	MOLECULAR_FUNCTION	1	1	0	1	266	11939
	GO:0030942	endoplasmic reticulum signal peptide binding	MOLECULAR_FUNCTION	1	1	0	2	266	11938
	GO:0004657	proline dehydrogenase activity	MOLECULAR_FUNCTION	1	1	0	1	266	11939
	GO:0004659	prenyltransferase activity	MOLECULAR_FUNCTION	1	1	0	13	266	11927
	GO:0071495	cellular response to endogenous stimulus	BIOLOGICAL_PROCESS	1	1	0	1	266	11939
	GO:0071496	cellular response to external stimulus	BIOLOGICAL_PROCESS	1	1	0	4	266	11936
	GO:0140597	protein carrier chaperone	MOLECULAR_FUNCTION	1	1	0	3	266	11937
	GO:0016651	oxidoreductase activity, acting on NAD(P)H	MOLECULAR_FUNCTION	1	1	0	32	266	11908
	GO:0016652	oxidoreductase activity, acting on NAD(P)H, NAD(P) as acceptor	MOLECULAR_FUNCTION	1	1	0	4	266	11936
	GO:0016653	oxidoreductase activity, acting on NAD(P)H, heme protein as acceptor	MOLECULAR_FUNCTION	1	1	0	7	266	11933
	GO:0016655	oxidoreductase activity, acting on NAD(P)H, quinone or similar compound as acceptor	MOLECULAR_FUNCTION	1	1	0	10	266	11930
	GO:0016634	oxidoreductase activity, acting on the CH-CH group of donors, oxygen as acceptor	MOLECULAR_FUNCTION	1	1	0	5	266	11935
	GO:0036243	succinate-semialdehyde dehydrogenase (NADP+) activity	MOLECULAR_FUNCTION	1	1	0	1	266	11939
	GO:0016635	oxidoreductase activity, acting on the CH-CH group of donors, quinone or related compound as acceptor	MOLECULAR_FUNCTION	1	1	0	3	266	11937
	GO:0016638	oxidoreductase activity, acting on the CH-NH2 group of donors	MOLECULAR_FUNCTION	1	1	0	15	266	11925
	GO:0016639	oxidoreductase activity, acting on the CH-NH2 group of donors, NAD or NADP as acceptor	MOLECULAR_FUNCTION	1	1	0	2	266	11938
	GO:1904983	glycine import into mitochondrion	BIOLOGICAL_PROCESS	1	1	0	1	266	11939
	GO:0004671	protein C-terminal S-isoprenylcysteine carboxyl O-methyltransferase activity	MOLECULAR_FUNCTION	1	0.370663	1	20	265	11920
	GO:0004674	protein serine/threonine kinase activity	MOLECULAR_FUNCTION	1	0.189935	1	171	265	11769
	GO:0004673	protein histidine kinase activity	MOLECULAR_FUNCTION	1	1	0	7	266	11933
	GO:0071482	cellular response to light stimulus	BIOLOGICAL_PROCESS	1	1	0	2	266	11938
	GO:0048256	flap endonuclease activity	MOLECULAR_FUNCTION	1	1	0	4	266	11936
	GO:0015318	inorganic molecular entity transmembrane transporter activity	MOLECULAR_FUNCTION	1	1	2	111	264	11829
	GO:0016641	oxidoreductase activity, acting on the CH-NH2 group of donors, oxygen as acceptor	MOLECULAR_FUNCTION	1	1	0	11	266	11929
	GO:0016642	oxidoreductase activity, acting on the CH-NH2 group of donors, disulfide as acceptor	MOLECULAR_FUNCTION	1	1	0	2	266	11938
	GO:0050567	glutaminyl-tRNA synthase (glutamine-hydrolyzing) activity	MOLECULAR_FUNCTION	1	1	0	2	266	11938
	GO:0016624	oxidoreductase activity, acting on the aldehyde or oxo group of donors, disulfide as acceptor	MOLECULAR_FUNCTION	1	1	0	5	266	11935
	GO:0016627	oxidoreductase activity, acting on the CH-CH group of donors	MOLECULAR_FUNCTION	1	1	1	48	265	11892
	GO:0016628	oxidoreductase activity, acting on the CH-CH group of donors, NAD or NADP as acceptor	MOLECULAR_FUNCTION	1	0.297251	1	15	265	11925
	GO:0004641	phosphoribosylformylglycinamidine cyclo-ligase activity	MOLECULAR_FUNCTION	1	1	0	1	266	11939
	GO:0070192	chromosome organization involved in meiotic cell cycle	BIOLOGICAL_PROCESS	1	1	0	4	266	11936
	GO:0000279	M phase	BIOLOGICAL_PROCESS	1	1	0	1	266	11939
	GO:0004640	phosphoribosylanthranilate isomerase activity	MOLECULAR_FUNCTION	1	1	0	1	266	11939
	GO:0000278	mitotic cell cycle	BIOLOGICAL_PROCESS	1	0.627567	0	47	266	11893
	GO:0004643	phosphoribosylaminoimidazolecarboxamide formyltransferase activity	MOLECULAR_FUNCTION	1	1	0	1	266	11939
	GO:0004642	phosphoribosylformylglycinamidine synthase activity	MOLECULAR_FUNCTION	1	1	0	1	266	11939
	GO:0000287	magnesium ion binding	MOLECULAR_FUNCTION	1	0.604254	1	41	265	11899
	GO:0004634	phosphopyruvate hydratase activity	MOLECULAR_FUNCTION	1	1	0	1	266	11939
	GO:0005965	protein farnesyltransferase complex	CELLULAR_COMPONENT	1	1	0	1	266	11939
	GO:0004636	phosphoribosyl-ATP diphosphatase activity	MOLECULAR_FUNCTION	1	1	0	1	266	11939
	GO:0000285	1-phosphatidylinositol-3-phosphate 5-kinase activity	MOLECULAR_FUNCTION	1	1	0	2	266	11938
	GO:0004635	phosphoribosyl-AMP cyclohydrolase activity	MOLECULAR_FUNCTION	1	1	0	1	266	11939
	GO:0004638	phosphoribosylaminoimidazole carboxylase activity	MOLECULAR_FUNCTION	1	1	0	1	266	11939
	GO:0070189	kynurenine metabolic process	BIOLOGICAL_PROCESS	1	1	0	6	266	11934
	GO:0005968	Rab-protein geranylgeranyltransferase complex	CELLULAR_COMPONENT	1	1	0	2	266	11938
	GO:0004637	phosphoribosylamine-glycine ligase activity	MOLECULAR_FUNCTION	1	1	0	1	266	11939
	GO:0048268	clathrin coat assembly	BIOLOGICAL_PROCESS	1	1	0	1	266	11939
	GO:0000281	mitotic cytokinesis	BIOLOGICAL_PROCESS	1	1	0	8	266	11932
	GO:0000280	nuclear division	BIOLOGICAL_PROCESS	1	1	0	31	266	11909
	GO:0004639	phosphoribosylaminoimidazolesuccinocarboxamide synthase activity	MOLECULAR_FUNCTION	1	1	0	1	266	11939
	GO:0016631	enoyl-[acyl-carrier-protein] reductase activity	MOLECULAR_FUNCTION	1	1	0	1	266	11939
	GO:0050577	GDP-L-fucose synthase activity	MOLECULAR_FUNCTION	1	1	0	1	266	11939
	GO:0036222	XTP diphosphatase activity	MOLECULAR_FUNCTION	1	1	0	1	266	11939
	GO:0016614	oxidoreductase activity, acting on CH-OH group of donors	MOLECULAR_FUNCTION	1	0.0263634	7	126	259	11814
	GO:0033192	calmodulin-dependent protein phosphatase activity	MOLECULAR_FUNCTION	1	1	0	2	266	11938
	GO:0016615	malate dehydrogenase activity	MOLECULAR_FUNCTION	1	0.123859	1	5	265	11935
	GO:0016616	oxidoreductase activity, acting on the CH-OH group of donors, NAD or NADP as acceptor	MOLECULAR_FUNCTION	1	0.108532	3	50	263	11890
	GO:0036220	ITP diphosphatase activity	MOLECULAR_FUNCTION	1	1	0	1	266	11939
	GO:0005980	glycogen catabolic process	BIOLOGICAL_PROCESS	1	1	0	1	266	11939
	GO:0004651	polynucleotide 5'-phosphatase activity	MOLECULAR_FUNCTION	1	1	0	1	266	11939
	GO:0000289	nuclear-transcribed mRNA poly(A) tail shortening	BIOLOGICAL_PROCESS	1	1	0	6	266	11934
	GO:0005984	disaccharide metabolic process	BIOLOGICAL_PROCESS	1	1	0	8	266	11932
	GO:0000288	nuclear-transcribed mRNA catabolic process, deadenylation-dependent decay	BIOLOGICAL_PROCESS	1	1	0	12	266	11928
	GO:0004645	1,4-alpha-oligoglucan phosphorylase activity	MOLECULAR_FUNCTION	1	1	0	1	266	11939
	GO:0004644	phosphoribosylglycinamide formyltransferase activity	MOLECULAR_FUNCTION	1	1	0	2	266	11938
	GO:0005978	glycogen biosynthetic process	BIOLOGICAL_PROCESS	1	1	0	4	266	11936
	GO:0005977	glycogen metabolic process	BIOLOGICAL_PROCESS	1	1	0	5	266	11935
	GO:0000295	adenine nucleotide transmembrane transporter activity	MOLECULAR_FUNCTION	1	1	0	2	266	11938
	GO:0000293	ferric-chelate reductase activity	MOLECULAR_FUNCTION	1	1	0	8	266	11932
	GO:0004648	O-phospho-L-serine:2-oxoglutarate aminotransferase activity	MOLECULAR_FUNCTION	1	1	0	1	266	11939
	GO:0048278	vesicle docking	BIOLOGICAL_PROCESS	1	1	0	8	266	11932
	GO:0030915	Smc5-Smc6 complex	CELLULAR_COMPONENT	1	1	0	5	266	11935
	GO:0000291	nuclear-transcribed mRNA catabolic process, exonucleolytic	BIOLOGICAL_PROCESS	1	1	0	2	266	11938
	GO:0000290	deadenylation-dependent decapping of nuclear-transcribed mRNA	BIOLOGICAL_PROCESS	1	1	0	4	266	11936
	GO:0016620	oxidoreductase activity, acting on the aldehyde or oxo group of donors, NAD or NADP as acceptor	MOLECULAR_FUNCTION	1	1	0	26	266	11914
	GO:0016689	manganese peroxidase activity	MOLECULAR_FUNCTION	1	1	0	4	266	11936
	GO:0036294	cellular response to decreased oxygen levels	BIOLOGICAL_PROCESS	1	1	0	1	266	11939
	GO:0036297	interstrand cross-link repair	BIOLOGICAL_PROCESS	1	1	0	2	266	11938
	GO:0036293	response to decreased oxygen levels	BIOLOGICAL_PROCESS	1	1	0	1	266	11939
	GO:0006402	mRNA catabolic process	BIOLOGICAL_PROCESS	1	1	0	25	266	11915
	GO:0006403	RNA localization	BIOLOGICAL_PROCESS	1	0.460779	1	27	265	11913
	GO:0006400	tRNA modification	BIOLOGICAL_PROCESS	1	1	0	41	266	11899
	GO:0006401	RNA catabolic process	BIOLOGICAL_PROCESS	1	1	0	31	266	11909
	GO:0071450	cellular response to oxygen radical	BIOLOGICAL_PROCESS	1	1	0	4	266	11936
	GO:0045174	glutathione dehydrogenase (ascorbate) activity	MOLECULAR_FUNCTION	1	0.043112	1	1	265	11939
	GO:0071453	cellular response to oxygen levels	BIOLOGICAL_PROCESS	1	1	0	1	266	11939
	GO:0071454	cellular response to anoxia	BIOLOGICAL_PROCESS	1	1	0	1	266	11939
	GO:0071451	cellular response to superoxide	BIOLOGICAL_PROCESS	1	1	0	4	266	11936
	GO:0070126	mitochondrial translational termination	BIOLOGICAL_PROCESS	1	1	0	1	266	11939
	GO:0070127	tRNA aminoacylation for mitochondrial protein translation	BIOLOGICAL_PROCESS	1	1	0	1	266	11939
	GO:0019720	Mo-molybdopterin cofactor metabolic process	BIOLOGICAL_PROCESS	1	1	0	3	266	11937
	GO:0070125	mitochondrial translational elongation	BIOLOGICAL_PROCESS	1	1	0	1	266	11939
	GO:0030983	mismatched DNA binding	MOLECULAR_FUNCTION	1	1	0	9	266	11931
	GO:0019722	calcium-mediated signaling	BIOLOGICAL_PROCESS	1	1	0	5	266	11935
	GO:0071459	protein localization to chromosome, centromeric region	BIOLOGICAL_PROCESS	1	1	0	1	266	11939
	GO:0015368	calcium:monoatomic cation antiporter activity	MOLECULAR_FUNCTION	1	0.104332	1	4	265	11936
	GO:0016679	oxidoreductase activity, acting on diphenols and related substances as donors	MOLECULAR_FUNCTION	1	1	0	12	266	11928
	GO:0019706	protein-cysteine S-palmitoyltransferase activity	MOLECULAR_FUNCTION	1	1	0	6	266	11934
	GO:0019707	protein-cysteine S-acyltransferase activity	MOLECULAR_FUNCTION	1	1	0	6	266	11934
	GO:0048207	vesicle targeting, rough ER to cis-Golgi	BIOLOGICAL_PROCESS	1	1	0	1	266	11939
	GO:0006413	translational initiation	BIOLOGICAL_PROCESS	1	0.641152	0	59	266	11881
	GO:0006414	translational elongation	BIOLOGICAL_PROCESS	1	1	0	32	266	11908
	GO:0006412	translation	BIOLOGICAL_PROCESS	1	0.0338413	1	277	265	11663
	GO:0048208	COPII vesicle coating	BIOLOGICAL_PROCESS	1	1	0	1	266	11939
	GO:0045184	establishment of protein localization	BIOLOGICAL_PROCESS	1	1	5	233	261	11707
	GO:0030976	thiamine pyrophosphate binding	MOLECULAR_FUNCTION	1	1	0	7	266	11933
	GO:0006406	mRNA export from nucleus	BIOLOGICAL_PROCESS	1	1	0	11	266	11929
	GO:0045185	maintenance of protein location	BIOLOGICAL_PROCESS	1	1	0	4	266	11936
	GO:0006407	rRNA export from nucleus	BIOLOGICAL_PROCESS	1	1	0	1	266	11939
	GO:0030975	thiamine binding	MOLECULAR_FUNCTION	1	1	0	1	266	11939
	GO:0045182	translation regulator activity	MOLECULAR_FUNCTION	1	0.26693	0	83	266	11857
	GO:0006405	RNA export from nucleus	BIOLOGICAL_PROCESS	1	1	0	13	266	11927
	GO:0006409	tRNA export from nucleus	BIOLOGICAL_PROCESS	1	1	0	1	266	11939
	GO:0016682	oxidoreductase activity, acting on diphenols and related substances as donors, oxygen as acceptor	MOLECULAR_FUNCTION	1	1	0	9	266	11931
	GO:0042908	xenobiotic transport	BIOLOGICAL_PROCESS	1	1	0	2	266	11938
	GO:0071444	cellular response to pheromone	BIOLOGICAL_PROCESS	1	1	0	3	266	11937
	GO:0016684	oxidoreductase activity, acting on peroxide as acceptor	MOLECULAR_FUNCTION	1	0.527712	1	33	265	11907
	GO:0045181	glutamate synthase activity, NAD(P)H as acceptor	MOLECULAR_FUNCTION	1	1	0	1	266	11939
	GO:0016667	oxidoreductase activity, acting on a sulfur group of donors	MOLECULAR_FUNCTION	1	0.436431	1	25	265	11915
	GO:0042910	xenobiotic transmembrane transporter activity	MOLECULAR_FUNCTION	1	1	0	2	266	11938
	GO:0016668	oxidoreductase activity, acting on a sulfur group of donors, NAD(P) as acceptor	MOLECULAR_FUNCTION	1	1	0	4	266	11936
	GO:0004683	calmodulin-dependent protein kinase activity	MOLECULAR_FUNCTION	1	1	0	1	266	11939
	GO:0030964	NADH dehydrogenase complex	CELLULAR_COMPONENT	1	1	0	6	266	11934
	GO:0071470	cellular response to osmotic stress	BIOLOGICAL_PROCESS	1	1	0	2	266	11938
	GO:1904949	ATPase complex	CELLULAR_COMPONENT	1	1	0	44	266	11896
	GO:0051861	glycolipid binding	MOLECULAR_FUNCTION	1	1	0	2	266	11938
	GO:0030968	endoplasmic reticulum unfolded protein response	BIOLOGICAL_PROCESS	1	1	0	1	266	11939
	GO:0070143	mitochondrial alanyl-tRNA aminoacylation	BIOLOGICAL_PROCESS	1	1	0	1	266	11939
	GO:0016670	oxidoreductase activity, acting on a sulfur group of donors, oxygen as acceptor	MOLECULAR_FUNCTION	1	1	0	4	266	11936
	GO:0016671	oxidoreductase activity, acting on a sulfur group of donors, disulfide as acceptor	MOLECULAR_FUNCTION	1	1	0	5	266	11935
	GO:0016672	oxidoreductase activity, acting on a sulfur group of donors, quinone or similar compound as acceptor	MOLECULAR_FUNCTION	1	0.043112	1	1	265	11939
	GO:0071478	cellular response to radiation	BIOLOGICAL_PROCESS	1	1	0	2	266	11938
	GO:1990904	ribonucleoprotein complex	CELLULAR_COMPONENT	1	0.049025	1	261	265	11679
	GO:0016675	oxidoreductase activity, acting on a heme group of donors	MOLECULAR_FUNCTION	1	1	0	7	266	11933
	GO:0051864	histone H3K36 demethylase activity	MOLECULAR_FUNCTION	1	1	0	1	266	11939
	GO:0036265	RNA (guanine-N7)-methylation	BIOLOGICAL_PROCESS	1	1	0	4	266	11936
	GO:0015343	siderophore-iron transmembrane transporter activity	MOLECULAR_FUNCTION	1	1	0	2	266	11938
	GO:0036261	7-methylguanosine cap hypermethylation	BIOLOGICAL_PROCESS	1	1	0	1	266	11939
	GO:0004694	eukaryotic translation initiation factor 2alpha kinase activity	MOLECULAR_FUNCTION	1	1	0	1	266	11939
	GO:0036260	RNA capping	BIOLOGICAL_PROCESS	1	1	0	6	266	11934
	GO:0004693	cyclin-dependent protein serine/threonine kinase activity	MOLECULAR_FUNCTION	1	1	0	1	266	11939
	GO:0004698	calcium-dependent protein kinase C activity	MOLECULAR_FUNCTION	1	1	0	1	266	11939
	GO:0004697	protein kinase C activity	MOLECULAR_FUNCTION	1	1	0	1	266	11939
	GO:0030956	glutamyl-tRNA(Gln) amidotransferase complex	CELLULAR_COMPONENT	1	1	0	2	266	11938
	GO:0030955	potassium ion binding	MOLECULAR_FUNCTION	1	1	0	1	266	11939
	GO:0071466	cellular response to xenobiotic stimulus	BIOLOGICAL_PROCESS	1	1	0	1	266	11939
	GO:0051879	Hsp90 protein binding	MOLECULAR_FUNCTION	1	1	0	4	266	11936
	GO:0016661	oxidoreductase activity, acting on other nitrogenous compounds as donors	MOLECULAR_FUNCTION	1	1	0	1	266	11939
	GO:0071467	cellular response to pH	BIOLOGICAL_PROCESS	1	1	0	1	266	11939
	GO:0016663	oxidoreductase activity, acting on other nitrogenous compounds as donors, oxygen as acceptor	MOLECULAR_FUNCTION	1	1	0	1	266	11939
	GO:0030952	establishment or maintenance of cytoskeleton polarity	BIOLOGICAL_PROCESS	1	1	0	2	266	11938
	GO:0030951	establishment or maintenance of microtubule cytoskeleton polarity	BIOLOGICAL_PROCESS	1	1	0	2	266	11938
	GO:0015399	primary active transmembrane transporter activity	MOLECULAR_FUNCTION	1	0.201463	3	68	263	11872
	GO:0120114	Sm-like protein family complex	CELLULAR_COMPONENT	1	1	0	23	266	11917
	GO:0002083	4-hydroxybenzoate decaprenyltransferase activity	MOLECULAR_FUNCTION	1	1	0	1	266	11939
	GO:0002084	protein depalmitoylation	BIOLOGICAL_PROCESS	1	1	0	1	266	11939
	GO:0006446	regulation of translational initiation	BIOLOGICAL_PROCESS	1	1	0	3	266	11937
	GO:0006437	tyrosyl-tRNA aminoacylation	BIOLOGICAL_PROCESS	1	1	0	2	266	11938
	GO:0006438	valyl-tRNA aminoacylation	BIOLOGICAL_PROCESS	1	1	0	1	266	11939
	GO:0090618	DNA clamp unloading	BIOLOGICAL_PROCESS	1	1	0	3	266	11937
	GO:0017102	methionyl glutamyl tRNA synthetase complex	CELLULAR_COMPONENT	1	1	0	1	266	11939
	GO:0019748	secondary metabolic process	BIOLOGICAL_PROCESS	1	1	0	36	266	11904
	GO:1901073	glucosamine-containing compound biosynthetic process	BIOLOGICAL_PROCESS	1	1	0	5	266	11935
	GO:1901072	glucosamine-containing compound catabolic process	BIOLOGICAL_PROCESS	1	0.138427	2	28	264	11912
	GO:0006450	regulation of translational fidelity	BIOLOGICAL_PROCESS	1	1	0	8	266	11932
	GO:0038024	cargo receptor activity	MOLECULAR_FUNCTION	1	1	0	2	266	11938
	GO:0038023	signaling receptor activity	MOLECULAR_FUNCTION	1	0.232428	1	11	265	11929
	GO:0002094	polyprenyltransferase activity	MOLECULAR_FUNCTION	1	1	0	1	266	11939
	GO:0014074	response to purine-containing compound	BIOLOGICAL_PROCESS	1	1	0	1	266	11939
	GO:0098590	plasma membrane region	CELLULAR_COMPONENT	1	1	0	6	266	11934
	GO:0002097	tRNA wobble base modification	BIOLOGICAL_PROCESS	1	1	0	15	266	11925
	GO:0002098	tRNA wobble uridine modification	BIOLOGICAL_PROCESS	1	1	0	13	266	11927
	GO:0014070	response to organic cyclic compound	BIOLOGICAL_PROCESS	1	1	0	1	266	11939
	GO:0006452	translational frameshifting	BIOLOGICAL_PROCESS	1	1	0	2	266	11938
	GO:0006457	protein folding	BIOLOGICAL_PROCESS	1	0.645	0	61	266	11879
	GO:0006458	'de novo' protein folding	BIOLOGICAL_PROCESS	1	1	0	4	266	11936
	GO:0051015	actin filament binding	MOLECULAR_FUNCTION	1	1	0	7	266	11933
	GO:0051016	barbed-end actin filament capping	BIOLOGICAL_PROCESS	1	1	0	3	266	11937
	GO:0006448	regulation of translational elongation	BIOLOGICAL_PROCESS	1	1	0	8	266	11932
	GO:0097255	R2TP complex	CELLULAR_COMPONENT	1	1	0	2	266	11938
	GO:0051014	actin filament severing	BIOLOGICAL_PROCESS	1	1	0	2	266	11938
	GO:0006449	regulation of translational termination	BIOLOGICAL_PROCESS	1	1	0	1	266	11939
	GO:0051012	microtubule sliding	BIOLOGICAL_PROCESS	1	1	0	1	266	11939
	GO:0098588	bounding membrane of organelle	CELLULAR_COMPONENT	1	0.534029	1	128	265	11812
	GO:0051010	microtubule plus-end binding	MOLECULAR_FUNCTION	1	1	0	2	266	11938
	GO:0019751	polyol metabolic process	BIOLOGICAL_PROCESS	1	1	0	16	266	11924
	GO:0019752	carboxylic acid metabolic process	BIOLOGICAL_PROCESS	1	0.478067	10	372	256	11568
	GO:0019755	one-carbon compound transport	BIOLOGICAL_PROCESS	1	1	0	2	266	11938
	GO:1901071	glucosamine-containing compound metabolic process	BIOLOGICAL_PROCESS	1	0.192573	2	35	264	11905
	GO:0051017	actin filament bundle assembly	BIOLOGICAL_PROCESS	1	1	0	2	266	11938
	GO:0043408	regulation of MAPK cascade	BIOLOGICAL_PROCESS	1	1	0	2	266	11938
	GO:0043409	negative regulation of MAPK cascade	BIOLOGICAL_PROCESS	1	1	0	1	266	11939
	GO:0006420	arginyl-tRNA aminoacylation	BIOLOGICAL_PROCESS	1	1	0	2	266	11938
	GO:0006421	asparaginyl-tRNA aminoacylation	BIOLOGICAL_PROCESS	1	1	0	2	266	11938
	GO:0006424	glutamyl-tRNA aminoacylation	BIOLOGICAL_PROCESS	1	1	0	2	266	11938
	GO:0044732	mitotic spindle pole body	CELLULAR_COMPONENT	1	1	0	1	266	11939
	GO:0006425	glutaminyl-tRNA aminoacylation	BIOLOGICAL_PROCESS	1	1	0	1	266	11939
	GO:0006422	aspartyl-tRNA aminoacylation	BIOLOGICAL_PROCESS	1	1	0	1	266	11939
	GO:0006423	cysteinyl-tRNA aminoacylation	BIOLOGICAL_PROCESS	1	1	0	1	266	11939
	GO:0006417	regulation of translation	BIOLOGICAL_PROCESS	1	0.538033	1	34	265	11906
	GO:0006418	tRNA aminoacylation for protein translation	BIOLOGICAL_PROCESS	1	1	0	30	266	11910
	GO:0006415	translational termination	BIOLOGICAL_PROCESS	1	1	0	6	266	11934
	GO:0098552	side of membrane	CELLULAR_COMPONENT	1	1	0	6	266	11934
	GO:0051020	GTPase binding	MOLECULAR_FUNCTION	1	1	0	15	266	11925
	GO:0006419	alanyl-tRNA aminoacylation	BIOLOGICAL_PROCESS	1	1	0	2	266	11938
	GO:0018410	C-terminal protein amino acid modification	BIOLOGICAL_PROCESS	1	0.370663	1	20	265	11920
	GO:0051028	mRNA transport	BIOLOGICAL_PROCESS	1	0.436431	1	25	265	11915
	GO:0051029	rRNA transport	BIOLOGICAL_PROCESS	1	1	0	1	266	11939
	GO:0015369	calcium:proton antiporter activity	MOLECULAR_FUNCTION	1	0.104332	1	4	265	11936
	GO:0019725	cellular homeostasis	BIOLOGICAL_PROCESS	1	0.257006	2	43	264	11897
	GO:0043419	urea catabolic process	BIOLOGICAL_PROCESS	1	1	0	1	266	11939
	GO:0015385	sodium:proton antiporter activity	MOLECULAR_FUNCTION	1	1	0	4	266	11936
	GO:0006431	methionyl-tRNA aminoacylation	BIOLOGICAL_PROCESS	1	1	0	1	266	11939
	GO:0006432	phenylalanyl-tRNA aminoacylation	BIOLOGICAL_PROCESS	1	1	0	2	266	11938
	GO:0043410	positive regulation of MAPK cascade	BIOLOGICAL_PROCESS	1	1	0	1	266	11939
	GO:0006430	lysyl-tRNA aminoacylation	BIOLOGICAL_PROCESS	1	1	0	1	266	11939
	GO:0043413	macromolecule glycosylation	BIOLOGICAL_PROCESS	1	1	0	42	266	11898
	GO:0006435	threonyl-tRNA aminoacylation	BIOLOGICAL_PROCESS	1	1	0	1	266	11939
	GO:0005102	signaling receptor binding	MOLECULAR_FUNCTION	1	1	0	5	266	11935
	GO:0044743	protein transmembrane import into intracellular organelle	BIOLOGICAL_PROCESS	1	1	0	13	266	11927
	GO:0006436	tryptophanyl-tRNA aminoacylation	BIOLOGICAL_PROCESS	1	1	0	2	266	11938
	GO:0006433	prolyl-tRNA aminoacylation	BIOLOGICAL_PROCESS	1	1	0	1	266	11939
	GO:0043414	macromolecule methylation	BIOLOGICAL_PROCESS	1	1	1	83	265	11857
	GO:0006434	seryl-tRNA aminoacylation	BIOLOGICAL_PROCESS	1	1	0	2	266	11938
	GO:0097240	chromosome attachment to the nuclear envelope	BIOLOGICAL_PROCESS	1	1	0	1	266	11939
	GO:0051037	regulation of transcription involved in meiotic cell cycle	BIOLOGICAL_PROCESS	1	1	0	1	266	11939
	GO:0006428	isoleucyl-tRNA aminoacylation	BIOLOGICAL_PROCESS	1	1	0	3	266	11937
	GO:0051038	negative regulation of transcription involved in meiotic cell cycle	BIOLOGICAL_PROCESS	1	1	0	1	266	11939
	GO:0006429	leucyl-tRNA aminoacylation	BIOLOGICAL_PROCESS	1	1	0	1	266	11939
	GO:0098562	cytoplasmic side of membrane	CELLULAR_COMPONENT	1	1	0	6	266	11934
	GO:0006426	glycyl-tRNA aminoacylation	BIOLOGICAL_PROCESS	1	1	0	1	266	11939
	GO:0051031	tRNA transport	BIOLOGICAL_PROCESS	1	1	0	1	266	11939
	GO:0097237	cellular response to toxic substance	BIOLOGICAL_PROCESS	1	0.232687	2	40	264	11900
	GO:0042979	ornithine decarboxylase regulator activity	MOLECULAR_FUNCTION	1	1	0	1	266	11939
	GO:0006482	protein demethylation	BIOLOGICAL_PROCESS	1	1	0	10	266	11930
	GO:0006480	N-terminal protein amino acid methylation	BIOLOGICAL_PROCESS	1	1	0	1	266	11939
	GO:0006481	C-terminal protein methylation	BIOLOGICAL_PROCESS	1	0.370663	1	20	265	11920
	GO:0006486	protein glycosylation	BIOLOGICAL_PROCESS	1	1	0	42	266	11898
	GO:1902358	sulfate transmembrane transport	BIOLOGICAL_PROCESS	1	1	0	3	266	11937
	GO:0006487	protein N-linked glycosylation	BIOLOGICAL_PROCESS	1	1	0	15	266	11925
	GO:0006488	dolichol-linked oligosaccharide biosynthetic process	BIOLOGICAL_PROCESS	1	1	0	7	266	11933
	GO:0048285	organelle fission	BIOLOGICAL_PROCESS	1	1	0	37	266	11903
	GO:0032768	regulation of monooxygenase activity	BIOLOGICAL_PROCESS	1	1	0	1	266	11939
	GO:0048284	organelle fusion	BIOLOGICAL_PROCESS	1	1	0	7	266	11933
	GO:0048288	nuclear membrane fusion involved in karyogamy	BIOLOGICAL_PROCESS	1	1	0	1	266	11939
	GO:0098534	centriole assembly	BIOLOGICAL_PROCESS	1	1	0	1	266	11939
	GO:0017148	negative regulation of translation	BIOLOGICAL_PROCESS	1	1	0	15	266	11925
	GO:0048280	vesicle fusion with Golgi apparatus	BIOLOGICAL_PROCESS	1	1	0	1	266	11939
	GO:0006490	oligosaccharide-lipid intermediate biosynthetic process	BIOLOGICAL_PROCESS	1	1	0	8	266	11932
	GO:0006493	protein O-linked glycosylation	BIOLOGICAL_PROCESS	1	1	0	3	266	11937
	GO:0038066	p38MAPK cascade	BIOLOGICAL_PROCESS	1	1	0	1	266	11939
	GO:0006491	N-glycan processing	BIOLOGICAL_PROCESS	1	1	0	1	266	11939
	GO:0006497	protein lipidation	BIOLOGICAL_PROCESS	1	1	0	28	266	11912
	GO:0006498	N-terminal protein lipidation	BIOLOGICAL_PROCESS	1	1	0	1	266	11939
	GO:0006499	N-terminal protein myristoylation	BIOLOGICAL_PROCESS	1	1	0	1	266	11939
	GO:0031428	box C/D RNP complex	CELLULAR_COMPONENT	1	1	0	2	266	11938
	GO:0098542	defense response to other organism	BIOLOGICAL_PROCESS	1	1	0	4	266	11936
	GO:0010508	positive regulation of autophagy	BIOLOGICAL_PROCESS	1	1	0	5	266	11935
	GO:0031429	box H/ACA snoRNP complex	CELLULAR_COMPONENT	1	1	0	1	266	11939
	GO:0070193	synaptonemal complex organization	BIOLOGICAL_PROCESS	1	1	0	3	266	11937
	GO:0070197	meiotic attachment of telomere to nuclear envelope	BIOLOGICAL_PROCESS	1	1	0	1	266	11939
	GO:0010506	regulation of autophagy	BIOLOGICAL_PROCESS	1	1	0	5	266	11935
	GO:0031420	alkali metal ion binding	MOLECULAR_FUNCTION	1	1	0	1	266	11939
	GO:0017136	NAD-dependent histone deacetylase activity	MOLECULAR_FUNCTION	1	1	0	1	266	11939
	GO:0017119	Golgi transport complex	CELLULAR_COMPONENT	1	1	0	7	266	11933
	GO:0006465	signal peptide processing	BIOLOGICAL_PROCESS	1	1	0	8	266	11932
	GO:1990071	TRAPPII protein complex	CELLULAR_COMPONENT	1	1	0	2	266	11938
	GO:1990074	polyuridylation-dependent mRNA catabolic process	BIOLOGICAL_PROCESS	1	1	0	1	266	11939
	GO:0042995	cell projection	CELLULAR_COMPONENT	1	1	0	5	266	11935
	GO:0031417	NatC complex	CELLULAR_COMPONENT	1	1	0	2	266	11938
	GO:0031418	L-ascorbic acid binding	MOLECULAR_FUNCTION	1	1	0	4	266	11936
	GO:0031415	NatA complex	CELLULAR_COMPONENT	1	1	0	2	266	11938
	GO:0019781	NEDD8 activating enzyme activity	MOLECULAR_FUNCTION	1	1	0	2	266	11938
	GO:0017121	plasma membrane phospholipid scrambling	BIOLOGICAL_PROCESS	1	1	0	1	266	11939
	GO:0019783	ubiquitin-like protein peptidase activity	MOLECULAR_FUNCTION	1	1	0	26	266	11914
	GO:0031410	cytoplasmic vesicle	CELLULAR_COMPONENT	1	1	1	66	265	11874
	GO:0017124	SH3 domain binding	MOLECULAR_FUNCTION	1	1	0	1	266	11939
	GO:0019787	ubiquitin-like protein transferase activity	MOLECULAR_FUNCTION	1	0.586364	1	39	265	11901
	GO:0031414	N-terminal protein acetyltransferase complex	CELLULAR_COMPONENT	1	1	0	4	266	11936
	GO:0019789	SUMO transferase activity	MOLECULAR_FUNCTION	1	1	0	4	266	11936
	GO:0017128	phospholipid scramblase activity	MOLECULAR_FUNCTION	1	1	0	1	266	11939
	GO:0017108	5'-flap endonuclease activity	MOLECULAR_FUNCTION	1	1	0	4	266	11936
	GO:0006470	protein dephosphorylation	BIOLOGICAL_PROCESS	1	1	0	30	266	11910
	GO:0006475	internal protein amino acid acetylation	BIOLOGICAL_PROCESS	1	1	0	14	266	11926
	GO:0006476	protein deacetylation	BIOLOGICAL_PROCESS	1	1	0	7	266	11933
	GO:0006473	protein acetylation	BIOLOGICAL_PROCESS	1	0.327587	1	17	265	11923
	GO:0006474	N-terminal protein amino acid acetylation	BIOLOGICAL_PROCESS	1	0.084372	1	3	265	11937
	GO:0006479	protein methylation	BIOLOGICAL_PROCESS	1	1	1	54	265	11886
	GO:0031406	carboxylic acid binding	MOLECULAR_FUNCTION	1	1	0	10	266	11930
	GO:0019773	proteasome core complex, alpha-subunit complex	CELLULAR_COMPONENT	1	1	0	7	266	11933
	GO:0017110	nucleoside diphosphate phosphatase activity	MOLECULAR_FUNCTION	1	1	0	2	266	11938
	GO:0017111	ribonucleoside triphosphate phosphatase activity	MOLECULAR_FUNCTION	1	1	5	248	261	11692
	GO:0019774	proteasome core complex, beta-subunit complex	CELLULAR_COMPONENT	1	1	0	3	266	11937
	GO:0017116	single-stranded DNA helicase activity	MOLECULAR_FUNCTION	1	1	0	1	266	11939
	GO:0031401	positive regulation of protein modification process	BIOLOGICAL_PROCESS	1	1	0	9	266	11931
	GO:0090575	RNA polymerase II transcription regulator complex	CELLULAR_COMPONENT	1	1	0	23	266	11917
	GO:0022406	membrane docking	BIOLOGICAL_PROCESS	1	1	0	12	266	11928
	GO:0090576	RNA polymerase III transcription regulator complex	CELLULAR_COMPONENT	1	1	0	4	266	11936
	GO:0030031	cell projection assembly	BIOLOGICAL_PROCESS	1	1	0	1	266	11939
	GO:0030030	cell projection organization	BIOLOGICAL_PROCESS	1	1	0	1	266	11939
	GO:0008104	protein localization	BIOLOGICAL_PROCESS	1	1	5	246	261	11694
	GO:0022402	cell cycle process	BIOLOGICAL_PROCESS	1	0.725297	1	90	265	11850
	GO:0009435	NAD biosynthetic process	BIOLOGICAL_PROCESS	1	1	0	17	266	11923
	GO:0090571	RNA polymerase II transcription repressor complex	CELLULAR_COMPONENT	1	1	0	1	266	11939
	GO:0022403	cell cycle phase	BIOLOGICAL_PROCESS	1	1	0	1	266	11939
	GO:0009439	cyanate metabolic process	BIOLOGICAL_PROCESS	1	1	0	1	266	11939
	GO:0008108	UDP-glucose:hexose-1-phosphate uridylyltransferase activity	MOLECULAR_FUNCTION	1	1	0	1	266	11939
	GO:0009438	methylglyoxal metabolic process	BIOLOGICAL_PROCESS	1	1	0	1	266	11939
	GO:0009437	carnitine metabolic process	BIOLOGICAL_PROCESS	1	1	0	1	266	11939
	GO:0030029	actin filament-based process	BIOLOGICAL_PROCESS	1	1	0	29	266	11911
	GO:0017061	S-methyl-5-thioadenosine phosphorylase activity	MOLECULAR_FUNCTION	1	1	0	1	266	11939
	GO:1990884	RNA acetylation	BIOLOGICAL_PROCESS	1	1	0	1	266	11939
	GO:0017062	respiratory chain complex III assembly	BIOLOGICAL_PROCESS	1	1	0	10	266	11930
	GO:0018394	peptidyl-lysine acetylation	BIOLOGICAL_PROCESS	1	1	0	14	266	11926
	GO:0018393	internal peptidyl-lysine acetylation	BIOLOGICAL_PROCESS	1	1	0	14	266	11926
	GO:0010412	mannan metabolic process	BIOLOGICAL_PROCESS	1	0.084372	1	3	265	11937
	GO:0017069	snRNA binding	MOLECULAR_FUNCTION	1	1	0	5	266	11935
	GO:0070966	nuclear-transcribed mRNA catabolic process, no-go decay	BIOLOGICAL_PROCESS	1	1	0	1	266	11939
	GO:0030026	intracellular manganese ion homeostasis	BIOLOGICAL_PROCESS	1	1	0	2	266	11938
	GO:0010410	hemicellulose metabolic process	BIOLOGICAL_PROCESS	1	0.232428	1	11	265	11929
	GO:0009441	glycolate metabolic process	BIOLOGICAL_PROCESS	1	1	0	1	266	11939
	GO:0005085	guanyl-nucleotide exchange factor activity	MOLECULAR_FUNCTION	1	0.627371	0	46	266	11894
	GO:0047710	bis(5'-adenosyl)-triphosphatase activity	MOLECULAR_FUNCTION	1	1	0	1	266	11939
	GO:0008113	peptide-methionine (S)-S-oxide reductase activity	MOLECULAR_FUNCTION	1	1	0	1	266	11939
	GO:0009443	pyridoxal 5'-phosphate salvage	BIOLOGICAL_PROCESS	1	1	0	1	266	11939
	GO:0042026	protein refolding	BIOLOGICAL_PROCESS	1	1	0	1	266	11939
	GO:0009448	gamma-aminobutyric acid metabolic process	BIOLOGICAL_PROCESS	1	1	0	1	266	11939
	GO:0017053	transcription repressor complex	CELLULAR_COMPONENT	1	1	0	1	266	11939
	GO:0017054	negative cofactor 2 complex	CELLULAR_COMPONENT	1	1	0	1	266	11939
	GO:0017056	structural constituent of nuclear pore	MOLECULAR_FUNCTION	1	1	0	13	266	11927
	GO:0030010	establishment of cell polarity	BIOLOGICAL_PROCESS	1	1	0	1	266	11939
	GO:0031344	regulation of cell projection organization	BIOLOGICAL_PROCESS	1	1	0	1	266	11939
	GO:0017057	6-phosphogluconolactonase activity	MOLECULAR_FUNCTION	1	1	0	1	266	11939
	GO:0030015	CCR4-NOT core complex	CELLULAR_COMPONENT	1	1	0	4	266	11936
	GO:0010420	3,4-dihydroxy-5-polyprenylbenzoic acid O-methyltransferase activity	MOLECULAR_FUNCTION	1	1	0	1	266	11939
	GO:1904063	negative regulation of cation transmembrane transport	BIOLOGICAL_PROCESS	1	1	0	1	266	11939
	GO:0030014	CCR4-NOT complex	CELLULAR_COMPONENT	1	1	0	7	266	11933
	GO:1904062	regulation of monoatomic cation transmembrane transport	BIOLOGICAL_PROCESS	1	1	0	1	266	11939
	GO:0031346	positive regulation of cell projection organization	BIOLOGICAL_PROCESS	1	1	0	1	266	11939
	GO:0006383	transcription by RNA polymerase III	BIOLOGICAL_PROCESS	1	1	0	16	266	11924
	GO:0006384	transcription initiation at RNA polymerase III promoter	BIOLOGICAL_PROCESS	1	1	0	7	266	11933
	GO:0005053	peroxisome matrix targeting signal-2 binding	MOLECULAR_FUNCTION	1	1	0	1	266	11939
	GO:0006382	adenosine to inosine editing	BIOLOGICAL_PROCESS	1	1	0	2	266	11938
	GO:0044695	Dsc E3 ubiquitin ligase complex	CELLULAR_COMPONENT	1	1	0	2	266	11938
	GO:0006388	tRNA splicing, via endonucleolytic cleavage and ligation	BIOLOGICAL_PROCESS	1	1	0	9	266	11931
	GO:0009411	response to UV	BIOLOGICAL_PROCESS	1	1	0	3	266	11937
	GO:0006386	termination of RNA polymerase III transcription	BIOLOGICAL_PROCESS	1	1	0	4	266	11936
	GO:0009410	response to xenobiotic stimulus	BIOLOGICAL_PROCESS	1	1	0	2	266	11938
	GO:1901800	positive regulation of proteasomal protein catabolic process	BIOLOGICAL_PROCESS	1	1	0	6	266	11934
	GO:0009416	response to light stimulus	BIOLOGICAL_PROCESS	1	1	0	4	266	11936
	GO:0030008	TRAPP complex	CELLULAR_COMPONENT	1	1	0	5	266	11935
	GO:0030007	intracellular potassium ion homeostasis	BIOLOGICAL_PROCESS	1	1	0	2	266	11938
	GO:0009408	response to heat	BIOLOGICAL_PROCESS	1	1	0	3	266	11937
	GO:0017040	N-acylsphingosine amidohydrolase activity	MOLECULAR_FUNCTION	1	1	0	1	266	11939
	GO:0031332	RNAi effector complex	CELLULAR_COMPONENT	1	1	0	1	266	11939
	GO:0031333	negative regulation of protein-containing complex assembly	BIOLOGICAL_PROCESS	1	1	0	5	266	11935
	GO:0070985	transcription factor TFIIK complex	CELLULAR_COMPONENT	1	1	0	1	266	11939
	GO:0030001	metal ion transport	BIOLOGICAL_PROCESS	1	0.668632	2	69	264	11871
	GO:0031331	positive regulation of cellular catabolic process	BIOLOGICAL_PROCESS	1	1	0	18	266	11922
	GO:0018377	protein myristoylation	BIOLOGICAL_PROCESS	1	1	0	1	266	11939
	GO:0070988	demethylation	BIOLOGICAL_PROCESS	1	1	0	13	266	11927
	GO:0030003	intracellular monoatomic cation homeostasis	BIOLOGICAL_PROCESS	1	1	0	15	266	11925
	GO:0031334	positive regulation of protein-containing complex assembly	BIOLOGICAL_PROCESS	1	1	0	1	266	11939
	GO:0070987	error-free translesion synthesis	BIOLOGICAL_PROCESS	1	1	0	3	266	11937
	GO:0090560	2-(3-amino-3-carboxypropyl)histidine synthase activity	MOLECULAR_FUNCTION	1	1	0	2	266	11938
	GO:0006399	tRNA metabolic process	BIOLOGICAL_PROCESS	1	0.73355	1	107	265	11833
	GO:0009423	chorismate biosynthetic process	BIOLOGICAL_PROCESS	1	1	0	8	266	11932
	GO:0006396	RNA processing	BIOLOGICAL_PROCESS	1	0.10011	2	292	264	11648
	GO:0006397	mRNA processing	BIOLOGICAL_PROCESS	1	0.117484	0	120	266	11820
	GO:0031329	regulation of cellular catabolic process	BIOLOGICAL_PROCESS	1	1	0	20	266	11920
	GO:0031327	negative regulation of cellular biosynthetic process	BIOLOGICAL_PROCESS	1	1	0	33	266	11907
	GO:0031328	positive regulation of cellular biosynthetic process	BIOLOGICAL_PROCESS	1	1	0	27	266	11913
	GO:0019692	deoxyribose phosphate metabolic process	BIOLOGICAL_PROCESS	1	0.281576	1	14	265	11926
	GO:0043385	mycotoxin metabolic process	BIOLOGICAL_PROCESS	1	1	0	15	266	11925
	GO:0019693	ribose phosphate metabolic process	BIOLOGICAL_PROCESS	1	0.728243	1	100	265	11840
	GO:0042054	histone methyltransferase activity	MOLECULAR_FUNCTION	1	1	0	3	266	11937
	GO:0070973	protein localization to endoplasmic reticulum exit site	BIOLOGICAL_PROCESS	1	1	0	1	266	11939
	GO:0019695	choline metabolic process	BIOLOGICAL_PROCESS	1	1	0	1	266	11939
	GO:0070972	protein localization to endoplasmic reticulum	BIOLOGICAL_PROCESS	1	1	0	15	266	11925
	GO:0031325	positive regulation of cellular metabolic process	BIOLOGICAL_PROCESS	1	0.629971	0	51	266	11889
	GO:0031326	regulation of cellular biosynthetic process	BIOLOGICAL_PROCESS	1	0.293231	3	272	263	11668
	GO:0031323	regulation of cellular metabolic process	BIOLOGICAL_PROCESS	1	0.167414	3	308	263	11632
	GO:0031324	negative regulation of cellular metabolic process	BIOLOGICAL_PROCESS	1	1	0	36	266	11904
	GO:0030071	regulation of mitotic metaphase/anaphase transition	BIOLOGICAL_PROCESS	1	1	0	7	266	11933
	GO:0070925	organelle assembly	BIOLOGICAL_PROCESS	1	1	0	19	266	11921
	GO:0008143	poly(A) binding	MOLECULAR_FUNCTION	1	1	0	1	266	11939
	GO:0097171	ADP-L-glycero-beta-D-manno-heptose biosynthetic process	BIOLOGICAL_PROCESS	1	1	0	1	266	11939
	GO:1905348	endonuclease complex	CELLULAR_COMPONENT	1	1	0	9	266	11931
	GO:0097170	ADP-L-glycero-beta-D-manno-heptose metabolic process	BIOLOGICAL_PROCESS	1	1	0	1	266	11939
	GO:0097173	N-acetylmuramic acid catabolic process	BIOLOGICAL_PROCESS	1	1	0	1	266	11939
	GO:0097172	N-acetylmuramic acid metabolic process	BIOLOGICAL_PROCESS	1	1	0	1	266	11939
	GO:0031398	positive regulation of protein ubiquitination	BIOLOGICAL_PROCESS	1	1	0	4	266	11936
	GO:0034424	Vps55/Vps68 complex	CELLULAR_COMPONENT	1	1	0	1	266	11939
	GO:0031399	regulation of protein modification process	BIOLOGICAL_PROCESS	1	1	0	24	266	11916
	GO:0031396	regulation of protein ubiquitination	BIOLOGICAL_PROCESS	1	1	0	4	266	11936
	GO:0010458	exit from mitosis	BIOLOGICAL_PROCESS	1	1	0	2	266	11938
	GO:0010452	histone H3-K36 methylation	BIOLOGICAL_PROCESS	1	1	0	1	266	11939
	GO:0034427	nuclear-transcribed mRNA catabolic process, exonucleolytic, 3'-5'	BIOLOGICAL_PROCESS	1	1	0	1	266	11939
	GO:0035753	maintenance of DNA trinucleotide repeats	BIOLOGICAL_PROCESS	1	1	0	1	266	11939
	GO:1905354	exoribonuclease complex	CELLULAR_COMPONENT	1	1	0	13	266	11927
	GO:0031390	Ctf18 RFC-like complex	CELLULAR_COMPONENT	1	0.043112	1	1	265	11939
	GO:0031391	Elg1 RFC-like complex	CELLULAR_COMPONENT	1	1	0	3	266	11937
	GO:0102339	3-oxo-arachidoyl-CoA reductase activity	MOLECULAR_FUNCTION	1	1	0	1	266	11939
	GO:0030060	L-malate dehydrogenase activity	MOLECULAR_FUNCTION	1	1	0	2	266	11938
	GO:0070914	UV-damage excision repair	BIOLOGICAL_PROCESS	1	1	0	2	266	11938
	GO:0090545	CHD-type complex	CELLULAR_COMPONENT	1	1	0	2	266	11938
	GO:0030062	mitochondrial tricarboxylic acid cycle enzyme complex	CELLULAR_COMPONENT	1	1	0	1	266	11939
	GO:0101005	deubiquitinase activity	MOLECULAR_FUNCTION	1	1	0	26	266	11914
	GO:0008154	actin polymerization or depolymerization	BIOLOGICAL_PROCESS	1	1	0	12	266	11928
	GO:0030061	mitochondrial crista	CELLULAR_COMPONENT	1	1	0	1	266	11939
	GO:0070917	inositol phosphoceramide synthase regulator activity	MOLECULAR_FUNCTION	1	1	0	1	266	11939
	GO:0008152	metabolic process	BIOLOGICAL_PROCESS	1	0.891142	77	3418	189	8522
	GO:1904029	regulation of cyclin-dependent protein kinase activity	BIOLOGICAL_PROCESS	1	1	0	10	266	11930
	GO:0008156	negative regulation of DNA replication	BIOLOGICAL_PROCESS	1	1	0	2	266	11938
	GO:0097177	mitochondrial ribosome binding	MOLECULAR_FUNCTION	1	1	0	1	266	11939
	GO:0001510	RNA methylation	BIOLOGICAL_PROCESS	1	1	0	25	266	11915
	GO:0010468	regulation of gene expression	BIOLOGICAL_PROCESS	1	0.167414	3	308	263	11632
	GO:0102342	3-oxo-cerotoyl-CoA reductase activity	MOLECULAR_FUNCTION	1	1	0	1	266	11939
	GO:0031386	protein tag	MOLECULAR_FUNCTION	1	1	0	3	266	11937
	GO:0010466	negative regulation of peptidase activity	BIOLOGICAL_PROCESS	1	1	0	3	266	11937
	GO:0102341	3-oxo-lignoceroyl-CoA reductase activity	MOLECULAR_FUNCTION	1	1	0	1	266	11939
	GO:0034414	tRNA 3'-trailer cleavage, endonucleolytic	BIOLOGICAL_PROCESS	1	1	0	2	266	11938
	GO:0102340	3-oxo-behenoyl-CoA reductase activity	MOLECULAR_FUNCTION	1	1	0	1	266	11939
	GO:0043328	protein transport to vacuole involved in ubiquitin-dependent protein catabolic process via the multivesicular body sorting pathway	BIOLOGICAL_PROCESS	1	1	0	4	266	11936
	GO:0005093	Rab GDP-dissociation inhibitor activity	MOLECULAR_FUNCTION	1	1	0	1	266	11939
	GO:1904031	positive regulation of cyclin-dependent protein kinase activity	BIOLOGICAL_PROCESS	1	1	0	1	266	11939
	GO:0005092	GDP-dissociation inhibitor activity	MOLECULAR_FUNCTION	1	1	0	3	266	11937
	GO:1905369	endopeptidase complex	CELLULAR_COMPONENT	1	0.627567	0	47	266	11893
	GO:0031383	regulation of mating projection assembly	BIOLOGICAL_PROCESS	1	1	0	1	266	11939
	GO:1905368	peptidase complex	CELLULAR_COMPONENT	1	1	1	57	265	11883
	GO:0009452	7-methylguanosine RNA capping	BIOLOGICAL_PROCESS	1	1	0	5	266	11935
	GO:0008121	ubiquinol-cytochrome-c reductase activity	MOLECULAR_FUNCTION	1	1	0	3	266	11937
	GO:0005094	Rho GDP-dissociation inhibitor activity	MOLECULAR_FUNCTION	1	1	0	1	266	11939
	GO:0009451	RNA modification	BIOLOGICAL_PROCESS	1	0.406571	0	66	266	11874
	GO:0008120	ceramide glucosyltransferase activity	MOLECULAR_FUNCTION	1	1	0	1	266	11939
	GO:0005096	GTPase activator activity	MOLECULAR_FUNCTION	1	1	0	23	266	11917
	GO:0009450	gamma-aminobutyric acid catabolic process	BIOLOGICAL_PROCESS	1	1	0	1	266	11939
	GO:0031382	mating projection formation	BIOLOGICAL_PROCESS	1	1	0	1	266	11939
	GO:0008124	4-alpha-hydroxytetrahydrobiopterin dehydratase activity	MOLECULAR_FUNCTION	1	1	0	1	266	11939
	GO:0140612	DNA damage sensor activity	MOLECULAR_FUNCTION	1	1	0	13	266	11927
	GO:0017089	glycolipid transfer activity	MOLECULAR_FUNCTION	1	1	0	2	266	11938
	GO:1905360	GTPase complex	CELLULAR_COMPONENT	1	1	0	8	266	11932
	GO:0034404	nucleobase-containing small molecule biosynthetic process	BIOLOGICAL_PROCESS	1	1	0	3	266	11937
	GO:0070938	contractile ring	CELLULAR_COMPONENT	1	1	0	2	266	11938
	GO:0090522	vesicle tethering involved in exocytosis	BIOLOGICAL_PROCESS	1	1	0	2	266	11938
	GO:0008131	primary amine oxidase activity	MOLECULAR_FUNCTION	1	1	0	9	266	11931
	GO:1904047	S-adenosyl-L-methionine binding	MOLECULAR_FUNCTION	1	1	0	1	266	11939
	GO:0030042	actin filament depolymerization	BIOLOGICAL_PROCESS	1	1	0	4	266	11936
	GO:0070939	Dsl1/NZR complex	CELLULAR_COMPONENT	1	1	0	1	266	11939
	GO:0030041	actin filament polymerization	BIOLOGICAL_PROCESS	1	1	0	11	266	11929
	GO:0008137	NADH dehydrogenase (ubiquinone) activity	MOLECULAR_FUNCTION	1	1	0	8	266	11932
	GO:0022413	reproductive process in single-celled organism	BIOLOGICAL_PROCESS	1	1	0	1	266	11939
	GO:0043332	mating projection tip	CELLULAR_COMPONENT	1	1	0	2	266	11938
	GO:0022414	reproductive process	BIOLOGICAL_PROCESS	1	1	0	24	266	11916
	GO:0008135	translation factor activity, RNA binding	MOLECULAR_FUNCTION	1	0.423854	0	80	266	11860
	GO:0043333	2-octaprenyl-6-methoxy-1,4-benzoquinone methylase activity	MOLECULAR_FUNCTION	1	1	0	1	266	11939
	GO:0008134	transcription factor binding	MOLECULAR_FUNCTION	1	1	0	6	266	11934
	GO:0022411	cellular component disassembly	BIOLOGICAL_PROCESS	1	1	0	18	266	11922
	GO:0008139	nuclear localization sequence binding	MOLECULAR_FUNCTION	1	1	0	1	266	11939
	GO:0097164	ammonium ion metabolic process	BIOLOGICAL_PROCESS	1	1	0	1	266	11939
	GO:0008138	protein tyrosine/serine/threonine phosphatase activity	MOLECULAR_FUNCTION	1	1	0	13	266	11927
	GO:0017070	U6 snRNA binding	MOLECULAR_FUNCTION	1	1	0	2	266	11938
	GO:0017076	purine nucleotide binding	MOLECULAR_FUNCTION	1	0.108631	14	954	252	10986
	GO:0031365	N-terminal protein amino acid modification	BIOLOGICAL_PROCESS	1	0.123859	1	5	265	11935
	GO:0035725	sodium ion transmembrane transport	BIOLOGICAL_PROCESS	1	1	0	4	266	11936
	GO:0031369	translation initiation factor binding	MOLECULAR_FUNCTION	1	1	0	6	266	11934
	GO:0030036	actin cytoskeleton organization	BIOLOGICAL_PROCESS	1	1	0	29	266	11911
	GO:0101030	tRNA-guanine transglycosylation	BIOLOGICAL_PROCESS	1	1	0	2	266	11938
	GO:0090529	cell septum assembly	BIOLOGICAL_PROCESS	1	1	0	2	266	11938
	GO:0101031	protein folding chaperone complex	CELLULAR_COMPONENT	1	1	0	9	266	11931
	GO:0008184	glycogen phosphorylase activity	MOLECULAR_FUNCTION	1	1	0	1	266	11939
	GO:0034470	ncRNA processing	BIOLOGICAL_PROCESS	1	0.271759	1	162	265	11778
	GO:0008187	poly-pyrimidine tract binding	MOLECULAR_FUNCTION	1	1	0	1	266	11939
	GO:0008186	ATP-dependent activity, acting on RNA	MOLECULAR_FUNCTION	1	0.472557	1	28	265	11912
	GO:0034472	snRNA 3'-end processing	BIOLOGICAL_PROCESS	1	1	0	1	266	11939
	GO:0045127	N-acetylglucosamine kinase activity	MOLECULAR_FUNCTION	1	1	0	1	266	11939
	GO:0000215	tRNA 2'-phosphotransferase activity	MOLECULAR_FUNCTION	1	1	0	2	266	11938
	GO:0000214	tRNA-intron endonuclease complex	CELLULAR_COMPONENT	1	1	0	2	266	11938
	GO:0000213	tRNA-intron endonuclease activity	MOLECULAR_FUNCTION	1	1	0	5	266	11935
	GO:0045128	negative regulation of reciprocal meiotic recombination	BIOLOGICAL_PROCESS	1	1	0	1	266	11939
	GO:0046459	short-chain fatty acid metabolic process	BIOLOGICAL_PROCESS	1	1	0	3	266	11937
	GO:0045129	NAD-independent histone deacetylase activity	MOLECULAR_FUNCTION	1	1	0	1	266	11939
	GO:0000221	vacuolar proton-transporting V-type ATPase, V1 domain	CELLULAR_COMPONENT	1	1	0	1	266	11939
	GO:0046460	neutral lipid biosynthetic process	BIOLOGICAL_PROCESS	1	1	0	1	266	11939
	GO:0000220	vacuolar proton-transporting V-type ATPase, V0 domain	CELLULAR_COMPONENT	1	1	0	1	266	11939
	GO:0005905	clathrin-coated pit	CELLULAR_COMPONENT	1	1	0	5	266	11935
	GO:0045131	pre-mRNA branch point binding	MOLECULAR_FUNCTION	1	1	0	1	266	11939
	GO:0045132	meiotic chromosome segregation	BIOLOGICAL_PROCESS	1	1	0	6	266	11934
	GO:0046463	acylglycerol biosynthetic process	BIOLOGICAL_PROCESS	1	1	0	1	266	11939
	GO:0008180	COP9 signalosome	CELLULAR_COMPONENT	1	1	0	6	266	11934
	GO:0010498	proteasomal protein catabolic process	BIOLOGICAL_PROCESS	1	0.586364	1	39	265	11901
	GO:0008195	phosphatidate phosphatase activity	MOLECULAR_FUNCTION	1	1	0	2	266	11938
	GO:0008194	UDP-glycosyltransferase activity	MOLECULAR_FUNCTION	1	1	0	27	266	11913
	GO:0008193	tRNA guanylyltransferase activity	MOLECULAR_FUNCTION	1	1	0	1	266	11939
	GO:0008192	RNA guanylyltransferase activity	MOLECULAR_FUNCTION	1	1	0	2	266	11938
	GO:0008199	ferric iron binding	MOLECULAR_FUNCTION	1	0.084372	1	3	265	11937
	GO:0008198	ferrous iron binding	MOLECULAR_FUNCTION	1	1	0	3	266	11937
	GO:0000228	nuclear chromosome	CELLULAR_COMPONENT	1	1	0	35	266	11905
	GO:0046466	membrane lipid catabolic process	BIOLOGICAL_PROCESS	1	0.084372	1	3	265	11937
	GO:0000226	microtubule cytoskeleton organization	BIOLOGICAL_PROCESS	1	1	0	15	266	11925
	GO:0046467	membrane lipid biosynthetic process	BIOLOGICAL_PROCESS	1	1	0	32	266	11908
	GO:0000225	N-acetylglucosaminylphosphatidylinositol deacetylase activity	MOLECULAR_FUNCTION	1	1	0	1	266	11939
	GO:1904902	ESCRT III complex assembly	BIOLOGICAL_PROCESS	1	1	0	1	266	11939
	GO:1901879	regulation of protein depolymerization	BIOLOGICAL_PROCESS	1	1	0	3	266	11937
	GO:0046471	phosphatidylglycerol metabolic process	BIOLOGICAL_PROCESS	1	1	0	2	266	11938
	GO:0045141	meiotic telomere clustering	BIOLOGICAL_PROCESS	1	1	0	1	266	11939
	GO:0046470	phosphatidylcholine metabolic process	BIOLOGICAL_PROCESS	1	1	0	5	266	11935
	GO:0046475	glycerophospholipid catabolic process	BIOLOGICAL_PROCESS	1	1	0	1	266	11939
	GO:0045145	single-stranded DNA 5'-3' DNA exonuclease activity	MOLECULAR_FUNCTION	1	1	0	1	266	11939
	GO:0046473	phosphatidic acid metabolic process	BIOLOGICAL_PROCESS	1	1	0	2	266	11938
	GO:0140625	opioid growth factor receptor activity	MOLECULAR_FUNCTION	1	1	0	1	266	11939
	GO:0046474	glycerophospholipid biosynthetic process	BIOLOGICAL_PROCESS	1	0.632045	0	53	266	11887
	GO:0045143	homologous chromosome segregation	BIOLOGICAL_PROCESS	1	1	0	4	266	11936
	GO:0034457	Mpp10 complex	CELLULAR_COMPONENT	1	1	0	2	266	11938
	GO:1990816	vacuole-mitochondrion membrane contact site	CELLULAR_COMPONENT	1	1	0	1	266	11939
	GO:0030091	protein repair	BIOLOGICAL_PROCESS	1	1	0	1	266	11939
	GO:0010484	histone H3 acetyltransferase activity	MOLECULAR_FUNCTION	1	1	0	1	266	11939
	GO:1901880	negative regulation of protein depolymerization	BIOLOGICAL_PROCESS	1	1	0	3	266	11937
	GO:0033120	positive regulation of RNA splicing	BIOLOGICAL_PROCESS	1	1	0	1	266	11939
	GO:0034450	ubiquitin-ubiquitin ligase activity	MOLECULAR_FUNCTION	1	1	0	2	266	11938
	GO:0008169	C-methyltransferase activity	MOLECULAR_FUNCTION	1	1	0	4	266	11936
	GO:0008168	methyltransferase activity	MOLECULAR_FUNCTION	1	0.535303	1	129	265	11811
	GO:0001522	pseudouridine synthesis	BIOLOGICAL_PROCESS	1	1	0	12	266	11928
	GO:0046486	glycerolipid metabolic process	BIOLOGICAL_PROCESS	1	0.406406	0	65	266	11875
	GO:0140657	ATP-dependent activity	MOLECULAR_FUNCTION	1	0.257637	4	339	262	11601
	GO:0046487	glyoxylate metabolic process	BIOLOGICAL_PROCESS	1	1	0	1	266	11939
	GO:0140658	ATP-dependent chromatin remodeler activity	MOLECULAR_FUNCTION	1	1	0	27	266	11913
	GO:0046484	oxazole or thiazole metabolic process	BIOLOGICAL_PROCESS	1	1	0	1	266	11939
	GO:0071439	clathrin complex	CELLULAR_COMPONENT	1	1	0	1	266	11939
	GO:0008173	RNA methyltransferase activity	MOLECULAR_FUNCTION	1	1	0	19	266	11921
	GO:0035770	ribonucleoprotein granule	CELLULAR_COMPONENT	1	1	0	5	266	11935
	GO:0008172	S-methyltransferase activity	MOLECULAR_FUNCTION	1	1	0	2	266	11938
	GO:0008171	O-methyltransferase activity	MOLECULAR_FUNCTION	1	1	1	46	265	11894
	GO:0008170	N-methyltransferase activity	MOLECULAR_FUNCTION	1	1	0	17	266	11923
	GO:0008177	succinate dehydrogenase (ubiquinone) activity	MOLECULAR_FUNCTION	1	1	0	3	266	11937
	GO:1901891	regulation of cell septum assembly	BIOLOGICAL_PROCESS	1	1	0	2	266	11938
	GO:0008176	tRNA (guanine-N7-)-methyltransferase activity	MOLECULAR_FUNCTION	1	1	0	1	266	11939
	GO:0000209	protein polyubiquitination	BIOLOGICAL_PROCESS	1	1	0	3	266	11937
	GO:0034440	lipid oxidation	BIOLOGICAL_PROCESS	1	0.197816	1	9	265	11931
	GO:0008175	tRNA methyltransferase activity	MOLECULAR_FUNCTION	1	1	0	8	266	11932
	GO:1901893	positive regulation of cell septum assembly	BIOLOGICAL_PROCESS	1	1	0	1	266	11939
	GO:0008174	mRNA methyltransferase activity	MOLECULAR_FUNCTION	1	1	0	1	266	11939
	GO:0046488	phosphatidylinositol metabolic process	BIOLOGICAL_PROCESS	1	1	0	41	266	11899
	GO:0046493	lipid A metabolic process	BIOLOGICAL_PROCESS	1	1	0	1	266	11939
	GO:0000210	NAD+ diphosphatase activity	MOLECULAR_FUNCTION	1	1	0	1	266	11939
	GO:0046497	nicotinate nucleotide metabolic process	BIOLOGICAL_PROCESS	1	1	0	1	266	11939
	GO:0071421	manganese ion transmembrane transport	BIOLOGICAL_PROCESS	1	1	0	1	266	11939
	GO:0046498	S-adenosylhomocysteine metabolic process	BIOLOGICAL_PROCESS	1	1	0	1	266	11939
	GO:0140647	P450-containing electron transport chain	BIOLOGICAL_PROCESS	1	1	0	2	266	11938
	GO:0046496	nicotinamide nucleotide metabolic process	BIOLOGICAL_PROCESS	1	1	0	31	266	11909
	GO:0071423	malate transmembrane transport	BIOLOGICAL_PROCESS	1	1	0	2	266	11938
	GO:1990837	sequence-specific double-stranded DNA binding	MOLECULAR_FUNCTION	1	1	0	10	266	11930
	GO:0033108	mitochondrial respiratory chain complex assembly	BIOLOGICAL_PROCESS	1	1	0	20	266	11920
	GO:0046490	isopentenyl diphosphate metabolic process	BIOLOGICAL_PROCESS	1	1	0	9	266	11931
	GO:0010485	histone H4 acetyltransferase activity	MOLECULAR_FUNCTION	1	1	0	1	266	11939
	GO:0016602	CCAAT-binding factor complex	CELLULAR_COMPONENT	1	1	0	1	266	11939
	GO:0016603	glutaminyl-peptide cyclotransferase activity	MOLECULAR_FUNCTION	1	1	0	1	266	11939
	GO:0036213	contractile ring contraction	BIOLOGICAL_PROCESS	1	1	0	1	266	11939
	GO:0140680	histone H3K36me/H3K36me2 demethylase activity	MOLECULAR_FUNCTION	1	1	0	1	266	11939
	GO:0030907	MBF transcription complex	CELLULAR_COMPONENT	1	1	0	1	266	11939
	GO:0043386	mycotoxin biosynthetic process	BIOLOGICAL_PROCESS	1	1	0	15	266	11925
	GO:0030906	retromer, cargo-selective complex	CELLULAR_COMPONENT	1	1	0	1	266	11939
	GO:0046417	chorismate metabolic process	BIOLOGICAL_PROCESS	1	1	0	10	266	11930
	GO:0033180	proton-transporting V-type ATPase, V1 domain	CELLULAR_COMPONENT	1	1	0	5	266	11935
	GO:0005950	anthranilate synthase complex	CELLULAR_COMPONENT	1	1	0	1	266	11939
	GO:0150005	enzyme activator complex	CELLULAR_COMPONENT	1	1	0	2	266	11938
	GO:0000257	nitrilase activity	MOLECULAR_FUNCTION	1	0.0639684	1	2	265	11938
	GO:0000256	allantoin catabolic process	BIOLOGICAL_PROCESS	1	1	0	3	266	11937
	GO:0005952	cAMP-dependent protein kinase complex	CELLULAR_COMPONENT	1	1	0	1	266	11939
	GO:0046415	urate metabolic process	BIOLOGICAL_PROCESS	1	1	0	2	266	11938
	GO:0046416	D-amino acid metabolic process	BIOLOGICAL_PROCESS	1	1	0	6	266	11934
	GO:0004620	phospholipase activity	MOLECULAR_FUNCTION	1	0.215312	1	10	265	11930
	GO:0000255	allantoin metabolic process	BIOLOGICAL_PROCESS	1	1	0	3	266	11937
	GO:0004612	phosphoenolpyruvate carboxykinase (ATP) activity	MOLECULAR_FUNCTION	1	1	0	1	266	11939
	GO:0004611	phosphoenolpyruvate carboxykinase activity	MOLECULAR_FUNCTION	1	1	0	1	266	11939
	GO:0005942	phosphatidylinositol 3-kinase complex	CELLULAR_COMPONENT	1	1	0	1	266	11939
	GO:0004614	phosphoglucomutase activity	MOLECULAR_FUNCTION	1	1	0	1	266	11939
	GO:0000262	mitochondrial chromosome	CELLULAR_COMPONENT	1	1	0	1	266	11939
	GO:0004616	phosphogluconate dehydrogenase (decarboxylating) activity	MOLECULAR_FUNCTION	1	1	0	5	266	11935
	GO:0005947	mitochondrial alpha-ketoglutarate dehydrogenase complex	CELLULAR_COMPONENT	1	1	0	1	266	11939
	GO:0046421	methylisocitrate lyase activity	MOLECULAR_FUNCTION	1	1	0	2	266	11938
	GO:0004615	phosphomannomutase activity	MOLECULAR_FUNCTION	1	1	0	1	266	11939
	GO:0004618	phosphoglycerate kinase activity	MOLECULAR_FUNCTION	1	1	0	1	266	11939
	GO:0047750	cholestenol delta-isomerase activity	MOLECULAR_FUNCTION	1	1	0	1	266	11939
	GO:0030904	retromer complex	CELLULAR_COMPONENT	1	1	0	2	266	11938
	GO:0004619	phosphoglycerate mutase activity	MOLECULAR_FUNCTION	1	1	0	1	266	11939
	GO:1904091	non-ribosomal peptide synthetase activity	MOLECULAR_FUNCTION	1	1	0	2	266	11938
	GO:0033179	proton-transporting V-type ATPase, V0 domain	CELLULAR_COMPONENT	1	1	0	6	266	11934
	GO:0033178	proton-transporting two-sector ATPase complex, catalytic domain	CELLULAR_COMPONENT	1	1	0	11	266	11929
	GO:0033177	proton-transporting two-sector ATPase complex, proton-transporting domain	CELLULAR_COMPONENT	1	1	0	14	266	11926
	GO:0033176	proton-transporting V-type ATPase complex	CELLULAR_COMPONENT	1	1	0	12	266	11928
	GO:0043399	tRNA A64-2'-O-ribosylphosphate transferase activity	MOLECULAR_FUNCTION	1	1	0	1	266	11939
	GO:0004630	phospholipase D activity	MOLECULAR_FUNCTION	1	1	0	2	266	11938
	GO:0000268	peroxisome targeting sequence binding	MOLECULAR_FUNCTION	1	1	0	1	266	11939
	GO:0005960	glycine cleavage complex	CELLULAR_COMPONENT	1	1	0	1	266	11939
	GO:0000266	mitochondrial fission	BIOLOGICAL_PROCESS	1	1	0	2	266	11938
	GO:0004631	phosphomevalonate kinase activity	MOLECULAR_FUNCTION	1	1	0	1	266	11939
	GO:0000276	mitochondrial proton-transporting ATP synthase complex, coupling factor F(o)	CELLULAR_COMPONENT	1	1	0	7	266	11933
	GO:0004622	lysophospholipase activity	MOLECULAR_FUNCTION	1	1	0	2	266	11938
	GO:0000275	mitochondrial proton-transporting ATP synthase complex, catalytic sector F(1)	CELLULAR_COMPONENT	1	1	0	1	266	11939
	GO:0005956	protein kinase CK2 complex	CELLULAR_COMPONENT	1	1	0	2	266	11938
	GO:0000271	polysaccharide biosynthetic process	BIOLOGICAL_PROCESS	1	1	0	11	266	11929
	GO:0000270	peptidoglycan metabolic process	BIOLOGICAL_PROCESS	1	1	0	5	266	11935
	GO:0004629	phospholipase C activity	MOLECULAR_FUNCTION	1	1	0	4	266	11936
	GO:0140663	ATP-dependent FeS chaperone activity	MOLECULAR_FUNCTION	1	1	0	3	266	11937
	GO:0033169	histone H3-K9 demethylation	BIOLOGICAL_PROCESS	1	1	0	9	266	11931
	GO:0140664	ATP-dependent DNA damage sensor activity	MOLECULAR_FUNCTION	1	1	0	13	266	11927
	GO:0070993	translation preinitiation complex	CELLULAR_COMPONENT	1	1	0	15	266	11925
	GO:0140666	annealing activity	MOLECULAR_FUNCTION	1	1	0	1	266	11939
	GO:0140662	ATP-dependent protein folding chaperone	MOLECULAR_FUNCTION	1	1	0	23	266	11917
	GO:0090599	alpha-glucosidase activity	MOLECULAR_FUNCTION	1	1	0	3	266	11937
	GO:0034497	protein localization to phagophore assembly site	BIOLOGICAL_PROCESS	1	1	0	1	266	11939
	GO:0046434	organophosphate catabolic process	BIOLOGICAL_PROCESS	1	0.297251	1	15	265	11925
	GO:0000243	commitment complex	CELLULAR_COMPONENT	1	1	0	1	266	11939
	GO:1990862	nuclear membrane complex Bqt3-Bqt4	CELLULAR_COMPONENT	1	1	0	1	266	11939
	GO:0042083	5,10-methylenetetrahydrofolate-dependent methyltransferase activity	MOLECULAR_FUNCTION	1	1	0	1	266	11939
	GO:0042085	5-methyltetrahydropteroyltri-L-glutamate-dependent methyltransferase activity	MOLECULAR_FUNCTION	1	1	0	2	266	11938
	GO:0046443	FAD metabolic process	BIOLOGICAL_PROCESS	1	1	0	1	266	11939
	GO:0046440	L-lysine metabolic process	BIOLOGICAL_PROCESS	1	1	0	3	266	11937
	GO:0005929	cilium	CELLULAR_COMPONENT	1	1	0	1	266	11939
	GO:0033157	regulation of intracellular protein transport	BIOLOGICAL_PROCESS	1	1	0	1	266	11939
	GO:0140694	non-membrane-bounded organelle assembly	BIOLOGICAL_PROCESS	1	1	0	13	266	11927
	GO:0034486	vacuolar transmembrane transport	BIOLOGICAL_PROCESS	1	1	0	2	266	11938
	GO:0045116	protein neddylation	BIOLOGICAL_PROCESS	1	1	0	3	266	11937
	GO:0046444	FMN metabolic process	BIOLOGICAL_PROCESS	1	1	0	3	266	11937
	GO:0000245	spliceosomal complex assembly	BIOLOGICAL_PROCESS	1	1	0	4	266	11936
	GO:0004610	phosphoacetylglucosamine mutase activity	MOLECULAR_FUNCTION	1	1	0	1	266	11939
	GO:0005940	septin ring	CELLULAR_COMPONENT	1	1	0	1	266	11939
	GO:0000244	spliceosomal tri-snRNP complex assembly	BIOLOGICAL_PROCESS	1	1	0	1	266	11939
	GO:0004601	peroxidase activity	MOLECULAR_FUNCTION	1	0.527712	1	33	265	11907
	GO:0000252	C-3 sterol dehydrogenase (C-4 sterol decarboxylase) activity	MOLECULAR_FUNCTION	1	1	0	1	266	11939
	GO:0005933	cellular bud	CELLULAR_COMPONENT	1	1	0	2	266	11938
	GO:0004605	phosphatidate cytidylyltransferase activity	MOLECULAR_FUNCTION	1	1	0	2	266	11938
	GO:0005935	cellular bud neck	CELLULAR_COMPONENT	1	1	0	2	266	11938
	GO:0004604	phosphoadenylyl-sulfate reductase (thioredoxin) activity	MOLECULAR_FUNCTION	1	1	0	1	266	11939
	GO:0005938	cell cortex	CELLULAR_COMPONENT	1	1	0	30	266	11910
	GO:0046451	diaminopimelate metabolic process	BIOLOGICAL_PROCESS	1	1	0	13	266	11927
	GO:0005937	mating projection	CELLULAR_COMPONENT	1	1	0	3	266	11937
	GO:0004609	phosphatidylserine decarboxylase activity	MOLECULAR_FUNCTION	1	1	0	8	266	11932
	GO:0004608	phosphatidylethanolamine N-methyltransferase activity	MOLECULAR_FUNCTION	1	1	0	1	266	11939
	GO:0034477	U6 snRNA 3'-end processing	BIOLOGICAL_PROCESS	1	1	0	1	266	11939
	GO:0140684	histone H3K9me2/H3K9me3 demethylase activity	MOLECULAR_FUNCTION	1	1	0	1	266	11939
	GO:0016769	transferase activity, transferring nitrogenous groups	MOLECULAR_FUNCTION	1	1	0	23	266	11917
	GO:2000241	regulation of reproductive process	BIOLOGICAL_PROCESS	1	1	0	6	266	11934
	GO:0036374	glutathione hydrolase activity	MOLECULAR_FUNCTION	1	1	0	2	266	11938
	GO:0004781	sulfate adenylyltransferase (ATP) activity	MOLECULAR_FUNCTION	1	1	0	1	266	11939
	GO:0004784	superoxide dismutase activity	MOLECULAR_FUNCTION	1	1	0	4	266	11936
	GO:0070290	N-acylphosphatidylethanolamine-specific phospholipase D activity	MOLECULAR_FUNCTION	1	1	0	2	266	11938
	GO:0004783	sulfite reductase (NADPH) activity	MOLECULAR_FUNCTION	1	1	0	1	266	11939
	GO:0004777	succinate-semialdehyde dehydrogenase (NAD+) activity	MOLECULAR_FUNCTION	1	1	0	1	266	11939
	GO:0002115	store-operated calcium entry	BIOLOGICAL_PROCESS	1	1	0	1	266	11939
	GO:0004779	sulfate adenylyltransferase activity	MOLECULAR_FUNCTION	1	1	0	1	266	11939
	GO:0016773	phosphotransferase activity, alcohol group as acceptor	MOLECULAR_FUNCTION	1	0.0261423	2	352	264	11588
	GO:0016774	phosphotransferase activity, carboxyl group as acceptor	MOLECULAR_FUNCTION	1	1	0	6	266	11934
	GO:0016775	phosphotransferase activity, nitrogenous group as acceptor	MOLECULAR_FUNCTION	1	1	0	7	266	11933
	GO:0016776	phosphotransferase activity, phosphate group as acceptor	MOLECULAR_FUNCTION	1	1	0	11	266	11929
	GO:0016755	aminoacyltransferase activity	MOLECULAR_FUNCTION	1	1	1	44	265	11896
	GO:0016757	glycosyltransferase activity	MOLECULAR_FUNCTION	1	0.726737	1	97	265	11843
	GO:0016758	hexosyltransferase activity	MOLECULAR_FUNCTION	1	0.637682	0	57	266	11883
	GO:0036361	racemase activity, acting on amino acids and derivatives	MOLECULAR_FUNCTION	1	1	0	1	266	11939
	GO:0035032	phosphatidylinositol 3-kinase complex, class III	CELLULAR_COMPONENT	1	1	0	1	266	11939
	GO:1903530	regulation of secretion by cell	BIOLOGICAL_PROCESS	1	1	0	1	266	11939
	GO:0004791	thioredoxin-disulfide reductase activity	MOLECULAR_FUNCTION	1	1	0	1	266	11939
	GO:0004792	thiosulfate sulfurtransferase activity	MOLECULAR_FUNCTION	1	1	0	1	266	11939
	GO:0004795	threonine synthase activity	MOLECULAR_FUNCTION	1	1	0	1	266	11939
	GO:0004794	L-threonine ammonia-lyase activity	MOLECULAR_FUNCTION	1	1	0	1	266	11939
	GO:0004788	thiamine diphosphokinase activity	MOLECULAR_FUNCTION	1	1	0	1	266	11939
	GO:0050685	positive regulation of mRNA processing	BIOLOGICAL_PROCESS	1	1	0	1	266	11939
	GO:0070273	phosphatidylinositol-4-phosphate binding	MOLECULAR_FUNCTION	1	1	0	2	266	11938
	GO:0050686	negative regulation of mRNA processing	BIOLOGICAL_PROCESS	1	1	0	1	266	11939
	GO:0023057	negative regulation of signaling	BIOLOGICAL_PROCESS	1	1	0	6	266	11934
	GO:0004789	thiamine-phosphate diphosphorylase activity	MOLECULAR_FUNCTION	1	1	0	1	266	11939
	GO:0023056	positive regulation of signaling	BIOLOGICAL_PROCESS	1	1	0	6	266	11934
	GO:0050684	regulation of mRNA processing	BIOLOGICAL_PROCESS	1	1	0	4	266	11936
	GO:0023051	regulation of signaling	BIOLOGICAL_PROCESS	1	1	0	42	266	11898
	GO:0047046	homoisocitrate dehydrogenase activity	MOLECULAR_FUNCTION	1	1	0	1	266	11939
	GO:0023052	signaling	BIOLOGICAL_PROCESS	1	0.803546	3	195	263	11745
	GO:2000243	positive regulation of reproductive process	BIOLOGICAL_PROCESS	1	1	0	1	266	11939
	GO:0070279	vitamin B6 binding	MOLECULAR_FUNCTION	1	1	0	41	266	11899
	GO:2000242	negative regulation of reproductive process	BIOLOGICAL_PROCESS	1	1	0	2	266	11938
	GO:0016763	pentosyltransferase activity	MOLECULAR_FUNCTION	1	1	0	20	266	11920
	GO:0016765	transferase activity, transferring alkyl or aryl (other than methyl) groups	MOLECULAR_FUNCTION	1	0.586364	1	39	265	11901
	GO:0016744	transketolase or transaldolase activity	MOLECULAR_FUNCTION	1	1	0	8	266	11932
	GO:0035023	regulation of Rho protein signal transduction	BIOLOGICAL_PROCESS	1	1	0	18	266	11922
	GO:0016746	acyltransferase activity	MOLECULAR_FUNCTION	1	0.394296	5	150	261	11790
	GO:0016747	acyltransferase activity, transferring groups other than amino-acyl groups	MOLECULAR_FUNCTION	1	0.118125	4	82	262	11858
	GO:0016748	succinyltransferase activity	MOLECULAR_FUNCTION	1	1	0	2	266	11938
	GO:0016749	N-succinyltransferase activity	MOLECULAR_FUNCTION	1	1	0	1	266	11939
	GO:0002100	tRNA wobble adenosine to inosine editing	BIOLOGICAL_PROCESS	1	1	0	2	266	11938
	GO:0004764	shikimate 3-dehydrogenase (NADP+) activity	MOLECULAR_FUNCTION	1	1	0	1	266	11939
	GO:0000399	cellular bud neck septin structure	CELLULAR_COMPONENT	1	1	0	1	266	11939
	GO:0000398	mRNA splicing, via spliceosome	BIOLOGICAL_PROCESS	1	0.637682	0	57	266	11883
	GO:0004755	saccharopine dehydrogenase (NADP+, L-glutamate-forming) activity	MOLECULAR_FUNCTION	1	1	0	1	266	11939
	GO:0004754	saccharopine dehydrogenase (NAD+, L-lysine-forming) activity	MOLECULAR_FUNCTION	1	1	0	1	266	11939
	GO:0016751	S-succinyltransferase activity	MOLECULAR_FUNCTION	1	1	0	1	266	11939
	GO:0140492	metal-dependent deubiquitinase activity	MOLECULAR_FUNCTION	1	1	0	1	266	11939
	GO:1902222	erythrose 4-phosphate/phosphoenolpyruvate family amino acid catabolic process	BIOLOGICAL_PROCESS	1	1	0	4	266	11936
	GO:1902223	erythrose 4-phosphate/phosphoenolpyruvate family amino acid biosynthetic process	BIOLOGICAL_PROCESS	1	1	0	1	266	11939
	GO:1902221	erythrose 4-phosphate/phosphoenolpyruvate family amino acid metabolic process	BIOLOGICAL_PROCESS	1	1	0	5	266	11935
	GO:1902224	ketone body metabolic process	BIOLOGICAL_PROCESS	1	1	0	1	266	11939
	GO:0004775	succinate-CoA ligase (ADP-forming) activity	MOLECULAR_FUNCTION	1	1	0	2	266	11938
	GO:0004774	succinate-CoA ligase activity	MOLECULAR_FUNCTION	1	1	0	2	266	11938
	GO:0004766	spermidine synthase activity	MOLECULAR_FUNCTION	1	1	0	1	266	11939
	GO:0004765	shikimate kinase activity	MOLECULAR_FUNCTION	1	1	0	1	266	11939
	GO:0004768	stearoyl-CoA 9-desaturase activity	MOLECULAR_FUNCTION	1	1	0	2	266	11938
	GO:0004767	sphingomyelin phosphodiesterase activity	MOLECULAR_FUNCTION	1	0.084372	1	3	265	11937
	GO:0035004	phosphatidylinositol 3-kinase activity	MOLECULAR_FUNCTION	1	1	0	1	266	11939
	GO:0016741	transferase activity, transferring one-carbon groups	MOLECULAR_FUNCTION	1	0.376233	1	137	265	11803
	GO:0016742	hydroxymethyl-, formyl- and related transferase activity	MOLECULAR_FUNCTION	1	1	0	8	266	11932
	GO:0016743	carboxyl- or carbamoyltransferase activity	MOLECULAR_FUNCTION	1	1	0	3	266	11937
	GO:0019836	hemolysis by symbiont of host erythrocytes	BIOLOGICAL_PROCESS	1	1	0	1	266	11939
	GO:0019835	cytolysis	BIOLOGICAL_PROCESS	1	1	0	4	266	11936
	GO:0002161	aminoacyl-tRNA editing activity	MOLECULAR_FUNCTION	1	1	0	6	266	11934
	GO:0006520	amino acid metabolic process	BIOLOGICAL_PROCESS	1	0.396659	8	266	258	11674
	GO:0006524	alanine catabolic process	BIOLOGICAL_PROCESS	1	1	0	2	266	11938
	GO:0006522	alanine metabolic process	BIOLOGICAL_PROCESS	1	1	0	2	266	11938
	GO:0006516	glycoprotein catabolic process	BIOLOGICAL_PROCESS	1	1	0	1	266	11939
	GO:0006517	protein deglycosylation	BIOLOGICAL_PROCESS	1	1	0	1	266	11939
	GO:0045292	mRNA cis splicing, via spliceosome	BIOLOGICAL_PROCESS	1	1	0	6	266	11934
	GO:0006515	protein quality control for misfolded or incompletely synthesized proteins	BIOLOGICAL_PROCESS	1	1	0	3	266	11937
	GO:0032806	carboxy-terminal domain protein kinase complex	CELLULAR_COMPONENT	1	1	0	6	266	11934
	GO:2000278	regulation of DNA biosynthetic process	BIOLOGICAL_PROCESS	1	1	0	1	266	11939
	GO:0071577	zinc ion transmembrane transport	BIOLOGICAL_PROCESS	1	1	0	2	266	11938
	GO:0019843	rRNA binding	MOLECULAR_FUNCTION	1	1	0	18	266	11922
	GO:0019842	vitamin binding	MOLECULAR_FUNCTION	1	0.647053	0	62	266	11878
	GO:2000279	negative regulation of DNA biosynthetic process	BIOLOGICAL_PROCESS	1	1	0	1	266	11939
	GO:0016799	hydrolase activity, hydrolyzing N-glycosyl compounds	MOLECULAR_FUNCTION	1	1	0	8	266	11932
	GO:0019829	ATPase-coupled monoatomic cation transmembrane transporter activity	MOLECULAR_FUNCTION	1	1	0	24	266	11916
	GO:1904823	purine nucleobase transmembrane transport	BIOLOGICAL_PROCESS	1	1	0	1	266	11939
	GO:0006531	aspartate metabolic process	BIOLOGICAL_PROCESS	1	1	0	1	266	11939
	GO:0005200	structural constituent of cytoskeleton	MOLECULAR_FUNCTION	1	1	0	6	266	11934
	GO:0006534	cysteine metabolic process	BIOLOGICAL_PROCESS	1	1	0	16	266	11924
	GO:0006535	cysteine biosynthetic process from serine	BIOLOGICAL_PROCESS	1	1	0	3	266	11937
	GO:0006528	asparagine metabolic process	BIOLOGICAL_PROCESS	1	1	0	3	266	11937
	GO:0006525	arginine metabolic process	BIOLOGICAL_PROCESS	1	0.384401	1	21	265	11919
	GO:0006526	arginine biosynthetic process	BIOLOGICAL_PROCESS	1	0.342263	1	18	265	11922
	GO:0006529	asparagine biosynthetic process	BIOLOGICAL_PROCESS	1	1	0	2	266	11938
	GO:0071562	nucleus-vacuole junction assembly	BIOLOGICAL_PROCESS	1	1	0	1	266	11939
	GO:0016788	hydrolase activity, acting on ester bonds	MOLECULAR_FUNCTION	1	0.316232	9	294	257	11646
	GO:0015453	oxidoreduction-driven active transmembrane transporter activity	MOLECULAR_FUNCTION	1	1	0	18	266	11922
	GO:0015450	protein-transporting ATPase activity	MOLECULAR_FUNCTION	1	1	0	1	266	11939
	GO:0035065	regulation of histone acetylation	BIOLOGICAL_PROCESS	1	1	0	1	266	11939
	GO:1903506	regulation of nucleic acid-templated transcription	BIOLOGICAL_PROCESS	1	0.181515	2	237	264	11703
	GO:0002143	tRNA wobble position uridine thiolation	BIOLOGICAL_PROCESS	1	1	0	3	266	11937
	GO:1903507	negative regulation of nucleic acid-templated transcription	BIOLOGICAL_PROCESS	1	1	0	15	266	11925
	GO:0002144	cytosolic tRNA wobble base thiouridylase complex	CELLULAR_COMPONENT	1	1	0	1	266	11939
	GO:0051983	regulation of chromosome segregation	BIOLOGICAL_PROCESS	1	1	0	7	266	11933
	GO:0004799	thymidylate synthase activity	MOLECULAR_FUNCTION	1	1	0	1	266	11939
	GO:0004798	thymidylate kinase activity	MOLECULAR_FUNCTION	1	1	0	1	266	11939
	GO:0071596	ubiquitin-dependent protein catabolic process via the N-end rule pathway	BIOLOGICAL_PROCESS	1	1	0	1	266	11939
	GO:0016790	thiolester hydrolase activity	MOLECULAR_FUNCTION	1	1	0	10	266	11930
	GO:0071595	Nem1-Spo7 phosphatase complex	CELLULAR_COMPONENT	1	1	0	1	266	11939
	GO:0016791	phosphatase activity	MOLECULAR_FUNCTION	1	1	2	97	264	11843
	GO:0050658	RNA transport	BIOLOGICAL_PROCESS	1	0.460779	1	27	265	11913
	GO:0050657	nucleic acid transport	BIOLOGICAL_PROCESS	1	0.460779	1	27	265	11913
	GO:0016796	exonuclease activity, active with either ribo- or deoxyribonucleic acids and producing 5'-phosphomonoesters	MOLECULAR_FUNCTION	1	1	0	9	266	11931
	GO:0051985	negative regulation of chromosome segregation	BIOLOGICAL_PROCESS	1	1	0	4	266	11936
	GO:0016778	diphosphotransferase activity	MOLECULAR_FUNCTION	1	1	0	5	266	11935
	GO:0036387	pre-replicative complex	CELLULAR_COMPONENT	1	1	0	6	266	11934
	GO:0016779	nucleotidyltransferase activity	MOLECULAR_FUNCTION	1	0.27544	0	95	266	11845
	GO:0019805	quinolinate biosynthetic process	BIOLOGICAL_PROCESS	1	1	0	4	266	11936
	GO:0036381	pyridoxal 5'-phosphate synthase (glutamine hydrolysing) activity	MOLECULAR_FUNCTION	1	1	0	1	266	11939
	GO:0006513	protein monoubiquitination	BIOLOGICAL_PROCESS	1	1	0	3	266	11937
	GO:0006511	ubiquitin-dependent protein catabolic process	BIOLOGICAL_PROCESS	1	1	1	76	265	11864
	GO:0006505	GPI anchor metabolic process	BIOLOGICAL_PROCESS	1	1	0	26	266	11914
	GO:0006506	GPI anchor biosynthetic process	BIOLOGICAL_PROCESS	1	1	0	26	266	11914
	GO:0050664	oxidoreductase activity, acting on NAD(P)H, oxygen as acceptor	MOLECULAR_FUNCTION	1	1	0	1	266	11939
	GO:1903508	positive regulation of nucleic acid-templated transcription	BIOLOGICAL_PROCESS	1	1	0	23	266	11917
	GO:1903509	liposaccharide metabolic process	BIOLOGICAL_PROCESS	1	1	0	28	266	11912
	GO:0071586	CAAX-box protein processing	BIOLOGICAL_PROCESS	1	1	0	2	266	11938
	GO:0006508	proteolysis	BIOLOGICAL_PROCESS	1	0.41483	8	280	258	11660
	GO:0016780	phosphotransferase activity, for other substituted phosphate groups	MOLECULAR_FUNCTION	1	1	0	17	266	11923
	GO:0016782	transferase activity, transferring sulphur-containing groups	MOLECULAR_FUNCTION	1	1	0	6	266	11934
	GO:0016783	sulfurtransferase activity	MOLECULAR_FUNCTION	1	1	0	5	266	11935
	GO:0050667	homocysteine metabolic process	BIOLOGICAL_PROCESS	1	1	0	7	266	11933
	GO:0051998	protein carboxyl O-methyltransferase activity	MOLECULAR_FUNCTION	1	0.42385	1	24	265	11916
[truncated: 3,049 more rows]

## Sheet: Darkslateblue
Tag	GO Term	GO Name	GO Category	Adj. P-value	P-value	Nr Test	Nr Reference	Not Annot Test	Not Annot Ref	Ratio in Test	Ratio in Ref	Fold Change
OVER	GO:0008422	beta-glucosidase activity	MOLECULAR_FUNCTION	0.0238592	0.000228351	3	0	744	11459	0.00401606	8.72676e-07	4602.01
OVER	GO:0102483	scopolin beta-glucosidase activity	MOLECULAR_FUNCTION	0.0238592	0.000228351	3	0	744	11459	0.00401606	8.72676e-07	4602.01
OVER	GO:0000270	peptidoglycan metabolic process	BIOLOGICAL_PROCESS	0.00853057	6.62201e-05	4	1	743	11458	0.00535475	8.72676e-05	61.3601
OVER	GO:0030203	glycosaminoglycan metabolic process	BIOLOGICAL_PROCESS	0.00853057	6.62201e-05	4	1	743	11458	0.00535475	8.72676e-05	61.3601
OVER	GO:0009253	peptidoglycan catabolic process	BIOLOGICAL_PROCESS	0.00853057	6.62201e-05	4	1	743	11458	0.00535475	8.72676e-05	61.3601
OVER	GO:0003796	lysozyme activity	MOLECULAR_FUNCTION	0.00853057	6.62201e-05	4	1	743	11458	0.00535475	8.72676e-05	61.3601
OVER	GO:0061783	peptidoglycan muralytic activity	MOLECULAR_FUNCTION	0.00853057	6.62201e-05	4	1	743	11458	0.00535475	8.72676e-05	61.3601
OVER	GO:0006027	glycosaminoglycan catabolic process	BIOLOGICAL_PROCESS	0.00853057	6.62201e-05	4	1	743	11458	0.00535475	8.72676e-05	61.3601
OVER	GO:0004650	polygalacturonase activity	MOLECULAR_FUNCTION	0.0212019	0.000189003	4	2	743	11457	0.00535475	0.000174535	30.6801
OVER	GO:0015937	coenzyme A biosynthetic process	BIOLOGICAL_PROCESS	0.0212019	0.000189003	4	2	743	11457	0.00535475	0.000174535	30.6801
OVER	GO:0015936	coenzyme A metabolic process	BIOLOGICAL_PROCESS	0.0344929	0.000419613	4	3	743	11456	0.00535475	0.000261803	20.4534
OVER	GO:0046434	organophosphate catabolic process	BIOLOGICAL_PROCESS	0.0240071	0.000242544	6	10	741	11449	0.00803213	0.000872676	9.20402
OVER	GO:0016701	oxidoreductase activity, acting on single donors with incorporation of molecular oxygen	MOLECULAR_FUNCTION	0.0200068	0.000170423	7	14	740	11445	0.00937082	0.00122175	7.67001
OVER	GO:0006026	aminoglycan catabolic process	BIOLOGICAL_PROCESS	0.000951245	4.50549e-06	11	24	736	11435	0.0147256	0.00209442	7.03085
OVER	GO:1901136	carbohydrate derivative catabolic process	BIOLOGICAL_PROCESS	0.000139933	4.71248e-07	14	33	733	11426	0.0187416	0.00287983	6.50789
OVER	GO:0006022	aminoglycan metabolic process	BIOLOGICAL_PROCESS	0.00339586	1.8836e-05	11	29	736	11430	0.0147256	0.00253076	5.81863
OVER	GO:0071555	cell wall organization	BIOLOGICAL_PROCESS	0.0304634	0.000331911	8	22	739	11437	0.0107095	0.00191989	5.57819
OVER	GO:0016042	lipid catabolic process	BIOLOGICAL_PROCESS	0.0344929	0.000423645	8	23	739	11436	0.0107095	0.00200716	5.33566
OVER	GO:0045229	external encapsulating structure organization	BIOLOGICAL_PROCESS	0.0344929	0.000423645	8	23	739	11436	0.0107095	0.00200716	5.33566
OVER	GO:0071554	cell wall organization or biogenesis	BIOLOGICAL_PROCESS	0.000871505	3.79816e-06	14	41	733	11418	0.0187416	0.00357797	5.23806
OVER	GO:0000272	polysaccharide catabolic process	BIOLOGICAL_PROCESS	1.50325e-08	1.78675e-11	31	96	716	11363	0.0414993	0.00837769	4.95355
OVER	GO:0004553	hydrolase activity, hydrolyzing O-glycosyl compounds	MOLECULAR_FUNCTION	1.54347e-14	3.0576e-18	54	176	693	11283	0.0722892	0.0153591	4.7066
OVER	GO:0005976	polysaccharide metabolic process	BIOLOGICAL_PROCESS	2.61715e-08	3.62916e-11	32	106	715	11353	0.042838	0.00925037	4.63095
OVER	GO:0016798	hydrolase activity, acting on glycosyl bonds	MOLECULAR_FUNCTION	7.40159e-14	4.91681e-17	55	197	692	11262	0.0736278	0.0171917	4.28275
OVER	GO:0030246	carbohydrate binding	MOLECULAR_FUNCTION	7.037e-06	1.67282e-08	26	96	721	11363	0.0348059	0.00837769	4.15459
OVER	GO:0016052	carbohydrate catabolic process	BIOLOGICAL_PROCESS	1.8168e-07	3.23914e-10	34	132	713	11327	0.0455154	0.0115193	3.95122
OVER	GO:0016627	oxidoreductase activity, acting on the CH-CH group of donors	MOLECULAR_FUNCTION	0.0492955	0.000644513	10	39	737	11420	0.0133869	0.00340344	3.93334
OVER	GO:0008238	exopeptidase activity	MOLECULAR_FUNCTION	0.0344929	0.000420428	11	44	736	11415	0.0147256	0.00383978	3.83501
OVER	GO:0030247	polysaccharide binding	MOLECULAR_FUNCTION	0.00454696	2.61216e-05	16	65	731	11394	0.021419	0.0056724	3.77601
OVER	GO:0008236	serine-type peptidase activity	MOLECULAR_FUNCTION	0.029989	0.000320801	12	50	735	11409	0.0160643	0.00436338	3.68161
OVER	GO:0017171	serine hydrolase activity	MOLECULAR_FUNCTION	0.029989	0.000320801	12	50	735	11409	0.0160643	0.00436338	3.68161
OVER	GO:0005576	extracellular region	CELLULAR_COMPONENT	2.40948e-06	5.25045e-09	32	134	715	11325	0.042838	0.0116939	3.66329
OVER	GO:0044282	small molecule catabolic process	BIOLOGICAL_PROCESS	0.0165739	0.000134614	14	60	733	11399	0.0187416	0.00523606	3.57934
OVER	GO:0005975	carbohydrate metabolic process	BIOLOGICAL_PROCESS	1.56197e-14	6.18848e-18	73	322	674	11137	0.0977242	0.0281002	3.47771
OVER	GO:0030248	cellulose binding	MOLECULAR_FUNCTION	0.0240071	0.000240771	14	64	733	11395	0.0187416	0.00558513	3.35563
OVER	GO:0020037	heme binding	MOLECULAR_FUNCTION	0.000474774	1.86296e-06	30	162	717	11297	0.0401606	0.0141374	2.84075
OVER	GO:0046906	tetrapyrrole binding	MOLECULAR_FUNCTION	0.000474774	1.86296e-06	30	162	717	11297	0.0401606	0.0141374	2.84075
OVER	GO:1901575	organic substance catabolic process	BIOLOGICAL_PROCESS	3.67679e-09	3.64183e-12	64	349	683	11110	0.085676	0.0304564	2.81307
OVER	GO:0004497	monooxygenase activity	MOLECULAR_FUNCTION	0.00223903	1.10887e-05	29	165	718	11294	0.038822	0.0143992	2.69613
OVER	GO:0009056	catabolic process	BIOLOGICAL_PROCESS	4.88984e-08	7.74936e-11	65	387	682	11072	0.0870147	0.0337726	2.57649
OVER	GO:0005506	iron ion binding	MOLECULAR_FUNCTION	0.00822874	5.05331e-05	26	155	721	11304	0.0348059	0.0135265	2.57317
OVER	GO:0009057	macromolecule catabolic process	BIOLOGICAL_PROCESS	0.000951245	4.52256e-06	36	224	711	11235	0.0481928	0.019548	2.46536
OVER	GO:0016705	oxidoreductase activity, acting on paired donors, with incorporation or reduction of molecular oxygen	MOLECULAR_FUNCTION	0.0238592	0.000231597	26	172	721	11287	0.0348059	0.01501	2.31884
OVER	GO:0016491	oxidoreductase activity	MOLECULAR_FUNCTION	7.53736e-05	2.09039e-07	91	774	656	10685	0.121821	0.0675452	1.80354
OVER	GO:0016787	hydrolase activity	MOLECULAR_FUNCTION	4.50312e-07	8.92061e-10	145	1303	602	10156	0.19411	0.11371	1.70706
OVER	GO:0003824	catalytic activity	MOLECULAR_FUNCTION	7.40159e-14	5.86497e-17	336	3426	411	8033	0.449799	0.298979	1.50445
OVER	GO:0008152	metabolic process	BIOLOGICAL_PROCESS	8.71718e-05	2.59029e-07	277	3218	470	8241	0.370817	0.280827	1.32044
OVER	GO:0016020	membrane	CELLULAR_COMPONENT	0.00853057	6.43025e-05	196	2287	551	9172	0.262383	0.199581	1.31467
OVER	GO:0071704	organic substance metabolic process	BIOLOGICAL_PROCESS	0.0238592	0.000227512	234	2880	513	8579	0.313253	0.251331	1.24638
UNDER	GO:0043227	membrane-bounded organelle	CELLULAR_COMPONENT	0.0436426	0.000553314	66	1497	681	9962	0.0883534	0.13064	0.676314
UNDER	GO:0034641	cellular nitrogen compound metabolic process	BIOLOGICAL_PROCESS	0.0491412	0.000632761	62	1423	685	10036	0.0829987	0.124182	0.668364
UNDER	GO:0043229	intracellular organelle	CELLULAR_COMPONENT	0.00853057	6.75957e-05	75	1749	672	9710	0.100402	0.152631	0.657806
UNDER	GO:0043226	organelle	CELLULAR_COMPONENT	0.00853057	5.54233e-05	75	1756	672	9703	0.100402	0.153242	0.655183
UNDER	GO:0005622	intracellular anatomical structure	CELLULAR_COMPONENT	0.000701276	2.91735e-06	86	2063	661	9396	0.115127	0.180033	0.639478
UNDER	GO:0006139	nucleobase-containing compound metabolic process	BIOLOGICAL_PROCESS	0.0344929	0.000401261	45	1125	702	10334	0.060241	0.0981761	0.613601
UNDER	GO:0005515	protein binding	MOLECULAR_FUNCTION	0.0305793	0.000339231	43	1097	704	10362	0.0575636	0.0957326	0.601295
UNDER	GO:0005737	cytoplasm	CELLULAR_COMPONENT	0.029989	0.000314961	40	1042	707	10417	0.0535475	0.0909329	0.588869
UNDER	GO:0003676	nucleic acid binding	MOLECULAR_FUNCTION	0.0025825	1.33013e-05	35	1038	712	10421	0.0468541	0.0905838	0.517246
UNDER	GO:0009059	macromolecule biosynthetic process	BIOLOGICAL_PROCESS	0.00501224	2.97875e-05	19	679	728	10780	0.0254351	0.0592547	0.42925
UNDER	GO:0032991	protein-containing complex	CELLULAR_COMPONENT	0.000474774	1.88104e-06	24	864	723	10595	0.0321285	0.0753992	0.426112
UNDER	GO:0090304	nucleic acid metabolic process	BIOLOGICAL_PROCESS	0.000127322	4.03555e-07	26	941	721	10518	0.0348059	0.0821189	0.423848
UNDER	GO:0016070	RNA metabolic process	BIOLOGICAL_PROCESS	0.00321539	1.7198e-05	19	695	728	10764	0.0254351	0.060651	0.419368
UNDER	GO:0010467	gene expression	BIOLOGICAL_PROCESS	1.76475e-05	4.54471e-08	22	903	725	10556	0.0294511	0.0788027	0.373733
UNDER	GO:0140657	ATP-dependent activity	MOLECULAR_FUNCTION	0.0420196	0.000524413	7	336	740	11123	0.00937082	0.0293219	0.319584
UNDER	GO:0140640	catalytic activity, acting on a nucleic acid	MOLECULAR_FUNCTION	0.0189593	0.000157744	8	387	739	11072	0.0107095	0.0337726	0.317106
UNDER	GO:0012505	endomembrane system	CELLULAR_COMPONENT	0.0325915	0.00036801	6	320	741	11139	0.00803213	0.0279256	0.287626
	GO:0043231	intracellular membrane-bounded organelle	CELLULAR_COMPONENT	0.0501013	0.000664973	66	1491	681	9968
	GO:0051273	beta-glucan metabolic process	BIOLOGICAL_PROCESS	0.0502349	0.000676698	11	47	736	11412
	GO:0016837	carbon-oxygen lyase activity, acting on polysaccharides	MOLECULAR_FUNCTION	0.05277	0.000721301	5	8	742	11451
	GO:0006412	translation	BIOLOGICAL_PROCESS	0.0602742	0.00086992	5	273	742	11186
	GO:0031222	arabinan catabolic process	BIOLOGICAL_PROCESS	0.0602742	0.000871636	3	1	744	11458
	GO:0031221	arabinan metabolic process	BIOLOGICAL_PROCESS	0.0602742	0.000871636	3	1	744	11458
	GO:0006020	inositol metabolic process	BIOLOGICAL_PROCESS	0.0602742	0.000871636	3	1	744	11458
	GO:0055085	transmembrane transport	BIOLOGICAL_PROCESS	0.0725301	0.00106324	46	418	701	11041
	GO:0051275	beta-glucan catabolic process	BIOLOGICAL_PROCESS	0.0803547	0.0012257	10	43	737	11416
	GO:0030243	cellulose metabolic process	BIOLOGICAL_PROCESS	0.0803547	0.0012257	10	43	737	11416
	GO:0030245	cellulose catabolic process	BIOLOGICAL_PROCESS	0.0803547	0.0012257	10	43	737	11416
	GO:0006396	RNA processing	BIOLOGICAL_PROCESS	0.0814123	0.00125796	6	288	741	11171
	GO:0044042	glucan metabolic process	BIOLOGICAL_PROCESS	0.0885195	0.00138531	11	52	736	11407
	GO:0009251	glucan catabolic process	BIOLOGICAL_PROCESS	0.0898184	0.00142343	10	44	737	11415
	GO:0044238	primary metabolic process	BIOLOGICAL_PROCESS	0.0926838	0.0014872	218	2739	529	8720
	GO:0015926	glucosidase activity	MOLECULAR_FUNCTION	0.0935026	0.00151886	5	10	742	11449
	GO:0005783	endoplasmic reticulum	CELLULAR_COMPONENT	0.0971378	0.00159715	2	183	745	11276
	GO:1990904	ribonucleoprotein complex	CELLULAR_COMPONENT	0.0984928	0.00163895	5	257	742	11202
	GO:0009060	aerobic respiration	BIOLOGICAL_PROCESS	0.0987593	0.00166294	12	62	735	11397
	GO:1901072	glucosamine-containing compound catabolic process	BIOLOGICAL_PROCESS	0.105624	0.00184131	7	23	740	11436
	GO:0046348	amino sugar catabolic process	BIOLOGICAL_PROCESS	0.105624	0.00184131	7	23	740	11436
	GO:0006032	chitin catabolic process	BIOLOGICAL_PROCESS	0.105624	0.00184131	7	23	740	11436
	GO:0044281	small molecule metabolic process	BIOLOGICAL_PROCESS	0.108027	0.0019046	57	564	690	10895
	GO:0006547	histidine metabolic process	BIOLOGICAL_PROCESS	0.117731	0.00209901	5	11	742	11448
	GO:0019637	organophosphate metabolic process	BIOLOGICAL_PROCESS	0.118592	0.00213785	30	247	717	11212
	GO:0004252	serine-type endopeptidase activity	MOLECULAR_FUNCTION	0.123719	0.00225479	7	24	740	11435
	GO:0140535	intracellular protein-containing complex	CELLULAR_COMPONENT	0.141209	0.00260152	3	196	744	11263
	GO:0045333	cellular respiration	BIOLOGICAL_PROCESS	0.157645	0.00293554	12	67	735	11392
	GO:0008252	nucleotidase activity	MOLECULAR_FUNCTION	0.167216	0.00324628	4	7	743	11452
	GO:0003995	acyl-CoA dehydrogenase activity	MOLECULAR_FUNCTION	0.167216	0.00324628	4	7	743	11452
	GO:0005615	extracellular space	CELLULAR_COMPONENT	0.167216	0.00324628	4	7	743	11452
	GO:0052890	oxidoreductase activity, acting on the CH-CH group of donors, with a flavin as acceptor	MOLECULAR_FUNCTION	0.167216	0.00324628	4	7	743	11452
	GO:0006119	oxidative phosphorylation	BIOLOGICAL_PROCESS	0.174937	0.00343081	9	42	738	11417
	GO:0009410	response to xenobiotic stimulus	BIOLOGICAL_PROCESS	0.179837	0.00374066	2	0	745	11459
	GO:0006548	histidine catabolic process	BIOLOGICAL_PROCESS	0.179837	0.00374066	2	0	745	11459
	GO:0102210	rhamnogalacturonan endolyase activity	MOLECULAR_FUNCTION	0.179837	0.00374066	2	0	745	11459
	GO:0050113	inositol oxygenase activity	MOLECULAR_FUNCTION	0.179837	0.00374066	2	0	745	11459
	GO:0019310	inositol catabolic process	BIOLOGICAL_PROCESS	0.179837	0.00374066	2	0	745	11459
	GO:0044242	cellular lipid catabolic process	BIOLOGICAL_PROCESS	0.179837	0.00371758	5	13	742	11446
	GO:0042364	water-soluble vitamin biosynthetic process	BIOLOGICAL_PROCESS	0.190041	0.00406586	8	35	739	11424
	GO:0008233	peptidase activity	MOLECULAR_FUNCTION	0.190041	0.00403284	28	236	719	11223
	GO:0009110	vitamin biosynthetic process	BIOLOGICAL_PROCESS	0.190041	0.00406586	8	35	739	11424
	GO:0140513	nuclear protein-containing complex	CELLULAR_COMPONENT	0.194654	0.00420312	5	238	742	11221
	GO:0006518	peptide metabolic process	BIOLOGICAL_PROCESS	0.200812	0.00437585	7	290	740	11169
	GO:0016757	glycosyltransferase activity	MOLECULAR_FUNCTION	0.20356	0.00447606	0	98	747	11361
	GO:0005215	transporter activity	MOLECULAR_FUNCTION	0.205473	0.00455883	42	402	705	11057
	GO:0006629	lipid metabolic process	BIOLOGICAL_PROCESS	0.206696	0.00479069	29	248	718	11211
	GO:0006766	vitamin metabolic process	BIOLOGICAL_PROCESS	0.206696	0.00470893	8	36	739	11423
	GO:0006767	water-soluble vitamin metabolic process	BIOLOGICAL_PROCESS	0.206696	0.00470893	8	36	739	11423
	GO:0044248	cellular catabolic process	BIOLOGICAL_PROCESS	0.206696	0.00478544	20	147	727	11312
	GO:0006030	chitin metabolic process	BIOLOGICAL_PROCESS	0.206696	0.00466077	7	28	740	11431
	GO:0004386	helicase activity	MOLECULAR_FUNCTION	0.207093	0.00484091	1	128	746	11331
	GO:0008235	metalloexopeptidase activity	MOLECULAR_FUNCTION	0.213457	0.00503198	6	21	741	11438
	GO:0016829	lyase activity	MOLECULAR_FUNCTION	0.221721	0.0053936	20	151	727	11308
	GO:0019748	secondary metabolic process	BIOLOGICAL_PROCESS	0.221721	0.00548683	7	29	740	11430
	GO:0051641	cellular localization	BIOLOGICAL_PROCESS	0.221721	0.00546848	8	302	739	11157
	GO:0043169	cation binding	MOLECULAR_FUNCTION	0.221721	0.00547617	89	1009	658	10450
	GO:0015980	energy derivation by oxidation of organic compounds	BIOLOGICAL_PROCESS	0.221721	0.00540069	12	73	735	11386
	GO:0005634	nucleus	CELLULAR_COMPONENT	0.221721	0.00549032	38	897	709	10562
	GO:0003723	RNA binding	MOLECULAR_FUNCTION	0.224594	0.00560594	8	306	739	11153
	GO:0043043	peptide biosynthetic process	BIOLOGICAL_PROCESS	0.227583	0.00572564	7	281	740	11178
	GO:0006796	phosphate-containing compound metabolic process	BIOLOGICAL_PROCESS	0.249209	0.00633504	59	620	688	10839
	GO:1901071	glucosamine-containing compound metabolic process	BIOLOGICAL_PROCESS	0.249209	0.00641783	7	30	740	11429
	GO:0046483	heterocycle metabolic process	BIOLOGICAL_PROCESS	0.249209	0.00641104	56	1211	691	10248
	GO:0034660	ncRNA metabolic process	BIOLOGICAL_PROCESS	0.279311	0.00756772	4	199	743	11260
	GO:0044036	cell wall macromolecule metabolic process	BIOLOGICAL_PROCESS	0.279311	0.00758036	5	16	742	11443
	GO:0016998	cell wall macromolecule catabolic process	BIOLOGICAL_PROCESS	0.279311	0.00758036	5	16	742	11443
	GO:0051649	establishment of localization in cell	BIOLOGICAL_PROCESS	0.279311	0.00756772	4	199	743	11260
	GO:0033866	nucleoside bisphosphate biosynthetic process	BIOLOGICAL_PROCESS	0.279311	0.00758036	5	16	742	11443
	GO:0034030	ribonucleoside bisphosphate biosynthetic process	BIOLOGICAL_PROCESS	0.279311	0.00758036	5	16	742	11443
	GO:0034033	purine nucleoside bisphosphate biosynthetic process	BIOLOGICAL_PROCESS	0.279311	0.00758036	5	16	742	11443
	GO:0022857	transmembrane transporter activity	MOLECULAR_FUNCTION	0.279934	0.0076527	40	391	707	11068
	GO:0043228	non-membrane-bounded organelle	CELLULAR_COMPONENT	0.303668	0.00842186	18	499	729	10960
	GO:0043232	intracellular non-membrane-bounded organelle	CELLULAR_COMPONENT	0.303668	0.00842186	18	499	729	10960
	GO:1901360	organic cyclic compound metabolic process	BIOLOGICAL_PROCESS	0.309605	0.00864784	59	1252	688	10207
	GO:0042175	nuclear outer membrane-endoplasmic reticulum membrane network	CELLULAR_COMPONENT	0.312422	0.00878842	2	144	745	11315
	GO:0043657	host cell	CELLULAR_COMPONENT	0.317796	0.0107653	2	1	745	11458
	GO:0043656	host intracellular region	CELLULAR_COMPONENT	0.317796	0.0107653	2	1	745	11458
	GO:0006725	cellular aromatic compound metabolic process	BIOLOGICAL_PROCESS	0.317796	0.00934817	57	1217	690	10242
	GO:1901135	carbohydrate derivative metabolic process	BIOLOGICAL_PROCESS	0.317796	0.00984574	30	271	717	11188
	GO:0006793	phosphorus metabolic process	BIOLOGICAL_PROCESS	0.317796	0.00900331	59	635	688	10824
	GO:1902494	catalytic complex	CELLULAR_COMPONENT	0.317796	0.00923807	9	316	738	11143
	GO:0030430	host cell cytoplasm	CELLULAR_COMPONENT	0.317796	0.0107653	2	1	745	11458
	GO:0006513	protein monoubiquitination	BIOLOGICAL_PROCESS	0.317796	0.0107653	2	1	745	11458
	GO:0018580	nitronate monooxygenase activity	MOLECULAR_FUNCTION	0.317796	0.0101348	3	5	744	11454
	GO:0009617	response to bacterium	BIOLOGICAL_PROCESS	0.317796	0.0107653	2	1	745	11458
	GO:0016703	oxidoreductase activity, acting on single donors with incorporation of molecular oxygen, incorporation of one atom of oxygen (internal monooxygenases or internal mixed function oxidases)	MOLECULAR_FUNCTION	0.317796	0.0101348	3	5	744	11454
	GO:2001070	starch binding	MOLECULAR_FUNCTION	0.317796	0.0107653	2	1	745	11458
	GO:0006259	DNA metabolic process	BIOLOGICAL_PROCESS	0.317796	0.0103163	6	240	741	11219
	GO:0042742	defense response to bacterium	BIOLOGICAL_PROCESS	0.317796	0.0107653	2	1	745	11458
	GO:0032501	multicellular organismal process	BIOLOGICAL_PROCESS	0.317796	0.0107653	2	1	745	11458
	GO:0102148	N-acetyl-beta-D-galactosaminidase activity	MOLECULAR_FUNCTION	0.317796	0.0107653	2	1	745	11458
	GO:0015929	hexosaminidase activity	MOLECULAR_FUNCTION	0.317796	0.0107653	2	1	745	11458
	GO:0004563	beta-N-acetylhexosaminidase activity	MOLECULAR_FUNCTION	0.317796	0.0107653	2	1	745	11458
	GO:0046907	intracellular transport	BIOLOGICAL_PROCESS	0.317796	0.0104398	4	195	743	11264
	GO:0046872	metal ion binding	MOLECULAR_FUNCTION	0.317796	0.0096959	87	1004	660	10455
	GO:0007275	multicellular organism development	BIOLOGICAL_PROCESS	0.317796	0.0107653	2	1	745	11458
	GO:0043933	protein-containing complex organization	BIOLOGICAL_PROCESS	0.317796	0.0103883	4	194	743	11265
	GO:0018995	host cellular component	CELLULAR_COMPONENT	0.317796	0.0107653	2	1	745	11458
	GO:0031984	organelle subcompartment	CELLULAR_COMPONENT	0.317796	0.00908623	2	149	745	11310
	GO:0140098	catalytic activity, acting on RNA	MOLECULAR_FUNCTION	0.317796	0.0104746	5	216	742	11243
	GO:0033643	host cell part	CELLULAR_COMPONENT	0.317796	0.0107653	2	1	745	11458
	GO:0033646	host intracellular part	CELLULAR_COMPONENT	0.317796	0.0107653	2	1	745	11458
	GO:0006072	glycerol-3-phosphate metabolic process	BIOLOGICAL_PROCESS	0.317796	0.0107653	2	1	745	11458
	GO:0009166	nucleotide catabolic process	BIOLOGICAL_PROCESS	0.317796	0.0101348	3	5	744	11454
	GO:0004099	chitin deacetylase activity	MOLECULAR_FUNCTION	0.323946	0.0110378	4	11	743	11448
	GO:0004177	aminopeptidase activity	MOLECULAR_FUNCTION	0.327246	0.0113282	5	18	742	11441
	GO:0030527	structural constituent of chromatin	MOLECULAR_FUNCTION	0.327246	0.0113282	5	18	742	11441
	GO:0006040	amino sugar metabolic process	BIOLOGICAL_PROCESS	0.327246	0.0113447	7	34	740	11425
	GO:1901565	organonitrogen compound catabolic process	BIOLOGICAL_PROCESS	0.344843	0.0120231	20	164	727	11295
	GO:0016835	carbon-oxygen lyase activity	MOLECULAR_FUNCTION	0.35772	0.0125968	9	53	738	11406
	GO:0016192	vesicle-mediated transport	BIOLOGICAL_PROCESS	0.35772	0.0126137	2	141	745	11318
	GO:0110165	cellular anatomical entity	CELLULAR_COMPONENT	0.360648	0.0127884	296	4018	451	7441
	GO:0098827	endoplasmic reticulum subcompartment	CELLULAR_COMPONENT	0.36129	0.0129543	2	143	745	11316
	GO:0005789	endoplasmic reticulum membrane	CELLULAR_COMPONENT	0.36129	0.0129543	2	143	745	11316
	GO:0060255	regulation of macromolecule metabolic process	BIOLOGICAL_PROCESS	0.363255	0.0130968	11	346	736	11113
	GO:0000786	nucleosome	CELLULAR_COMPONENT	0.375291	0.013605	5	19	742	11440
	GO:0019751	polyol metabolic process	BIOLOGICAL_PROCESS	0.384563	0.0140174	4	12	743	11447
	GO:0016054	organic acid catabolic process	BIOLOGICAL_PROCESS	0.386336	0.0145412	8	45	739	11414
	GO:1901292	nucleoside phosphate catabolic process	BIOLOGICAL_PROCESS	0.386336	0.0145181	3	6	744	11453
	GO:1901616	organic hydroxy compound catabolic process	BIOLOGICAL_PROCESS	0.386336	0.0145181	3	6	744	11453
	GO:0046395	carboxylic acid catabolic process	BIOLOGICAL_PROCESS	0.386336	0.0145412	8	45	739	11414
	GO:0046164	alcohol catabolic process	BIOLOGICAL_PROCESS	0.386336	0.0145181	3	6	744	11453
	GO:0046174	polyol catabolic process	BIOLOGICAL_PROCESS	0.386336	0.0145181	3	6	744	11453
	GO:0030234	enzyme regulator activity	MOLECULAR_FUNCTION	0.408472	0.0154553	1	112	746	11347
	GO:0008810	cellulase activity	MOLECULAR_FUNCTION	0.418115	0.0159029	6	28	741	11431
	GO:0006091	generation of precursor metabolites and energy	BIOLOGICAL_PROCESS	0.423942	0.0162085	14	101	733	11358
	GO:0006508	proteolysis	BIOLOGICAL_PROCESS	0.444241	0.0170727	28	260	719	11199
	GO:0003735	structural constituent of ribosome	MOLECULAR_FUNCTION	0.458509	0.0177118	2	134	745	11325
	GO:0015031	protein transport	BIOLOGICAL_PROCESS	0.471473	0.018306	6	225	741	11234
	GO:0042578	phosphoric ester hydrolase activity	MOLECULAR_FUNCTION	0.491594	0.0191846	14	106	733	11353
	GO:0034470	ncRNA processing	BIOLOGICAL_PROCESS	0.49597	0.0194537	3	160	744	11299
	GO:0046654	tetrahydrofolate biosynthetic process	BIOLOGICAL_PROCESS	0.496601	0.0206589	2	2	745	11457
	GO:0016689	manganese peroxidase activity	MOLECULAR_FUNCTION	0.496601	0.0206589	2	2	745	11457
	GO:0098542	defense response to other organism	BIOLOGICAL_PROCESS	0.496601	0.0206589	2	2	745	11457
	GO:0046466	membrane lipid catabolic process	BIOLOGICAL_PROCESS	0.496601	0.0206589	2	2	745	11457
	GO:0019835	cytolysis	BIOLOGICAL_PROCESS	0.496601	0.0206589	2	2	745	11457
	GO:0030149	sphingolipid catabolic process	BIOLOGICAL_PROCESS	0.496601	0.0206589	2	2	745	11457
	GO:0046556	alpha-L-arabinofuranosidase activity	MOLECULAR_FUNCTION	0.496601	0.0206589	2	2	745	11457
	GO:0004565	beta-galactosidase activity	MOLECULAR_FUNCTION	0.496601	0.0206589	2	2	745	11457
	GO:0046341	CDP-diacylglycerol metabolic process	BIOLOGICAL_PROCESS	0.496601	0.0206589	2	2	745	11457
	GO:0052750	reactive-black-5:hydrogen-peroxide oxidoreductase activity	MOLECULAR_FUNCTION	0.496601	0.0206589	2	2	745	11457
	GO:0019222	regulation of metabolic process	BIOLOGICAL_PROCESS	0.496601	0.0196241	12	356	735	11103
	GO:0006952	defense response	BIOLOGICAL_PROCESS	0.496601	0.0206589	2	2	745	11457
	GO:0008104	protein localization	BIOLOGICAL_PROCESS	0.545436	0.0229066	7	244	740	11215
	GO:0070727	cellular macromolecule localization	BIOLOGICAL_PROCESS	0.545436	0.0229066	7	244	740	11215
	GO:0051213	dioxygenase activity	MOLECULAR_FUNCTION	0.55828	0.0235566	6	31	741	11428
	GO:0019439	aromatic compound catabolic process	BIOLOGICAL_PROCESS	0.571732	0.0242374	10	65	737	11394
	GO:0050790	regulation of catalytic activity	BIOLOGICAL_PROCESS	0.574336	0.0245637	2	124	745	11335
	GO:0065009	regulation of molecular function	BIOLOGICAL_PROCESS	0.574336	0.0245754	2	125	745	11334
	GO:0009808	lignin metabolic process	BIOLOGICAL_PROCESS	0.591696	0.0260215	3	8	744	11451
	GO:0046274	lignin catabolic process	BIOLOGICAL_PROCESS	0.591696	0.0260215	3	8	744	11451
	GO:0046271	phenylpropanoid catabolic process	BIOLOGICAL_PROCESS	0.591696	0.0260215	3	8	744	11451
	GO:0015925	galactosidase activity	MOLECULAR_FUNCTION	0.591696	0.0260215	3	8	744	11451
	GO:0033036	macromolecule localization	BIOLOGICAL_PROCESS	0.591696	0.0258118	9	286	738	11173
	GO:0030570	pectate lyase activity	MOLECULAR_FUNCTION	0.591696	0.0260215	3	8	744	11451
	GO:0005840	ribosome	CELLULAR_COMPONENT	0.597998	0.0264171	3	152	744	11307
	GO:1901361	organic cyclic compound catabolic process	BIOLOGICAL_PROCESS	0.614263	0.0272573	10	68	737	11391
	GO:0044085	cellular component biogenesis	BIOLOGICAL_PROCESS	0.630823	0.0281171	8	263	739	11196
	GO:0010468	regulation of gene expression	BIOLOGICAL_PROCESS	0.671113	0.0300459	10	301	737	11158
	GO:0006364	rRNA processing	BIOLOGICAL_PROCESS	0.676632	0.030427	1	93	746	11366
	GO:0016072	rRNA metabolic process	BIOLOGICAL_PROCESS	0.689165	0.0311271	1	97	746	11362
	GO:0016857	racemase and epimerase activity, acting on carbohydrates and derivatives	MOLECULAR_FUNCTION	0.692163	0.033045	2	3	745	11456
	GO:0004075	biotin carboxylase activity	MOLECULAR_FUNCTION	0.692163	0.033045	2	3	745	11456
	GO:0005102	signaling receptor binding	MOLECULAR_FUNCTION	0.692163	0.033045	2	3	745	11456
	GO:0009607	response to biotic stimulus	BIOLOGICAL_PROCESS	0.692163	0.033045	2	3	745	11456
	GO:0019566	arabinose metabolic process	BIOLOGICAL_PROCESS	0.692163	0.033045	2	3	745	11456
	GO:0015919	peroxisomal membrane transport	BIOLOGICAL_PROCESS	0.692163	0.033045	2	3	745	11456
	GO:0016558	protein import into peroxisome matrix	BIOLOGICAL_PROCESS	0.692163	0.033045	2	3	745	11456
	GO:0006301	postreplication repair	BIOLOGICAL_PROCESS	0.692163	0.033045	2	3	745	11456
	GO:0043207	response to external biotic stimulus	BIOLOGICAL_PROCESS	0.692163	0.033045	2	3	745	11456
	GO:0009395	phospholipid catabolic process	BIOLOGICAL_PROCESS	0.692163	0.033045	2	3	745	11456
	GO:0051707	response to other organism	BIOLOGICAL_PROCESS	0.692163	0.033045	2	3	745	11456
	GO:0046373	L-arabinose metabolic process	BIOLOGICAL_PROCESS	0.692163	0.033045	2	3	745	11456
	GO:0033559	unsaturated fatty acid metabolic process	BIOLOGICAL_PROCESS	0.692163	0.033045	2	3	745	11456
	GO:0009451	RNA modification	BIOLOGICAL_PROCESS	0.705732	0.0338327	0	66	747	11393
	GO:0098772	molecular function regulator activity	MOLECULAR_FUNCTION	0.708007	0.0344119	2	118	745	11341
	GO:0042254	ribosome biogenesis	BIOLOGICAL_PROCESS	0.708007	0.0345027	2	119	745	11340
	GO:0030554	adenyl nucleotide binding	MOLECULAR_FUNCTION	0.708007	0.0341134	36	780	711	10679
	GO:0080090	regulation of primary metabolic process	BIOLOGICAL_PROCESS	0.708007	0.0343992	11	315	736	11144
	GO:0042398	cellular modified amino acid biosynthetic process	BIOLOGICAL_PROCESS	0.736793	0.0361975	4	17	743	11442
	GO:0008081	phosphoric diester hydrolase activity	MOLECULAR_FUNCTION	0.736793	0.0361975	4	17	743	11442
	GO:0022613	ribonucleoprotein complex biogenesis	BIOLOGICAL_PROCESS	0.740275	0.0365152	3	146	744	11313
	GO:0016887	ATP hydrolysis activity	MOLECULAR_FUNCTION	0.757931	0.0634033	4	152	743	11307
	GO:0016854	racemase and epimerase activity	MOLECULAR_FUNCTION	0.757931	0.0639617	2	5	745	11454
	GO:0006644	phospholipid metabolic process	BIOLOGICAL_PROCESS	0.757931	0.0550621	11	89	736	11370
	GO:0006625	protein targeting to peroxisome	BIOLOGICAL_PROCESS	0.757931	0.0475823	2	4	745	11455
	GO:0052591	sn-glycerol-3-phosphate:ubiquinone-8 oxidoreductase activity	MOLECULAR_FUNCTION	0.757931	0.0611994	1	0	746	11459
	GO:0052590	sn-glycerol-3-phosphate:ubiquinone oxidoreductase activity	MOLECULAR_FUNCTION	0.757931	0.0611994	1	0	746	11459
	GO:0043632	modification-dependent macromolecule catabolic process	BIOLOGICAL_PROCESS	0.757931	0.0628023	1	80	746	11379
	GO:0043606	formamide metabolic process	BIOLOGICAL_PROCESS	0.757931	0.0611994	1	0	746	11459
	GO:0008410	CoA-transferase activity	MOLECULAR_FUNCTION	0.757931	0.0611994	1	0	746	11459
	GO:0008380	RNA splicing	BIOLOGICAL_PROCESS	0.757931	0.062887	1	81	746	11378
	GO:0051171	regulation of nitrogen compound metabolic process	BIOLOGICAL_PROCESS	0.757931	0.0439338	11	311	736	11148
	GO:0007063	regulation of sister chromatid cohesion	BIOLOGICAL_PROCESS	0.757931	0.0611994	1	0	746	11459
	GO:0042221	response to chemical	BIOLOGICAL_PROCESS	0.757931	0.0474658	9	66	738	11393
	GO:0009691	cytokinin biosynthetic process	BIOLOGICAL_PROCESS	0.757931	0.0611994	1	0	746	11459
	GO:0009690	cytokinin metabolic process	BIOLOGICAL_PROCESS	0.757931	0.0611994	1	0	746	11459
	GO:0009698	phenylpropanoid metabolic process	BIOLOGICAL_PROCESS	0.757931	0.0411824	3	10	744	11449
	GO:0043574	peroxisomal transport	BIOLOGICAL_PROCESS	0.757931	0.0475823	2	4	745	11455
	GO:0007098	centrosome cycle	BIOLOGICAL_PROCESS	0.757931	0.0611994	1	0	746	11459
	GO:0007099	centriole replication	BIOLOGICAL_PROCESS	0.757931	0.0611994	1	0	746	11459
	GO:0098852	lytic vacuole membrane	CELLULAR_COMPONENT	0.757931	0.0639617	2	5	745	11454
	GO:0051301	cell division	BIOLOGICAL_PROCESS	0.757931	0.0526202	0	61	747	11398
	GO:0098847	sequence-specific single stranded DNA binding	MOLECULAR_FUNCTION	0.757931	0.0611994	1	0	746	11459
	GO:0052646	alditol phosphate metabolic process	BIOLOGICAL_PROCESS	0.757931	0.0475823	2	4	745	11455
	GO:0004140	dephospho-CoA kinase activity	MOLECULAR_FUNCTION	0.757931	0.0611994	1	0	746	11459
	GO:0062023	collagen-containing extracellular matrix	CELLULAR_COMPONENT	0.757931	0.0611994	1	0	746	11459
	GO:0004139	deoxyribose-phosphate aldolase activity	MOLECULAR_FUNCTION	0.757931	0.0611994	1	0	746	11459
	GO:0010817	regulation of hormone levels	BIOLOGICAL_PROCESS	0.757931	0.0611994	1	0	746	11459
	GO:0042445	hormone metabolic process	BIOLOGICAL_PROCESS	0.757931	0.0611994	1	0	746	11459
	GO:0042446	hormone biosynthetic process	BIOLOGICAL_PROCESS	0.757931	0.0611994	1	0	746	11459
	GO:0004180	carboxypeptidase activity	MOLECULAR_FUNCTION	0.757931	0.042169	4	18	743	11441
	GO:0050023	L-fuconate dehydratase activity	MOLECULAR_FUNCTION	0.757931	0.0611994	1	0	746	11459
	GO:0007186	G protein-coupled receptor signaling pathway	BIOLOGICAL_PROCESS	0.757931	0.0631975	4	21	743	11438
	GO:0051298	centrosome duplication	BIOLOGICAL_PROCESS	0.757931	0.0611994	1	0	746	11459
	GO:0045488	pectin metabolic process	BIOLOGICAL_PROCESS	0.757931	0.0639617	2	5	745	11454
	GO:0045490	pectin catabolic process	BIOLOGICAL_PROCESS	0.757931	0.0639617	2	5	745	11454
	GO:0033499	galactose catabolic process via UDP-galactose	BIOLOGICAL_PROCESS	0.757931	0.0611994	1	0	746	11459
	GO:0016901	oxidoreductase activity, acting on the CH-OH group of donors, quinone or similar compound as acceptor	MOLECULAR_FUNCTION	0.757931	0.0611994	1	0	746	11459
	GO:0045184	establishment of protein localization	BIOLOGICAL_PROCESS	0.757931	0.0392044	7	231	740	11228
	GO:0030976	thiamine pyrophosphate binding	MOLECULAR_FUNCTION	0.757931	0.0639617	2	5	745	11454
	GO:0045182	translation regulator activity	MOLECULAR_FUNCTION	0.757931	0.0631787	1	82	746	11377
	GO:0071466	cellular response to xenobiotic stimulus	BIOLOGICAL_PROCESS	0.757931	0.0611994	1	0	746	11459
	GO:0014074	response to purine-containing compound	BIOLOGICAL_PROCESS	0.757931	0.0611994	1	0	746	11459
	GO:0014070	response to organic cyclic compound	BIOLOGICAL_PROCESS	0.757931	0.0611994	1	0	746	11459
	GO:0006457	protein folding	BIOLOGICAL_PROCESS	0.757931	0.0526202	0	61	747	11398
	GO:0098534	centriole assembly	BIOLOGICAL_PROCESS	0.757931	0.0611994	1	0	746	11459
	GO:0017121	plasma membrane phospholipid scrambling	BIOLOGICAL_PROCESS	0.757931	0.0611994	1	0	746	11459
	GO:0017128	phospholipid scramblase activity	MOLECULAR_FUNCTION	0.757931	0.0611994	1	0	746	11459
	GO:0009439	cyanate metabolic process	BIOLOGICAL_PROCESS	0.757931	0.0611994	1	0	746	11459
	GO:0008108	UDP-glucose:hexose-1-phosphate uridylyltransferase activity	MOLECULAR_FUNCTION	0.757931	0.0611994	1	0	746	11459
	GO:0017040	N-acylsphingosine amidohydrolase activity	MOLECULAR_FUNCTION	0.757931	0.0611994	1	0	746	11459
	GO:0031323	regulation of cellular metabolic process	BIOLOGICAL_PROCESS	0.757931	0.0546329	11	300	736	11159
	GO:0097171	ADP-L-glycero-beta-D-manno-heptose biosynthetic process	BIOLOGICAL_PROCESS	0.757931	0.0611994	1	0	746	11459
	GO:0097170	ADP-L-glycero-beta-D-manno-heptose metabolic process	BIOLOGICAL_PROCESS	0.757931	0.0611994	1	0	746	11459
	GO:1905368	peptidase complex	CELLULAR_COMPONENT	0.757931	0.0495393	0	58	747	11401
	GO:0017076	purine nucleotide binding	MOLECULAR_FUNCTION	0.757931	0.0500201	45	923	702	10536
	GO:0046475	glycerophospholipid catabolic process	BIOLOGICAL_PROCESS	0.757931	0.0611994	1	0	746	11459
	GO:0045145	single-stranded DNA 5'-3' DNA exonuclease activity	MOLECULAR_FUNCTION	0.757931	0.0611994	1	0	746	11459
	GO:0046487	glyoxylate metabolic process	BIOLOGICAL_PROCESS	0.757931	0.0611994	1	0	746	11459
	GO:0030907	MBF transcription complex	CELLULAR_COMPONENT	0.757931	0.0611994	1	0	746	11459
	GO:0016758	hexosyltransferase activity	MOLECULAR_FUNCTION	0.757931	0.049013	0	57	747	11402
	GO:0000398	mRNA splicing, via spliceosome	BIOLOGICAL_PROCESS	0.757931	0.049013	0	57	747	11402
	GO:1902224	ketone body metabolic process	BIOLOGICAL_PROCESS	0.757931	0.0611994	1	0	746	11459
	GO:1904823	purine nucleobase transmembrane transport	BIOLOGICAL_PROCESS	0.757931	0.0611994	1	0	746	11459
	GO:0006570	tyrosine metabolic process	BIOLOGICAL_PROCESS	0.757931	0.0639617	2	5	745	11454
	GO:0006575	cellular modified amino acid metabolic process	BIOLOGICAL_PROCESS	0.757931	0.0431965	5	27	742	11432
	GO:0097344	Rix1 complex	CELLULAR_COMPONENT	0.757931	0.0611994	1	0	746	11459
	GO:0019852	L-ascorbic acid metabolic process	BIOLOGICAL_PROCESS	0.757931	0.0611994	1	0	746	11459
	GO:0019853	L-ascorbic acid biosynthetic process	BIOLOGICAL_PROCESS	0.757931	0.0611994	1	0	746	11459
	GO:0046503	glycerolipid catabolic process	BIOLOGICAL_PROCESS	0.757931	0.0611994	1	0	746	11459
	GO:0005179	hormone activity	MOLECULAR_FUNCTION	0.757931	0.0611994	1	0	746	11459
	GO:0046514	ceramide catabolic process	BIOLOGICAL_PROCESS	0.757931	0.0611994	1	0	746	11459
	GO:0032774	RNA biosynthetic process	BIOLOGICAL_PROCESS	0.757931	0.0618543	12	320	735	11139
	GO:0008260	succinyl-CoA:3-oxo-acid CoA-transferase activity	MOLECULAR_FUNCTION	0.757931	0.0611994	1	0	746	11459
	GO:0000309	nicotinamide-nucleotide adenylyltransferase activity	MOLECULAR_FUNCTION	0.757931	0.0611994	1	0	746	11459
	GO:0030163	protein catabolic process	BIOLOGICAL_PROCESS	0.757931	0.0458297	1	92	746	11367
	GO:0045257	succinate dehydrogenase complex (ubiquinone)	CELLULAR_COMPONENT	0.757931	0.0611994	1	0	746	11459
	GO:0008297	single-stranded DNA exodeoxyribonuclease activity	MOLECULAR_FUNCTION	0.757931	0.0611994	1	0	746	11459
	GO:0000329	fungal-type vacuole membrane	CELLULAR_COMPONENT	0.757931	0.0639617	2	5	745	11454
	GO:0045283	fumarate reductase complex	CELLULAR_COMPONENT	0.757931	0.0611994	1	0	746	11459
	GO:0042178	xenobiotic catabolic process	BIOLOGICAL_PROCESS	0.757931	0.0611994	1	0	746	11459
	GO:0000377	RNA splicing, via transesterification reactions with bulged adenosine as nucleophile	BIOLOGICAL_PROCESS	0.757931	0.049013	0	57	747	11402
	GO:0004750	D-ribulose-phosphate 3-epimerase activity	MOLECULAR_FUNCTION	0.757931	0.0611994	1	0	746	11459
	GO:0046558	arabinan endo-1,5-alpha-L-arabinosidase activity	MOLECULAR_FUNCTION	0.757931	0.0611994	1	0	746	11459
	GO:0000375	RNA splicing, via transesterification reactions	BIOLOGICAL_PROCESS	0.757931	0.049013	0	57	747	11402
	GO:0034599	cellular response to oxidative stress	BIOLOGICAL_PROCESS	0.757931	0.042169	4	18	743	11441
	GO:0005749	mitochondrial respiratory chain complex II, succinate dehydrogenase complex (ubiquinone)	CELLULAR_COMPONENT	0.757931	0.0611994	1	0	746	11459
	GO:0004411	homogentisate 1,2-dioxygenase activity	MOLECULAR_FUNCTION	0.757931	0.0611994	1	0	746	11459
	GO:0051603	proteolysis involved in protein catabolic process	BIOLOGICAL_PROCESS	0.757931	0.0437561	1	87	746	11372
	GO:0004474	malate synthase activity	MOLECULAR_FUNCTION	0.757931	0.0611994	1	0	746	11459
	GO:0008824	cyanate hydratase activity	MOLECULAR_FUNCTION	0.757931	0.0611994	1	0	746	11459
	GO:2001023	regulation of response to drug	BIOLOGICAL_PROCESS	0.757931	0.0611994	1	0	746	11459
	GO:0042776	proton motive force-driven mitochondrial ATP synthesis	BIOLOGICAL_PROCESS	0.757931	0.0611994	1	0	746	11459
	GO:2001058	D-tagatose 6-phosphate metabolic process	BIOLOGICAL_PROCESS	0.757931	0.0611994	1	0	746	11459
	GO:2001059	D-tagatose 6-phosphate catabolic process	BIOLOGICAL_PROCESS	0.757931	0.0611994	1	0	746	11459
	GO:0042743	hydrogen peroxide metabolic process	BIOLOGICAL_PROCESS	0.757931	0.0475823	2	4	745	11455
	GO:0042744	hydrogen peroxide catabolic process	BIOLOGICAL_PROCESS	0.757931	0.0475823	2	4	745	11455
	GO:0019557	histidine catabolic process to glutamate and formate	BIOLOGICAL_PROCESS	0.757931	0.0611994	1	0	746	11459
	GO:0019556	histidine catabolic process to glutamate and formamide	BIOLOGICAL_PROCESS	0.757931	0.0611994	1	0	746	11459
	GO:0006154	adenosine catabolic process	BIOLOGICAL_PROCESS	0.757931	0.0611994	1	0	746	11459
	GO:0044419	biological process involved in interspecies interaction between organisms	BIOLOGICAL_PROCESS	0.757931	0.0475823	2	4	745	11455
	GO:0102121	ceramidase activity	MOLECULAR_FUNCTION	0.757931	0.0611994	1	0	746	11459
	GO:0015928	fucosidase activity	MOLECULAR_FUNCTION	0.757931	0.0611994	1	0	746	11459
	GO:0015940	pantothenate biosynthetic process	BIOLOGICAL_PROCESS	0.757931	0.0475823	2	4	745	11455
	GO:0015939	pantothenate metabolic process	BIOLOGICAL_PROCESS	0.757931	0.0475823	2	4	745	11455
	GO:0043167	ion binding	MOLECULAR_FUNCTION	0.757931	0.0578701	149	1967	598	9492
	GO:0048856	anatomical structure development	BIOLOGICAL_PROCESS	0.757931	0.0639617	2	5	745	11454
	GO:0042816	vitamin B6 metabolic process	BIOLOGICAL_PROCESS	0.757931	0.0639617	2	5	745	11454
	GO:0042819	vitamin B6 biosynthetic process	BIOLOGICAL_PROCESS	0.757931	0.0639617	2	5	745	11454
	GO:0042822	pyridoxal phosphate metabolic process	BIOLOGICAL_PROCESS	0.757931	0.0475823	2	4	745	11455
	GO:0042823	pyridoxal phosphate biosynthetic process	BIOLOGICAL_PROCESS	0.757931	0.0475823	2	4	745	11455
	GO:0004512	inositol-3-phosphate synthase activity	MOLECULAR_FUNCTION	0.757931	0.0611994	1	0	746	11459
	GO:0004515	nicotinate-nucleotide adenylyltransferase activity	MOLECULAR_FUNCTION	0.757931	0.0611994	1	0	746	11459
	GO:0004585	ornithine carbamoyltransferase activity	MOLECULAR_FUNCTION	0.757931	0.0611994	1	0	746	11459
	GO:0046383	dTDP-rhamnose metabolic process	BIOLOGICAL_PROCESS	0.757931	0.0611994	1	0	746	11459
	GO:0072663	establishment of protein localization to peroxisome	BIOLOGICAL_PROCESS	0.757931	0.0475823	2	4	745	11455
	GO:0072662	protein localization to peroxisome	BIOLOGICAL_PROCESS	0.757931	0.0475823	2	4	745	11455
	GO:0004594	pantothenate kinase activity	MOLECULAR_FUNCTION	0.757931	0.0611994	1	0	746	11459
	GO:0004560	alpha-L-fucosidase activity	MOLECULAR_FUNCTION	0.757931	0.0611994	1	0	746	11459
	GO:1901569	fatty acid derivative catabolic process	BIOLOGICAL_PROCESS	0.757931	0.0611994	1	0	746	11459
	GO:1901568	fatty acid derivative metabolic process	BIOLOGICAL_PROCESS	0.757931	0.0611994	1	0	746	11459
	GO:0015205	nucleobase transmembrane transporter activity	MOLECULAR_FUNCTION	0.757931	0.0611994	1	0	746	11459
	GO:0004568	chitinase activity	MOLECULAR_FUNCTION	0.757931	0.050096	3	11	744	11448
	GO:0006379	mRNA cleavage	BIOLOGICAL_PROCESS	0.757931	0.0639617	2	5	745	11454
	GO:0015292	uniporter activity	MOLECULAR_FUNCTION	0.757931	0.0611994	1	0	746	11459
	GO:0009308	amine metabolic process	BIOLOGICAL_PROCESS	0.757931	0.0540588	5	29	742	11430
	GO:0031218	arabinogalactan endo-1,4-beta-galactosidase activity	MOLECULAR_FUNCTION	0.757931	0.0611994	1	0	746	11459
	GO:0033875	ribonucleoside bisphosphate metabolic process	BIOLOGICAL_PROCESS	0.757931	0.0484476	5	28	742	11431
	GO:0033865	nucleoside bisphosphate metabolic process	BIOLOGICAL_PROCESS	0.757931	0.0484476	5	28	742	11431
	GO:0044550	secondary metabolite biosynthetic process	BIOLOGICAL_PROCESS	0.757931	0.0631975	4	21	743	11438
	GO:0008061	chitin binding	MOLECULAR_FUNCTION	0.757931	0.050096	3	11	744	11448
	GO:0046342	CDP-diacylglycerol catabolic process	BIOLOGICAL_PROCESS	0.757931	0.0611994	1	0	746	11459
	GO:0010393	galacturonan metabolic process	BIOLOGICAL_PROCESS	0.757931	0.0639617	2	5	745	11454
	GO:0000105	histidine biosynthetic process	BIOLOGICAL_PROCESS	0.757931	0.050096	3	11	744	11448
	GO:0000104	succinate dehydrogenase activity	MOLECULAR_FUNCTION	0.757931	0.0475823	2	4	745	11455
	GO:0004502	kynurenine 3-monooxygenase activity	MOLECULAR_FUNCTION	0.757931	0.0611994	1	0	746	11459
	GO:0008094	ATP-dependent activity, acting on DNA	MOLECULAR_FUNCTION	0.757931	0.0636757	1	83	746	11376
	GO:0005814	centriole	CELLULAR_COMPONENT	0.757931	0.0611994	1	0	746	11459
	GO:0097659	nucleic acid-templated transcription	BIOLOGICAL_PROCESS	0.757931	0.0613843	12	318	735	11141
	GO:0034058	endosomal vesicle fusion	BIOLOGICAL_PROCESS	0.757931	0.0611994	1	0	746	11459
	GO:0046085	adenosine metabolic process	BIOLOGICAL_PROCESS	0.757931	0.0611994	1	0	746	11459
	GO:0050997	quaternary ammonium group binding	MOLECULAR_FUNCTION	0.757931	0.0639617	2	5	745	11454
	GO:0006863	purine nucleobase transport	BIOLOGICAL_PROCESS	0.757931	0.0611994	1	0	746	11459
	GO:0005524	ATP binding	MOLECULAR_FUNCTION	0.757931	0.056799	33	704	714	10755
	GO:0046914	transition metal ion binding	MOLECULAR_FUNCTION	0.757931	0.0534062	48	549	699	10910
	GO:0033611	oxalate catabolic process	BIOLOGICAL_PROCESS	0.757931	0.0611994	1	0	746	11459
	GO:0008670	2,4-dienoyl-CoA reductase (NADPH) activity	MOLECULAR_FUNCTION	0.757931	0.0611994	1	0	746	11459
	GO:0008643	carbohydrate transport	BIOLOGICAL_PROCESS	0.757931	0.050096	3	11	744	11448
	GO:0019305	dTDP-rhamnose biosynthetic process	BIOLOGICAL_PROCESS	0.757931	0.0611994	1	0	746	11459
	GO:0010960	magnesium ion homeostasis	BIOLOGICAL_PROCESS	0.757931	0.0611994	1	0	746	11459
	GO:0019213	deacetylase activity	MOLECULAR_FUNCTION	0.757931	0.0486618	4	19	743	11440
	GO:0009072	aromatic amino acid metabolic process	BIOLOGICAL_PROCESS	0.757931	0.0454628	6	37	741	11422
	GO:0034032	purine nucleoside bisphosphate metabolic process	BIOLOGICAL_PROCESS	0.757931	0.0484476	5	28	742	11431
	GO:0006805	xenobiotic metabolic process	BIOLOGICAL_PROCESS	0.757931	0.0611994	1	0	746	11459
	GO:0044255	cellular lipid metabolic process	BIOLOGICAL_PROCESS	0.757931	0.0510564	19	180	728	11279
	GO:0046184	aldehyde biosynthetic process	BIOLOGICAL_PROCESS	0.757931	0.0475823	2	4	745	11455
	GO:0006974	DNA damage response	BIOLOGICAL_PROCESS	0.757931	0.0634033	4	152	743	11307
	GO:0005604	basement membrane	CELLULAR_COMPONENT	0.757931	0.0611994	1	0	746	11459
	GO:1901334	lactone metabolic process	BIOLOGICAL_PROCESS	0.757931	0.0611994	1	0	746	11459
	GO:1901336	lactone biosynthetic process	BIOLOGICAL_PROCESS	0.757931	0.0611994	1	0	746	11459
	GO:0004368	glycerol-3-phosphate dehydrogenase (quinone) activity	MOLECULAR_FUNCTION	0.757931	0.0611994	1	0	746	11459
	GO:0004370	glycerol kinase activity	MOLECULAR_FUNCTION	0.757931	0.0611994	1	0	746	11459
	GO:0051560	mitochondrial calcium ion homeostasis	BIOLOGICAL_PROCESS	0.757931	0.0611994	1	0	746	11459
	GO:0018026	peptidyl-lysine monomethylation	BIOLOGICAL_PROCESS	0.757931	0.0611994	1	0	746	11459
	GO:0008686	3,4-dihydroxy-2-butanone-4-phosphate synthase activity	MOLECULAR_FUNCTION	0.757931	0.0611994	1	0	746	11459
	GO:0006097	glyoxylate cycle	BIOLOGICAL_PROCESS	0.757931	0.0611994	1	0	746	11459
	GO:0006099	tricarboxylic acid cycle	BIOLOGICAL_PROCESS	0.757931	0.0556732	4	20	743	11439
	GO:0031023	microtubule organizing center organization	BIOLOGICAL_PROCESS	0.757931	0.0611994	1	0	746	11459
	GO:0046952	ketone body catabolic process	BIOLOGICAL_PROCESS	0.757931	0.0611994	1	0	746	11459
	GO:0046950	cellular ketone body metabolic process	BIOLOGICAL_PROCESS	0.757931	0.0611994	1	0	746	11459
	GO:0019388	galactose catabolic process	BIOLOGICAL_PROCESS	0.757931	0.0611994	1	0	746	11459
	GO:0031012	extracellular matrix	CELLULAR_COMPONENT	0.757931	0.0611994	1	0	746	11459
	GO:0062197	cellular response to chemical stress	BIOLOGICAL_PROCESS	0.757931	0.0556732	4	20	743	11439
	GO:0010124	phenylacetate catabolic process	BIOLOGICAL_PROCESS	0.757931	0.0611994	1	0	746	11459
	GO:0003885	D-arabinono-1,4-lactone oxidase activity	MOLECULAR_FUNCTION	0.757931	0.0611994	1	0	746	11459
	GO:0015851	nucleobase transport	BIOLOGICAL_PROCESS	0.757931	0.0611994	1	0	746	11459
	GO:0043047	single-stranded telomeric DNA binding	MOLECULAR_FUNCTION	0.757931	0.0611994	1	0	746	11459
	GO:0031090	organelle membrane	CELLULAR_COMPONENT	0.757931	0.0396182	14	373	733	11086
	GO:0009063	amino acid catabolic process	BIOLOGICAL_PROCESS	0.782695	0.0663616	5	31	742	11428
	GO:0140097	catalytic activity, acting on DNA	MOLECULAR_FUNCTION	0.782695	0.0662285	3	128	744	11331
	GO:0004518	nuclease activity	MOLECULAR_FUNCTION	0.789109	0.0670618	3	131	744	11328
	GO:0035639	purine ribonucleoside triphosphate binding	MOLECULAR_FUNCTION	0.790295	0.0673191	41	837	706	10622
	GO:0007031	peroxisome organization	BIOLOGICAL_PROCESS	0.8212	0.0704397	3	13	744	11446
	GO:0046653	tetrahydrofolate metabolic process	BIOLOGICAL_PROCESS	0.8212	0.0704397	3	13	744	11446
	GO:0072329	monocarboxylic acid catabolic process	BIOLOGICAL_PROCESS	0.8212	0.0704397	3	13	744	11446
	GO:0072525	pyridine-containing compound biosynthetic process	BIOLOGICAL_PROCESS	0.828456	0.0712262	4	22	743	11437
	GO:0072524	pyridine-containing compound metabolic process	BIOLOGICAL_PROCESS	0.847714	0.0730499	5	32	742	11427
	GO:0006351	DNA-templated transcription	BIOLOGICAL_PROCESS	0.878809	0.0759035	12	307	735	11152
	GO:0010629	negative regulation of gene expression	BIOLOGICAL_PROCESS	0.881139	0.0764538	0	53	747	11406
	GO:0005829	cytosol	CELLULAR_COMPONENT	0.881139	0.0764538	0	53	747	11406
	GO:0043604	amide biosynthetic process	BIOLOGICAL_PROCESS	0.884709	0.0769388	12	313	735	11146
	GO:0031981	nuclear lumen	CELLULAR_COMPONENT	0.895878	0.0780877	5	167	742	11292
	GO:0042430	indole-containing compound metabolic process	BIOLOGICAL_PROCESS	0.902625	0.0797485	4	23	743	11436
	GO:0006568	tryptophan metabolic process	BIOLOGICAL_PROCESS	0.902625	0.0797485	4	23	743	11436
	GO:0006586	indolalkylamine metabolic process	BIOLOGICAL_PROCESS	0.902625	0.0797485	4	23	743	11436
	GO:0005777	peroxisome	CELLULAR_COMPONENT	0.902625	0.0797485	4	23	743	11436
	GO:0006865	amino acid transport	BIOLOGICAL_PROCESS	0.902625	0.0797485	4	23	743	11436
	GO:0042579	microbody	CELLULAR_COMPONENT	0.902625	0.0797485	4	23	743	11436
	GO:0016832	aldehyde-lyase activity	MOLECULAR_FUNCTION	0.910686	0.0819041	2	6	745	11453
	GO:0016814	hydrolase activity, acting on carbon-nitrogen (but not peptide) bonds, in cyclic amidines	MOLECULAR_FUNCTION	0.910686	0.0817923	3	14	744	11445
	GO:0006536	glutamate metabolic process	BIOLOGICAL_PROCESS	0.910686	0.0819041	2	6	745	11453
	GO:1901681	sulfur compound binding	MOLECULAR_FUNCTION	0.910686	0.0817923	3	14	744	11445
	GO:0032502	developmental process	BIOLOGICAL_PROCESS	0.910686	0.0819041	2	6	745	11453
	GO:0032559	adenyl ribonucleotide binding	MOLECULAR_FUNCTION	0.910686	0.0812271	34	706	713	10753
	GO:0052716	hydroquinone:oxygen oxidoreductase activity	MOLECULAR_FUNCTION	0.910686	0.0819041	2	6	745	11453
	GO:0019321	pentose metabolic process	BIOLOGICAL_PROCESS	0.910686	0.0819041	2	6	745	11453
	GO:0006082	organic acid metabolic process	BIOLOGICAL_PROCESS	0.926449	0.0835052	32	355	715	11104
	GO:1901576	organic substance biosynthetic process	BIOLOGICAL_PROCESS	0.943824	0.0852583	59	1128	688	10331
	GO:0008276	protein methyltransferase activity	MOLECULAR_FUNCTION	0.96211	0.0874819	5	34	742	11425
	GO:0046982	protein heterodimerization activity	MOLECULAR_FUNCTION	0.96211	0.0874819	5	34	742	11425
	GO:0006066	alcohol metabolic process	BIOLOGICAL_PROCESS	0.96211	0.0874819	5	34	742	11425
	GO:0065003	protein-containing complex assembly	BIOLOGICAL_PROCESS	0.984512	0.0897139	3	121	744	11338
	GO:0048518	positive regulation of biological process	BIOLOGICAL_PROCESS	0.988803	0.0903008	1	75	746	11384
	GO:0006511	ubiquitin-dependent protein catabolic process	BIOLOGICAL_PROCESS	0.993099	0.0908898	1	76	746	11383
	GO:0016888	endodeoxyribonuclease activity, producing 5'-phosphomonoesters	MOLECULAR_FUNCTION	1	1	0	5	747	11454
	GO:0019915	lipid storage	BIOLOGICAL_PROCESS	1	1	0	5	747	11454
	GO:0016889	DNA endonuclease activity, producing 3'-phosphomonoesters	MOLECULAR_FUNCTION	1	1	0	3	747	11456
	GO:1902554	serine/threonine protein kinase complex	CELLULAR_COMPONENT	1	1	0	11	747	11448
	GO:1902555	endoribonuclease complex	CELLULAR_COMPONENT	1	1	0	9	747	11450
	GO:0050793	regulation of developmental process	BIOLOGICAL_PROCESS	1	1	0	3	747	11456
	GO:0050794	regulation of cellular process	BIOLOGICAL_PROCESS	1	0.193677	25	502	722	10957
	GO:0098734	macromolecule depalmitoylation	BIOLOGICAL_PROCESS	1	1	0	1	747	11458
	GO:0048487	beta-tubulin binding	MOLECULAR_FUNCTION	1	1	0	2	747	11457
	GO:0098732	macromolecule deacylation	BIOLOGICAL_PROCESS	1	1	0	8	747	11451
	GO:0016891	RNA endonuclease activity, producing 5'-phosphomonoesters	MOLECULAR_FUNCTION	1	0.169359	0	37	747	11422
	GO:0016892	RNA endonuclease activity, producing 3'-phosphomonoesters	MOLECULAR_FUNCTION	1	1	0	5	747	11454
	GO:0016893	endonuclease activity, active with either ribo- or deoxyribonucleic acids and producing 5'-phosphomonoesters	MOLECULAR_FUNCTION	1	0.11132	0	42	747	11417
	GO:0016894	endonuclease activity, active with either ribo- or deoxyribonucleic acids and producing 3'-phosphomonoesters	MOLECULAR_FUNCTION	1	1	0	8	747	11451
	GO:0016895	DNA exonuclease activity, producing 5'-phosphomonoesters	MOLECULAR_FUNCTION	1	0.172605	1	2	746	11457
	GO:0016896	RNA exonuclease activity, producing 5'-phosphomonoesters	MOLECULAR_FUNCTION	1	1	0	6	747	11453
	GO:0098739	import across plasma membrane	BIOLOGICAL_PROCESS	1	1	0	2	747	11457
	GO:0019902	phosphatase binding	MOLECULAR_FUNCTION	1	1	0	1	747	11458
	GO:0016877	ligase activity, forming carbon-sulfur bonds	MOLECULAR_FUNCTION	1	1	1	15	746	11444
	GO:0019901	protein kinase binding	MOLECULAR_FUNCTION	1	0.531481	1	11	746	11448
	GO:0016878	acid-thiol ligase activity	MOLECULAR_FUNCTION	1	0.396716	1	7	746	11452
	GO:0019904	protein domain specific binding	MOLECULAR_FUNCTION	1	1	0	3	747	11456
	GO:0016879	ligase activity, forming carbon-nitrogen bonds	MOLECULAR_FUNCTION	1	0.333898	4	39	743	11420
	GO:0019903	protein phosphatase binding	MOLECULAR_FUNCTION	1	1	0	1	747	11458
	GO:0019905	syntaxin binding	MOLECULAR_FUNCTION	1	1	0	1	747	11458
	GO:0019908	nuclear cyclin-dependent protein kinase holoenzyme complex	CELLULAR_COMPONENT	1	1	0	2	747	11457
	GO:1902562	H4 histone acetyltransferase complex	CELLULAR_COMPONENT	1	1	0	8	747	11451
	GO:0019907	cyclin-dependent protein kinase activating kinase holoenzyme complex	CELLULAR_COMPONENT	1	1	0	1	747	11458
	GO:0006611	protein export from nucleus	BIOLOGICAL_PROCESS	1	1	0	2	747	11457
	GO:0006612	protein targeting to membrane	BIOLOGICAL_PROCESS	1	1	0	12	747	11447
	GO:0006605	protein targeting	BIOLOGICAL_PROCESS	1	0.741819	3	39	744	11420
	GO:0098744	1-phosphatidylinositol 4-kinase activator activity	MOLECULAR_FUNCTION	1	1	0	1	747	11458
	GO:0006606	protein import into nucleus	BIOLOGICAL_PROCESS	1	1	0	12	747	11447
	GO:0016880	acid-ammonia (or amide) ligase activity	MOLECULAR_FUNCTION	1	1	0	5	747	11454
	GO:0016881	acid-amino acid ligase activity	MOLECULAR_FUNCTION	1	0.468346	1	9	746	11450
	GO:0016882	cyclo-ligase activity	MOLECULAR_FUNCTION	1	1	0	3	747	11456
	GO:0016884	carbon-nitrogen ligase activity, with glutamine as amido-N-donor	MOLECULAR_FUNCTION	1	0.50091	1	10	746	11449
	GO:0016885	ligase activity, forming carbon-carbon bonds	MOLECULAR_FUNCTION	1	1	0	2	747	11457
	GO:0015556	C4-dicarboxylate transmembrane transporter activity	MOLECULAR_FUNCTION	1	1	0	2	747	11457
	GO:0016886	ligase activity, forming phosphoric ester bonds	MOLECULAR_FUNCTION	1	0.396716	1	7	746	11452
	GO:0016866	intramolecular transferase activity	MOLECULAR_FUNCTION	1	0.620023	0	16	747	11443
	GO:0035145	exon-exon junction complex	CELLULAR_COMPONENT	1	1	0	1	747	11458
	GO:0016868	intramolecular transferase activity, phosphotransferases	MOLECULAR_FUNCTION	1	1	0	5	747	11454
	GO:2000142	regulation of DNA-templated transcription initiation	BIOLOGICAL_PROCESS	1	1	0	1	747	11458
	GO:2000134	negative regulation of G1/S transition of mitotic cell cycle	BIOLOGICAL_PROCESS	1	1	0	1	747	11458
	GO:0016872	intramolecular lyase activity	MOLECULAR_FUNCTION	1	0.118658	1	1	746	11458
	GO:0016874	ligase activity	MOLECULAR_FUNCTION	1	0.709742	9	120	738	11339
	GO:0019900	kinase binding	MOLECULAR_FUNCTION	1	0.531481	1	11	746	11448
	GO:0016875	ligase activity, forming carbon-oxygen bonds	MOLECULAR_FUNCTION	1	0.72114	1	33	746	11426
	GO:0036464	cytoplasmic ribonucleoprotein granule	CELLULAR_COMPONENT	1	1	0	5	747	11454
	GO:0016855	racemase and epimerase activity, acting on amino acids and derivatives	MOLECULAR_FUNCTION	1	1	0	1	747	11458
	GO:0016859	cis-trans isomerase activity	MOLECULAR_FUNCTION	1	0.397141	0	23	747	11436
	GO:1901255	nucleotide-excision repair involved in interstrand cross-link repair	BIOLOGICAL_PROCESS	1	1	0	1	747	11458
	GO:0004888	transmembrane signaling receptor activity	MOLECULAR_FUNCTION	1	0.121494	2	8	745	11451
	GO:2000144	positive regulation of DNA-templated transcription initiation	BIOLOGICAL_PROCESS	1	1	0	1	747	11458
	GO:0016860	intramolecular oxidoreductase activity	MOLECULAR_FUNCTION	1	1	0	15	747	11444
	GO:0106005	RNA 5'-cap (guanine-N7)-methylation	BIOLOGICAL_PROCESS	1	1	0	1	747	11458
	GO:0016861	intramolecular oxidoreductase activity, interconverting aldoses and ketoses	MOLECULAR_FUNCTION	1	1	0	7	747	11452
	GO:0106004	tRNA (guanine-N7)-methylation	BIOLOGICAL_PROCESS	1	1	0	1	747	11458
	GO:0016863	intramolecular oxidoreductase activity, transposing C=C bonds	MOLECULAR_FUNCTION	1	1	0	2	747	11457
	GO:0016864	intramolecular oxidoreductase activity, transposing S-S bonds	MOLECULAR_FUNCTION	1	1	0	6	747	11453
	GO:0006641	triglyceride metabolic process	BIOLOGICAL_PROCESS	1	1	0	2	747	11457
	GO:0005310	dicarboxylic acid transmembrane transporter activity	MOLECULAR_FUNCTION	1	1	0	3	747	11456
	GO:0006642	triglyceride mobilization	BIOLOGICAL_PROCESS	1	1	0	1	747	11458
	GO:0006643	membrane lipid metabolic process	BIOLOGICAL_PROCESS	1	0.75898	3	43	744	11416
	GO:0006637	acyl-CoA metabolic process	BIOLOGICAL_PROCESS	1	1	1	22	746	11437
	GO:0006638	neutral lipid metabolic process	BIOLOGICAL_PROCESS	1	1	0	2	747	11457
	GO:0006635	fatty acid beta-oxidation	BIOLOGICAL_PROCESS	1	0.468346	1	9	746	11450
	GO:0006636	unsaturated fatty acid biosynthetic process	BIOLOGICAL_PROCESS	1	0.118658	1	1	746	11458
	GO:0044087	regulation of cellular component biogenesis	BIOLOGICAL_PROCESS	1	0.620981	0	17	747	11442
	GO:0006639	acylglycerol metabolic process	BIOLOGICAL_PROCESS	1	1	0	2	747	11457
	GO:0044089	positive regulation of cellular component biogenesis	BIOLOGICAL_PROCESS	1	1	0	4	747	11455
	GO:0106019	phosphatidylinositol-4,5-bisphosphate phosphatase activity	MOLECULAR_FUNCTION	1	1	0	1	747	11458
	GO:0106018	phosphatidylinositol-3,5-bisphosphate phosphatase activity	MOLECULAR_FUNCTION	1	1	0	1	747	11458
	GO:0019948	SUMO activating enzyme activity	MOLECULAR_FUNCTION	1	1	0	1	747	11458
	GO:0035194	ncRNA-mediated post-transcriptional gene silencing	BIOLOGICAL_PROCESS	1	1	0	5	747	11454
	GO:0006650	glycerophospholipid metabolic process	BIOLOGICAL_PROCESS	1	0.422368	5	56	742	11403
	GO:0006655	phosphatidylglycerol biosynthetic process	BIOLOGICAL_PROCESS	1	1	0	2	747	11457
	GO:0006656	phosphatidylcholine biosynthetic process	BIOLOGICAL_PROCESS	1	1	0	4	747	11455
	GO:0006654	phosphatidic acid biosynthetic process	BIOLOGICAL_PROCESS	1	1	0	2	747	11457
	GO:0044093	positive regulation of molecular function	BIOLOGICAL_PROCESS	1	0.620981	0	17	747	11442
	GO:0005315	inorganic phosphate transmembrane transporter activity	MOLECULAR_FUNCTION	1	1	0	4	747	11455
	GO:0006646	phosphatidylethanolamine biosynthetic process	BIOLOGICAL_PROCESS	1	0.31545	1	5	746	11454
	GO:0005319	lipid transporter activity	MOLECULAR_FUNCTION	1	0.50091	1	10	746	11449
	GO:0098703	calcium ion import across plasma membrane	BIOLOGICAL_PROCESS	1	1	0	2	747	11457
	GO:0019953	sexual reproduction	BIOLOGICAL_PROCESS	1	0.408531	0	27	747	11432
	GO:0044092	negative regulation of molecular function	BIOLOGICAL_PROCESS	1	0.357364	1	6	746	11453
	GO:1902531	regulation of intracellular signal transduction	BIOLOGICAL_PROCESS	1	0.722342	1	34	746	11425
	GO:1902532	negative regulation of intracellular signal transduction	BIOLOGICAL_PROCESS	1	1	0	4	747	11455
	GO:1902533	positive regulation of intracellular signal transduction	BIOLOGICAL_PROCESS	1	1	0	5	747	11454
	GO:0006623	protein targeting to vacuole	BIOLOGICAL_PROCESS	1	0.223253	1	3	746	11456
	GO:0006620	post-translational protein targeting to endoplasmic reticulum membrane	BIOLOGICAL_PROCESS	1	1	0	3	747	11456
	GO:0006621	protein retention in ER lumen	BIOLOGICAL_PROCESS	1	1	0	2	747	11457
	GO:0070382	exocytic vesicle	CELLULAR_COMPONENT	1	1	0	1	747	11458
	GO:0047131	saccharopine dehydrogenase (NAD+, L-glutamate-forming) activity	MOLECULAR_FUNCTION	1	1	0	1	747	11458
	GO:0006613	cotranslational protein targeting to membrane	BIOLOGICAL_PROCESS	1	1	0	8	747	11451
	GO:0047130	saccharopine dehydrogenase (NADP+, L-lysine-forming) activity	MOLECULAR_FUNCTION	1	1	0	1	747	11458
	GO:0006614	SRP-dependent cotranslational protein targeting to membrane	BIOLOGICAL_PROCESS	1	1	0	8	747	11451
	GO:0047134	protein-disulfide reductase (NAD(P)) activity	MOLECULAR_FUNCTION	1	1	0	2	747	11457
	GO:0050779	RNA destabilization	BIOLOGICAL_PROCESS	1	1	0	13	747	11446
	GO:0019941	modification-dependent protein catabolic process	BIOLOGICAL_PROCESS	1	0.0942616	1	79	746	11380
	GO:0106035	protein maturation by [4Fe-4S] cluster transfer	BIOLOGICAL_PROCESS	1	1	0	1	747	11458
	GO:0038202	TORC1 signaling	BIOLOGICAL_PROCESS	1	1	0	3	747	11456
	GO:0038201	TOR complex	CELLULAR_COMPONENT	1	1	0	4	747	11455
	GO:0016899	oxidoreductase activity, acting on the CH-OH group of donors, oxygen as acceptor	MOLECULAR_FUNCTION	1	0.172605	1	2	746	11457
	GO:0035173	histone kinase activity	MOLECULAR_FUNCTION	1	1	0	1	747	11458
	GO:0006633	fatty acid biosynthetic process	BIOLOGICAL_PROCESS	1	1	1	24	746	11435
	GO:0006631	fatty acid metabolic process	BIOLOGICAL_PROCESS	1	0.333898	4	39	743	11420
	GO:0006626	protein targeting to mitochondrion	BIOLOGICAL_PROCESS	1	0.620981	0	17	747	11442
	GO:0006627	protein processing involved in protein targeting to mitochondrion	BIOLOGICAL_PROCESS	1	1	0	3	747	11456
	GO:0048471	perinuclear region of cytoplasm	CELLULAR_COMPONENT	1	1	0	3	747	11456
	GO:0048475	coated membrane	CELLULAR_COMPONENT	1	0.408531	0	27	747	11432
	GO:0050789	regulation of biological process	BIOLOGICAL_PROCESS	1	0.132768	27	560	720	10899
	GO:0019932	second-messenger-mediated signaling	BIOLOGICAL_PROCESS	1	1	0	5	747	11454
	GO:0043625	delta DNA polymerase complex	CELLULAR_COMPONENT	1	1	0	2	747	11457
	GO:0043628	regulatory ncRNA 3'-end processing	BIOLOGICAL_PROCESS	1	1	0	1	747	11458
	GO:1905664	regulation of calcium ion import across plasma membrane	BIOLOGICAL_PROCESS	1	1	0	1	747	11458
	GO:0006684	sphingomyelin metabolic process	BIOLOGICAL_PROCESS	1	0.172605	1	2	746	11457
	GO:1903008	organelle disassembly	BIOLOGICAL_PROCESS	1	1	0	4	747	11455
	GO:0005351	carbohydrate:proton symporter activity	MOLECULAR_FUNCTION	1	1	0	3	747	11456
	GO:0006685	sphingomyelin catabolic process	BIOLOGICAL_PROCESS	1	0.172605	1	2	746	11457
	GO:0004020	adenylylsulfate kinase activity	MOLECULAR_FUNCTION	1	1	0	2	747	11457
	GO:0043620	regulation of DNA-templated transcription in response to stress	BIOLOGICAL_PROCESS	1	1	0	1	747	11458
	GO:0004022	alcohol dehydrogenase (NAD+) activity	MOLECULAR_FUNCTION	1	1	0	1	747	11458
	GO:0043621	protein self-association	MOLECULAR_FUNCTION	1	1	0	1	747	11458
	GO:0009713	catechol-containing compound biosynthetic process	BIOLOGICAL_PROCESS	1	1	0	1	747	11458
	GO:0009712	catechol-containing compound metabolic process	BIOLOGICAL_PROCESS	1	1	0	2	747	11457
	GO:0051246	regulation of protein metabolic process	BIOLOGICAL_PROCESS	1	0.133648	1	72	746	11387
	GO:0004018	N6-(1,2-dicarboxyethyl)AMP AMP-lyase (fumarate-forming) activity	MOLECULAR_FUNCTION	1	1	0	1	747	11458
	GO:0032968	positive regulation of transcription elongation by RNA polymerase II	BIOLOGICAL_PROCESS	1	1	0	3	747	11456
	GO:0051247	positive regulation of protein metabolic process	BIOLOGICAL_PROCESS	1	0.636332	0	21	747	11438
	GO:0004017	adenylate kinase activity	MOLECULAR_FUNCTION	1	1	0	3	747	11456
	GO:0004019	adenylosuccinate synthase activity	MOLECULAR_FUNCTION	1	1	0	1	747	11458
	GO:0051248	negative regulation of protein metabolic process	BIOLOGICAL_PROCESS	1	0.623247	0	18	747	11441
	GO:0106057	negative regulation of calcineurin-mediated signaling	BIOLOGICAL_PROCESS	1	1	0	1	747	11458
	GO:0106056	regulation of calcineurin-mediated signaling	BIOLOGICAL_PROCESS	1	1	0	1	747	11458
	GO:0004030	aldehyde dehydrogenase [NAD(P)+] activity	MOLECULAR_FUNCTION	1	1	0	7	747	11452
	GO:0051260	protein homooligomerization	BIOLOGICAL_PROCESS	1	1	0	1	747	11458
	GO:0006696	ergosterol biosynthetic process	BIOLOGICAL_PROCESS	1	1	0	4	747	11455
	GO:0051261	protein depolymerization	BIOLOGICAL_PROCESS	1	1	0	4	747	11455
	GO:0043631	RNA polyadenylation	BIOLOGICAL_PROCESS	1	1	0	6	747	11453
	GO:0006694	steroid biosynthetic process	BIOLOGICAL_PROCESS	1	0.620981	0	17	747	11442
	GO:0009725	response to hormone	BIOLOGICAL_PROCESS	1	1	0	1	747	11458
	GO:0004035	alkaline phosphatase activity	MOLECULAR_FUNCTION	1	0.118658	1	1	746	11458
	GO:0004038	allantoinase activity	MOLECULAR_FUNCTION	1	1	0	1	747	11458
	GO:0004037	allantoicase activity	MOLECULAR_FUNCTION	1	1	0	1	747	11458
	GO:0004029	aldehyde dehydrogenase (NAD+) activity	MOLECULAR_FUNCTION	1	1	0	3	747	11456
	GO:0051258	protein polymerization	BIOLOGICAL_PROCESS	1	0.626658	0	19	747	11440
	GO:0032958	inositol phosphate biosynthetic process	BIOLOGICAL_PROCESS	1	1	0	2	747	11457
	GO:0032955	regulation of division septum assembly	BIOLOGICAL_PROCESS	1	1	0	2	747	11457
	GO:0032956	regulation of actin cytoskeleton organization	BIOLOGICAL_PROCESS	1	1	0	13	747	11446
	GO:0031625	ubiquitin protein ligase binding	MOLECULAR_FUNCTION	1	1	0	8	747	11451
	GO:0051253	negative regulation of RNA metabolic process	BIOLOGICAL_PROCESS	1	1	1	15	746	11444
	GO:0051254	positive regulation of RNA metabolic process	BIOLOGICAL_PROCESS	1	0.726094	1	36	746	11423
	GO:0051252	regulation of RNA metabolic process	BIOLOGICAL_PROCESS	1	0.18369	10	244	737	11215
	GO:0009719	response to endogenous stimulus	BIOLOGICAL_PROCESS	1	1	0	1	747	11458
	GO:0032950	regulation of beta-glucan metabolic process	BIOLOGICAL_PROCESS	1	1	0	1	747	11458
	GO:0016002	sulfite reductase activity	MOLECULAR_FUNCTION	1	1	0	1	747	11458
	GO:0032954	regulation of cytokinetic process	BIOLOGICAL_PROCESS	1	1	0	2	747	11457
	GO:0106068	SUMO ligase complex	CELLULAR_COMPONENT	1	1	0	5	747	11454
	GO:0051259	protein complex oligomerization	BIOLOGICAL_PROCESS	1	1	0	2	747	11457
	GO:0032951	regulation of beta-glucan biosynthetic process	BIOLOGICAL_PROCESS	1	1	0	1	747	11458
	GO:0043648	dicarboxylic acid metabolic process	BIOLOGICAL_PROCESS	1	0.36438	4	42	743	11417
	GO:0043647	inositol phosphate metabolic process	BIOLOGICAL_PROCESS	1	1	0	2	747	11457
	GO:0043649	dicarboxylic acid catabolic process	BIOLOGICAL_PROCESS	1	0.118658	1	1	746	11458
	GO:1904357	negative regulation of telomere maintenance via telomere lengthening	BIOLOGICAL_PROCESS	1	1	0	1	747	11458
	GO:1904356	regulation of telomere maintenance via telomere lengthening	BIOLOGICAL_PROCESS	1	1	0	1	747	11458
	GO:0006662	glycerol ether metabolic process	BIOLOGICAL_PROCESS	1	1	0	4	747	11455
	GO:0004001	adenosine kinase activity	MOLECULAR_FUNCTION	1	1	0	1	747	11458
	GO:0004000	adenosine deaminase activity	MOLECULAR_FUNCTION	1	0.223253	1	3	746	11456
	GO:0006661	phosphatidylinositol biosynthetic process	BIOLOGICAL_PROCESS	1	0.726094	1	36	746	11423
	GO:0006666	3-keto-sphinganine metabolic process	BIOLOGICAL_PROCESS	1	1	0	1	747	11458
	GO:0006664	glycolipid metabolic process	BIOLOGICAL_PROCESS	1	1	1	27	746	11432
	GO:0097472	cyclin-dependent protein kinase activity	MOLECULAR_FUNCTION	1	1	0	1	747	11458
	GO:0006665	sphingolipid metabolic process	BIOLOGICAL_PROCESS	1	0.302646	2	16	745	11443
	GO:0006659	phosphatidylserine biosynthetic process	BIOLOGICAL_PROCESS	1	1	0	1	747	11458
	GO:0098796	membrane protein complex	CELLULAR_COMPONENT	1	0.111827	4	137	743	11322
	GO:0006657	CDP-choline pathway	BIOLOGICAL_PROCESS	1	1	0	2	747	11457
	GO:0106074	aminoacyl-tRNA metabolism involved in translational fidelity	BIOLOGICAL_PROCESS	1	1	0	6	747	11453
	GO:0006658	phosphatidylserine metabolic process	BIOLOGICAL_PROCESS	1	1	0	1	747	11458
	GO:0106073	dolichyl pyrophosphate Glc2Man9GlcNAc2 alpha-1,2-glucosyltransferase activity	MOLECULAR_FUNCTION	1	1	0	1	747	11458
	GO:0098799	outer mitochondrial membrane protein complex	CELLULAR_COMPONENT	1	1	0	8	747	11451
	GO:0097466	ubiquitin-dependent glycoprotein ERAD pathway	BIOLOGICAL_PROCESS	1	1	0	1	747	11458
	GO:0098797	plasma membrane protein complex	CELLULAR_COMPONENT	1	0.560182	1	12	746	11447
	GO:0098798	mitochondrial protein-containing complex	CELLULAR_COMPONENT	1	0.77007	2	50	745	11409
	GO:0019985	translesion synthesis	BIOLOGICAL_PROCESS	1	0.223253	1	3	746	11456
	GO:0032940	secretion by cell	BIOLOGICAL_PROCESS	1	1	0	14	747	11445
	GO:0019988	charged-tRNA amino acid modification	BIOLOGICAL_PROCESS	1	1	0	2	747	11457
	GO:0042327	positive regulation of phosphorylation	BIOLOGICAL_PROCESS	1	1	0	6	747	11453
	GO:0043651	linoleic acid metabolic process	BIOLOGICAL_PROCESS	1	0.172605	1	2	746	11457
	GO:0006673	inositol phosphoceramide metabolic process	BIOLOGICAL_PROCESS	1	1	0	1	747	11458
	GO:0043650	dicarboxylic acid biosynthetic process	BIOLOGICAL_PROCESS	1	0.279449	2	15	745	11444
	GO:0005342	organic acid transmembrane transporter activity	MOLECULAR_FUNCTION	1	0.210745	3	23	744	11436
	GO:0006672	ceramide metabolic process	BIOLOGICAL_PROCESS	1	0.223253	1	3	746	11456
	GO:0004014	adenosylmethionine decarboxylase activity	MOLECULAR_FUNCTION	1	1	0	1	747	11458
	GO:0004013	adenosylhomocysteinase activity	MOLECULAR_FUNCTION	1	1	0	1	747	11458
	GO:0042325	regulation of phosphorylation	BIOLOGICAL_PROCESS	1	1	1	17	746	11442
	GO:0005347	ATP transmembrane transporter activity	MOLECULAR_FUNCTION	1	1	0	1	747	11458
	GO:0004016	adenylate cyclase activity	MOLECULAR_FUNCTION	1	1	0	1	747	11458
	GO:0005346	purine ribonucleotide transmembrane transporter activity	MOLECULAR_FUNCTION	1	1	0	2	747	11457
	GO:0005338	nucleotide-sugar transmembrane transporter activity	MOLECULAR_FUNCTION	1	1	0	7	747	11452
	GO:0005337	nucleoside transmembrane transporter activity	MOLECULAR_FUNCTION	1	0.118658	1	1	746	11458
	GO:0032933	SREBP signaling pathway	BIOLOGICAL_PROCESS	1	1	0	1	747	11458
	GO:0032934	sterol binding	MOLECULAR_FUNCTION	1	1	0	2	747	11457
	GO:0051276	chromosome organization	BIOLOGICAL_PROCESS	1	0.82145	4	84	743	11375
	GO:0051274	beta-glucan biosynthetic process	BIOLOGICAL_PROCESS	1	0.270805	1	4	746	11455
	GO:1901264	carbohydrate derivative transport	BIOLOGICAL_PROCESS	1	0.587128	1	13	746	11446
	GO:0004061	arylformamidase activity	MOLECULAR_FUNCTION	1	1	0	2	747	11457
	GO:0004060	arylamine N-acetyltransferase activity	MOLECULAR_FUNCTION	1	1	0	1	747	11458
	GO:0031681	G-protein beta-subunit binding	MOLECULAR_FUNCTION	1	1	0	2	747	11457
	GO:1901265	nucleoside phosphate binding	MOLECULAR_FUNCTION	1	0.702134	69	1118	678	10341
	GO:0004067	asparaginase activity	MOLECULAR_FUNCTION	1	1	0	1	747	11458
	GO:0008420	RNA polymerase II CTD heptapeptide repeat phosphatase activity	MOLECULAR_FUNCTION	1	1	0	2	747	11457
	GO:0004066	asparagine synthase (glutamine-hydrolyzing) activity	MOLECULAR_FUNCTION	1	1	0	2	747	11457
	GO:1901269	lipooligosaccharide metabolic process	BIOLOGICAL_PROCESS	1	1	0	1	747	11458
	GO:0004069	L-aspartate:2-oxoglutarate aminotransferase activity	MOLECULAR_FUNCTION	1	1	0	2	747	11457
	GO:0098781	ncRNA transcription	BIOLOGICAL_PROCESS	1	0.31545	1	5	746	11454
	GO:0008425	2-polyprenyl-6-methoxy-1,4-benzoquinone methyltransferase activity	MOLECULAR_FUNCTION	1	1	0	2	747	11457
	GO:0009755	hormone-mediated signaling pathway	BIOLOGICAL_PROCESS	1	1	0	1	747	11458
	GO:0008419	RNA lariat debranching enzyme activity	MOLECULAR_FUNCTION	1	1	0	1	747	11458
	GO:0098771	inorganic ion homeostasis	BIOLOGICAL_PROCESS	1	0.256195	2	14	745	11445
	GO:0008418	protein-N-terminal asparagine amidohydrolase activity	MOLECULAR_FUNCTION	1	1	0	2	747	11457
	GO:0034705	potassium channel complex	CELLULAR_COMPONENT	1	1	0	1	747	11458
	GO:0016050	vesicle organization	BIOLOGICAL_PROCESS	1	0.357364	1	6	746	11453
	GO:0016051	carbohydrate biosynthetic process	BIOLOGICAL_PROCESS	1	0.697087	2	27	745	11432
	GO:0034709	methylosome	CELLULAR_COMPONENT	1	1	0	1	747	11458
	GO:0016053	organic acid biosynthetic process	BIOLOGICAL_PROCESS	1	0.380987	16	194	731	11265
	GO:0034708	methyltransferase complex	CELLULAR_COMPONENT	1	0.396716	1	7	746	11452
	GO:0016055	Wnt signaling pathway	BIOLOGICAL_PROCESS	1	1	0	1	747	11458
	GO:0034703	cation channel complex	CELLULAR_COMPONENT	1	1	0	1	747	11458
	GO:0034702	monoatomic ion channel complex	CELLULAR_COMPONENT	1	1	0	1	747	11458
	GO:0051204	protein insertion into mitochondrial membrane	BIOLOGICAL_PROCESS	1	1	0	7	747	11452
	GO:0051205	protein insertion into membrane	BIOLOGICAL_PROCESS	1	0.560182	1	12	746	11447
	GO:1901271	lipooligosaccharide biosynthetic process	BIOLOGICAL_PROCESS	1	1	0	1	747	11458
	GO:0004070	aspartate carbamoyltransferase activity	MOLECULAR_FUNCTION	1	1	0	1	747	11458
	GO:0004072	aspartate kinase activity	MOLECULAR_FUNCTION	1	1	0	2	747	11457
	GO:0004073	aspartate-semialdehyde dehydrogenase activity	MOLECULAR_FUNCTION	1	1	0	1	747	11458
	GO:0004076	biotin synthase activity	MOLECULAR_FUNCTION	1	1	0	1	747	11458
	GO:0004077	biotin-[acetyl-CoA-carboxylase] ligase activity	MOLECULAR_FUNCTION	1	1	0	1	747	11458
	GO:0098791	Golgi apparatus subcompartment	CELLULAR_COMPONENT	1	1	0	6	747	11453
	GO:0030337	DNA polymerase processivity factor activity	MOLECULAR_FUNCTION	1	1	0	1	747	11458
	GO:0031668	cellular response to extracellular stimulus	BIOLOGICAL_PROCESS	1	1	0	4	747	11455
	GO:0031669	cellular response to nutrient levels	BIOLOGICAL_PROCESS	1	1	0	4	747	11455
	GO:0098789	pre-mRNA cleavage required for polyadenylation	BIOLOGICAL_PROCESS	1	1	0	2	747	11457
	GO:0016040	glutamate synthase (NADH) activity	MOLECULAR_FUNCTION	1	1	0	1	747	11458
	GO:0098787	mRNA cleavage involved in mRNA processing	BIOLOGICAL_PROCESS	1	1	0	2	747	11457
	GO:0016043	cellular component organization	BIOLOGICAL_PROCESS	1	0.495191	25	454	722	11005
	GO:0032993	protein-DNA complex	CELLULAR_COMPONENT	1	0.810656	5	72	742	11387
	GO:0052548	regulation of endopeptidase activity	BIOLOGICAL_PROCESS	1	1	0	3	747	11456
	GO:0031667	response to nutrient levels	BIOLOGICAL_PROCESS	1	1	0	4	747	11455
	GO:0052547	regulation of peptidase activity	BIOLOGICAL_PROCESS	1	1	0	5	747	11454
	GO:0060187	cell pole	CELLULAR_COMPONENT	1	1	0	4	747	11455
	GO:0043603	amide metabolic process	BIOLOGICAL_PROCESS	1	0.218236	16	344	731	11115
	GO:0043605	amide catabolic process	BIOLOGICAL_PROCESS	1	0.121494	2	8	745	11451
	GO:0004040	amidase activity	MOLECULAR_FUNCTION	1	1	0	6	747	11453
	GO:0005371	tricarboxylate secondary active transmembrane transporter activity	MOLECULAR_FUNCTION	1	1	0	1	747	11458
	GO:0004043	L-aminoadipate-semialdehyde dehydrogenase activity	MOLECULAR_FUNCTION	1	1	0	1	747	11458
	GO:0004042	acetyl-CoA:L-glutamate N-acetyltransferase activity	MOLECULAR_FUNCTION	1	1	0	2	747	11457
	GO:0004045	aminoacyl-tRNA hydrolase activity	MOLECULAR_FUNCTION	1	1	0	3	747	11456
	GO:0005375	copper ion transmembrane transporter activity	MOLECULAR_FUNCTION	1	1	0	4	747	11455
	GO:0004044	amidophosphoribosyltransferase activity	MOLECULAR_FUNCTION	1	1	0	1	747	11458
	GO:0004047	aminomethyltransferase activity	MOLECULAR_FUNCTION	1	1	0	2	747	11457
	GO:0009736	cytokinin-activated signaling pathway	BIOLOGICAL_PROCESS	1	1	0	1	747	11458
	GO:0009735	response to cytokinin	BIOLOGICAL_PROCESS	1	1	0	1	747	11458
	GO:0004049	anthranilate synthase activity	MOLECULAR_FUNCTION	1	1	0	2	747	11457
	GO:0043601	nuclear replisome	CELLULAR_COMPONENT	1	1	0	3	747	11456
	GO:0004048	anthranilate phosphoribosyltransferase activity	MOLECULAR_FUNCTION	1	1	0	1	747	11458
	GO:0032988	protein-RNA complex disassembly	BIOLOGICAL_PROCESS	1	1	0	2	747	11457
	GO:0030329	prenylcysteine metabolic process	BIOLOGICAL_PROCESS	1	1	0	1	747	11458
	GO:0030328	prenylcysteine catabolic process	BIOLOGICAL_PROCESS	1	1	0	1	747	11458
	GO:0032989	cellular component morphogenesis	BIOLOGICAL_PROCESS	1	1	0	1	747	11458
	GO:0051223	regulation of protein transport	BIOLOGICAL_PROCESS	1	1	0	1	747	11458
	GO:0110129	SHREC2 complex	CELLULAR_COMPONENT	1	1	0	1	747	11458
	GO:0098754	detoxification	BIOLOGICAL_PROCESS	1	0.191215	5	39	742	11420
	GO:0032981	mitochondrial respiratory chain complex I assembly	BIOLOGICAL_PROCESS	1	1	0	5	747	11454
	GO:0097428	protein maturation by iron-sulfur cluster transfer	BIOLOGICAL_PROCESS	1	1	0	7	747	11452
	GO:0016035	zeta DNA polymerase complex	CELLULAR_COMPONENT	1	1	0	1	747	11458
	GO:0032984	protein-containing complex disassembly	BIOLOGICAL_PROCESS	1	1	0	14	747	11445
	GO:1901293	nucleoside phosphate biosynthetic process	BIOLOGICAL_PROCESS	1	0.261193	11	117	736	11342
	GO:0005381	iron ion transmembrane transporter activity	MOLECULAR_FUNCTION	1	1	0	1	747	11458
	GO:0043618	regulation of transcription from RNA polymerase II promoter in response to stress	BIOLOGICAL_PROCESS	1	1	0	1	747	11458
	GO:0005385	zinc ion transmembrane transporter activity	MOLECULAR_FUNCTION	1	0.118658	1	1	746	11458
	GO:0008412	4-hydroxybenzoate octaprenyltransferase activity	MOLECULAR_FUNCTION	1	1	0	1	747	11458
	GO:0004053	arginase activity	MOLECULAR_FUNCTION	1	0.118658	1	1	746	11458
	GO:0005384	manganese ion transmembrane transporter activity	MOLECULAR_FUNCTION	1	1	0	1	747	11458
	GO:0004056	argininosuccinate lyase activity	MOLECULAR_FUNCTION	1	1	0	1	747	11458
	GO:0004055	argininosuccinate synthase activity	MOLECULAR_FUNCTION	1	1	0	2	747	11457
	GO:0005388	P-type calcium transporter activity	MOLECULAR_FUNCTION	1	1	0	3	747	11456
	GO:0004057	arginyltransferase activity	MOLECULAR_FUNCTION	1	1	0	2	747	11457
	GO:0008413	8-oxo-7,8-dihydroguanosine triphosphate pyrophosphatase activity	MOLECULAR_FUNCTION	1	1	0	1	747	11458
	GO:0051235	maintenance of location	BIOLOGICAL_PROCESS	1	1	0	9	747	11450
	GO:0008409	5'-3' exonuclease activity	MOLECULAR_FUNCTION	1	0.223253	1	3	746	11456
	GO:0008408	3'-5' exonuclease activity	MOLECULAR_FUNCTION	1	0.400538	0	25	747	11434
	GO:0051236	establishment of RNA localization	BIOLOGICAL_PROCESS	1	0.414009	0	28	747	11431
	GO:0098763	mitotic cell cycle phase	BIOLOGICAL_PROCESS	1	1	0	1	747	11458
	GO:0032977	membrane insertase activity	MOLECULAR_FUNCTION	1	0.172605	1	2	746	11457
	GO:0051234	establishment of localization	BIOLOGICAL_PROCESS	1	0.600051	54	776	693	10683
	GO:0097435	supramolecular fiber organization	BIOLOGICAL_PROCESS	1	0.25931	0	31	747	11428
	GO:0031640	killing of cells of another organism	BIOLOGICAL_PROCESS	1	1	0	1	747	11458
	GO:0016024	CDP-diacylglycerol biosynthetic process	BIOLOGICAL_PROCESS	1	0.172605	1	2	746	11457
	GO:0032970	regulation of actin filament-based process	BIOLOGICAL_PROCESS	1	1	0	13	747	11446
	GO:0030312	external encapsulating structure	CELLULAR_COMPONENT	1	1	2	35	745	11424
	GO:0032974	amino acid transmembrane export from vacuole	BIOLOGICAL_PROCESS	1	1	0	2	747	11457
	GO:0046618	xenobiotic export from cell	BIOLOGICAL_PROCESS	1	1	0	2	747	11457
	GO:0007010	cytoskeleton organization	BIOLOGICAL_PROCESS	1	0.768328	2	47	745	11412
	GO:0030272	5-formyltetrahydrofolate cyclo-ligase activity	MOLECULAR_FUNCTION	1	1	0	1	747	11458
	GO:0007015	actin filament organization	BIOLOGICAL_PROCESS	1	0.636332	0	21	747	11438
	GO:0042255	ribosome assembly	BIOLOGICAL_PROCESS	1	1	0	8	747	11451
	GO:0042256	cytosolic ribosome assembly	BIOLOGICAL_PROCESS	1	1	0	2	747	11457
	GO:0110154	RNA decapping	BIOLOGICAL_PROCESS	1	1	0	5	747	11454
	GO:0007018	microtubule-based movement	BIOLOGICAL_PROCESS	1	0.587128	1	13	746	11446
	GO:0007017	microtubule-based process	BIOLOGICAL_PROCESS	1	0.472182	3	32	744	11427
	GO:0009678	pyrophosphate hydrolysis-driven proton transmembrane transporter activity	MOLECULAR_FUNCTION	1	0.620023	0	16	747	11443
	GO:0007009	plasma membrane organization	BIOLOGICAL_PROCESS	1	0.223253	1	3	746	11456
	GO:0034627	'de novo' NAD biosynthetic process	BIOLOGICAL_PROCESS	1	0.223253	1	3	746	11456
	GO:0019001	guanyl nucleotide binding	MOLECULAR_FUNCTION	1	1	9	145	738	11314
	GO:0034620	cellular response to unfolded protein	BIOLOGICAL_PROCESS	1	1	0	1	747	11458
	GO:0019005	SCF ubiquitin ligase complex	CELLULAR_COMPONENT	1	1	0	1	747	11458
	GO:0019008	molybdopterin synthase complex	CELLULAR_COMPONENT	1	1	0	1	747	11458
	GO:0007021	tubulin complex assembly	BIOLOGICAL_PROCESS	1	1	0	4	747	11455
	GO:0008353	RNA polymerase II CTD heptapeptide repeat kinase activity	MOLECULAR_FUNCTION	1	1	0	1	747	11458
	GO:0031593	polyubiquitin modification-dependent protein binding	MOLECULAR_FUNCTION	1	1	0	1	747	11458
	GO:0030261	chromosome condensation	BIOLOGICAL_PROCESS	1	1	0	6	747	11453
	GO:0007020	microtubule nucleation	BIOLOGICAL_PROCESS	1	1	0	6	747	11453
	GO:0043596	nuclear replication fork	CELLULAR_COMPONENT	1	1	0	9	747	11450
	GO:0007023	post-chaperonin tubulin folding pathway	BIOLOGICAL_PROCESS	1	1	0	3	747	11456
	GO:0047952	glycerol-3-phosphate dehydrogenase [NAD(P)+] activity	MOLECULAR_FUNCTION	1	1	0	1	747	11458
	GO:0007029	endoplasmic reticulum organization	BIOLOGICAL_PROCESS	1	1	0	10	747	11449
	GO:0110156	methylguanosine-cap decapping	BIOLOGICAL_PROCESS	1	1	0	5	747	11454
	GO:0042273	ribosomal large subunit biogenesis	BIOLOGICAL_PROCESS	1	1	0	13	747	11446
	GO:0042274	ribosomal small subunit biogenesis	BIOLOGICAL_PROCESS	1	1	0	8	747	11451
	GO:0034614	cellular response to reactive oxygen species	BIOLOGICAL_PROCESS	1	1	0	4	747	11455
	GO:0030259	lipid glycosylation	BIOLOGICAL_PROCESS	1	1	0	1	747	11458
	GO:0030258	lipid modification	BIOLOGICAL_PROCESS	1	0.256195	2	14	745	11445
	GO:0031588	nucleotide-activated protein kinase complex	CELLULAR_COMPONENT	1	1	0	1	747	11458
	GO:0008320	protein transmembrane transporter activity	MOLECULAR_FUNCTION	1	1	0	5	747	11454
	GO:0022626	cytosolic ribosome	CELLULAR_COMPONENT	1	1	0	9	747	11450
	GO:0102545	phosphatidyl phospholipase B activity	MOLECULAR_FUNCTION	1	1	0	2	747	11457
	GO:0022627	cytosolic small ribosomal subunit	CELLULAR_COMPONENT	1	1	0	3	747	11456
	GO:0008324	monoatomic cation transmembrane transporter activity	MOLECULAR_FUNCTION	1	0.162043	3	106	744	11353
	GO:0022624	proteasome accessory complex	CELLULAR_COMPONENT	1	0.620981	0	17	747	11442
	GO:0042277	peptide binding	MOLECULAR_FUNCTION	1	1	0	5	747	11454
	GO:0009653	anatomical structure morphogenesis	BIOLOGICAL_PROCESS	1	1	0	5	747	11454
	GO:0042278	purine nucleoside metabolic process	BIOLOGICAL_PROCESS	1	0.270805	1	4	746	11455
	GO:0022625	cytosolic large ribosomal subunit	CELLULAR_COMPONENT	1	1	0	6	747	11453
	GO:0008318	protein prenyltransferase activity	MOLECULAR_FUNCTION	1	0.357364	1	6	746	11453
	GO:0042281	dolichyl pyrophosphate Man9GlcNAc2 alpha-1,3-glucosyltransferase activity	MOLECULAR_FUNCTION	1	1	0	1	747	11458
	GO:0042283	dolichyl pyrophosphate Glc1Man9GlcNAc2 alpha-1,3-glucosyltransferase activity	MOLECULAR_FUNCTION	1	1	0	1	747	11458
	GO:0010639	negative regulation of organelle organization	BIOLOGICAL_PROCESS	1	1	0	14	747	11445
	GO:0042284	sphingolipid delta-4 desaturase activity	MOLECULAR_FUNCTION	1	1	0	1	747	11458
	GO:0010638	positive regulation of organelle organization	BIOLOGICAL_PROCESS	1	1	0	6	747	11453
	GO:0030242	autophagy of peroxisome	BIOLOGICAL_PROCESS	1	1	0	1	747	11458
	GO:0031578	mitotic spindle orientation checkpoint signaling	BIOLOGICAL_PROCESS	1	1	0	1	747	11458
	GO:0031577	spindle checkpoint signaling	BIOLOGICAL_PROCESS	1	1	0	5	747	11454
	GO:0031570	DNA integrity checkpoint signaling	BIOLOGICAL_PROCESS	1	1	0	7	747	11452
	GO:0007000	nucleolus organization	BIOLOGICAL_PROCESS	1	1	0	2	747	11457
	GO:0022616	DNA strand elongation	BIOLOGICAL_PROCESS	1	1	0	9	747	11450
	GO:0022618	protein-RNA complex assembly	BIOLOGICAL_PROCESS	1	0.731422	1	38	746	11421
	GO:0007004	telomere maintenance via telomerase	BIOLOGICAL_PROCESS	1	1	0	1	747	11458
	GO:0007007	inner mitochondrial membrane organization	BIOLOGICAL_PROCESS	1	1	0	4	747	11455
	GO:0007008	outer mitochondrial membrane organization	BIOLOGICAL_PROCESS	1	1	0	7	747	11452
	GO:0007005	mitochondrion organization	BIOLOGICAL_PROCESS	1	0.259407	1	53	746	11406
	GO:0007006	mitochondrial membrane organization	BIOLOGICAL_PROCESS	1	1	0	10	747	11449
	GO:0010648	negative regulation of cell communication	BIOLOGICAL_PROCESS	1	0.31545	1	5	746	11454
	GO:0010647	positive regulation of cell communication	BIOLOGICAL_PROCESS	1	1	0	6	747	11453
	GO:0031564	transcription antitermination	BIOLOGICAL_PROCESS	1	1	0	1	747	11458
	GO:0010646	regulation of cell communication	BIOLOGICAL_PROCESS	1	1	2	40	745	11419
	GO:0043549	regulation of kinase activity	BIOLOGICAL_PROCESS	1	1	1	16	746	11443
	GO:0007051	spindle organization	BIOLOGICAL_PROCESS	1	1	0	3	747	11456
	GO:0042219	cellular modified amino acid catabolic process	BIOLOGICAL_PROCESS	1	1	0	2	747	11457
	GO:0032011	ARF protein signal transduction	BIOLOGICAL_PROCESS	1	1	0	5	747	11454
	GO:0007052	mitotic spindle organization	BIOLOGICAL_PROCESS	1	1	0	1	747	11458
	GO:0051172	negative regulation of nitrogen compound metabolic process	BIOLOGICAL_PROCESS	1	0.724004	1	35	746	11424
	GO:0051173	positive regulation of nitrogen compound metabolic process	BIOLOGICAL_PROCESS	1	0.264303	1	57	746	11402
	GO:0007059	chromosome segregation	BIOLOGICAL_PROCESS	1	0.168968	0	36	747	11423
	GO:0051170	import into nucleus	BIOLOGICAL_PROCESS	1	1	0	12	747	11447
	GO:0043543	protein acylation	BIOLOGICAL_PROCESS	1	0.631064	0	20	747	11439
	GO:0000413	protein peptidyl-prolyl isomerization	BIOLOGICAL_PROCESS	1	1	0	15	747	11444
	GO:0043545	molybdopterin cofactor metabolic process	BIOLOGICAL_PROCESS	1	1	0	3	747	11456
	GO:0000412	histone peptidyl-prolyl isomerization	BIOLOGICAL_PROCESS	1	1	0	1	747	11458
	GO:0099111	microtubule-based transport	BIOLOGICAL_PROCESS	1	1	0	1	747	11458
	GO:0043547	positive regulation of GTPase activity	BIOLOGICAL_PROCESS	1	1	0	4	747	11455
	GO:0044877	protein-containing complex binding	MOLECULAR_FUNCTION	1	1	4	62	743	11397
	GO:0043546	molybdopterin cofactor binding	MOLECULAR_FUNCTION	1	1	0	1	747	11458
	GO:0051169	nuclear transport	BIOLOGICAL_PROCESS	1	0.112886	0	45	747	11414
	GO:0051167	xylulose 5-phosphate metabolic process	BIOLOGICAL_PROCESS	1	1	0	1	747	11458
	GO:0051168	nuclear export	BIOLOGICAL_PROCESS	1	0.631064	0	20	747	11439
	GO:1990204	oxidoreductase complex	CELLULAR_COMPONENT	1	0.39341	2	20	745	11439
	GO:0043550	regulation of lipid kinase activity	BIOLOGICAL_PROCESS	1	1	0	2	747	11457
	GO:0035998	7,8-dihydroneopterin 3'-triphosphate biosynthetic process	BIOLOGICAL_PROCESS	1	1	0	2	747	11457
	GO:0035999	tetrahydrofolate interconversion	BIOLOGICAL_PROCESS	1	0.531481	1	11	746	11448
	GO:0032007	negative regulation of TOR signaling	BIOLOGICAL_PROCESS	1	1	0	2	747	11457
	GO:0032008	positive regulation of TOR signaling	BIOLOGICAL_PROCESS	1	1	0	3	747	11456
	GO:0032005	signal transduction involved in positive regulation of conjugation with cellular fusion	BIOLOGICAL_PROCESS	1	1	0	3	747	11456
	GO:0032006	regulation of TOR signaling	BIOLOGICAL_PROCESS	1	1	0	5	747	11454
	GO:0007062	sister chromatid cohesion	BIOLOGICAL_PROCESS	1	0.14271	2	9	745	11450
	GO:1904263	positive regulation of TORC1 signaling	BIOLOGICAL_PROCESS	1	1	0	2	747	11457
	GO:1904262	negative regulation of TORC1 signaling	BIOLOGICAL_PROCESS	1	1	0	1	747	11458
	GO:0034661	ncRNA catabolic process	BIOLOGICAL_PROCESS	1	1	0	1	747	11458
	GO:0000428	DNA-directed RNA polymerase complex	CELLULAR_COMPONENT	1	1	3	58	744	11401
	GO:0007064	mitotic sister chromatid cohesion	BIOLOGICAL_PROCESS	1	1	0	7	747	11452
	GO:0000423	mitophagy	BIOLOGICAL_PROCESS	1	1	0	1	747	11458
	GO:0000422	autophagy of mitochondrion	BIOLOGICAL_PROCESS	1	1	0	2	747	11457
	GO:0051180	vitamin transport	BIOLOGICAL_PROCESS	1	1	0	1	747	11458
	GO:0043555	regulation of translation in response to stress	BIOLOGICAL_PROCESS	1	1	0	1	747	11458
	GO:0000421	autophagosome membrane	CELLULAR_COMPONENT	1	1	0	2	747	11457
	GO:0043558	regulation of translational initiation in response to stress	BIOLOGICAL_PROCESS	1	1	0	1	747	11458
	GO:0140825	lactoperoxidase activity	MOLECULAR_FUNCTION	1	1	0	3	747	11456
	GO:0099115	chromosome, subtelomeric region	CELLULAR_COMPONENT	1	1	0	1	747	11458
	GO:0051179	localization	BIOLOGICAL_PROCESS	1	0.767367	54	800	693	10659
	GO:0140828	metal cation:monoatomic cation antiporter activity	MOLECULAR_FUNCTION	1	1	0	9	747	11450
	GO:0051174	regulation of phosphorus metabolic process	BIOLOGICAL_PROCESS	1	1	1	21	746	11438
	GO:0099116	tRNA 5'-end processing	BIOLOGICAL_PROCESS	1	1	0	6	747	11453
	GO:0140824	thioredoxin-dependent peroxiredoxin activity	MOLECULAR_FUNCTION	1	1	0	3	747	11456
	GO:0034655	nucleobase-containing compound catabolic process	BIOLOGICAL_PROCESS	1	0.35389	4	41	743	11418
	GO:0034654	nucleobase-containing compound biosynthetic process	BIOLOGICAL_PROCESS	1	0.339771	25	474	722	10985
	GO:0140820	cytosol to Golgi apparatus transport	BIOLOGICAL_PROCESS	1	1	0	3	747	11456
	GO:0034656	nucleobase-containing small molecule catabolic process	BIOLOGICAL_PROCESS	1	0.172605	1	2	746	11457
	GO:0008360	regulation of cell shape	BIOLOGICAL_PROCESS	1	1	0	2	747	11457
	GO:0007032	endosome organization	BIOLOGICAL_PROCESS	1	1	0	1	747	11458
	GO:0033320	UDP-D-xylose biosynthetic process	BIOLOGICAL_PROCESS	1	1	0	1	747	11458
	GO:0007033	vacuole organization	BIOLOGICAL_PROCESS	1	1	0	10	747	11449
	GO:0030295	protein kinase activator activity	MOLECULAR_FUNCTION	1	1	0	3	747	11456
	GO:0007030	Golgi organization	BIOLOGICAL_PROCESS	1	1	0	3	747	11456
	GO:0008361	regulation of cell size	BIOLOGICAL_PROCESS	1	1	0	1	747	11458
	GO:0009699	phenylpropanoid biosynthetic process	BIOLOGICAL_PROCESS	1	1	0	2	747	11457
	GO:0043562	cellular response to nitrogen levels	BIOLOGICAL_PROCESS	1	1	0	1	747	11458
	GO:0043565	sequence-specific DNA binding	MOLECULAR_FUNCTION	1	0.780262	4	54	743	11405
	GO:0007034	vacuolar transport	BIOLOGICAL_PROCESS	1	1	1	25	746	11434
	GO:0043564	Ku70:Ku80 complex	CELLULAR_COMPONENT	1	1	0	2	747	11457
	GO:0051189	prosthetic group metabolic process	BIOLOGICAL_PROCESS	1	1	0	3	747	11456
	GO:0033319	UDP-D-xylose metabolic process	BIOLOGICAL_PROCESS	1	1	0	1	747	11458
	GO:0043570	maintenance of DNA repeat elements	BIOLOGICAL_PROCESS	1	1	0	1	747	11458
	GO:0030286	dynein complex	CELLULAR_COMPONENT	1	1	0	5	747	11454
	GO:0034644	cellular response to UV	BIOLOGICAL_PROCESS	1	1	0	2	747	11457
	GO:0001727	lipid kinase activity	MOLECULAR_FUNCTION	1	1	0	6	747	11453
	GO:0035977	protein deglycosylation involved in glycoprotein catabolic process	BIOLOGICAL_PROCESS	1	1	0	1	747	11458
	GO:0034643	establishment of mitochondrion localization, microtubule-mediated	BIOLOGICAL_PROCESS	1	1	0	1	747	11458
	GO:0019028	viral capsid	CELLULAR_COMPONENT	1	1	0	1	747	11458
	GO:0030289	protein phosphatase 4 complex	CELLULAR_COMPONENT	1	1	0	1	747	11458
	GO:0047938	glucose-6-phosphate 1-epimerase activity	MOLECULAR_FUNCTION	1	1	0	1	747	11458
	GO:0008375	acetylglucosaminyltransferase activity	MOLECULAR_FUNCTION	1	0.623247	0	18	747	11441
	GO:0008374	O-acyltransferase activity	MOLECULAR_FUNCTION	1	1	0	12	747	11447
	GO:0000408	EKC/KEOPS complex	CELLULAR_COMPONENT	1	1	0	1	747	11458
	GO:0000407	phagophore assembly site	CELLULAR_COMPONENT	1	0.560182	1	12	746	11447
	GO:0008379	thioredoxin peroxidase activity	MOLECULAR_FUNCTION	1	1	0	3	747	11456
	GO:0008378	galactosyltransferase activity	MOLECULAR_FUNCTION	1	1	0	1	747	11458
	GO:0007049	cell cycle	BIOLOGICAL_PROCESS	1	0.452851	5	122	742	11337
	GO:1990234	transferase complex	CELLULAR_COMPONENT	1	0.284121	5	135	742	11324
	GO:0001731	formation of translation preinitiation complex	BIOLOGICAL_PROCESS	1	1	0	1	747	11458
	GO:0001732	formation of cytoplasmic translation initiation complex	BIOLOGICAL_PROCESS	1	0.612424	1	14	746	11445
	GO:0001735	prenylcysteine oxidase activity	MOLECULAR_FUNCTION	1	1	0	1	747	11458
	GO:0035966	response to topologically incorrect protein	BIOLOGICAL_PROCESS	1	1	0	4	747	11455
	GO:0035967	cellular response to topologically incorrect protein	BIOLOGICAL_PROCESS	1	1	0	3	747	11456
	GO:0030276	clathrin binding	MOLECULAR_FUNCTION	1	1	0	10	747	11449
	GO:0007094	mitotic spindle assembly checkpoint signaling	BIOLOGICAL_PROCESS	1	1	0	4	747	11455
	GO:0007095	mitotic G2 DNA damage checkpoint signaling	BIOLOGICAL_PROCESS	1	1	0	1	747	11458
	GO:0032051	clathrin light chain binding	MOLECULAR_FUNCTION	1	1	0	1	747	11458
	GO:0016801	hydrolase activity, acting on ether bonds	MOLECULAR_FUNCTION	1	0.223253	1	3	746	11456
	GO:0007093	mitotic cell cycle checkpoint signaling	BIOLOGICAL_PROCESS	1	1	0	7	747	11452
	GO:0016803	ether hydrolase activity	MOLECULAR_FUNCTION	1	0.223253	1	3	746	11456
	GO:0007096	regulation of exit from mitosis	BIOLOGICAL_PROCESS	1	1	0	2	747	11457
	GO:0016805	dipeptidase activity	MOLECULAR_FUNCTION	1	1	0	3	747	11456
	GO:0000459	exonucleolytic trimming involved in rRNA processing	BIOLOGICAL_PROCESS	1	1	0	1	747	11458
	GO:0000455	enzyme-directed rRNA pseudouridine synthesis	BIOLOGICAL_PROCESS	1	1	0	1	747	11458
	GO:0000463	maturation of LSU-rRNA from tricistronic rRNA transcript (SSU-rRNA, 5.8S rRNA, LSU-rRNA)	BIOLOGICAL_PROCESS	1	1	0	6	747	11453
	GO:0000462	maturation of SSU-rRNA from tricistronic rRNA transcript (SSU-rRNA, 5.8S rRNA, LSU-rRNA)	BIOLOGICAL_PROCESS	1	1	0	1	747	11458
	GO:0004812	aminoacyl-tRNA ligase activity	MOLECULAR_FUNCTION	1	0.72114	1	33	746	11426
	GO:0001786	phosphatidylserine binding	MOLECULAR_FUNCTION	1	1	0	1	747	11458
	GO:0000460	maturation of 5.8S rRNA	BIOLOGICAL_PROCESS	1	1	0	5	747	11454
	GO:0004814	arginine-tRNA ligase activity	MOLECULAR_FUNCTION	1	1	0	2	747	11457
	GO:0004813	alanine-tRNA ligase activity	MOLECULAR_FUNCTION	1	1	0	2	747	11457
	GO:0004816	asparagine-tRNA ligase activity	MOLECULAR_FUNCTION	1	1	0	2	747	11457
	GO:0004815	aspartate-tRNA ligase activity	MOLECULAR_FUNCTION	1	1	0	1	747	11458
	GO:0004818	glutamate-tRNA ligase activity	MOLECULAR_FUNCTION	1	1	0	2	747	11457
	GO:0032048	cardiolipin metabolic process	BIOLOGICAL_PROCESS	1	1	0	2	747	11457
	GO:0004817	cysteine-tRNA ligase activity	MOLECULAR_FUNCTION	1	1	0	1	747	11458
	GO:0032045	guanyl-nucleotide exchange factor complex	CELLULAR_COMPONENT	1	1	0	1	747	11458
	GO:0004819	glutamine-tRNA ligase activity	MOLECULAR_FUNCTION	1	1	0	1	747	11458
	GO:0036402	proteasome-activating activity	MOLECULAR_FUNCTION	1	1	0	6	747	11453
	GO:0007091	metaphase/anaphase transition of mitotic cell cycle	BIOLOGICAL_PROCESS	1	1	0	7	747	11452
	GO:0032049	cardiolipin biosynthetic process	BIOLOGICAL_PROCESS	1	1	0	2	747	11457
	GO:0032040	small-subunit processome	CELLULAR_COMPONENT	1	1	0	11	747	11448
	GO:0032042	mitochondrial DNA metabolic process	BIOLOGICAL_PROCESS	1	1	0	1	747	11458
	GO:0000469	cleavage involved in rRNA processing	BIOLOGICAL_PROCESS	1	1	0	3	747	11456
	GO:0000467	exonucleolytic trimming to generate mature 3'-end of 5.8S rRNA from tricistronic rRNA transcript (SSU-rRNA, 5.8S rRNA, LSU-rRNA)	BIOLOGICAL_PROCESS	1	1	0	1	747	11458
	GO:0000466	maturation of 5.8S rRNA from tricistronic rRNA transcript (SSU-rRNA, 5.8S rRNA, LSU-rRNA)	BIOLOGICAL_PROCESS	1	1	0	5	747	11454
	GO:0004830	tryptophan-tRNA ligase activity	MOLECULAR_FUNCTION	1	1	0	2	747	11457
	GO:0004821	histidine-tRNA ligase activity	MOLECULAR_FUNCTION	1	1	0	1	747	11458
	GO:0004820	glycine-tRNA ligase activity	MOLECULAR_FUNCTION	1	1	0	1	747	11458
	GO:0004823	leucine-tRNA ligase activity	MOLECULAR_FUNCTION	1	1	0	1	747	11458
	GO:0004822	isoleucine-tRNA ligase activity	MOLECULAR_FUNCTION	1	1	0	3	747	11456
	GO:0000470	maturation of LSU-rRNA	BIOLOGICAL_PROCESS	1	1	0	6	747	11453
	GO:0004825	methionine-tRNA ligase activity	MOLECULAR_FUNCTION	1	1	0	1	747	11458
	GO:0004824	lysine-tRNA ligase activity	MOLECULAR_FUNCTION	1	1	0	1	747	11458
	GO:0004827	proline-tRNA ligase activity	MOLECULAR_FUNCTION	1	1	0	1	747	11458
	GO:0004826	phenylalanine-tRNA ligase activity	MOLECULAR_FUNCTION	1	1	0	2	747	11457
	GO:0004829	threonine-tRNA ligase activity	MOLECULAR_FUNCTION	1	1	0	1	747	11458
	GO:0004828	serine-tRNA ligase activity	MOLECULAR_FUNCTION	1	1	0	2	747	11457
	GO:0033365	protein localization to organelle	BIOLOGICAL_PROCESS	1	0.799471	3	66	744	11393
	GO:0007076	mitotic chromosome condensation	BIOLOGICAL_PROCESS	1	1	0	4	747	11455
	GO:0000439	transcription factor TFIIH core complex	CELLULAR_COMPONENT	1	1	0	5	747	11454
	GO:1903825	organic acid transmembrane transport	BIOLOGICAL_PROCESS	1	0.427478	3	27	744	11432
	GO:0033353	S-adenosylmethionine cycle	BIOLOGICAL_PROCESS	1	1	0	2	747	11457
	GO:0007088	regulation of mitotic nuclear division	BIOLOGICAL_PROCESS	1	1	0	4	747	11455
	GO:1903830	magnesium ion transmembrane transport	BIOLOGICAL_PROCESS	1	1	0	7	747	11452
	GO:0000445	THO complex part of transcription export complex	CELLULAR_COMPONENT	1	1	0	1	747	11458
	GO:0000444	MIS12/MIND type complex	CELLULAR_COMPONENT	1	1	0	1	747	11458
	GO:0004801	transaldolase activity	MOLECULAR_FUNCTION	1	1	0	3	747	11456
	GO:0004802	transketolase activity	MOLECULAR_FUNCTION	1	1	0	1	747	11458
	GO:0004805	trehalose-phosphatase activity	MOLECULAR_FUNCTION	1	1	0	2	747	11457
	GO:0070330	aromatase activity	MOLECULAR_FUNCTION	1	1	0	3	747	11456
	GO:0004807	triose-phosphate isomerase activity	MOLECULAR_FUNCTION	1	1	0	1	747	11458
	GO:0004806	triglyceride lipase activity	MOLECULAR_FUNCTION	1	1	0	1	747	11458
	GO:0032012	regulation of ARF protein signal transduction	BIOLOGICAL_PROCESS	1	1	0	5	747	11454
	GO:0004809	tRNA (guanine-N2-)-methyltransferase activity	MOLECULAR_FUNCTION	1	1	0	1	747	11458
	GO:0007080	mitotic metaphase plate congression	BIOLOGICAL_PROCESS	1	1	0	1	747	11458
	GO:0036452	ESCRT complex	CELLULAR_COMPONENT	1	1	0	7	747	11452
	GO:0016843	amine-lyase activity	MOLECULAR_FUNCTION	1	1	0	1	747	11458
	GO:0071617	lysophospholipid acyltransferase activity	MOLECULAR_FUNCTION	1	1	0	1	747	11458
	GO:0016846	carbon-sulfur lyase activity	MOLECULAR_FUNCTION	1	1	0	7	747	11452
	GO:0016849	phosphorus-oxygen lyase activity	MOLECULAR_FUNCTION	1	0.31545	1	5	746	11454
	GO:0045324	late endosome to vacuole transport	BIOLOGICAL_PROCESS	1	1	0	7	747	11452
	GO:0046655	folic acid metabolic process	BIOLOGICAL_PROCESS	1	1	0	3	747	11456
	GO:0046656	folic acid biosynthetic process	BIOLOGICAL_PROCESS	1	1	0	3	747	11456
	GO:0045329	carnitine biosynthetic process	BIOLOGICAL_PROCESS	1	1	0	1	747	11458
	GO:0060962	regulation of ribosomal protein gene transcription by RNA polymerase II	BIOLOGICAL_PROCESS	1	1	0	1	747	11458
	GO:0047988	hydroxyacid-oxoacid transhydrogenase activity	MOLECULAR_FUNCTION	1	1	0	1	747	11458
	GO:0004853	uroporphyrinogen decarboxylase activity	MOLECULAR_FUNCTION	1	1	0	1	747	11458
	GO:0004856	xylulokinase activity	MOLECULAR_FUNCTION	1	1	0	1	747	11458
	GO:0004857	enzyme inhibitor activity	MOLECULAR_FUNCTION	1	1	0	5	747	11454
	GO:0045332	phospholipid translocation	BIOLOGICAL_PROCESS	1	0.118658	1	1	746	11458
	GO:0045330	aspartyl esterase activity	MOLECULAR_FUNCTION	1	1	0	2	747	11457
	GO:0103026	fructose-1-phosphatase activity	MOLECULAR_FUNCTION	1	1	0	3	747	11456
	GO:0071616	acyl-CoA biosynthetic process	BIOLOGICAL_PROCESS	1	0.531481	1	11	746	11448
	GO:0016853	isomerase activity	MOLECULAR_FUNCTION	1	1	5	78	742	11381
	GO:0016833	oxo-acid-lyase activity	MOLECULAR_FUNCTION	1	1	0	6	747	11453
	GO:0016836	hydro-lyase activity	MOLECULAR_FUNCTION	1	0.452766	3	30	744	11429
	GO:0016838	carbon-oxygen lyase activity, acting on phosphates	MOLECULAR_FUNCTION	1	0.587128	1	13	746	11446
	GO:0036440	citrate synthase activity	MOLECULAR_FUNCTION	1	0.118658	1	1	746	11458
	GO:0045334	clathrin-coated endocytic vesicle	CELLULAR_COMPONENT	1	1	0	2	747	11457
	GO:1900744	regulation of p38MAPK cascade	BIOLOGICAL_PROCESS	1	1	0	1	747	11458
	GO:0045337	farnesyl diphosphate biosynthetic process	BIOLOGICAL_PROCESS	1	1	0	2	747	11457
	GO:0045338	farnesyl diphosphate metabolic process	BIOLOGICAL_PROCESS	1	1	0	2	747	11457
	GO:0004864	protein phosphatase inhibitor activity	MOLECULAR_FUNCTION	1	1	0	1	747	11458
	GO:0004867	serine-type endopeptidase inhibitor activity	MOLECULAR_FUNCTION	1	1	0	1	747	11458
	GO:0004866	endopeptidase inhibitor activity	MOLECULAR_FUNCTION	1	1	0	3	747	11456
	GO:0016840	carbon-nitrogen lyase activity	MOLECULAR_FUNCTION	1	0.14271	2	9	745	11450
	GO:0016841	ammonia-lyase activity	MOLECULAR_FUNCTION	1	1	0	4	747	11455
	GO:0016842	amidine-lyase activity	MOLECULAR_FUNCTION	1	0.270805	1	4	746	11455
	GO:0016822	hydrolase activity, acting on acid carbon-carbon bonds	MOLECULAR_FUNCTION	1	1	0	1	747	11458
	GO:0035101	FACT complex	CELLULAR_COMPONENT	1	1	0	1	747	11458
	GO:0016823	hydrolase activity, acting on acid carbon-carbon bonds, in ketonic substances	MOLECULAR_FUNCTION	1	1	0	1	747	11458
	GO:0016824	hydrolase activity, acting on acid halide bonds	MOLECULAR_FUNCTION	1	1	0	2	747	11457
	GO:0060988	lipid tube assembly	BIOLOGICAL_PROCESS	1	1	0	1	747	11458
	GO:0004832	valine-tRNA ligase activity	MOLECULAR_FUNCTION	1	1	0	1	747	11458
	GO:0004831	tyrosine-tRNA ligase activity	MOLECULAR_FUNCTION	1	0.118658	1	1	746	11458
	GO:0004834	tryptophan synthase activity	MOLECULAR_FUNCTION	1	1	0	1	747	11458
	GO:0071630	nuclear protein quality control by the ubiquitin-proteasome system	BIOLOGICAL_PROCESS	1	1	0	1	747	11458
	GO:0070302	regulation of stress-activated protein kinase signaling cascade	BIOLOGICAL_PROCESS	1	1	0	2	747	11457
	GO:0070303	negative regulation of stress-activated protein kinase signaling cascade	BIOLOGICAL_PROCESS	1	1	0	1	747	11458
	GO:0070300	phosphatidic acid binding	MOLECULAR_FUNCTION	1	1	0	1	747	11458
	GO:0016830	carbon-carbon lyase activity	MOLECULAR_FUNCTION	1	0.343717	4	40	743	11419
	GO:0103045	methione N-acyltransferase activity	MOLECULAR_FUNCTION	1	1	0	2	747	11457
	GO:0070304	positive regulation of stress-activated protein kinase signaling cascade	BIOLOGICAL_PROCESS	1	1	0	1	747	11458
	GO:0016831	carboxy-lyase activity	MOLECULAR_FUNCTION	1	1	1	27	746	11432
	GO:0016810	hydrolase activity, acting on carbon-nitrogen (but not peptide) bonds	MOLECULAR_FUNCTION	1	0.114394	9	79	738	11380
	GO:0016811	hydrolase activity, acting on carbon-nitrogen (but not peptide) bonds, in linear amides	MOLECULAR_FUNCTION	1	0.196736	5	40	742	11419
	GO:0016812	hydrolase activity, acting on carbon-nitrogen (but not peptide) bonds, in cyclic amides	MOLECULAR_FUNCTION	1	1	0	5	747	11454
	GO:0016813	hydrolase activity, acting on carbon-nitrogen (but not peptide) bonds, in linear amidines	MOLECULAR_FUNCTION	1	0.31545	1	5	746	11454
	GO:0071629	cytoplasm protein quality control by the ubiquitin-proteasome system	BIOLOGICAL_PROCESS	1	1	0	1	747	11458
	GO:0032065	maintenance of protein location in cell cortex	BIOLOGICAL_PROCESS	1	1	0	1	747	11458
	GO:0016815	hydrolase activity, acting on carbon-nitrogen (but not peptide) bonds, in nitriles	MOLECULAR_FUNCTION	1	1	0	3	747	11456
	GO:0016817	hydrolase activity, acting on acid anhydrides	MOLECULAR_FUNCTION	1	0.252497	12	263	735	11196
	GO:0016818	hydrolase activity, acting on acid anhydrides, in phosphorus-containing anhydrides	MOLECULAR_FUNCTION	1	0.30422	12	260	735	11199
	GO:0004852	uroporphyrinogen-III synthase activity	MOLECULAR_FUNCTION	1	1	0	1	747	11458
	GO:0004851	uroporphyrin-III C-methyltransferase activity	MOLECULAR_FUNCTION	1	1	0	1	747	11458
	GO:0004843	cysteine-type deubiquitinase activity	MOLECULAR_FUNCTION	1	1	1	23	746	11436
	GO:0004842	ubiquitin-protein transferase activity	MOLECULAR_FUNCTION	1	1	2	32	745	11427
	GO:0004845	uracil phosphoribosyltransferase activity	MOLECULAR_FUNCTION	1	1	0	1	747	11458
	GO:0000493	box H/ACA snoRNP assembly	BIOLOGICAL_PROCESS	1	1	0	2	747	11457
	GO:0004844	uracil DNA N-glycosylase activity	MOLECULAR_FUNCTION	1	1	0	1	747	11458
	GO:0046695	SLIK (SAGA-like) complex	CELLULAR_COMPONENT	1	1	0	2	747	11457
	GO:0000492	box C/D snoRNP assembly	BIOLOGICAL_PROCESS	1	1	0	1	747	11458
	GO:0000491	small nucleolar ribonucleoprotein complex assembly	BIOLOGICAL_PROCESS	1	1	0	3	747	11456
	GO:0004846	urate oxidase activity	MOLECULAR_FUNCTION	1	1	0	1	747	11458
	GO:0004849	uridine kinase activity	MOLECULAR_FUNCTION	1	1	0	1	747	11458
	GO:0004848	ureidoglycolate hydrolase activity	MOLECULAR_FUNCTION	1	1	0	1	747	11458
	GO:0015675	nickel cation transport	BIOLOGICAL_PROCESS	1	1	0	1	747	11458
	GO:0061575	cyclin-dependent protein serine/threonine kinase activator activity	MOLECULAR_FUNCTION	1	1	0	1	747	11458
	GO:0061572	actin filament bundle organization	BIOLOGICAL_PROCESS	1	1	0	2	747	11457
	GO:0003690	double-stranded DNA binding	MOLECULAR_FUNCTION	1	0.64234	0	22	747	11437
	GO:0006721	terpenoid metabolic process	BIOLOGICAL_PROCESS	1	0.50091	1	10	746	11449
	GO:0061578	K63-linked deubiquitinase activity	MOLECULAR_FUNCTION	1	1	0	2	747	11457
	GO:0006722	triterpenoid metabolic process	BIOLOGICAL_PROCESS	1	1	0	2	747	11457
	GO:0006720	isoprenoid metabolic process	BIOLOGICAL_PROCESS	1	1	2	36	745	11423
	GO:0003697	single-stranded DNA binding	MOLECULAR_FUNCTION	1	0.164622	2	10	745	11449
	GO:0006714	sesquiterpenoid metabolic process	BIOLOGICAL_PROCESS	1	0.31545	1	5	746	11454
	GO:0003688	DNA replication origin binding	MOLECULAR_FUNCTION	1	1	0	3	747	11456
	GO:0003689	DNA clamp loader activity	MOLECULAR_FUNCTION	1	1	0	1	747	11458
	GO:0097526	spliceosomal tri-snRNP complex	CELLULAR_COMPONENT	1	1	0	9	747	11450
	GO:0097525	spliceosomal snRNP complex	CELLULAR_COMPONENT	1	0.620981	0	17	747	11442
	GO:0006730	one-carbon metabolic process	BIOLOGICAL_PROCESS	1	0.302646	2	16	745	11443
	GO:0005402	carbohydrate:monoatomic cation symporter activity	MOLECULAR_FUNCTION	1	1	0	3	747	11456
	GO:0001046	core promoter sequence-specific DNA binding	MOLECULAR_FUNCTION	1	1	0	2	747	11457
	GO:0006729	tetrahydrobiopterin biosynthetic process	BIOLOGICAL_PROCESS	1	1	0	1	747	11458
	GO:0098869	cellular oxidant detoxification	BIOLOGICAL_PROCESS	1	0.103282	5	36	742	11423
	GO:0035268	protein mannosylation	BIOLOGICAL_PROCESS	1	1	0	3	747	11456
	GO:0035269	protein O-linked mannosylation	BIOLOGICAL_PROCESS	1	1	0	3	747	11456
	GO:0061598	molybdopterin adenylyltransferase activity	MOLECULAR_FUNCTION	1	1	0	1	747	11458
	GO:0035267	NuA4 histone acetyltransferase complex	CELLULAR_COMPONENT	1	1	0	6	747	11453
	GO:0060260	regulation of transcription initiation by RNA polymerase II	BIOLOGICAL_PROCESS	1	1	0	1	747	11458
	GO:0060261	positive regulation of transcription initiation by RNA polymerase II	BIOLOGICAL_PROCESS	1	1	0	1	747	11458
	GO:0061599	molybdopterin molybdotransferase activity	MOLECULAR_FUNCTION	1	1	0	1	747	11458
	GO:0051302	regulation of cell division	BIOLOGICAL_PROCESS	1	1	0	3	747	11456
	GO:0097502	mannosylation	BIOLOGICAL_PROCESS	1	0.623247	0	18	747	11441
	GO:0097506	deaminated base DNA N-glycosylase activity	MOLECULAR_FUNCTION	1	1	0	1	747	11458
	GO:0016992	lipoate synthase activity	MOLECULAR_FUNCTION	1	1	0	1	747	11458
	GO:0047293	4-hydroxybenzoate nonaprenyltransferase activity	MOLECULAR_FUNCTION	1	1	0	1	747	11458
	GO:0051306	mitotic sister chromatid separation	BIOLOGICAL_PROCESS	1	1	0	4	747	11455
	GO:0051303	establishment of chromosome localization	BIOLOGICAL_PROCESS	1	1	0	2	747	11457
	GO:0051304	chromosome separation	BIOLOGICAL_PROCESS	1	1	0	5	747	11454
	GO:0015662	P-type ion transporter activity	MOLECULAR_FUNCTION	1	1	0	4	747	11455
	GO:0035251	UDP-glucosyltransferase activity	MOLECULAR_FUNCTION	1	1	0	8	747	11451
	GO:1901137	carbohydrate derivative biosynthetic process	BIOLOGICAL_PROCESS	1	0.769064	11	192	736	11267
	GO:0003682	chromatin binding	MOLECULAR_FUNCTION	1	1	0	15	747	11444
	GO:0003684	damaged DNA binding	MOLECULAR_FUNCTION	1	0.164622	2	10	745	11449
	GO:0003677	DNA binding	MOLECULAR_FUNCTION	1	0.566983	23	317	724	11142
	GO:0003678	DNA helicase activity	MOLECULAR_FUNCTION	1	0.515327	1	39	746	11420
	GO:0051310	metaphase plate congression	BIOLOGICAL_PROCESS	1	1	0	1	747	11458
	GO:0052647	pentitol phosphate metabolic process	BIOLOGICAL_PROCESS	1	1	0	3	747	11456
	GO:0035246	peptidyl-arginine N-methylation	BIOLOGICAL_PROCESS	1	1	0	1	747	11458
	GO:0052648	ribitol phosphate metabolic process	BIOLOGICAL_PROCESS	1	1	0	3	747	11456
	GO:0016985	mannan endo-1,4-beta-mannosidase activity	MOLECULAR_FUNCTION	1	0.223253	1	3	746	11456
	GO:0051315	attachment of mitotic spindle microtubules to kinetochore	BIOLOGICAL_PROCESS	1	1	0	1	747	11458
	GO:0004100	chitin synthase activity	MOLECULAR_FUNCTION	1	1	0	10	747	11449
	GO:0006760	folic acid-containing compound metabolic process	BIOLOGICAL_PROCESS	1	0.133998	3	18	744	11441
	GO:0070481	nuclear-transcribed mRNA catabolic process, non-stop decay	BIOLOGICAL_PROCESS	1	1	0	1	747	11458
	GO:0070482	response to oxygen levels	BIOLOGICAL_PROCESS	1	1	0	1	747	11458
	GO:0098813	nuclear chromosome segregation	BIOLOGICAL_PROCESS	1	0.40401	0	26	747	11433
	GO:0018738	S-formylglutathione hydrolase activity	MOLECULAR_FUNCTION	1	1	0	1	747	11458
	GO:0006772	thiamine metabolic process	BIOLOGICAL_PROCESS	1	1	0	5	747	11454
	GO:0006771	riboflavin metabolic process	BIOLOGICAL_PROCESS	1	0.121494	2	8	745	11451
	GO:0006777	Mo-molybdopterin cofactor biosynthetic process	BIOLOGICAL_PROCESS	1	1	0	3	747	11456
	GO:0004112	cyclic-nucleotide phosphodiesterase activity	MOLECULAR_FUNCTION	1	1	0	3	747	11456
	GO:0009800	cinnamic acid biosynthetic process	BIOLOGICAL_PROCESS	1	1	0	2	747	11457
	GO:1902404	mitotic actomyosin contractile ring contraction	BIOLOGICAL_PROCESS	1	1	0	1	747	11458
	GO:0004115	3',5'-cyclic-AMP phosphodiesterase activity	MOLECULAR_FUNCTION	1	1	0	1	747	11458
	GO:0004114	3',5'-cyclic-nucleotide phosphodiesterase activity	MOLECULAR_FUNCTION	1	1	0	2	747	11457
	GO:0004106	chorismate mutase activity	MOLECULAR_FUNCTION	1	1	0	2	747	11457
	GO:0004105	choline-phosphate cytidylyltransferase activity	MOLECULAR_FUNCTION	1	1	0	2	747	11457
	GO:0004108	citrate (Si)-synthase activity	MOLECULAR_FUNCTION	1	0.118658	1	1	746	11458
	GO:0006768	biotin metabolic process	BIOLOGICAL_PROCESS	1	0.433661	1	8	746	11451
	GO:0004107	chorismate synthase activity	MOLECULAR_FUNCTION	1	1	0	1	747	11458
	GO:0070475	rRNA base methylation	BIOLOGICAL_PROCESS	1	1	0	3	747	11456
	GO:0004109	coproporphyrinogen oxidase activity	MOLECULAR_FUNCTION	1	1	0	1	747	11458
	GO:0098826	endoplasmic reticulum tubular network membrane	CELLULAR_COMPONENT	1	1	0	3	747	11456
	GO:0070476	rRNA (guanine-N7)-methylation	BIOLOGICAL_PROCESS	1	1	0	1	747	11458
	GO:2000045	regulation of G1/S transition of mitotic cell cycle	BIOLOGICAL_PROCESS	1	1	0	1	747	11458
	GO:0015698	inorganic anion transport	BIOLOGICAL_PROCESS	1	1	1	22	746	11437
	GO:1902410	mitotic cytokinetic process	BIOLOGICAL_PROCESS	1	1	0	2	747	11457
	GO:0015693	magnesium ion transport	BIOLOGICAL_PROCESS	1	1	0	14	747	11445
	GO:0090079	translation regulator activity, nucleic acid binding	MOLECULAR_FUNCTION	1	0.0942616	1	79	746	11380
	GO:0006740	NADPH regeneration	BIOLOGICAL_PROCESS	1	0.531481	1	11	746	11448
	GO:1902412	regulation of mitotic cytokinesis	BIOLOGICAL_PROCESS	1	1	0	3	747	11456
	GO:0006743	ubiquinone metabolic process	BIOLOGICAL_PROCESS	1	1	0	10	747	11449
	GO:0006744	ubiquinone biosynthetic process	BIOLOGICAL_PROCESS	1	1	0	10	747	11449
	GO:0006741	NADP biosynthetic process	BIOLOGICAL_PROCESS	1	1	0	2	747	11457
	GO:0048584	positive regulation of response to stimulus	BIOLOGICAL_PROCESS	1	1	0	6	747	11453
	GO:0048583	regulation of response to stimulus	BIOLOGICAL_PROCESS	1	0.741819	3	39	744	11420
	GO:0001056	RNA polymerase III activity	MOLECULAR_FUNCTION	1	0.31545	1	5	746	11454
	GO:0001055	RNA polymerase II activity	MOLECULAR_FUNCTION	1	1	0	4	747	11455
	GO:0001054	RNA polymerase I activity	MOLECULAR_FUNCTION	1	1	0	4	747	11455
	GO:0006739	NADP metabolic process	BIOLOGICAL_PROCESS	1	0.587128	1	13	746	11446
	GO:0048585	negative regulation of response to stimulus	BIOLOGICAL_PROCESS	1	0.31545	1	5	746	11454
	GO:0050896	response to stimulus	BIOLOGICAL_PROCESS	1	0.616375	30	421	717	11038
	GO:0015689	molybdate ion transport	BIOLOGICAL_PROCESS	1	1	0	1	747	11458
	GO:0050897	cobalt ion binding	MOLECULAR_FUNCTION	1	1	0	1	747	11458
	GO:0060211	regulation of nuclear-transcribed mRNA poly(A) tail shortening	BIOLOGICAL_PROCESS	1	1	0	1	747	11458
	GO:0061542	3-demethylubiquinol-n 3-O-methyltransferase activity	MOLECULAR_FUNCTION	1	1	0	1	747	11458
	GO:0035299	inositol pentakisphosphate 2-kinase activity	MOLECULAR_FUNCTION	1	1	0	1	747	11458
	GO:0006750	glutathione biosynthetic process	BIOLOGICAL_PROCESS	1	0.357364	1	6	746	11453
	GO:0006751	glutathione catabolic process	BIOLOGICAL_PROCESS	1	0.223253	1	3	746	11456
	GO:1903753	negative regulation of p38MAPK cascade	BIOLOGICAL_PROCESS	1	1	0	1	747	11458
	GO:0006754	ATP biosynthetic process	BIOLOGICAL_PROCESS	1	0.302646	2	16	745	11443
	GO:0060213	positive regulation of nuclear-transcribed mRNA poly(A) tail shortening	BIOLOGICAL_PROCESS	1	1	0	1	747	11458
	GO:0006753	nucleoside phosphate metabolic process	BIOLOGICAL_PROCESS	1	0.0961044	15	146	732	11313
	GO:0006747	FAD biosynthetic process	BIOLOGICAL_PROCESS	1	1	0	1	747	11458
	GO:0001067	transcription regulatory region nucleic acid binding	MOLECULAR_FUNCTION	1	1	0	6	747	11453
	GO:0098800	inner mitochondrial membrane protein complex	CELLULAR_COMPONENT	1	1	2	32	745	11427
	GO:0006749	glutathione metabolic process	BIOLOGICAL_PROCESS	1	0.164622	2	10	745	11449
	GO:0098803	respiratory chain complex	CELLULAR_COMPONENT	1	1	1	18	746	11441
	GO:0098808	mRNA cap binding	MOLECULAR_FUNCTION	1	1	0	1	747	11458
	GO:0016128	phytosteroid metabolic process	BIOLOGICAL_PROCESS	1	0.270805	1	4	746	11455
	GO:0016129	phytosteroid biosynthetic process	BIOLOGICAL_PROCESS	1	1	0	4	747	11455
	GO:0022803	passive transmembrane transporter activity	MOLECULAR_FUNCTION	1	1	2	41	745	11418
	GO:0022804	active transmembrane transporter activity	MOLECULAR_FUNCTION	1	0.833562	5	93	742	11366
	GO:0005471	ATP:ADP antiporter activity	MOLECULAR_FUNCTION	1	1	0	1	747	11458
	GO:0004141	dethiobiotin synthase activity	MOLECULAR_FUNCTION	1	1	0	1	747	11458
	GO:0004144	diacylglycerol O-acyltransferase activity	MOLECULAR_FUNCTION	1	1	0	1	747	11458
	GO:0004143	diacylglycerol kinase activity	MOLECULAR_FUNCTION	1	1	0	1	747	11458
	GO:0043743	LPPG:FO 2-phospho-L-lactate transferase activity	MOLECULAR_FUNCTION	1	1	0	1	747	11458
	GO:0004146	dihydrofolate reductase activity	MOLECULAR_FUNCTION	1	0.118658	1	1	746	11458
	GO:1990131	Gtr1-Gtr2 GTPase complex	CELLULAR_COMPONENT	1	1	0	2	747	11457
	GO:0004148	dihydrolipoyl dehydrogenase activity	MOLECULAR_FUNCTION	1	1	0	1	747	11458
	GO:0030427	site of polarized growth	CELLULAR_COMPONENT	1	1	0	4	747	11455
	GO:0030429	kynureninase activity	MOLECULAR_FUNCTION	1	1	0	1	747	11458
	GO:0052692	raffinose alpha-galactosidase activity	MOLECULAR_FUNCTION	1	1	0	6	747	11453
	GO:0062014	negative regulation of small molecule metabolic process	BIOLOGICAL_PROCESS	1	1	0	3	747	11456
	GO:0004151	dihydroorotase activity	MOLECULAR_FUNCTION	1	1	0	1	747	11458
	GO:0120227	acyl-CoA binding	MOLECULAR_FUNCTION	1	0.118658	1	1	746	11458
	GO:0062012	regulation of small molecule metabolic process	BIOLOGICAL_PROCESS	1	1	0	3	747	11456
	GO:0004150	dihydroneopterin aldolase activity	MOLECULAR_FUNCTION	1	1	0	1	747	11458
	GO:0005484	SNAP receptor activity	MOLECULAR_FUNCTION	1	1	0	6	747	11453
	GO:0004152	dihydroorotate dehydrogenase activity	MOLECULAR_FUNCTION	1	1	0	1	747	11458
	GO:0051382	kinetochore assembly	BIOLOGICAL_PROCESS	1	1	0	1	747	11458
	GO:0005488	binding	MOLECULAR_FUNCTION	1	0.545956	236	3749	511	7710
	GO:0008514	organic anion transmembrane transporter activity	MOLECULAR_FUNCTION	1	0.243724	3	25	744	11434
	GO:0004156	dihydropteroate synthase activity	MOLECULAR_FUNCTION	1	1	0	1	747	11458
	GO:0030414	peptidase inhibitor activity	MOLECULAR_FUNCTION	1	1	0	3	747	11456
	GO:0004149	dihydrolipoyllysine-residue succinyltransferase activity	MOLECULAR_FUNCTION	1	1	0	1	747	11458
	GO:0050048	L-leucine:2-oxoglutarate aminotransferase activity	MOLECULAR_FUNCTION	1	1	0	1	747	11458
	GO:0051377	mannose-ethanolamine phosphotransferase activity	MOLECULAR_FUNCTION	1	1	0	4	747	11455
	GO:0008509	monoatomic anion transmembrane transporter activity	MOLECULAR_FUNCTION	1	0.50091	1	10	746	11449
	GO:0016125	sterol metabolic process	BIOLOGICAL_PROCESS	1	1	1	16	746	11443
	GO:0016126	sterol biosynthetic process	BIOLOGICAL_PROCESS	1	1	0	14	747	11445
	GO:0120254	olefinic compound metabolic process	BIOLOGICAL_PROCESS	1	0.270805	1	4	746	11455
	GO:0016106	sesquiterpenoid biosynthetic process	BIOLOGICAL_PROCESS	1	0.31545	1	5	746	11454
	GO:0120255	olefinic compound biosynthetic process	BIOLOGICAL_PROCESS	1	1	0	2	747	11457
	GO:0006780	uroporphyrinogen III biosynthetic process	BIOLOGICAL_PROCESS	1	1	0	1	747	11458
	GO:0006783	heme biosynthetic process	BIOLOGICAL_PROCESS	1	0.39341	2	20	745	11439
	GO:0006784	heme A biosynthetic process	BIOLOGICAL_PROCESS	1	1	0	2	747	11457
	GO:0006782	protoporphyrinogen IX biosynthetic process	BIOLOGICAL_PROCESS	1	0.187066	2	11	745	11448
	GO:0005452	solute:inorganic anion antiporter activity	MOLECULAR_FUNCTION	1	1	0	1	747	11458
	GO:0004121	cystathionine beta-lyase activity	MOLECULAR_FUNCTION	1	1	0	1	747	11458
	GO:0051391	tRNA acetylation	BIOLOGICAL_PROCESS	1	1	0	1	747	11458
	GO:0009813	flavonoid biosynthetic process	BIOLOGICAL_PROCESS	1	1	0	1	747	11458
	GO:0006787	porphyrin-containing compound catabolic process	BIOLOGICAL_PROCESS	1	1	0	1	747	11458
	GO:0009812	flavonoid metabolic process	BIOLOGICAL_PROCESS	1	1	0	1	747	11458
	GO:0006788	heme oxidation	BIOLOGICAL_PROCESS	1	1	0	1	747	11458
	GO:0005457	GDP-fucose transmembrane transporter activity	MOLECULAR_FUNCTION	1	1	0	3	747	11456
	GO:0042435	indole-containing compound biosynthetic process	BIOLOGICAL_PROCESS	1	0.0938732	3	15	744	11444
	GO:0004126	cytidine deaminase activity	MOLECULAR_FUNCTION	1	1	0	1	747	11458
	GO:0042436	indole-containing compound catabolic process	BIOLOGICAL_PROCESS	1	0.433661	1	8	746	11451
	GO:0006778	porphyrin-containing compound metabolic process	BIOLOGICAL_PROCESS	1	0.648977	2	21	745	11438
	GO:0001099	basal RNA polymerase II transcription machinery binding	MOLECULAR_FUNCTION	1	1	0	2	747	11457
	GO:0006779	porphyrin-containing compound biosynthetic process	BIOLOGICAL_PROCESS	1	0.39341	2	20	745	11439
	GO:0009803	cinnamic acid metabolic process	BIOLOGICAL_PROCESS	1	1	0	2	747	11457
	GO:0001098	basal transcription machinery binding	MOLECULAR_FUNCTION	1	1	0	2	747	11457
	GO:0097587	MutLgamma complex	CELLULAR_COMPONENT	1	1	0	1	747	11458
	GO:0051383	kinetochore organization	BIOLOGICAL_PROCESS	1	1	0	1	747	11458
	GO:0001091	RNA polymerase II general transcription initiation factor binding	MOLECULAR_FUNCTION	1	1	0	2	747	11457
	GO:0120261	regulation of heterochromatin organization	BIOLOGICAL_PROCESS	1	1	0	3	747	11456
	GO:0120262	negative regulation of heterochromatin organization	BIOLOGICAL_PROCESS	1	1	0	1	747	11458
	GO:0016114	terpenoid biosynthetic process	BIOLOGICAL_PROCESS	1	0.50091	1	10	746	11449
	GO:0120263	positive regulation of heterochromatin organization	BIOLOGICAL_PROCESS	1	1	0	1	747	11458
	GO:0006790	sulfur compound metabolic process	BIOLOGICAL_PROCESS	1	0.2857	3	93	744	11366
	GO:0042440	pigment metabolic process	BIOLOGICAL_PROCESS	1	0.648977	2	21	745	11438
	GO:0009820	alkaloid metabolic process	BIOLOGICAL_PROCESS	1	0.270805	1	4	746	11455
	GO:0004135	amylo-alpha-1,6-glucosidase activity	MOLECULAR_FUNCTION	1	1	0	1	747	11458
	GO:0004134	4-alpha-glucanotransferase activity	MOLECULAR_FUNCTION	1	1	0	1	747	11458
	GO:0009821	alkaloid biosynthetic process	BIOLOGICAL_PROCESS	1	0.270805	1	4	746	11455
	GO:0004128	cytochrome-b5 reductase activity, acting on NAD(P)H	MOLECULAR_FUNCTION	1	1	0	3	747	11456
	GO:0005459	UDP-galactose transmembrane transporter activity	MOLECULAR_FUNCTION	1	1	0	1	747	11458
	GO:0004127	cytidylate kinase activity	MOLECULAR_FUNCTION	1	1	0	1	747	11458
	GO:0005458	GDP-mannose transmembrane transporter activity	MOLECULAR_FUNCTION	1	1	0	1	747	11458
	GO:0004129	cytochrome-c oxidase activity	MOLECULAR_FUNCTION	1	1	0	7	747	11452
	GO:0097599	xylanase activity	MOLECULAR_FUNCTION	1	0.357364	1	6	746	11453
	GO:0042450	arginine biosynthetic process via ornithine	BIOLOGICAL_PROCESS	1	1	0	2	747	11457
	GO:0016104	triterpenoid biosynthetic process	BIOLOGICAL_PROCESS	1	1	0	2	747	11457
	GO:0008540	proteasome regulatory particle, base subcomplex	CELLULAR_COMPONENT	1	1	0	9	747	11450
	GO:1902475	L-alpha-amino acid transmembrane transport	BIOLOGICAL_PROCESS	1	1	0	2	747	11457
	GO:1902476	chloride transmembrane transport	BIOLOGICAL_PROCESS	1	0.357364	1	6	746	11453
	GO:0004181	metallocarboxypeptidase activity	MOLECULAR_FUNCTION	1	0.270805	1	4	746	11455
	GO:0004185	serine-type carboxypeptidase activity	MOLECULAR_FUNCTION	1	0.560182	1	12	746	11447
	GO:0022843	voltage-gated monoatomic cation channel activity	MOLECULAR_FUNCTION	1	1	0	2	747	11457
	GO:0008541	proteasome regulatory particle, lid subcomplex	CELLULAR_COMPONENT	1	1	0	4	747	11455
	GO:0052654	L-leucine transaminase activity	MOLECULAR_FUNCTION	1	1	0	1	747	11458
	GO:0052655	L-valine transaminase activity	MOLECULAR_FUNCTION	1	1	0	1	747	11458
	GO:0051321	meiotic cell cycle	BIOLOGICAL_PROCESS	1	0.636332	0	21	747	11438
	GO:0052652	cyclic purine nucleotide metabolic process	BIOLOGICAL_PROCESS	1	1	0	2	747	11457
	GO:0010857	calcium-dependent protein kinase activity	MOLECULAR_FUNCTION	1	1	0	1	747	11458
	GO:0016175	superoxide-generating NAD(P)H oxidase activity	MOLECULAR_FUNCTION	1	1	0	1	747	11458
	GO:0019200	carbohydrate kinase activity	MOLECULAR_FUNCTION	1	1	0	10	747	11449
	GO:0019203	carbohydrate phosphatase activity	MOLECULAR_FUNCTION	1	1	0	3	747	11456
	GO:0019202	amino acid kinase activity	MOLECULAR_FUNCTION	1	1	0	4	747	11455
	GO:0030466	silent mating-type cassette heterochromatin formation	BIOLOGICAL_PROCESS	1	1	0	2	747	11457
	GO:0019205	nucleobase-containing compound kinase activity	MOLECULAR_FUNCTION	1	1	0	12	747	11447
	GO:0001906	cell killing	BIOLOGICAL_PROCESS	1	1	0	1	747	11458
	GO:0001907	killing by symbiont of host cells	BIOLOGICAL_PROCESS	1	1	0	1	747	11458
	GO:0019207	kinase regulator activity	MOLECULAR_FUNCTION	1	1	0	14	747	11445
	GO:0052656	L-isoleucine transaminase activity	MOLECULAR_FUNCTION	1	1	0	1	747	11458
	GO:0019206	nucleoside kinase activity	MOLECULAR_FUNCTION	1	1	0	2	747	11457
	GO:0022839	monoatomic ion gated channel activity	MOLECULAR_FUNCTION	1	0.560182	1	12	746	11447
	GO:0004190	aspartic-type endopeptidase activity	MOLECULAR_FUNCTION	1	1	2	33	745	11426
	GO:0022836	gated channel activity	MOLECULAR_FUNCTION	1	0.560182	1	12	746	11447
	GO:0009881	photoreceptor activity	MOLECULAR_FUNCTION	1	1	0	1	747	11458
	GO:0004197	cysteine-type endopeptidase activity	MOLECULAR_FUNCTION	1	0.31545	1	5	746	11454
	GO:0022832	voltage-gated channel activity	MOLECULAR_FUNCTION	1	0.270805	1	4	746	11455
	GO:0008553	P-type proton-exporting transporter activity	MOLECULAR_FUNCTION	1	1	0	1	747	11458
	GO:0004198	calcium-dependent cysteine-type endopeptidase activity	MOLECULAR_FUNCTION	1	0.118658	1	1	746	11458
	GO:1901159	xylulose 5-phosphate biosynthetic process	BIOLOGICAL_PROCESS	1	1	0	1	747	11458
	GO:0009889	regulation of biosynthetic process	BIOLOGICAL_PROCESS	1	0.0968421	10	266	737	11193
	GO:0097575	lateral cell cortex	CELLULAR_COMPONENT	1	1	0	1	747	11458
	GO:0007219	Notch signaling pathway	BIOLOGICAL_PROCESS	1	1	0	1	747	11458
	GO:0097574	lateral part of cell	CELLULAR_COMPONENT	1	1	0	1	747	11458
	GO:0016160	amylase activity	MOLECULAR_FUNCTION	1	0.31545	1	5	746	11454
	GO:0097576	vacuole fusion	BIOLOGICAL_PROCESS	1	1	0	2	747	11457
	GO:0050000	chromosome localization	BIOLOGICAL_PROCESS	1	1	0	2	747	11457
	GO:0016165	linoleate 13S-lipoxygenase activity	MOLECULAR_FUNCTION	1	0.172605	1	2	746	11457
	GO:0051338	regulation of transferase activity	BIOLOGICAL_PROCESS	1	1	1	20	746	11439
	GO:0051336	regulation of hydrolase activity	BIOLOGICAL_PROCESS	1	0.620981	0	17	747	11442
	GO:1902493	acetyltransferase complex	CELLULAR_COMPONENT	1	0.64234	0	22	747	11437
	GO:0022829	wide pore channel activity	MOLECULAR_FUNCTION	1	1	0	2	747	11457
	GO:0043727	5-amino-4-imidazole carboxylate lyase activity	MOLECULAR_FUNCTION	1	1	0	1	747	11458
	GO:0004160	dihydroxy-acid dehydratase activity	MOLECULAR_FUNCTION	1	1	0	2	747	11457
	GO:1902495	transmembrane transporter complex	CELLULAR_COMPONENT	1	1	0	13	747	11446
	GO:0004161	dimethylallyltranstransferase activity	MOLECULAR_FUNCTION	1	1	0	2	747	11457
	GO:0004164	diphthine synthase activity	MOLECULAR_FUNCTION	1	1	0	1	747	11458
	GO:0004163	diphosphomevalonate decarboxylase activity	MOLECULAR_FUNCTION	1	1	0	1	747	11458
	GO:0022821	solute:potassium antiporter activity	MOLECULAR_FUNCTION	1	1	0	1	747	11458
	GO:0008521	acetyl-CoA transmembrane transporter activity	MOLECULAR_FUNCTION	1	1	0	1	747	11458
	GO:0005496	steroid binding	MOLECULAR_FUNCTION	1	1	0	2	747	11457
	GO:0004168	dolichol kinase activity	MOLECULAR_FUNCTION	1	1	0	1	747	11458
	GO:0008526	phosphatidylinositol transfer activity	MOLECULAR_FUNCTION	1	1	0	1	747	11458
	GO:0004169	dolichyl-phosphate-mannose-protein mannosyltransferase activity	MOLECULAR_FUNCTION	1	1	0	3	747	11456
	GO:0051345	positive regulation of hydrolase activity	BIOLOGICAL_PROCESS	1	1	0	6	747	11453
	GO:0008519	ammonium transmembrane transporter activity	MOLECULAR_FUNCTION	1	1	0	4	747	11455
	GO:0051346	negative regulation of hydrolase activity	BIOLOGICAL_PROCESS	1	1	0	3	747	11456
	GO:0098876	vesicle-mediated transport to the plasma membrane	BIOLOGICAL_PROCESS	1	1	0	6	747	11453
	GO:0051341	regulation of oxidoreductase activity	BIOLOGICAL_PROCESS	1	1	0	1	747	11458
	GO:0016151	nickel cation binding	MOLECULAR_FUNCTION	1	1	0	5	747	11454
	GO:0010833	telomere maintenance via telomere lengthening	BIOLOGICAL_PROCESS	1	1	0	2	747	11457
	GO:0016156	fumarate reductase (NADH) activity	MOLECULAR_FUNCTION	1	1	0	1	747	11458
	GO:0051347	positive regulation of transferase activity	BIOLOGICAL_PROCESS	1	1	0	10	747	11449
	GO:0042407	cristae formation	BIOLOGICAL_PROCESS	1	1	0	1	747	11458
	GO:0004170	dUTP diphosphatase activity	MOLECULAR_FUNCTION	1	1	0	1	747	11458
	GO:0004175	endopeptidase activity	MOLECULAR_FUNCTION	1	0.169213	11	106	736	11353
	GO:0004174	electron-transferring-flavoprotein dehydrogenase activity	MOLECULAR_FUNCTION	1	1	0	1	747	11458
	GO:0008531	riboflavin kinase activity	MOLECULAR_FUNCTION	1	1	0	2	747	11457
	GO:0004176	ATP-dependent peptidase activity	MOLECULAR_FUNCTION	1	0.270805	1	4	746	11455
	GO:0008537	proteasome activator complex	CELLULAR_COMPONENT	1	1	0	1	747	11458
	GO:0042401	biogenic amine biosynthetic process	BIOLOGICAL_PROCESS	1	0.133998	3	18	744	11441
	GO:0008535	respiratory chain complex IV assembly	BIOLOGICAL_PROCESS	1	1	0	4	747	11455
	GO:0008534	oxidized purine nucleobase lesion DNA N-glycosylase activity	MOLECULAR_FUNCTION	1	1	0	1	747	11458
	GO:0008528	G protein-coupled peptide receptor activity	MOLECULAR_FUNCTION	1	0.101157	2	7	745	11452
	GO:0097553	calcium ion transmembrane import into cytosol	BIOLOGICAL_PROCESS	1	1	0	2	747	11457
	GO:0030433	ubiquitin-dependent ERAD pathway	BIOLOGICAL_PROCESS	1	0.587128	1	13	746	11446
	GO:0052689	carboxylic ester hydrolase activity	MOLECULAR_FUNCTION	1	1	1	20	746	11439
	GO:0016149	translation release factor activity, codon specific	MOLECULAR_FUNCTION	1	1	0	2	747	11457
	GO:0007131	reciprocal meiotic recombination	BIOLOGICAL_PROCESS	1	1	0	9	747	11450
	GO:0007130	synaptonemal complex assembly	BIOLOGICAL_PROCESS	1	1	0	3	747	11456
	GO:0016093	polyprenol metabolic process	BIOLOGICAL_PROCESS	1	1	0	10	747	11449
	GO:0016094	polyprenol biosynthetic process	BIOLOGICAL_PROCESS	1	1	0	2	747	11457
	GO:0019120	hydrolase activity, acting on acid halide bonds, in C-halide compounds	MOLECULAR_FUNCTION	1	1	0	2	747	11457
	GO:0065007	biological regulation	BIOLOGICAL_PROCESS	1	0.127497	30	612	717	10847
	GO:0065008	regulation of biological quality	BIOLOGICAL_PROCESS	1	1	2	43	745	11416
	GO:0065005	protein-lipid complex assembly	BIOLOGICAL_PROCESS	1	1	0	1	747	11458
	GO:0008474	palmitoyl-(protein) hydrolase activity	MOLECULAR_FUNCTION	1	1	0	1	747	11458
	GO:0065004	protein-DNA complex assembly	BIOLOGICAL_PROCESS	1	1	1	15	746	11444
	GO:0000506	glycosylphosphatidylinositol-N-acetylglucosaminyltransferase (GPI-GnT) complex	CELLULAR_COMPONENT	1	1	0	1	747	11458
	GO:0065002	intracellular protein transmembrane transport	BIOLOGICAL_PROCESS	1	0.256195	2	14	745	11445
	GO:0008478	pyridoxal kinase activity	MOLECULAR_FUNCTION	1	1	0	1	747	11458
	GO:0000502	proteasome complex	CELLULAR_COMPONENT	1	0.11132	0	42	747	11417
	GO:0000500	RNA polymerase I upstream activating factor complex	CELLULAR_COMPONENT	1	1	0	1	747	11458
	GO:0008479	queuine tRNA-ribosyltransferase activity	MOLECULAR_FUNCTION	1	1	0	1	747	11458
	GO:0034739	histone H4K16 deacetylase activity	MOLECULAR_FUNCTION	1	1	0	1	747	11458
	GO:0042393	histone binding	MOLECULAR_FUNCTION	1	0.187066	2	11	745	11448
	GO:0019114	catechol dioxygenase activity	MOLECULAR_FUNCTION	1	1	0	1	747	11458
	GO:0008441	3'(2'),5'-bisphosphate nucleotidase activity	MOLECULAR_FUNCTION	1	1	0	1	747	11458
	GO:0008440	inositol-1,4,5-trisphosphate 3-kinase activity	MOLECULAR_FUNCTION	1	1	0	2	747	11457
	GO:0030371	translation repressor activity	MOLECULAR_FUNCTION	1	1	0	3	747	11456
	GO:0004084	branched-chain-amino-acid transaminase activity	MOLECULAR_FUNCTION	1	1	0	2	747	11457
	GO:0008444	CDP-diacylglycerol-glycerol-3-phosphate 3-phosphatidyltransferase activity	MOLECULAR_FUNCTION	1	1	0	2	747	11457
	GO:0004089	carbonate dehydratase activity	MOLECULAR_FUNCTION	1	0.101157	2	7	745	11452
	GO:0008443	phosphofructokinase activity	MOLECULAR_FUNCTION	1	1	0	4	747	11455
	GO:0004088	carbamoyl-phosphate synthase (glutamine-hydrolyzing) activity	MOLECULAR_FUNCTION	1	1	0	2	747	11457
	GO:0008442	3-hydroxyisobutyrate dehydrogenase activity	MOLECULAR_FUNCTION	1	1	0	2	747	11457
	GO:0008448	N-acetylglucosamine-6-phosphate deacetylase activity	MOLECULAR_FUNCTION	1	1	0	1	747	11458
	GO:0110053	regulation of actin filament organization	BIOLOGICAL_PROCESS	1	1	0	13	747	11446
	GO:0008446	GDP-mannose 4,6-dehydratase activity	MOLECULAR_FUNCTION	1	1	0	1	747	11458
	GO:0034729	histone H3-K79 methylation	BIOLOGICAL_PROCESS	1	1	0	1	747	11458
	GO:0034728	nucleosome organization	BIOLOGICAL_PROCESS	1	0.433661	1	8	746	11451
	GO:0016071	mRNA metabolic process	BIOLOGICAL_PROCESS	1	0.221121	5	139	742	11320
	GO:0045430	chalcone isomerase activity	MOLECULAR_FUNCTION	1	1	0	1	747	11458
	GO:0016073	snRNA metabolic process	BIOLOGICAL_PROCESS	1	1	0	1	747	11458
	GO:0016074	sno(s)RNA metabolic process	BIOLOGICAL_PROCESS	1	1	0	1	747	11458
	GO:0016075	rRNA catabolic process	BIOLOGICAL_PROCESS	1	1	0	1	747	11458
	GO:0019104	DNA N-glycosylase activity	MOLECULAR_FUNCTION	1	1	0	7	747	11452
	GO:0019107	myristoyltransferase activity	MOLECULAR_FUNCTION	1	1	0	1	747	11458
	GO:0071705	nitrogen compound transport	BIOLOGICAL_PROCESS	1	0.184586	13	294	734	11165
	GO:0008452	RNA ligase activity	MOLECULAR_FUNCTION	1	1	0	1	747	11458
	GO:0004096	catalase activity	MOLECULAR_FUNCTION	1	1	0	2	747	11457
	GO:0008453	alanine-glyoxylate transaminase activity	MOLECULAR_FUNCTION	1	1	0	2	747	11457
	GO:0007129	homologous chromosome pairing at meiosis	BIOLOGICAL_PROCESS	1	1	0	3	747	11456
	GO:0007127	meiosis I	BIOLOGICAL_PROCESS	1	1	0	13	747	11446
	GO:0045437	uridine nucleosidase activity	MOLECULAR_FUNCTION	1	1	0	1	747	11458
	GO:0034715	pICln-Sm protein complex	CELLULAR_COMPONENT	1	1	0	1	747	11458
	GO:0031683	G-protein beta/gamma-subunit complex binding	MOLECULAR_FUNCTION	1	0.209894	2	12	745	11447
	GO:0071702	organic substance transport	BIOLOGICAL_PROCESS	1	0.732971	19	329	728	11130
	GO:1905463	negative regulation of DNA duplex unwinding	BIOLOGICAL_PROCESS	1	1	0	1	747	11458
	GO:1905462	regulation of DNA duplex unwinding	BIOLOGICAL_PROCESS	1	1	0	1	747	11458
	GO:0051293	establishment of spindle localization	BIOLOGICAL_PROCESS	1	1	0	1	747	11458
	GO:0051294	establishment of spindle orientation	BIOLOGICAL_PROCESS	1	1	0	1	747	11458
	GO:0140719	constitutive heterochromatin formation	BIOLOGICAL_PROCESS	1	1	0	3	747	11456
	GO:0043666	regulation of phosphoprotein phosphatase activity	BIOLOGICAL_PROCESS	1	1	0	3	747	11456
	GO:0140718	facultative heterochromatin formation	BIOLOGICAL_PROCESS	1	1	0	3	747	11456
	GO:0051286	cell tip	CELLULAR_COMPONENT	1	1	0	4	747	11455
	GO:0051287	NAD binding	MOLECULAR_FUNCTION	1	0.724004	1	35	746	11424
	GO:0051285	cell cortex of cell tip	CELLULAR_COMPONENT	1	1	0	3	747	11456
	GO:0012510	trans-Golgi network transport vesicle membrane	CELLULAR_COMPONENT	1	1	0	5	747	11454
	GO:0046700	heterocycle catabolic process	BIOLOGICAL_PROCESS	1	0.429479	5	57	742	11402
	GO:0110085	mitotic actomyosin contractile ring	CELLULAR_COMPONENT	1	1	0	2	747	11457
	GO:0001882	nucleoside binding	MOLECULAR_FUNCTION	1	1	0	4	747	11455
	GO:0042350	GDP-L-fucose biosynthetic process	BIOLOGICAL_PROCESS	1	1	0	2	747	11457
	GO:0042351	'de novo' GDP-L-fucose biosynthetic process	BIOLOGICAL_PROCESS	1	1	0	1	747	11458
	GO:0007154	cell communication	BIOLOGICAL_PROCESS	1	0.768109	13	189	734	11270
	GO:0008484	sulfuric ester hydrolase activity	MOLECULAR_FUNCTION	1	1	0	2	747	11457
	GO:0008483	transaminase activity	MOLECULAR_FUNCTION	1	1	1	22	746	11437
	GO:0046710	GDP metabolic process	BIOLOGICAL_PROCESS	1	1	0	1	747	11458
	GO:0110095	cellular detoxification of aldehyde	BIOLOGICAL_PROCESS	1	1	0	1	747	11458
	GO:0046711	GDP biosynthetic process	BIOLOGICAL_PROCESS	1	1	0	1	747	11458
	GO:0110096	cellular response to aldehyde	BIOLOGICAL_PROCESS	1	1	0	1	747	11458
	GO:0042357	thiamine diphosphate metabolic process	BIOLOGICAL_PROCESS	1	1	0	7	747	11452
	GO:0043687	post-translational protein modification	BIOLOGICAL_PROCESS	1	0.133998	3	18	744	11441
	GO:0034765	regulation of monoatomic ion transmembrane transport	BIOLOGICAL_PROCESS	1	1	0	2	747	11457
	GO:0034763	negative regulation of transmembrane transport	BIOLOGICAL_PROCESS	1	1	0	1	747	11458
	GO:0034762	regulation of transmembrane transport	BIOLOGICAL_PROCESS	1	1	0	2	747	11457
	GO:0034766	negative regulation of monoatomic ion transmembrane transport	BIOLOGICAL_PROCESS	1	1	0	1	747	11458
	GO:0007165	signal transduction	BIOLOGICAL_PROCESS	1	0.763481	13	184	734	11275
	GO:0008495	protoheme IX farnesyltransferase activity	MOLECULAR_FUNCTION	1	1	0	1	747	11458
	GO:0007163	establishment or maintenance of cell polarity	BIOLOGICAL_PROCESS	1	1	0	5	747	11454
	GO:0007166	cell surface receptor signaling pathway	BIOLOGICAL_PROCESS	1	0.620981	0	17	747	11442
	GO:1990112	RQC complex	CELLULAR_COMPONENT	1	1	0	1	747	11458
	GO:1990116	ribosome-associated ubiquitin-dependent protein catabolic process	BIOLOGICAL_PROCESS	1	1	0	1	747	11458
	GO:0012506	vesicle membrane	CELLULAR_COMPONENT	1	0.111313	0	43	747	11416
	GO:0012507	ER to Golgi transport vesicle membrane	CELLULAR_COMPONENT	1	1	0	6	747	11453
	GO:0019135	deoxyhypusine monooxygenase activity	MOLECULAR_FUNCTION	1	1	0	1	747	11458
	GO:0012501	programmed cell death	BIOLOGICAL_PROCESS	1	1	0	8	747	11451
	GO:0034756	regulation of iron ion transport	BIOLOGICAL_PROCESS	1	1	0	1	747	11458
	GO:0034755	iron ion transmembrane transport	BIOLOGICAL_PROCESS	1	1	0	1	747	11458
	GO:0016925	protein sumoylation	BIOLOGICAL_PROCESS	1	1	0	5	747	11454
	GO:1901981	phosphatidylinositol phosphate binding	MOLECULAR_FUNCTION	1	1	0	7	747	11452
	GO:0090054	regulation of silent mating-type cassette heterochromatin formation	BIOLOGICAL_PROCESS	1	1	0	1	747	11458
	GO:1901983	regulation of protein acetylation	BIOLOGICAL_PROCESS	1	1	0	1	747	11458
	GO:0090052	regulation of pericentric heterochromatin formation	BIOLOGICAL_PROCESS	1	1	0	1	747	11458
	GO:0090053	positive regulation of pericentric heterochromatin formation	BIOLOGICAL_PROCESS	1	1	0	1	747	11458
	GO:0048519	negative regulation of biological process	BIOLOGICAL_PROCESS	1	0.215838	3	99	744	11360
	GO:1901987	regulation of cell cycle phase transition	BIOLOGICAL_PROCESS	1	0.631064	0	20	747	11439
	GO:1901989	positive regulation of cell cycle phase transition	BIOLOGICAL_PROCESS	1	1	0	1	747	11458
	GO:1901988	negative regulation of cell cycle phase transition	BIOLOGICAL_PROCESS	1	1	0	15	747	11444
	GO:0045493	xylan catabolic process	BIOLOGICAL_PROCESS	1	1	0	12	747	11447
	GO:0004930	G protein-coupled receptor activity	MOLECULAR_FUNCTION	1	0.101157	2	7	745	11452
	GO:0004933	mating-type a-factor pheromone receptor activity	MOLECULAR_FUNCTION	1	1	0	3	747	11456
	GO:0045491	xylan metabolic process	BIOLOGICAL_PROCESS	1	1	0	12	747	11447
	GO:0004932	mating-type factor pheromone receptor activity	MOLECULAR_FUNCTION	1	0.101157	2	7	745	11452
	GO:0048522	positive regulation of cellular process	BIOLOGICAL_PROCESS	1	0.182859	1	60	746	11399
	GO:0004934	mating-type alpha-factor pheromone receptor activity	MOLECULAR_FUNCTION	1	0.172605	1	2	746	11457
	GO:0102499	SHG alpha-glucan phosphorylase activity	MOLECULAR_FUNCTION	1	1	0	1	747	11458
	GO:0032160	septin filament array	CELLULAR_COMPONENT	1	1	0	1	747	11458
	GO:0032161	cleavage apparatus septin structure	CELLULAR_COMPONENT	1	1	0	1	747	11458
	GO:1901990	regulation of mitotic cell cycle phase transition	BIOLOGICAL_PROCESS	1	1	0	12	747	11447
	GO:0050849	negative regulation of calcium-mediated signaling	BIOLOGICAL_PROCESS	1	1	0	1	747	11458
	GO:0090068	positive regulation of cell cycle process	BIOLOGICAL_PROCESS	1	1	0	3	747	11456
	GO:1901991	negative regulation of mitotic cell cycle phase transition	BIOLOGICAL_PROCESS	1	1	0	8	747	11451
	GO:0090066	regulation of anatomical structure size	BIOLOGICAL_PROCESS	1	1	0	11	747	11448
	GO:0048523	negative regulation of cellular process	BIOLOGICAL_PROCESS	1	0.589509	2	60	745	11399
	GO:0071765	nuclear inner membrane organization	BIOLOGICAL_PROCESS	1	1	0	1	747	11458
	GO:0050848	regulation of calcium-mediated signaling	BIOLOGICAL_PROCESS	1	1	0	1	747	11458
	GO:0071763	nuclear membrane organization	BIOLOGICAL_PROCESS	1	1	0	2	747	11457
	GO:0032156	septin cytoskeleton	CELLULAR_COMPONENT	1	0.223253	1	3	746	11456
	GO:0032153	cell division site	CELLULAR_COMPONENT	1	1	0	10	747	11449
	GO:0016903	oxidoreductase activity, acting on the aldehyde or oxo group of donors	MOLECULAR_FUNCTION	1	1	2	30	745	11429
	GO:0032154	cleavage furrow	CELLULAR_COMPONENT	1	1	0	1	747	11458
	GO:0044179	hemolysis in another organism	BIOLOGICAL_PROCESS	1	1	0	1	747	11458
	GO:0016906	sterol 3-beta-glucosyltransferase activity	MOLECULAR_FUNCTION	1	1	0	1	747	11458
	GO:0019184	nonribosomal peptide biosynthetic process	BIOLOGICAL_PROCESS	1	0.121494	2	8	745	11451
	GO:0044183	protein folding chaperone	MOLECULAR_FUNCTION	1	0.398214	0	24	747	11435
	GO:0036508	protein alpha-1,2-demannosylation	BIOLOGICAL_PROCESS	1	1	0	1	747	11458
	GO:0070461	SAGA-type complex	CELLULAR_COMPONENT	1	1	0	8	747	11451
	GO:0019187	beta-1,4-mannosyltransferase activity	MOLECULAR_FUNCTION	1	1	0	1	747	11458
	GO:0032147	activation of protein kinase activity	BIOLOGICAL_PROCESS	1	1	0	1	747	11458
	GO:0036507	protein demannosylation	BIOLOGICAL_PROCESS	1	1	0	1	747	11458
	GO:0070469	respirasome	CELLULAR_COMPONENT	1	1	1	30	746	11429
	GO:0036503	ERAD pathway	BIOLOGICAL_PROCESS	1	0.587128	1	13	746	11446
	GO:0019171	(3R)-hydroxyacyl-[acyl-carrier-protein] dehydratase activity	MOLECULAR_FUNCTION	1	1	0	1	747	11458
	GO:0001897	cytolysis by symbiont of host cells	BIOLOGICAL_PROCESS	1	1	0	1	747	11458
	GO:0071782	endoplasmic reticulum tubular network	CELLULAR_COMPONENT	1	1	0	5	747	11454
	GO:0071788	endoplasmic reticulum tubular network maintenance	BIOLOGICAL_PROCESS	1	1	0	3	747	11456
	GO:0071786	endoplasmic reticulum tubular network organization	BIOLOGICAL_PROCESS	1	1	0	3	747	11456
	GO:0015631	tubulin binding	MOLECULAR_FUNCTION	1	1	2	30	745	11429
	GO:0035243	protein-arginine omega-N symmetric methyltransferase activity	MOLECULAR_FUNCTION	1	0.118658	1	1	746	11458
	GO:0015630	microtubule cytoskeleton	CELLULAR_COMPONENT	1	1	3	53	744	11406
	GO:0070407	oxidation-dependent protein catabolic process	BIOLOGICAL_PROCESS	1	1	0	1	747	11458
	GO:1990961	xenobiotic detoxification by transmembrane export across the plasma membrane	BIOLOGICAL_PROCESS	1	1	0	2	747	11457
	GO:0015629	actin cytoskeleton	CELLULAR_COMPONENT	1	0.25931	0	31	747	11428
	GO:0016971	flavin-linked sulfhydryl oxidase activity	MOLECULAR_FUNCTION	1	1	0	2	747	11457
	GO:0016972	thiol oxidase activity	MOLECULAR_FUNCTION	1	1	0	3	747	11456
	GO:0070403	NAD+ binding	MOLECULAR_FUNCTION	1	1	0	8	747	11451
	GO:0016973	poly(A)+ mRNA export from nucleus	BIOLOGICAL_PROCESS	1	1	0	2	747	11457
	GO:0045454	cell redox homeostasis	BIOLOGICAL_PROCESS	1	1	1	26	746	11433
	GO:0046785	microtubule polymerization	BIOLOGICAL_PROCESS	1	1	0	8	747	11451
	GO:0050801	monoatomic ion homeostasis	BIOLOGICAL_PROCESS	1	0.279449	2	15	745	11444
	GO:0032196	transposition	BIOLOGICAL_PROCESS	1	1	0	3	747	11456
	GO:0048500	signal recognition particle	CELLULAR_COMPONENT	1	1	0	7	747	11452
	GO:0015605	organophosphate ester transmembrane transporter activity	MOLECULAR_FUNCTION	1	1	0	2	747	11457
	GO:0032182	ubiquitin-like protein binding	MOLECULAR_FUNCTION	1	0.560182	1	12	746	11447
	GO:0032185	septin cytoskeleton organization	BIOLOGICAL_PROCESS	1	1	0	1	747	11458
	GO:0045482	trichodiene synthase activity	MOLECULAR_FUNCTION	1	0.31545	1	5	746	11454
	GO:0016645	oxidoreductase activity, acting on the CH-NH group of donors	MOLECULAR_FUNCTION	1	0.587128	1	13	746	11446
	GO:0016646	oxidoreductase activity, acting on the CH-NH group of donors, NAD or NADP as acceptor	MOLECULAR_FUNCTION	1	0.531481	1	11	746	11448
	GO:0016649	oxidoreductase activity, acting on the CH-NH group of donors, quinone or similar compound as acceptor	MOLECULAR_FUNCTION	1	1	0	2	747	11457
	GO:1902315	nuclear cell cycle DNA replication initiation	BIOLOGICAL_PROCESS	1	1	0	1	747	11458
	GO:0004661	protein geranylgeranyltransferase activity	MOLECULAR_FUNCTION	1	0.118658	1	1	746	11458
	GO:0005992	trehalose biosynthetic process	BIOLOGICAL_PROCESS	1	1	0	3	747	11456
	GO:0005991	trehalose metabolic process	BIOLOGICAL_PROCESS	1	1	0	6	747	11453
	GO:0004660	protein farnesyltransferase activity	MOLECULAR_FUNCTION	1	1	0	1	747	11458
	GO:0004663	Rab geranylgeranyltransferase activity	MOLECULAR_FUNCTION	1	0.118658	1	1	746	11458
	GO:0005993	trehalose catabolic process	BIOLOGICAL_PROCESS	1	1	0	1	747	11458
	GO:0003333	amino acid transmembrane transport	BIOLOGICAL_PROCESS	1	0.178873	3	21	744	11438
	GO:0005996	monosaccharide metabolic process	BIOLOGICAL_PROCESS	1	0.32447	4	38	743	11421
	GO:0004665	prephenate dehydrogenase (NADP+) activity	MOLECULAR_FUNCTION	1	1	0	1	747	11458
	GO:0004664	prephenate dehydratase activity	MOLECULAR_FUNCTION	1	1	0	1	747	11458
	GO:1902317	nuclear DNA replication termination	BIOLOGICAL_PROCESS	1	1	0	1	747	11458
	GO:0004655	porphobilinogen synthase activity	MOLECULAR_FUNCTION	1	1	0	1	747	11458
	GO:0030942	endoplasmic reticulum signal peptide binding	MOLECULAR_FUNCTION	1	1	0	2	747	11457
	GO:0004657	proline dehydrogenase activity	MOLECULAR_FUNCTION	1	1	0	1	747	11458
	GO:0004659	prenyltransferase activity	MOLECULAR_FUNCTION	1	0.560182	1	12	746	11447
	GO:0071495	cellular response to endogenous stimulus	BIOLOGICAL_PROCESS	1	1	0	1	747	11458
	GO:0071496	cellular response to external stimulus	BIOLOGICAL_PROCESS	1	1	0	4	747	11455
	GO:0140597	protein carrier chaperone	MOLECULAR_FUNCTION	1	0.172605	1	2	746	11457
	GO:0016651	oxidoreductase activity, acting on NAD(P)H	MOLECULAR_FUNCTION	1	1	2	30	745	11429
	GO:0016652	oxidoreductase activity, acting on NAD(P)H, NAD(P) as acceptor	MOLECULAR_FUNCTION	1	0.223253	1	3	746	11456
	GO:0016653	oxidoreductase activity, acting on NAD(P)H, heme protein as acceptor	MOLECULAR_FUNCTION	1	1	0	7	747	11452
	GO:0016655	oxidoreductase activity, acting on NAD(P)H, quinone or similar compound as acceptor	MOLECULAR_FUNCTION	1	0.468346	1	9	746	11450
	GO:0016634	oxidoreductase activity, acting on the CH-CH group of donors, oxygen as acceptor	MOLECULAR_FUNCTION	1	1	0	5	747	11454
	GO:0036243	succinate-semialdehyde dehydrogenase (NADP+) activity	MOLECULAR_FUNCTION	1	1	0	1	747	11458
	GO:0016635	oxidoreductase activity, acting on the CH-CH group of donors, quinone or related compound as acceptor	MOLECULAR_FUNCTION	1	0.172605	1	2	746	11457
	GO:0016638	oxidoreductase activity, acting on the CH-NH2 group of donors	MOLECULAR_FUNCTION	1	0.612424	1	14	746	11445
	GO:0016639	oxidoreductase activity, acting on the CH-NH2 group of donors, NAD or NADP as acceptor	MOLECULAR_FUNCTION	1	1	0	2	747	11457
	GO:1904983	glycine import into mitochondrion	BIOLOGICAL_PROCESS	1	1	0	1	747	11458
	GO:0004672	protein kinase activity	MOLECULAR_FUNCTION	1	0.395751	22	282	725	11177
	GO:0004671	protein C-terminal S-isoprenylcysteine carboxyl O-methyltransferase activity	MOLECULAR_FUNCTION	1	0.133998	3	18	744	11441
	GO:0004674	protein serine/threonine kinase activity	MOLECULAR_FUNCTION	1	0.629045	12	160	735	11299
	GO:0004673	protein histidine kinase activity	MOLECULAR_FUNCTION	1	0.357364	1	6	746	11453
	GO:0071482	cellular response to light stimulus	BIOLOGICAL_PROCESS	1	1	0	2	747	11457
	GO:0048256	flap endonuclease activity	MOLECULAR_FUNCTION	1	1	0	4	747	11455
	GO:0015318	inorganic molecular entity transmembrane transporter activity	MOLECULAR_FUNCTION	1	0.324395	4	109	743	11350
	GO:0016641	oxidoreductase activity, acting on the CH-NH2 group of donors, oxygen as acceptor	MOLECULAR_FUNCTION	1	0.50091	1	10	746	11449
	GO:0016642	oxidoreductase activity, acting on the CH-NH2 group of donors, disulfide as acceptor	MOLECULAR_FUNCTION	1	1	0	2	747	11457
	GO:0050567	glutaminyl-tRNA synthase (glutamine-hydrolyzing) activity	MOLECULAR_FUNCTION	1	1	0	2	747	11457
	GO:0016624	oxidoreductase activity, acting on the aldehyde or oxo group of donors, disulfide as acceptor	MOLECULAR_FUNCTION	1	0.270805	1	4	746	11455
	GO:0016628	oxidoreductase activity, acting on the CH-CH group of donors, NAD or NADP as acceptor	MOLECULAR_FUNCTION	1	0.256195	2	14	745	11445
	GO:0004641	phosphoribosylformylglycinamidine cyclo-ligase activity	MOLECULAR_FUNCTION	1	1	0	1	747	11458
	GO:0070192	chromosome organization involved in meiotic cell cycle	BIOLOGICAL_PROCESS	1	1	0	4	747	11455
	GO:0000279	M phase	BIOLOGICAL_PROCESS	1	1	0	1	747	11458
	GO:0004640	phosphoribosylanthranilate isomerase activity	MOLECULAR_FUNCTION	1	1	0	1	747	11458
	GO:0000278	mitotic cell cycle	BIOLOGICAL_PROCESS	1	0.366504	1	46	746	11413
	GO:0004643	phosphoribosylaminoimidazolecarboxamide formyltransferase activity	MOLECULAR_FUNCTION	1	1	0	1	747	11458
	GO:0004642	phosphoribosylformylglycinamidine synthase activity	MOLECULAR_FUNCTION	1	1	0	1	747	11458
	GO:0000287	magnesium ion binding	MOLECULAR_FUNCTION	1	0.11132	0	42	747	11417
	GO:0004634	phosphopyruvate hydratase activity	MOLECULAR_FUNCTION	1	1	0	1	747	11458
	GO:0005965	protein farnesyltransferase complex	CELLULAR_COMPONENT	1	1	0	1	747	11458
	GO:0004636	phosphoribosyl-ATP diphosphatase activity	MOLECULAR_FUNCTION	1	1	0	1	747	11458
	GO:0000285	1-phosphatidylinositol-3-phosphate 5-kinase activity	MOLECULAR_FUNCTION	1	1	0	2	747	11457
	GO:0004635	phosphoribosyl-AMP cyclohydrolase activity	MOLECULAR_FUNCTION	1	1	0	1	747	11458
	GO:0004638	phosphoribosylaminoimidazole carboxylase activity	MOLECULAR_FUNCTION	1	1	0	1	747	11458
	GO:0070189	kynurenine metabolic process	BIOLOGICAL_PROCESS	1	1	0	6	747	11453
	GO:0005968	Rab-protein geranylgeranyltransferase complex	CELLULAR_COMPONENT	1	0.118658	1	1	746	11458
	GO:0004637	phosphoribosylamine-glycine ligase activity	MOLECULAR_FUNCTION	1	1	0	1	747	11458
	GO:0048268	clathrin coat assembly	BIOLOGICAL_PROCESS	1	1	0	1	747	11458
	GO:0000281	mitotic cytokinesis	BIOLOGICAL_PROCESS	1	1	0	8	747	11451
	GO:0000280	nuclear division	BIOLOGICAL_PROCESS	1	0.25931	0	31	747	11428
	GO:0004639	phosphoribosylaminoimidazolesuccinocarboxamide synthase activity	MOLECULAR_FUNCTION	1	1	0	1	747	11458
	GO:0016631	enoyl-[acyl-carrier-protein] reductase activity	MOLECULAR_FUNCTION	1	1	0	1	747	11458
	GO:0050577	GDP-L-fucose synthase activity	MOLECULAR_FUNCTION	1	1	0	1	747	11458
	GO:0036222	XTP diphosphatase activity	MOLECULAR_FUNCTION	1	1	0	1	747	11458
	GO:0016614	oxidoreductase activity, acting on CH-OH group of donors	MOLECULAR_FUNCTION	1	0.274903	11	122	736	11337
	GO:0033192	calmodulin-dependent protein phosphatase activity	MOLECULAR_FUNCTION	1	1	0	2	747	11457
	GO:0016615	malate dehydrogenase activity	MOLECULAR_FUNCTION	1	1	0	6	747	11453
	GO:0016616	oxidoreductase activity, acting on the CH-OH group of donors, NAD or NADP as acceptor	MOLECULAR_FUNCTION	1	0.771194	2	51	745	11408
	GO:0036220	ITP diphosphatase activity	MOLECULAR_FUNCTION	1	1	0	1	747	11458
	GO:0005980	glycogen catabolic process	BIOLOGICAL_PROCESS	1	1	0	1	747	11458
	GO:0004651	polynucleotide 5'-phosphatase activity	MOLECULAR_FUNCTION	1	1	0	1	747	11458
	GO:0000289	nuclear-transcribed mRNA poly(A) tail shortening	BIOLOGICAL_PROCESS	1	1	0	6	747	11453
	GO:0005984	disaccharide metabolic process	BIOLOGICAL_PROCESS	1	1	0	8	747	11451
	GO:0000288	nuclear-transcribed mRNA catabolic process, deadenylation-dependent decay	BIOLOGICAL_PROCESS	1	1	0	12	747	11447
	GO:0004645	1,4-alpha-oligoglucan phosphorylase activity	MOLECULAR_FUNCTION	1	1	0	1	747	11458
	GO:0004644	phosphoribosylglycinamide formyltransferase activity	MOLECULAR_FUNCTION	1	1	0	2	747	11457
	GO:0005978	glycogen biosynthetic process	BIOLOGICAL_PROCESS	1	1	0	4	747	11455
	GO:0005977	glycogen metabolic process	BIOLOGICAL_PROCESS	1	1	0	5	747	11454
	GO:0000295	adenine nucleotide transmembrane transporter activity	MOLECULAR_FUNCTION	1	1	0	2	747	11457
	GO:0000293	ferric-chelate reductase activity	MOLECULAR_FUNCTION	1	1	0	8	747	11451
	GO:0004648	O-phospho-L-serine:2-oxoglutarate aminotransferase activity	MOLECULAR_FUNCTION	1	1	0	1	747	11458
	GO:0048278	vesicle docking	BIOLOGICAL_PROCESS	1	1	0	8	747	11451
	GO:0030915	Smc5-Smc6 complex	CELLULAR_COMPONENT	1	1	0	5	747	11454
	GO:0000291	nuclear-transcribed mRNA catabolic process, exonucleolytic	BIOLOGICAL_PROCESS	1	1	0	2	747	11457
	GO:0000290	deadenylation-dependent decapping of nuclear-transcribed mRNA	BIOLOGICAL_PROCESS	1	1	0	4	747	11455
	GO:0016620	oxidoreductase activity, acting on the aldehyde or oxo group of donors, NAD or NADP as acceptor	MOLECULAR_FUNCTION	1	1	1	25	746	11434
	GO:0036294	cellular response to decreased oxygen levels	BIOLOGICAL_PROCESS	1	1	0	1	747	11458
	GO:0036297	interstrand cross-link repair	BIOLOGICAL_PROCESS	1	1	0	2	747	11457
	GO:0036293	response to decreased oxygen levels	BIOLOGICAL_PROCESS	1	1	0	1	747	11458
	GO:0006402	mRNA catabolic process	BIOLOGICAL_PROCESS	1	0.400538	0	25	747	11434
	GO:0006403	RNA localization	BIOLOGICAL_PROCESS	1	0.414009	0	28	747	11431
	GO:0006400	tRNA modification	BIOLOGICAL_PROCESS	1	0.178031	0	41	747	11418
	GO:0006401	RNA catabolic process	BIOLOGICAL_PROCESS	1	0.25931	0	31	747	11428
	GO:0071450	cellular response to oxygen radical	BIOLOGICAL_PROCESS	1	1	0	4	747	11455
	GO:0045174	glutathione dehydrogenase (ascorbate) activity	MOLECULAR_FUNCTION	1	1	0	2	747	11457
	GO:0071453	cellular response to oxygen levels	BIOLOGICAL_PROCESS	1	1	0	1	747	11458
	GO:0071454	cellular response to anoxia	BIOLOGICAL_PROCESS	1	1	0	1	747	11458
	GO:0071451	cellular response to superoxide	BIOLOGICAL_PROCESS	1	1	0	4	747	11455
	GO:0070126	mitochondrial translational termination	BIOLOGICAL_PROCESS	1	1	0	1	747	11458
	GO:0070127	tRNA aminoacylation for mitochondrial protein translation	BIOLOGICAL_PROCESS	1	1	0	1	747	11458
	GO:0019720	Mo-molybdopterin cofactor metabolic process	BIOLOGICAL_PROCESS	1	1	0	3	747	11456
	GO:0070125	mitochondrial translational elongation	BIOLOGICAL_PROCESS	1	1	0	1	747	11458
	GO:0030983	mismatched DNA binding	MOLECULAR_FUNCTION	1	1	0	9	747	11450
	GO:0019722	calcium-mediated signaling	BIOLOGICAL_PROCESS	1	1	0	5	747	11454
	GO:0071459	protein localization to chromosome, centromeric region	BIOLOGICAL_PROCESS	1	1	0	1	747	11458
	GO:0015368	calcium:monoatomic cation antiporter activity	MOLECULAR_FUNCTION	1	1	0	5	747	11454
	GO:0016679	oxidoreductase activity, acting on diphenols and related substances as donors	MOLECULAR_FUNCTION	1	0.164622	2	10	745	11449
	GO:0019706	protein-cysteine S-palmitoyltransferase activity	MOLECULAR_FUNCTION	1	1	0	6	747	11453
	GO:0019707	protein-cysteine S-acyltransferase activity	MOLECULAR_FUNCTION	1	1	0	6	747	11453
	GO:0048207	vesicle targeting, rough ER to cis-Golgi	BIOLOGICAL_PROCESS	1	1	0	1	747	11458
	GO:0006413	translational initiation	BIOLOGICAL_PROCESS	1	0.266838	1	58	746	11401
	GO:0006414	translational elongation	BIOLOGICAL_PROCESS	1	0.261424	0	32	747	11427
	GO:0048208	COPII vesicle coating	BIOLOGICAL_PROCESS	1	1	0	1	747	11458
	GO:0006406	mRNA export from nucleus	BIOLOGICAL_PROCESS	1	1	0	11	747	11448
	GO:0045185	maintenance of protein location	BIOLOGICAL_PROCESS	1	1	0	4	747	11455
	GO:0006407	rRNA export from nucleus	BIOLOGICAL_PROCESS	1	1	0	1	747	11458
	GO:0030975	thiamine binding	MOLECULAR_FUNCTION	1	1	0	1	747	11458
	GO:0006405	RNA export from nucleus	BIOLOGICAL_PROCESS	1	1	0	13	747	11446
	GO:0006409	tRNA export from nucleus	BIOLOGICAL_PROCESS	1	1	0	1	747	11458
	GO:0016682	oxidoreductase activity, acting on diphenols and related substances as donors, oxygen as acceptor	MOLECULAR_FUNCTION	1	0.101157	2	7	745	11452
	GO:0042908	xenobiotic transport	BIOLOGICAL_PROCESS	1	1	0	2	747	11457
	GO:0071444	cellular response to pheromone	BIOLOGICAL_PROCESS	1	1	0	3	747	11456
	GO:0016684	oxidoreductase activity, acting on peroxide as acceptor	MOLECULAR_FUNCTION	1	0.151888	4	30	743	11429
	GO:0045181	glutamate synthase activity, NAD(P)H as acceptor	MOLECULAR_FUNCTION	1	1	0	1	747	11458
	GO:0016667	oxidoreductase activity, acting on a sulfur group of donors	MOLECULAR_FUNCTION	1	0.40401	0	26	747	11433
	GO:0042910	xenobiotic transmembrane transporter activity	MOLECULAR_FUNCTION	1	1	0	2	747	11457
	GO:0016668	oxidoreductase activity, acting on a sulfur group of donors, NAD(P) as acceptor	MOLECULAR_FUNCTION	1	1	0	4	747	11455
	GO:0004683	calmodulin-dependent protein kinase activity	MOLECULAR_FUNCTION	1	1	0	1	747	11458
	GO:0030964	NADH dehydrogenase complex	CELLULAR_COMPONENT	1	1	0	6	747	11453
	GO:0071470	cellular response to osmotic stress	BIOLOGICAL_PROCESS	1	1	0	2	747	11457
	GO:1904949	ATPase complex	CELLULAR_COMPONENT	1	0.521663	1	43	746	11416
	GO:0051861	glycolipid binding	MOLECULAR_FUNCTION	1	1	0	2	747	11457
	GO:0030968	endoplasmic reticulum unfolded protein response	BIOLOGICAL_PROCESS	1	1	0	1	747	11458
	GO:0070143	mitochondrial alanyl-tRNA aminoacylation	BIOLOGICAL_PROCESS	1	1	0	1	747	11458
	GO:0016670	oxidoreductase activity, acting on a sulfur group of donors, oxygen as acceptor	MOLECULAR_FUNCTION	1	1	0	4	747	11455
	GO:0016671	oxidoreductase activity, acting on a sulfur group of donors, disulfide as acceptor	MOLECULAR_FUNCTION	1	1	0	5	747	11454
	GO:0016672	oxidoreductase activity, acting on a sulfur group of donors, quinone or similar compound as acceptor	MOLECULAR_FUNCTION	1	1	0	2	747	11457
	GO:0071478	cellular response to radiation	BIOLOGICAL_PROCESS	1	1	0	2	747	11457
	GO:0016675	oxidoreductase activity, acting on a heme group of donors	MOLECULAR_FUNCTION	1	1	0	7	747	11452
	GO:0051864	histone H3K36 demethylase activity	MOLECULAR_FUNCTION	1	1	0	1	747	11458
	GO:0036265	RNA (guanine-N7)-methylation	BIOLOGICAL_PROCESS	1	1	0	4	747	11455
	GO:0015343	siderophore-iron transmembrane transporter activity	MOLECULAR_FUNCTION	1	0.118658	1	1	746	11458
	GO:0036261	7-methylguanosine cap hypermethylation	BIOLOGICAL_PROCESS	1	1	0	1	747	11458
	GO:0004694	eukaryotic translation initiation factor 2alpha kinase activity	MOLECULAR_FUNCTION	1	1	0	1	747	11458
	GO:0036260	RNA capping	BIOLOGICAL_PROCESS	1	1	0	6	747	11453
	GO:0004693	cyclin-dependent protein serine/threonine kinase activity	MOLECULAR_FUNCTION	1	1	0	1	747	11458
	GO:0004698	calcium-dependent protein kinase C activity	MOLECULAR_FUNCTION	1	1	0	1	747	11458
	GO:0004697	protein kinase C activity	MOLECULAR_FUNCTION	1	1	0	1	747	11458
	GO:0030956	glutamyl-tRNA(Gln) amidotransferase complex	CELLULAR_COMPONENT	1	1	0	2	747	11457
	GO:0030955	potassium ion binding	MOLECULAR_FUNCTION	1	1	0	1	747	11458
	GO:0051879	Hsp90 protein binding	MOLECULAR_FUNCTION	1	1	0	4	747	11455
	GO:0016661	oxidoreductase activity, acting on other nitrogenous compounds as donors	MOLECULAR_FUNCTION	1	1	0	1	747	11458
	GO:0071467	cellular response to pH	BIOLOGICAL_PROCESS	1	1	0	1	747	11458
	GO:0016663	oxidoreductase activity, acting on other nitrogenous compounds as donors, oxygen as acceptor	MOLECULAR_FUNCTION	1	1	0	1	747	11458
	GO:0030952	establishment or maintenance of cytoskeleton polarity	BIOLOGICAL_PROCESS	1	1	0	2	747	11457
	GO:0030951	establishment or maintenance of microtubule cytoskeleton polarity	BIOLOGICAL_PROCESS	1	1	0	2	747	11457
	GO:0015399	primary active transmembrane transporter activity	MOLECULAR_FUNCTION	1	0.801371	3	68	744	11391
	GO:0120114	Sm-like protein family complex	CELLULAR_COMPONENT	1	0.397141	0	23	747	11436
	GO:0002083	4-hydroxybenzoate decaprenyltransferase activity	MOLECULAR_FUNCTION	1	1	0	1	747	11458
	GO:0002084	protein depalmitoylation	BIOLOGICAL_PROCESS	1	1	0	1	747	11458
	GO:0006446	regulation of translational initiation	BIOLOGICAL_PROCESS	1	1	0	3	747	11456
	GO:0006437	tyrosyl-tRNA aminoacylation	BIOLOGICAL_PROCESS	1	0.118658	1	1	746	11458
	GO:0006438	valyl-tRNA aminoacylation	BIOLOGICAL_PROCESS	1	1	0	1	747	11458
	GO:0090618	DNA clamp unloading	BIOLOGICAL_PROCESS	1	1	0	3	747	11456
	GO:0017102	methionyl glutamyl tRNA synthetase complex	CELLULAR_COMPONENT	1	1	0	1	747	11458
	GO:1901073	glucosamine-containing compound biosynthetic process	BIOLOGICAL_PROCESS	1	1	0	5	747	11454
	GO:0006450	regulation of translational fidelity	BIOLOGICAL_PROCESS	1	1	0	8	747	11451
	GO:0038024	cargo receptor activity	MOLECULAR_FUNCTION	1	1	0	2	747	11457
	GO:0038023	signaling receptor activity	MOLECULAR_FUNCTION	1	0.164622	2	10	745	11449
	GO:0002094	polyprenyltransferase activity	MOLECULAR_FUNCTION	1	1	0	1	747	11458
	GO:0098590	plasma membrane region	CELLULAR_COMPONENT	1	1	0	6	747	11453
	GO:0002097	tRNA wobble base modification	BIOLOGICAL_PROCESS	1	1	0	15	747	11444
	GO:0002098	tRNA wobble uridine modification	BIOLOGICAL_PROCESS	1	1	0	13	747	11446
	GO:0006452	translational frameshifting	BIOLOGICAL_PROCESS	1	1	0	2	747	11457
	GO:0006458	'de novo' protein folding	BIOLOGICAL_PROCESS	1	1	0	4	747	11455
	GO:0051015	actin filament binding	MOLECULAR_FUNCTION	1	1	0	7	747	11452
	GO:0051016	barbed-end actin filament capping	BIOLOGICAL_PROCESS	1	1	0	3	747	11456
	GO:0006448	regulation of translational elongation	BIOLOGICAL_PROCESS	1	1	0	8	747	11451
	GO:0097255	R2TP complex	CELLULAR_COMPONENT	1	1	0	2	747	11457
	GO:0051014	actin filament severing	BIOLOGICAL_PROCESS	1	1	0	2	747	11457
	GO:0006449	regulation of translational termination	BIOLOGICAL_PROCESS	1	1	0	1	747	11458
	GO:0051012	microtubule sliding	BIOLOGICAL_PROCESS	1	1	0	1	747	11458
	GO:0098588	bounding membrane of organelle	CELLULAR_COMPONENT	1	0.582875	6	123	741	11336
	GO:0051010	microtubule plus-end binding	MOLECULAR_FUNCTION	1	1	0	2	747	11457
	GO:0019752	carboxylic acid metabolic process	BIOLOGICAL_PROCESS	1	0.103211	31	351	716	11108
	GO:0019755	one-carbon compound transport	BIOLOGICAL_PROCESS	1	1	0	2	747	11457
	GO:0051017	actin filament bundle assembly	BIOLOGICAL_PROCESS	1	1	0	2	747	11457
	GO:0043408	regulation of MAPK cascade	BIOLOGICAL_PROCESS	1	1	0	2	747	11457
	GO:0043409	negative regulation of MAPK cascade	BIOLOGICAL_PROCESS	1	1	0	1	747	11458
	GO:0006420	arginyl-tRNA aminoacylation	BIOLOGICAL_PROCESS	1	1	0	2	747	11457
	GO:0006421	asparaginyl-tRNA aminoacylation	BIOLOGICAL_PROCESS	1	1	0	2	747	11457
	GO:0006424	glutamyl-tRNA aminoacylation	BIOLOGICAL_PROCESS	1	1	0	2	747	11457
	GO:0044732	mitotic spindle pole body	CELLULAR_COMPONENT	1	1	0	1	747	11458
	GO:0006425	glutaminyl-tRNA aminoacylation	BIOLOGICAL_PROCESS	1	1	0	1	747	11458
	GO:0006422	aspartyl-tRNA aminoacylation	BIOLOGICAL_PROCESS	1	1	0	1	747	11458
	GO:0006423	cysteinyl-tRNA aminoacylation	BIOLOGICAL_PROCESS	1	1	0	1	747	11458
	GO:0006417	regulation of translation	BIOLOGICAL_PROCESS	1	0.273057	0	35	747	11424
	GO:0006418	tRNA aminoacylation for protein translation	BIOLOGICAL_PROCESS	1	1	1	29	746	11430
	GO:0006415	translational termination	BIOLOGICAL_PROCESS	1	1	0	6	747	11453
	GO:0098552	side of membrane	CELLULAR_COMPONENT	1	0.31545	1	5	746	11454
	GO:0051020	GTPase binding	MOLECULAR_FUNCTION	1	1	0	15	747	11444
	GO:0006419	alanyl-tRNA aminoacylation	BIOLOGICAL_PROCESS	1	1	0	2	747	11457
	GO:0018410	C-terminal protein amino acid modification	BIOLOGICAL_PROCESS	1	0.133998	3	18	744	11441
	GO:0051028	mRNA transport	BIOLOGICAL_PROCESS	1	0.40401	0	26	747	11433
	GO:0051029	rRNA transport	BIOLOGICAL_PROCESS	1	1	0	1	747	11458
	GO:0015369	calcium:proton antiporter activity	MOLECULAR_FUNCTION	1	1	0	5	747	11454
	GO:0019725	cellular homeostasis	BIOLOGICAL_PROCESS	1	1	2	43	745	11416
	GO:0043419	urea catabolic process	BIOLOGICAL_PROCESS	1	1	0	1	747	11458
	GO:0015386	potassium:proton antiporter activity	MOLECULAR_FUNCTION	1	1	0	1	747	11458
	GO:0015385	sodium:proton antiporter activity	MOLECULAR_FUNCTION	1	1	0	4	747	11455
	GO:0006431	methionyl-tRNA aminoacylation	BIOLOGICAL_PROCESS	1	1	0	1	747	11458
	GO:0006432	phenylalanyl-tRNA aminoacylation	BIOLOGICAL_PROCESS	1	1	0	2	747	11457
	GO:0043410	positive regulation of MAPK cascade	BIOLOGICAL_PROCESS	1	1	0	1	747	11458
	GO:0006430	lysyl-tRNA aminoacylation	BIOLOGICAL_PROCESS	1	1	0	1	747	11458
	GO:0043413	macromolecule glycosylation	BIOLOGICAL_PROCESS	1	0.11132	0	42	747	11417
	GO:0006435	threonyl-tRNA aminoacylation	BIOLOGICAL_PROCESS	1	1	0	1	747	11458
	GO:0043412	macromolecule modification	BIOLOGICAL_PROCESS	1	0.150023	35	690	712	10769
	GO:0044743	protein transmembrane import into intracellular organelle	BIOLOGICAL_PROCESS	1	0.187066	2	11	745	11448
	GO:0006436	tryptophanyl-tRNA aminoacylation	BIOLOGICAL_PROCESS	1	1	0	2	747	11457
	GO:0006433	prolyl-tRNA aminoacylation	BIOLOGICAL_PROCESS	1	1	0	1	747	11458
	GO:0043414	macromolecule methylation	BIOLOGICAL_PROCESS	1	1	5	79	742	11380
	GO:0006434	seryl-tRNA aminoacylation	BIOLOGICAL_PROCESS	1	1	0	2	747	11457
	GO:0097240	chromosome attachment to the nuclear envelope	BIOLOGICAL_PROCESS	1	1	0	1	747	11458
	GO:0051037	regulation of transcription involved in meiotic cell cycle	BIOLOGICAL_PROCESS	1	1	0	1	747	11458
	GO:0006428	isoleucyl-tRNA aminoacylation	BIOLOGICAL_PROCESS	1	1	0	3	747	11456
	GO:0051038	negative regulation of transcription involved in meiotic cell cycle	BIOLOGICAL_PROCESS	1	1	0	1	747	11458
	GO:0006429	leucyl-tRNA aminoacylation	BIOLOGICAL_PROCESS	1	1	0	1	747	11458
	GO:0098562	cytoplasmic side of membrane	CELLULAR_COMPONENT	1	0.31545	1	5	746	11454
	GO:0006426	glycyl-tRNA aminoacylation	BIOLOGICAL_PROCESS	1	1	0	1	747	11458
	GO:0051031	tRNA transport	BIOLOGICAL_PROCESS	1	1	0	1	747	11458
	GO:0097237	cellular response to toxic substance	BIOLOGICAL_PROCESS	1	0.181835	5	37	742	11422
	GO:0042979	ornithine decarboxylase regulator activity	MOLECULAR_FUNCTION	1	1	0	1	747	11458
	GO:0006482	protein demethylation	BIOLOGICAL_PROCESS	1	1	0	10	747	11449
	GO:0006480	N-terminal protein amino acid methylation	BIOLOGICAL_PROCESS	1	1	0	1	747	11458
	GO:0006481	C-terminal protein methylation	BIOLOGICAL_PROCESS	1	0.133998	3	18	744	11441
	GO:0006486	protein glycosylation	BIOLOGICAL_PROCESS	1	0.11132	0	42	747	11417
	GO:1902358	sulfate transmembrane transport	BIOLOGICAL_PROCESS	1	1	0	3	747	11456
	GO:0006487	protein N-linked glycosylation	BIOLOGICAL_PROCESS	1	1	0	15	747	11444
	GO:0006488	dolichol-linked oligosaccharide biosynthetic process	BIOLOGICAL_PROCESS	1	1	0	7	747	11452
	GO:0048285	organelle fission	BIOLOGICAL_PROCESS	1	0.726094	1	36	746	11423
	GO:0032768	regulation of monooxygenase activity	BIOLOGICAL_PROCESS	1	1	0	1	747	11458
	GO:0048284	organelle fusion	BIOLOGICAL_PROCESS	1	0.357364	1	6	746	11453
	GO:0048288	nuclear membrane fusion involved in karyogamy	BIOLOGICAL_PROCESS	1	1	0	1	747	11458
	GO:0017148	negative regulation of translation	BIOLOGICAL_PROCESS	1	1	0	15	747	11444
	GO:0048280	vesicle fusion with Golgi apparatus	BIOLOGICAL_PROCESS	1	1	0	1	747	11458
	GO:0006490	oligosaccharide-lipid intermediate biosynthetic process	BIOLOGICAL_PROCESS	1	1	0	8	747	11451
	GO:0006493	protein O-linked glycosylation	BIOLOGICAL_PROCESS	1	1	0	3	747	11456
	GO:0038066	p38MAPK cascade	BIOLOGICAL_PROCESS	1	1	0	1	747	11458
	GO:0006491	N-glycan processing	BIOLOGICAL_PROCESS	1	1	0	1	747	11458
	GO:0006497	protein lipidation	BIOLOGICAL_PROCESS	1	1	1	27	746	11432
	GO:0006498	N-terminal protein lipidation	BIOLOGICAL_PROCESS	1	1	0	1	747	11458
	GO:0006499	N-terminal protein myristoylation	BIOLOGICAL_PROCESS	1	1	0	1	747	11458
	GO:0031428	box C/D RNP complex	CELLULAR_COMPONENT	1	1	0	2	747	11457
	GO:0010508	positive regulation of autophagy	BIOLOGICAL_PROCESS	1	1	0	5	747	11454
	GO:0031429	box H/ACA snoRNP complex	CELLULAR_COMPONENT	1	1	0	1	747	11458
	GO:0070193	synaptonemal complex organization	BIOLOGICAL_PROCESS	1	1	0	3	747	11456
	GO:0070197	meiotic attachment of telomere to nuclear envelope	BIOLOGICAL_PROCESS	1	1	0	1	747	11458
	GO:0010506	regulation of autophagy	BIOLOGICAL_PROCESS	1	1	0	5	747	11454
	GO:0031420	alkali metal ion binding	MOLECULAR_FUNCTION	1	1	0	1	747	11458
	GO:0017136	NAD-dependent histone deacetylase activity	MOLECULAR_FUNCTION	1	1	0	1	747	11458
	GO:0017119	Golgi transport complex	CELLULAR_COMPONENT	1	1	0	7	747	11452
	GO:0006465	signal peptide processing	BIOLOGICAL_PROCESS	1	1	0	8	747	11451
	GO:1990071	TRAPPII protein complex	CELLULAR_COMPONENT	1	1	0	2	747	11457
	GO:0006468	protein phosphorylation	BIOLOGICAL_PROCESS	1	0.540662	21	279	726	11180
	GO:1990074	polyuridylation-dependent mRNA catabolic process	BIOLOGICAL_PROCESS	1	1	0	1	747	11458
	GO:0042995	cell projection	CELLULAR_COMPONENT	1	1	0	5	747	11454
	GO:0031417	NatC complex	CELLULAR_COMPONENT	1	1	0	2	747	11457
	GO:0031418	L-ascorbic acid binding	MOLECULAR_FUNCTION	1	1	0	4	747	11455
	GO:0031415	NatA complex	CELLULAR_COMPONENT	1	1	0	2	747	11457
	GO:0019781	NEDD8 activating enzyme activity	MOLECULAR_FUNCTION	1	1	0	2	747	11457
	GO:0019783	ubiquitin-like protein peptidase activity	MOLECULAR_FUNCTION	1	1	1	25	746	11434
	GO:0031410	cytoplasmic vesicle	CELLULAR_COMPONENT	1	0.128487	1	66	746	11393
	GO:0018455	alcohol dehydrogenase [NAD(P)+] activity	MOLECULAR_FUNCTION	1	1	0	1	747	11458
	GO:0017124	SH3 domain binding	MOLECULAR_FUNCTION	1	1	0	1	747	11458
	GO:0019787	ubiquitin-like protein transferase activity	MOLECULAR_FUNCTION	1	1	2	38	745	11421
	GO:0031414	N-terminal protein acetyltransferase complex	CELLULAR_COMPONENT	1	1	0	4	747	11455
	GO:0019789	SUMO transferase activity	MOLECULAR_FUNCTION	1	1	0	4	747	11455
	GO:0017108	5'-flap endonuclease activity	MOLECULAR_FUNCTION	1	1	0	4	747	11455
	GO:0006470	protein dephosphorylation	BIOLOGICAL_PROCESS	1	0.705839	2	28	745	11431
	GO:0006475	internal protein amino acid acetylation	BIOLOGICAL_PROCESS	1	1	0	14	747	11445
	GO:0006476	protein deacetylation	BIOLOGICAL_PROCESS	1	1	0	7	747	11452
	GO:0006473	protein acetylation	BIOLOGICAL_PROCESS	1	0.623247	0	18	747	11441
	GO:0006474	N-terminal protein amino acid acetylation	BIOLOGICAL_PROCESS	1	1	0	4	747	11455
	GO:0006479	protein methylation	BIOLOGICAL_PROCESS	1	0.38699	5	50	742	11409
	GO:0031406	carboxylic acid binding	MOLECULAR_FUNCTION	1	0.468346	1	9	746	11450
	GO:0019773	proteasome core complex, alpha-subunit complex	CELLULAR_COMPONENT	1	1	0	7	747	11452
	GO:0017110	nucleoside diphosphate phosphatase activity	MOLECULAR_FUNCTION	1	1	0	2	747	11457
	GO:0017111	ribonucleoside triphosphate phosphatase activity	MOLECULAR_FUNCTION	1	0.183139	10	243	737	11216
	GO:0019774	proteasome core complex, beta-subunit complex	CELLULAR_COMPONENT	1	1	0	3	747	11456
	GO:0017116	single-stranded DNA helicase activity	MOLECULAR_FUNCTION	1	1	0	1	747	11458
	GO:0031401	positive regulation of protein modification process	BIOLOGICAL_PROCESS	1	1	0	9	747	11450
	GO:0090575	RNA polymerase II transcription regulator complex	CELLULAR_COMPONENT	1	1	1	22	746	11437
	GO:0022406	membrane docking	BIOLOGICAL_PROCESS	1	1	0	12	747	11447
	GO:0090576	RNA polymerase III transcription regulator complex	CELLULAR_COMPONENT	1	1	0	4	747	11455
	GO:0030031	cell projection assembly	BIOLOGICAL_PROCESS	1	1	0	1	747	11458
	GO:0030030	cell projection organization	BIOLOGICAL_PROCESS	1	1	0	1	747	11458
	GO:0022402	cell cycle process	BIOLOGICAL_PROCESS	1	0.660687	4	87	743	11372
	GO:0009435	NAD biosynthetic process	BIOLOGICAL_PROCESS	1	0.279449	2	15	745	11444
	GO:0090571	RNA polymerase II transcription repressor complex	CELLULAR_COMPONENT	1	1	0	1	747	11458
	GO:0022403	cell cycle phase	BIOLOGICAL_PROCESS	1	1	0	1	747	11458
	GO:0009438	methylglyoxal metabolic process	BIOLOGICAL_PROCESS	1	1	0	1	747	11458
	GO:0009437	carnitine metabolic process	BIOLOGICAL_PROCESS	1	1	0	1	747	11458
	GO:0030029	actin filament-based process	BIOLOGICAL_PROCESS	1	0.258059	0	29	747	11430
	GO:0017061	S-methyl-5-thioadenosine phosphorylase activity	MOLECULAR_FUNCTION	1	1	0	1	747	11458
	GO:1990884	RNA acetylation	BIOLOGICAL_PROCESS	1	1	0	1	747	11458
	GO:0017062	respiratory chain complex III assembly	BIOLOGICAL_PROCESS	1	1	0	10	747	11449
	GO:0018394	peptidyl-lysine acetylation	BIOLOGICAL_PROCESS	1	1	0	14	747	11445
	GO:0018393	internal peptidyl-lysine acetylation	BIOLOGICAL_PROCESS	1	1	0	14	747	11445
	GO:0010412	mannan metabolic process	BIOLOGICAL_PROCESS	1	0.223253	1	3	746	11456
	GO:0017069	snRNA binding	MOLECULAR_FUNCTION	1	1	0	5	747	11454
	GO:0070966	nuclear-transcribed mRNA catabolic process, no-go decay	BIOLOGICAL_PROCESS	1	1	0	1	747	11458
	GO:0030026	intracellular manganese ion homeostasis	BIOLOGICAL_PROCESS	1	1	0	2	747	11457
	GO:0010410	hemicellulose metabolic process	BIOLOGICAL_PROCESS	1	1	0	12	747	11447
	GO:0009441	glycolate metabolic process	BIOLOGICAL_PROCESS	1	1	0	1	747	11458
	GO:0005085	guanyl-nucleotide exchange factor activity	MOLECULAR_FUNCTION	1	0.528291	1	45	746	11414
	GO:0047710	bis(5'-adenosyl)-triphosphatase activity	MOLECULAR_FUNCTION	1	1	0	1	747	11458
	GO:0008113	peptide-methionine (S)-S-oxide reductase activity	MOLECULAR_FUNCTION	1	1	0	1	747	11458
	GO:0009443	pyridoxal 5'-phosphate salvage	BIOLOGICAL_PROCESS	1	1	0	1	747	11458
	GO:0042026	protein refolding	BIOLOGICAL_PROCESS	1	1	0	1	747	11458
	GO:0009448	gamma-aminobutyric acid metabolic process	BIOLOGICAL_PROCESS	1	1	0	1	747	11458
	GO:0042030	ATPase inhibitor activity	MOLECULAR_FUNCTION	1	1	0	1	747	11458
	GO:0017053	transcription repressor complex	CELLULAR_COMPONENT	1	1	0	1	747	11458
	GO:0017054	negative cofactor 2 complex	CELLULAR_COMPONENT	1	1	0	1	747	11458
	GO:0017056	structural constituent of nuclear pore	MOLECULAR_FUNCTION	1	1	0	13	747	11446
	GO:0030010	establishment of cell polarity	BIOLOGICAL_PROCESS	1	1	0	1	747	11458
	GO:0031344	regulation of cell projection organization	BIOLOGICAL_PROCESS	1	1	0	1	747	11458
	GO:0017057	6-phosphogluconolactonase activity	MOLECULAR_FUNCTION	1	1	0	1	747	11458
	GO:0030015	CCR4-NOT core complex	CELLULAR_COMPONENT	1	1	0	4	747	11455
	GO:0010420	3,4-dihydroxy-5-polyprenylbenzoic acid O-methyltransferase activity	MOLECULAR_FUNCTION	1	1	0	1	747	11458
	GO:1904063	negative regulation of cation transmembrane transport	BIOLOGICAL_PROCESS	1	1	0	1	747	11458
	GO:0030014	CCR4-NOT complex	CELLULAR_COMPONENT	1	1	0	7	747	11452
	GO:1904062	regulation of monoatomic cation transmembrane transport	BIOLOGICAL_PROCESS	1	1	0	1	747	11458
	GO:0031346	positive regulation of cell projection organization	BIOLOGICAL_PROCESS	1	1	0	1	747	11458
	GO:0006383	transcription by RNA polymerase III	BIOLOGICAL_PROCESS	1	1	1	15	746	11444
	GO:0006384	transcription initiation at RNA polymerase III promoter	BIOLOGICAL_PROCESS	1	0.357364	1	6	746	11453
	GO:0005053	peroxisome matrix targeting signal-2 binding	MOLECULAR_FUNCTION	1	1	0	1	747	11458
	GO:0006382	adenosine to inosine editing	BIOLOGICAL_PROCESS	1	1	0	2	747	11457
	GO:0044695	Dsc E3 ubiquitin ligase complex	CELLULAR_COMPONENT	1	1	0	2	747	11457
	GO:0006388	tRNA splicing, via endonucleolytic cleavage and ligation	BIOLOGICAL_PROCESS	1	0.433661	1	8	746	11451
	GO:0009411	response to UV	BIOLOGICAL_PROCESS	1	1	0	3	747	11456
	GO:0006386	termination of RNA polymerase III transcription	BIOLOGICAL_PROCESS	1	0.223253	1	3	746	11456
	GO:1901800	positive regulation of proteasomal protein catabolic process	BIOLOGICAL_PROCESS	1	1	0	6	747	11453
	GO:0009416	response to light stimulus	BIOLOGICAL_PROCESS	1	1	0	4	747	11455
	GO:0030008	TRAPP complex	CELLULAR_COMPONENT	1	1	0	5	747	11454
	GO:0030007	intracellular potassium ion homeostasis	BIOLOGICAL_PROCESS	1	1	0	2	747	11457
	GO:0009408	response to heat	BIOLOGICAL_PROCESS	1	1	0	3	747	11456
	GO:0031332	RNAi effector complex	CELLULAR_COMPONENT	1	1	0	1	747	11458
	GO:0031333	negative regulation of protein-containing complex assembly	BIOLOGICAL_PROCESS	1	1	0	5	747	11454
	GO:0070985	transcription factor TFIIK complex	CELLULAR_COMPONENT	1	1	0	1	747	11458
	GO:0030001	metal ion transport	BIOLOGICAL_PROCESS	1	0.324546	2	69	745	11390
	GO:0031331	positive regulation of cellular catabolic process	BIOLOGICAL_PROCESS	1	0.623247	0	18	747	11441
	GO:0018377	protein myristoylation	BIOLOGICAL_PROCESS	1	1	0	1	747	11458
	GO:0070988	demethylation	BIOLOGICAL_PROCESS	1	1	0	13	747	11446
	GO:0030003	intracellular monoatomic cation homeostasis	BIOLOGICAL_PROCESS	1	0.612424	1	14	746	11445
	GO:0031334	positive regulation of protein-containing complex assembly	BIOLOGICAL_PROCESS	1	1	0	1	747	11458
	GO:0070987	error-free translesion synthesis	BIOLOGICAL_PROCESS	1	0.172605	1	2	746	11457
	GO:0090560	2-(3-amino-3-carboxypropyl)histidine synthase activity	MOLECULAR_FUNCTION	1	1	0	2	747	11457
	GO:0006399	tRNA metabolic process	BIOLOGICAL_PROCESS	1	0.220714	3	105	744	11354
	GO:0009423	chorismate biosynthetic process	BIOLOGICAL_PROCESS	1	0.396716	1	7	746	11452
	GO:0006397	mRNA processing	BIOLOGICAL_PROCESS	1	0.122216	3	117	744	11342
	GO:0031329	regulation of cellular catabolic process	BIOLOGICAL_PROCESS	1	0.631064	0	20	747	11439
	GO:0031327	negative regulation of cellular biosynthetic process	BIOLOGICAL_PROCESS	1	0.720434	1	32	746	11427
	GO:0031328	positive regulation of cellular biosynthetic process	BIOLOGICAL_PROCESS	1	1	1	26	746	11433
	GO:0019692	deoxyribose phosphate metabolic process	BIOLOGICAL_PROCESS	1	0.232976	2	13	745	11446
	GO:0043385	mycotoxin metabolic process	BIOLOGICAL_PROCESS	1	0.232976	2	13	745	11446
	GO:0019693	ribose phosphate metabolic process	BIOLOGICAL_PROCESS	1	0.675491	7	94	740	11365
	GO:0042054	histone methyltransferase activity	MOLECULAR_FUNCTION	1	1	0	3	747	11456
	GO:0070973	protein localization to endoplasmic reticulum exit site	BIOLOGICAL_PROCESS	1	1	0	1	747	11458
	GO:0019695	choline metabolic process	BIOLOGICAL_PROCESS	1	1	0	1	747	11458
	GO:0070972	protein localization to endoplasmic reticulum	BIOLOGICAL_PROCESS	1	1	0	15	747	11444
	GO:0031325	positive regulation of cellular metabolic process	BIOLOGICAL_PROCESS	1	0.372226	1	50	746	11409
	GO:0031326	regulation of cellular biosynthetic process	BIOLOGICAL_PROCESS	1	0.0964751	10	265	737	11194
	GO:0031324	negative regulation of cellular metabolic process	BIOLOGICAL_PROCESS	1	0.724004	1	35	746	11424
	GO:0030071	regulation of mitotic metaphase/anaphase transition	BIOLOGICAL_PROCESS	1	1	0	7	747	11452
	GO:0070925	organelle assembly	BIOLOGICAL_PROCESS	1	1	1	18	746	11441
	GO:0008143	poly(A) binding	MOLECULAR_FUNCTION	1	1	0	1	747	11458
	GO:1905348	endonuclease complex	CELLULAR_COMPONENT	1	1	0	9	747	11450
	GO:0097173	N-acetylmuramic acid catabolic process	BIOLOGICAL_PROCESS	1	1	0	1	747	11458
	GO:0097172	N-acetylmuramic acid metabolic process	BIOLOGICAL_PROCESS	1	1	0	1	747	11458
	GO:0031398	positive regulation of protein ubiquitination	BIOLOGICAL_PROCESS	1	1	0	4	747	11455
	GO:0034424	Vps55/Vps68 complex	CELLULAR_COMPONENT	1	1	0	1	747	11458
	GO:0031399	regulation of protein modification process	BIOLOGICAL_PROCESS	1	1	1	23	746	11436
	GO:0031396	regulation of protein ubiquitination	BIOLOGICAL_PROCESS	1	1	0	4	747	11455
	GO:0010458	exit from mitosis	BIOLOGICAL_PROCESS	1	1	0	2	747	11457
	GO:0010452	histone H3-K36 methylation	BIOLOGICAL_PROCESS	1	1	0	1	747	11458
	GO:0034427	nuclear-transcribed mRNA catabolic process, exonucleolytic, 3'-5'	BIOLOGICAL_PROCESS	1	1	0	1	747	11458
	GO:0035753	maintenance of DNA trinucleotide repeats	BIOLOGICAL_PROCESS	1	1	0	1	747	11458
	GO:1905354	exoribonuclease complex	CELLULAR_COMPONENT	1	1	0	13	747	11446
	GO:0031390	Ctf18 RFC-like complex	CELLULAR_COMPONENT	1	1	0	2	747	11457
	GO:0031391	Elg1 RFC-like complex	CELLULAR_COMPONENT	1	1	0	3	747	11456
	GO:0102339	3-oxo-arachidoyl-CoA reductase activity	MOLECULAR_FUNCTION	1	1	0	1	747	11458
	GO:0030060	L-malate dehydrogenase activity	MOLECULAR_FUNCTION	1	1	0	2	747	11457
	GO:0070914	UV-damage excision repair	BIOLOGICAL_PROCESS	1	1	0	2	747	11457
	GO:0090545	CHD-type complex	CELLULAR_COMPONENT	1	1	0	2	747	11457
	GO:0030062	mitochondrial tricarboxylic acid cycle enzyme complex	CELLULAR_COMPONENT	1	1	0	1	747	11458
	GO:0101005	deubiquitinase activity	MOLECULAR_FUNCTION	1	1	1	25	746	11434
	GO:0008154	actin polymerization or depolymerization	BIOLOGICAL_PROCESS	1	1	0	12	747	11447
	GO:0030061	mitochondrial crista	CELLULAR_COMPONENT	1	1	0	1	747	11458
	GO:0070917	inositol phosphoceramide synthase regulator activity	MOLECULAR_FUNCTION	1	1	0	1	747	11458
	GO:1904029	regulation of cyclin-dependent protein kinase activity	BIOLOGICAL_PROCESS	1	0.468346	1	9	746	11450
	GO:0008156	negative regulation of DNA replication	BIOLOGICAL_PROCESS	1	1	0	2	747	11457
	GO:0097177	mitochondrial ribosome binding	MOLECULAR_FUNCTION	1	1	0	1	747	11458
	GO:0001510	RNA methylation	BIOLOGICAL_PROCESS	1	0.400538	0	25	747	11434
	GO:0102342	3-oxo-cerotoyl-CoA reductase activity	MOLECULAR_FUNCTION	1	1	0	1	747	11458
	GO:0031386	protein tag	MOLECULAR_FUNCTION	1	1	0	3	747	11456
	GO:0010466	negative regulation of peptidase activity	BIOLOGICAL_PROCESS	1	1	0	3	747	11456
	GO:0102341	3-oxo-lignoceroyl-CoA reductase activity	MOLECULAR_FUNCTION	1	1	0	1	747	11458
	GO:0034414	tRNA 3'-trailer cleavage, endonucleolytic	BIOLOGICAL_PROCESS	1	1	0	2	747	11457
	GO:0102340	3-oxo-behenoyl-CoA reductase activity	MOLECULAR_FUNCTION	1	1	0	1	747	11458
	GO:0043328	protein transport to vacuole involved in ubiquitin-dependent protein catabolic process via the multivesicular body sorting pathway	BIOLOGICAL_PROCESS	1	1	0	4	747	11455
	GO:0005093	Rab GDP-dissociation inhibitor activity	MOLECULAR_FUNCTION	1	1	0	1	747	11458
	GO:1904031	positive regulation of cyclin-dependent protein kinase activity	BIOLOGICAL_PROCESS	1	1	0	1	747	11458
	GO:0005092	GDP-dissociation inhibitor activity	MOLECULAR_FUNCTION	1	1	0	3	747	11456
	GO:1905369	endopeptidase complex	CELLULAR_COMPONENT	1	0.116484	0	47	747	11412
	GO:0031383	regulation of mating projection assembly	BIOLOGICAL_PROCESS	1	1	0	1	747	11458
	GO:0009452	7-methylguanosine RNA capping	BIOLOGICAL_PROCESS	1	1	0	5	747	11454
	GO:0008121	ubiquinol-cytochrome-c reductase activity	MOLECULAR_FUNCTION	1	1	0	3	747	11456
	GO:0005094	Rho GDP-dissociation inhibitor activity	MOLECULAR_FUNCTION	1	1	0	1	747	11458
	GO:0008120	ceramide glucosyltransferase activity	MOLECULAR_FUNCTION	1	1	0	1	747	11458
	GO:0005096	GTPase activator activity	MOLECULAR_FUNCTION	1	0.397141	0	23	747	11436
	GO:0009450	gamma-aminobutyric acid catabolic process	BIOLOGICAL_PROCESS	1	1	0	1	747	11458
	GO:0031382	mating projection formation	BIOLOGICAL_PROCESS	1	1	0	1	747	11458
	GO:0008124	4-alpha-hydroxytetrahydrobiopterin dehydratase activity	MOLECULAR_FUNCTION	1	1	0	1	747	11458
	GO:0140612	DNA damage sensor activity	MOLECULAR_FUNCTION	1	1	0	13	747	11446
	GO:0017089	glycolipid transfer activity	MOLECULAR_FUNCTION	1	1	0	2	747	11457
	GO:1905360	GTPase complex	CELLULAR_COMPONENT	1	0.396716	1	7	746	11452
	GO:0034404	nucleobase-containing small molecule biosynthetic process	BIOLOGICAL_PROCESS	1	1	0	3	747	11456
	GO:0070938	contractile ring	CELLULAR_COMPONENT	1	1	0	2	747	11457
	GO:0090522	vesicle tethering involved in exocytosis	BIOLOGICAL_PROCESS	1	1	0	2	747	11457
	GO:0008131	primary amine oxidase activity	MOLECULAR_FUNCTION	1	1	0	9	747	11450
	GO:1904047	S-adenosyl-L-methionine binding	MOLECULAR_FUNCTION	1	1	0	1	747	11458
	GO:0030042	actin filament depolymerization	BIOLOGICAL_PROCESS	1	1	0	4	747	11455
	GO:0070939	Dsl1/NZR complex	CELLULAR_COMPONENT	1	1	0	1	747	11458
	GO:0030041	actin filament polymerization	BIOLOGICAL_PROCESS	1	1	0	11	747	11448
	GO:0008137	NADH dehydrogenase (ubiquinone) activity	MOLECULAR_FUNCTION	1	0.396716	1	7	746	11452
	GO:0022413	reproductive process in single-celled organism	BIOLOGICAL_PROCESS	1	1	0	1	747	11458
	GO:0043332	mating projection tip	CELLULAR_COMPONENT	1	1	0	2	747	11457
	GO:0022414	reproductive process	BIOLOGICAL_PROCESS	1	0.398214	0	24	747	11435
	GO:0008135	translation factor activity, RNA binding	MOLECULAR_FUNCTION	1	0.0942616	1	79	746	11380
	GO:0043333	2-octaprenyl-6-methoxy-1,4-benzoquinone methylase activity	MOLECULAR_FUNCTION	1	1	0	1	747	11458
	GO:0008134	transcription factor binding	MOLECULAR_FUNCTION	1	1	0	6	747	11453
	GO:0022411	cellular component disassembly	BIOLOGICAL_PROCESS	1	0.623247	0	18	747	11441
	GO:0008139	nuclear localization sequence binding	MOLECULAR_FUNCTION	1	1	0	1	747	11458
	GO:0097164	ammonium ion metabolic process	BIOLOGICAL_PROCESS	1	1	0	1	747	11458
	GO:0008138	protein tyrosine/serine/threonine phosphatase activity	MOLECULAR_FUNCTION	1	0.187066	2	11	745	11448
	GO:0017070	U6 snRNA binding	MOLECULAR_FUNCTION	1	1	0	2	747	11457
	GO:0097159	organic cyclic compound binding	MOLECULAR_FUNCTION	1	0.360567	132	2189	615	9270
	GO:0031365	N-terminal protein amino acid modification	BIOLOGICAL_PROCESS	1	1	0	6	747	11453
	GO:0035725	sodium ion transmembrane transport	BIOLOGICAL_PROCESS	1	1	0	4	747	11455
	GO:0031369	translation initiation factor binding	MOLECULAR_FUNCTION	1	0.31545	1	5	746	11454
	GO:0030036	actin cytoskeleton organization	BIOLOGICAL_PROCESS	1	0.258059	0	29	747	11430
	GO:0101030	tRNA-guanine transglycosylation	BIOLOGICAL_PROCESS	1	1	0	2	747	11457
	GO:0090529	cell septum assembly	BIOLOGICAL_PROCESS	1	1	0	2	747	11457
	GO:0101031	protein folding chaperone complex	CELLULAR_COMPONENT	1	1	0	9	747	11450
	GO:0008184	glycogen phosphorylase activity	MOLECULAR_FUNCTION	1	1	0	1	747	11458
	GO:0008187	poly-pyrimidine tract binding	MOLECULAR_FUNCTION	1	1	0	1	747	11458
	GO:0008186	ATP-dependent activity, acting on RNA	MOLECULAR_FUNCTION	1	0.258059	0	29	747	11430
	GO:0034472	snRNA 3'-end processing	BIOLOGICAL_PROCESS	1	1	0	1	747	11458
	GO:0045127	N-acetylglucosamine kinase activity	MOLECULAR_FUNCTION	1	1	0	1	747	11458
	GO:0000215	tRNA 2'-phosphotransferase activity	MOLECULAR_FUNCTION	1	0.118658	1	1	746	11458
	GO:0000214	tRNA-intron endonuclease complex	CELLULAR_COMPONENT	1	1	0	2	747	11457
	GO:0000213	tRNA-intron endonuclease activity	MOLECULAR_FUNCTION	1	1	0	5	747	11454
	GO:0045128	negative regulation of reciprocal meiotic recombination	BIOLOGICAL_PROCESS	1	1	0	1	747	11458
	GO:0046459	short-chain fatty acid metabolic process	BIOLOGICAL_PROCESS	1	1	0	3	747	11456
	GO:0045129	NAD-independent histone deacetylase activity	MOLECULAR_FUNCTION	1	1	0	1	747	11458
	GO:0000221	vacuolar proton-transporting V-type ATPase, V1 domain	CELLULAR_COMPONENT	1	1	0	1	747	11458
	GO:0046460	neutral lipid biosynthetic process	BIOLOGICAL_PROCESS	1	1	0	1	747	11458
	GO:0000220	vacuolar proton-transporting V-type ATPase, V0 domain	CELLULAR_COMPONENT	1	1	0	1	747	11458
	GO:0005905	clathrin-coated pit	CELLULAR_COMPONENT	1	1	0	5	747	11454
	GO:0045131	pre-mRNA branch point binding	MOLECULAR_FUNCTION	1	1	0	1	747	11458
	GO:0045132	meiotic chromosome segregation	BIOLOGICAL_PROCESS	1	1	0	6	747	11453
	GO:0046463	acylglycerol biosynthetic process	BIOLOGICAL_PROCESS	1	1	0	1	747	11458
	GO:0008180	COP9 signalosome	CELLULAR_COMPONENT	1	1	0	6	747	11453
	GO:0010498	proteasomal protein catabolic process	BIOLOGICAL_PROCESS	1	0.515327	1	39	746	11420
	GO:0008195	phosphatidate phosphatase activity	MOLECULAR_FUNCTION	1	0.118658	1	1	746	11458
	GO:0008194	UDP-glycosyltransferase activity	MOLECULAR_FUNCTION	1	0.408531	0	27	747	11432
	GO:0008193	tRNA guanylyltransferase activity	MOLECULAR_FUNCTION	1	1	0	1	747	11458
	GO:0008192	RNA guanylyltransferase activity	MOLECULAR_FUNCTION	1	1	0	2	747	11457
	GO:0008199	ferric iron binding	MOLECULAR_FUNCTION	1	1	0	4	747	11455
	GO:0008198	ferrous iron binding	MOLECULAR_FUNCTION	1	1	0	3	747	11456
	GO:0000228	nuclear chromosome	CELLULAR_COMPONENT	1	0.722342	1	34	746	11425
	GO:0000226	microtubule cytoskeleton organization	BIOLOGICAL_PROCESS	1	0.612424	1	14	746	11445
	GO:0046467	membrane lipid biosynthetic process	BIOLOGICAL_PROCESS	1	0.720258	1	31	746	11428
	GO:0000225	N-acetylglucosaminylphosphatidylinositol deacetylase activity	MOLECULAR_FUNCTION	1	1	0	1	747	11458
	GO:1904902	ESCRT III complex assembly	BIOLOGICAL_PROCESS	1	1	0	1	747	11458
	GO:1901879	regulation of protein depolymerization	BIOLOGICAL_PROCESS	1	1	0	3	747	11456
	GO:0046471	phosphatidylglycerol metabolic process	BIOLOGICAL_PROCESS	1	1	0	2	747	11457
	GO:0045141	meiotic telomere clustering	BIOLOGICAL_PROCESS	1	1	0	1	747	11458
	GO:0046470	phosphatidylcholine metabolic process	BIOLOGICAL_PROCESS	1	1	0	5	747	11454
	GO:0046473	phosphatidic acid metabolic process	BIOLOGICAL_PROCESS	1	1	0	2	747	11457
	GO:0140625	opioid growth factor receptor activity	MOLECULAR_FUNCTION	1	1	0	1	747	11458
	GO:0046474	glycerophospholipid biosynthetic process	BIOLOGICAL_PROCESS	1	1	3	50	744	11409
	GO:0045143	homologous chromosome segregation	BIOLOGICAL_PROCESS	1	1	0	4	747	11455
	GO:0034457	Mpp10 complex	CELLULAR_COMPONENT	1	1	0	2	747	11457
	GO:1990816	vacuole-mitochondrion membrane contact site	CELLULAR_COMPONENT	1	1	0	1	747	11458
	GO:0030091	protein repair	BIOLOGICAL_PROCESS	1	1	0	1	747	11458
	GO:0010484	histone H3 acetyltransferase activity	MOLECULAR_FUNCTION	1	1	0	1	747	11458
	GO:1901880	negative regulation of protein depolymerization	BIOLOGICAL_PROCESS	1	1	0	3	747	11456
	GO:0033120	positive regulation of RNA splicing	BIOLOGICAL_PROCESS	1	1	0	1	747	11458
	GO:0034450	ubiquitin-ubiquitin ligase activity	MOLECULAR_FUNCTION	1	1	0	2	747	11457
	GO:0008169	C-methyltransferase activity	MOLECULAR_FUNCTION	1	1	0	4	747	11455
	GO:0008168	methyltransferase activity	MOLECULAR_FUNCTION	1	0.458214	10	120	737	11339
	GO:0001522	pseudouridine synthesis	BIOLOGICAL_PROCESS	1	1	0	12	747	11447
	GO:0046486	glycerolipid metabolic process	BIOLOGICAL_PROCESS	1	0.597985	5	60	742	11399
	GO:0140658	ATP-dependent chromatin remodeler activity	MOLECULAR_FUNCTION	1	0.408531	0	27	747	11432
	GO:0046484	oxazole or thiazole metabolic process	BIOLOGICAL_PROCESS	1	1	0	1	747	11458
	GO:0071439	clathrin complex	CELLULAR_COMPONENT	1	1	0	1	747	11458
	GO:0008173	RNA methyltransferase activity	MOLECULAR_FUNCTION	1	0.626658	0	19	747	11440
	GO:0035770	ribonucleoprotein granule	CELLULAR_COMPONENT	1	1	0	5	747	11454
	GO:0008172	S-methyltransferase activity	MOLECULAR_FUNCTION	1	1	0	2	747	11457
	GO:0008171	O-methyltransferase activity	MOLECULAR_FUNCTION	1	0.532349	4	43	743	11416
	GO:0008170	N-methyltransferase activity	MOLECULAR_FUNCTION	1	0.279449	2	15	745	11444
	GO:0008177	succinate dehydrogenase (ubiquinone) activity	MOLECULAR_FUNCTION	1	0.172605	1	2	746	11457
	GO:1901891	regulation of cell septum assembly	BIOLOGICAL_PROCESS	1	1	0	2	747	11457
	GO:0008176	tRNA (guanine-N7-)-methyltransferase activity	MOLECULAR_FUNCTION	1	1	0	1	747	11458
	GO:0000209	protein polyubiquitination	BIOLOGICAL_PROCESS	1	0.172605	1	2	746	11457
	GO:0034440	lipid oxidation	BIOLOGICAL_PROCESS	1	0.468346	1	9	746	11450
	GO:0008175	tRNA methyltransferase activity	MOLECULAR_FUNCTION	1	1	0	8	747	11451
	GO:1901893	positive regulation of cell septum assembly	BIOLOGICAL_PROCESS	1	1	0	1	747	11458
	GO:0008174	mRNA methyltransferase activity	MOLECULAR_FUNCTION	1	1	0	1	747	11458
	GO:0046488	phosphatidylinositol metabolic process	BIOLOGICAL_PROCESS	1	1	2	39	745	11420
	GO:0046493	lipid A metabolic process	BIOLOGICAL_PROCESS	1	1	0	1	747	11458
	GO:0000210	NAD+ diphosphatase activity	MOLECULAR_FUNCTION	1	1	0	1	747	11458
	GO:0046497	nicotinate nucleotide metabolic process	BIOLOGICAL_PROCESS	1	1	0	1	747	11458
[truncated: 3,049 more rows]

## Sheet: Coral2
Tag	GO Term	GO Name	GO Category	Adj. P-value	P-value	Nr Test	Nr Reference	Not Annot Test	Not Annot Ref	Ratio in Test	Ratio in Ref	Fold Change
OVER	GO:0015934	large ribosomal subunit	CELLULAR_COMPONENT	6.43801e-13	3.44347e-15	11	14	143	12038	0.0714286	0.00116163	61.4898
OVER	GO:0044391	ribosomal subunit	CELLULAR_COMPONENT	7.98898e-17	3.16521e-19	15	24	139	12028	0.0974026	0.00199137	48.9123
OVER	GO:0008137	NADH dehydrogenase (ubiquinone) activity	MOLECULAR_FUNCTION	0.0108475	0.000105295	3	5	151	12047	0.0194805	0.000414869	46.9558
OVER	GO:0050136	NADH dehydrogenase (quinone) activity	MOLECULAR_FUNCTION	0.0108475	0.000105295	3	5	151	12047	0.0194805	0.000414869	46.9558
OVER	GO:0022626	cytosolic ribosome	CELLULAR_COMPONENT	0.0157983	0.00015648	3	6	151	12046	0.0194805	0.000497843	39.1299
OVER	GO:0003735	structural constituent of ribosome	MOLECULAR_FUNCTION	7.53832e-50	2.98666e-53	45	91	109	11961	0.292208	0.00755061	38.6999
OVER	GO:0005840	ribosome	CELLULAR_COMPONENT	4.70722e-55	9.32492e-59	50	105	104	11947	0.324675	0.00871225	37.2665
OVER	GO:0016655	oxidoreductase activity, acting on NAD(P)H, quinone or similar compound as acceptor	MOLECULAR_FUNCTION	0.0215002	0.000221476	3	7	151	12045	0.0194805	0.000580816	33.5399
OVER	GO:0003955	NAD(P)H dehydrogenase (quinone) activity	MOLECULAR_FUNCTION	0.0215002	0.000221476	3	7	151	12045	0.0194805	0.000580816	33.5399
OVER	GO:0003954	NADH dehydrogenase activity	MOLECULAR_FUNCTION	0.0276919	0.000301714	3	8	151	12044	0.0194805	0.00066379	29.3474
OVER	GO:0015935	small ribosomal subunit	CELLULAR_COMPONENT	0.00320609	2.98507e-05	4	11	150	12041	0.025974	0.000912712	28.4581
OVER	GO:0005198	structural molecule activity	MOLECULAR_FUNCTION	1.43365e-39	8.5201e-43	45	174	109	11878	0.292208	0.0144374	20.2396
OVER	GO:0070469	respirasome	CELLULAR_COMPONENT	0.000227787	2.07571e-06	6	25	148	12027	0.038961	0.00207434	18.7823
OVER	GO:1990904	ribonucleoprotein complex	CELLULAR_COMPONENT	1.89388e-37	1.87587e-40	46	216	108	11836	0.298701	0.0179223	16.6664
OVER	GO:0006412	translation	BIOLOGICAL_PROCESS	1.82672e-37	1.44748e-40	47	231	107	11821	0.305195	0.0191669	15.923
OVER	GO:0043043	peptide biosynthetic process	BIOLOGICAL_PROCESS	6.83314e-37	8.1218e-40	47	241	107	11811	0.305195	0.0199967	15.2623
OVER	GO:0006518	peptide metabolic process	BIOLOGICAL_PROCESS	2.61008e-36	3.61937e-39	47	250	107	11802	0.305195	0.0207434	14.7128
OVER	GO:0043604	amide biosynthetic process	BIOLOGICAL_PROCESS	1.74479e-34	2.76512e-37	47	278	107	11774	0.305195	0.0230667	13.231
OVER	GO:0005743	mitochondrial inner membrane	CELLULAR_COMPONENT	8.62554e-11	5.46785e-13	16	95	138	11957	0.103896	0.00788251	13.1806
OVER	GO:0019866	organelle inner membrane	CELLULAR_COMPONENT	1.2804e-10	8.37031e-13	16	98	138	11954	0.103896	0.00813143	12.7771
OVER	GO:0043603	amide metabolic process	BIOLOGICAL_PROCESS	1.98767e-32	3.54378e-35	47	313	107	11739	0.305195	0.0259708	11.7515
OVER	GO:0031966	mitochondrial membrane	CELLULAR_COMPONENT	1.42686e-10	9.61039e-13	17	118	137	11934	0.11039	0.00979091	11.2747
OVER	GO:0005740	mitochondrial envelope	CELLULAR_COMPONENT	4.39877e-10	3.137e-12	17	128	137	11924	0.11039	0.0106206	10.3939
OVER	GO:0043228	non-membrane-bounded organelle	CELLULAR_COMPONENT	8.75486e-32	1.90776e-34	53	464	101	11588	0.344156	0.0384998	8.93915
OVER	GO:0043232	intracellular non-membrane-bounded organelle	CELLULAR_COMPONENT	8.75486e-32	1.90776e-34	53	464	101	11588	0.344156	0.0384998	8.93915
OVER	GO:0098798	mitochondrial protein-containing complex	CELLULAR_COMPONENT	0.0427561	0.000482784	5	47	149	12005	0.0324675	0.00389977	8.3255
OVER	GO:0031975	envelope	CELLULAR_COMPONENT	1.02521e-08	7.92058e-11	17	160	137	11892	0.11039	0.0132758	8.3151
OVER	GO:0031967	organelle envelope	CELLULAR_COMPONENT	1.02521e-08	7.92058e-11	17	160	137	11892	0.11039	0.0132758	8.3151
OVER	GO:0005739	mitochondrion	CELLULAR_COMPONENT	3.35385e-13	1.66098e-15	26	259	128	11793	0.168831	0.0214902	7.85619
OVER	GO:0009059	macromolecule biosynthetic process	BIOLOGICAL_PROCESS	1.64485e-22	4.88763e-25	50	648	104	11404	0.324675	0.053767	6.03856
OVER	GO:1901566	organonitrogen compound biosynthetic process	BIOLOGICAL_PROCESS	1.14017e-21	3.61385e-24	49	647	105	11405	0.318182	0.053684	5.92694
OVER	GO:0032991	protein-containing complex	CELLULAR_COMPONENT	1.99798e-20	7.12434e-23	53	835	101	11217	0.344156	0.0692831	4.96738
OVER	GO:0010467	gene expression	BIOLOGICAL_PROCESS	2.90455e-21	9.78158e-24	55	870	99	11182	0.357143	0.0721872	4.94745
OVER	GO:0044271	cellular nitrogen compound biosynthetic process	BIOLOGICAL_PROCESS	2.04156e-19	7.68415e-22	51	808	103	11244	0.331169	0.0670428	4.93966
OVER	GO:0003723	RNA binding	MOLECULAR_FUNCTION	9.35557e-06	8.33995e-08	18	296	136	11756	0.116883	0.0245602	4.75904
OVER	GO:0031090	organelle membrane	CELLULAR_COMPONENT	3.55571e-07	3.09927e-09	22	365	132	11687	0.142857	0.0302854	4.71703
OVER	GO:0044249	cellular biosynthetic process	BIOLOGICAL_PROCESS	3.00924e-16	1.37109e-18	53	1049	101	11003	0.344156	0.0870395	3.95402
OVER	GO:1901576	organic substance biosynthetic process	BIOLOGICAL_PROCESS	2.99326e-16	1.30451e-18	55	1132	99	10920	0.357143	0.0939263	3.80237
OVER	GO:0043229	intracellular organelle	CELLULAR_COMPONENT	2.97374e-26	7.0691e-29	82	1742	72	10310	0.532468	0.14454	3.68387
OVER	GO:0043226	organelle	CELLULAR_COMPONENT	3.60785e-26	9.29121e-29	82	1749	72	10303	0.532468	0.145121	3.66912
OVER	GO:0009058	biosynthetic process	BIOLOGICAL_PROCESS	1.79826e-15	8.54955e-18	55	1182	99	10870	0.357143	0.098075	3.64153
OVER	GO:0019538	protein metabolic process	BIOLOGICAL_PROCESS	6.02401e-13	3.1027e-15	50	1128	104	10924	0.324675	0.0935944	3.46896
OVER	GO:0034641	cellular nitrogen compound metabolic process	BIOLOGICAL_PROCESS	1.44013e-16	5.99104e-19	62	1423	92	10629	0.402597	0.118072	3.40977
OVER	GO:0005737	cytoplasm	CELLULAR_COMPONENT	1.58346e-10	1.09788e-12	44	1038	110	11014	0.285714	0.0861268	3.31737
OVER	GO:0005622	intracellular anatomical structure	CELLULAR_COMPONENT	2.11731e-24	5.87211e-27	86	2063	68	9989	0.558442	0.171175	3.2624
OVER	GO:1901564	organonitrogen compound metabolic process	BIOLOGICAL_PROCESS	1.97998e-09	1.45125e-11	54	1622	100	10430	0.350649	0.134583	2.60544
OVER	GO:0043170	macromolecule metabolic process	BIOLOGICAL_PROCESS	2.80838e-11	1.61337e-13	67	2117	87	9935	0.435065	0.175655	2.47681
OVER	GO:0044237	cellular metabolic process	BIOLOGICAL_PROCESS	5.65276e-11	3.47138e-13	70	2332	84	9720	0.454545	0.193495	2.34913
OVER	GO:0006807	nitrogen compound metabolic process	BIOLOGICAL_PROCESS	1.28214e-08	1.01596e-10	68	2506	86	9546	0.441558	0.207932	2.12357
OVER	GO:0003676	nucleic acid binding	MOLECULAR_FUNCTION	0.0228146	0.000244055	28	1045	126	11007	0.181818	0.0867076	2.09691
OVER	GO:0044238	primary metabolic process	BIOLOGICAL_PROCESS	1.5211e-08	1.23545e-10	74	2883	80	9169	0.480519	0.239213	2.00875
OVER	GO:0009987	cellular process	BIOLOGICAL_PROCESS	3.6823e-11	2.18837e-13	90	3563	64	8489	0.584416	0.295636	1.97681
OVER	GO:0071704	organic substance metabolic process	BIOLOGICAL_PROCESS	6.40465e-08	5.45562e-10	75	3039	79	9013	0.487013	0.252157	1.93139
OVER	GO:0110165	cellular anatomical entity	CELLULAR_COMPONENT	9.66276e-13	5.35969e-15	102	4212	52	7840	0.662338	0.349486	1.89518
OVER	GO:0008152	metabolic process	BIOLOGICAL_PROCESS	4.8453e-08	4.03135e-10	81	3414	73	8638	0.525974	0.283272	1.85678
OVER	GO:0043231	intracellular membrane-bounded organelle	CELLULAR_COMPONENT	0.0219683	0.000230649	36	1521	118	10531	0.233766	0.126203	1.8523
OVER	GO:0043227	membrane-bounded organelle	CELLULAR_COMPONENT	0.0316532	0.000351145	36	1527	118	10525	0.233766	0.126701	1.84502
	GO:0007005	mitochondrion organization	BIOLOGICAL_PROCESS	0.0501065	0.000575709	5	49	149	12003
	GO:0007007	inner mitochondrial membrane organization	BIOLOGICAL_PROCESS	0.0791728	0.000933283	2	2	152	12050
	GO:0009055	electron transfer activity	MOLECULAR_FUNCTION	0.0791728	0.000941039	4	31	150	12021
	GO:0019843	rRNA binding	MOLECULAR_FUNCTION	0.113858	0.00139841	3	15	151	12037
	GO:0015453	oxidoreduction-driven active transmembrane transporter activity	MOLECULAR_FUNCTION	0.113858	0.00139841	3	15	151	12037
	GO:0032981	mitochondrial respiratory chain complex I assembly	BIOLOGICAL_PROCESS	0.121671	0.00154258	2	3	152	12049
	GO:0010257	NADH dehydrogenase complex assembly	BIOLOGICAL_PROCESS	0.121671	0.00154258	2	3	152	12049
	GO:0032559	adenyl ribonucleotide binding	MOLECULAR_FUNCTION	0.129381	0.00169159	1	739	153	11313
	GO:0005524	ATP binding	MOLECULAR_FUNCTION	0.129381	0.00166805	1	736	153	11316
	GO:0022625	cytosolic large ribosomal subunit	CELLULAR_COMPONENT	0.17272	0.00229472	2	4	152	12048
	GO:0006793	phosphorus metabolic process	BIOLOGICAL_PROCESS	0.17272	0.00236087	1	693	153	11359
	GO:0006796	phosphate-containing compound metabolic process	BIOLOGICAL_PROCESS	0.17272	0.00233217	1	678	153	11374
	GO:0061024	membrane organization	BIOLOGICAL_PROCESS	0.17516	0.00242893	4	41	150	12011
	GO:0030554	adenyl nucleotide binding	MOLECULAR_FUNCTION	0.214935	0.00302306	2	814	152	11238
	GO:0016846	carbon-sulfur lyase activity	MOLECULAR_FUNCTION	0.223376	0.00318604	2	5	152	12047
	GO:0036211	protein modification process	BIOLOGICAL_PROCESS	0.233975	0.00342642	1	655	153	11397
	GO:0005634	nucleus	CELLULAR_COMPONENT	0.233975	0.0034299	3	932	151	11120
	GO:0005829	cytosol	CELLULAR_COMPONENT	0.297261	0.00441651	4	49	150	12003
	GO:0043167	ion binding	MOLECULAR_FUNCTION	0.338734	0.0050998	14	2102	140	9950
	GO:0007006	mitochondrial membrane organization	BIOLOGICAL_PROCESS	0.43659	0.00665956	2	8	152	12044
	GO:0044085	cellular component biogenesis	BIOLOGICAL_PROCESS	0.477455	0.00741307	9	262	145	11790
	GO:0016651	oxidoreductase activity, acting on NAD(P)H	MOLECULAR_FUNCTION	0.477455	0.00747206	3	29	151	12023
	GO:0098800	inner mitochondrial membrane protein complex	CELLULAR_COMPONENT	0.558496	0.00885097	3	31	151	12021
	GO:0051205	protein insertion into membrane	BIOLOGICAL_PROCESS	0.589716	0.0112606	2	11	152	12041
	GO:0003697	single-stranded DNA binding	MOLECULAR_FUNCTION	0.589716	0.00960718	2	10	152	12042
	GO:0004144	diacylglycerol O-acyltransferase activity	MOLECULAR_FUNCTION	0.589716	0.0126167	1	0	153	12052
	GO:0042407	cristae formation	BIOLOGICAL_PROCESS	0.589716	0.0126167	1	0	153	12052
	GO:0004665	prephenate dehydrogenase (NADP+) activity	MOLECULAR_FUNCTION	0.589716	0.0126167	1	0	153	12052
	GO:0031429	box H/ACA snoRNP complex	CELLULAR_COMPONENT	0.589716	0.0126167	1	0	153	12052
	GO:0046460	neutral lipid biosynthetic process	BIOLOGICAL_PROCESS	0.589716	0.0126167	1	0	153	12052
	GO:0046463	acylglycerol biosynthetic process	BIOLOGICAL_PROCESS	0.589716	0.0126167	1	0	153	12052
	GO:0000262	mitochondrial chromosome	CELLULAR_COMPONENT	0.589716	0.0126167	1	0	153	12052
	GO:0000275	mitochondrial proton-transporting ATP synthase complex, catalytic sector F(1)	CELLULAR_COMPONENT	0.589716	0.0126167	1	0	153	12052
	GO:0140694	non-membrane-bounded organelle assembly	BIOLOGICAL_PROCESS	0.589716	0.0112606	2	11	152	12041
	GO:0000252	C-3 sterol dehydrogenase (C-4 sterol decarboxylase) activity	MOLECULAR_FUNCTION	0.589716	0.0126167	1	0	153	12052
	GO:0006552	leucine catabolic process	BIOLOGICAL_PROCESS	0.589716	0.0126167	1	0	153	12052
	GO:0072588	box H/ACA RNP complex	CELLULAR_COMPONENT	0.589716	0.0126167	1	0	153	12052
	GO:0042721	TIM22 mitochondrial import inner membrane insertion complex	CELLULAR_COMPONENT	0.589716	0.0126167	1	0	153	12052
	GO:0000028	ribosomal small subunit assembly	BIOLOGICAL_PROCESS	0.589716	0.0126167	1	0	153	12052
	GO:0009295	nucleoid	CELLULAR_COMPONENT	0.589716	0.0126167	1	0	153	12052
	GO:0033925	mannosyl-glycoprotein endo-beta-N-acetylglucosaminidase activity	MOLECULAR_FUNCTION	0.589716	0.0126167	1	0	153	12052
	GO:0008977	prephenate dehydrogenase (NAD+) activity	MOLECULAR_FUNCTION	0.589716	0.0126167	1	0	153	12052
	GO:0032543	mitochondrial translation	BIOLOGICAL_PROCESS	0.589716	0.00960718	2	10	152	12042
	GO:0097038	perinuclear endoplasmic reticulum	CELLULAR_COMPONENT	0.589716	0.0126167	1	0	153	12052
	GO:0022900	electron transport chain	BIOLOGICAL_PROCESS	0.589716	0.0103693	3	33	151	12019
	GO:0071840	cellular component organization or biogenesis	BIOLOGICAL_PROCESS	0.589716	0.0116651	15	574	139	11478
	GO:0016310	phosphorylation	BIOLOGICAL_PROCESS	0.589716	0.0104537	0	400	154	11652
	GO:0140053	mitochondrial gene expression	BIOLOGICAL_PROCESS	0.589716	0.0112606	2	11	152	12041
	GO:0016301	kinase activity	MOLECULAR_FUNCTION	0.589716	0.0104368	0	399	154	11653
	GO:0019432	triglyceride biosynthetic process	BIOLOGICAL_PROCESS	0.589716	0.0126167	1	0	153	12052
	GO:0042645	mitochondrial nucleoid	CELLULAR_COMPONENT	0.589716	0.0126167	1	0	153	12052
	GO:0015693	magnesium ion transport	BIOLOGICAL_PROCESS	0.597935	0.0130295	2	12	152	12040
	GO:0016126	sterol biosynthetic process	BIOLOGICAL_PROCESS	0.597935	0.0130295	2	12	152	12040
	GO:0006605	protein targeting	BIOLOGICAL_PROCESS	0.717793	0.0157835	3	39	151	12013
	GO:0005515	protein binding	MOLECULAR_FUNCTION	0.761131	0.0168872	6	1134	148	10918
	GO:0006996	organelle organization	BIOLOGICAL_PROCESS	0.78815	0.0176428	8	253	146	11799
	GO:0042254	ribosome biogenesis	BIOLOGICAL_PROCESS	0.819246	0.0185012	5	116	149	11936
	GO:0006694	steroid biosynthetic process	BIOLOGICAL_PROCESS	0.819664	0.0189978	2	15	152	12037
	GO:0016125	sterol metabolic process	BIOLOGICAL_PROCESS	0.819664	0.0189978	2	15	152	12037
	GO:0071806	protein transmembrane transport	BIOLOGICAL_PROCESS	0.819664	0.0189978	2	15	152	12037
	GO:0006641	triglyceride metabolic process	BIOLOGICAL_PROCESS	0.958941	0.0250753	1	1	153	12051
	GO:0006638	neutral lipid metabolic process	BIOLOGICAL_PROCESS	0.958941	0.0250753	1	1	153	12051
	GO:0006639	acylglycerol metabolic process	BIOLOGICAL_PROCESS	0.958941	0.0250753	1	1	153	12051
	GO:0070925	organelle assembly	BIOLOGICAL_PROCESS	0.958941	0.023498	2	17	152	12035
	GO:0140647	P450-containing electron transport chain	BIOLOGICAL_PROCESS	0.958941	0.0250753	1	1	153	12051
	GO:0016772	transferase activity, transferring phosphorus-containing groups	MOLECULAR_FUNCTION	0.958941	0.0233419	1	515	153	11537
	GO:0016773	phosphotransferase activity, alcohol group as acceptor	MOLECULAR_FUNCTION	0.958941	0.0247132	0	354	154	11698
	GO:0002949	tRNA threonylcarbamoyladenosine modification	BIOLOGICAL_PROCESS	0.958941	0.0250753	1	1	153	12051
	GO:0016411	acylglycerol O-acyltransferase activity	MOLECULAR_FUNCTION	0.958941	0.0250753	1	1	153	12051
	GO:0004408	holocytochrome-c synthase activity	MOLECULAR_FUNCTION	0.958941	0.0250753	1	1	153	12051
	GO:0032541	cortical endoplasmic reticulum	CELLULAR_COMPONENT	0.958941	0.0250753	1	1	153	12051
	GO:0045039	protein insertion into mitochondrial inner membrane	BIOLOGICAL_PROCESS	0.958941	0.0250753	1	1	153	12051
	GO:0034389	lipid droplet organization	BIOLOGICAL_PROCESS	0.958941	0.0250753	1	1	153	12051
	GO:0140042	lipid droplet formation	BIOLOGICAL_PROCESS	0.958941	0.0250753	1	1	153	12051
	GO:0006120	mitochondrial electron transport, NADH to ubiquinone	BIOLOGICAL_PROCESS	0.958941	0.0250753	1	1	153	12051
	GO:0033108	mitochondrial respiratory chain complex assembly	BIOLOGICAL_PROCESS	0.98287	0.0258958	2	18	152	12034
	GO:0004521	RNA endonuclease activity	MOLECULAR_FUNCTION	0.99391	0.0263835	3	48	151	12004
	GO:0016887	ATP hydrolysis activity	MOLECULAR_FUNCTION	1	0.271038	0	156	154	11896
	GO:0016888	endodeoxyribonuclease activity, producing 5'-phosphomonoesters	MOLECULAR_FUNCTION	1	1	0	5	154	12047
	GO:0019915	lipid storage	BIOLOGICAL_PROCESS	1	0.0615217	1	4	153	12048
	GO:0016889	DNA endonuclease activity, producing 3'-phosphomonoesters	MOLECULAR_FUNCTION	1	1	0	3	154	12049
	GO:1902554	serine/threonine protein kinase complex	CELLULAR_COMPONENT	1	1	0	11	154	12041
	GO:1902555	endoribonuclease complex	CELLULAR_COMPONENT	1	1	0	9	154	12043
	GO:0050793	regulation of developmental process	BIOLOGICAL_PROCESS	1	1	0	3	154	12049
	GO:0050794	regulation of cellular process	BIOLOGICAL_PROCESS	1	0.225184	3	524	151	11528
	GO:0098734	macromolecule depalmitoylation	BIOLOGICAL_PROCESS	1	1	0	1	154	12051
	GO:0048487	beta-tubulin binding	MOLECULAR_FUNCTION	1	1	0	2	154	12050
	GO:0050790	regulation of catalytic activity	BIOLOGICAL_PROCESS	1	0.412999	0	126	154	11926
	GO:0098732	macromolecule deacylation	BIOLOGICAL_PROCESS	1	1	0	8	154	12044
	GO:0016891	RNA endonuclease activity, producing 5'-phosphomonoesters	MOLECULAR_FUNCTION	1	0.0790706	2	35	152	12017
	GO:0016892	RNA endonuclease activity, producing 3'-phosphomonoesters	MOLECULAR_FUNCTION	1	1	0	5	154	12047
	GO:0016893	endonuclease activity, active with either ribo- or deoxyribonucleic acids and producing 5'-phosphomonoesters	MOLECULAR_FUNCTION	1	0.098203	2	40	152	12012
	GO:0016894	endonuclease activity, active with either ribo- or deoxyribonucleic acids and producing 3'-phosphomonoesters	MOLECULAR_FUNCTION	1	1	0	8	154	12044
	GO:0016895	DNA exonuclease activity, producing 5'-phosphomonoesters	MOLECULAR_FUNCTION	1	1	0	3	154	12049
	GO:0016896	RNA exonuclease activity, producing 5'-phosphomonoesters	MOLECULAR_FUNCTION	1	1	0	6	154	12046
	GO:0098739	import across plasma membrane	BIOLOGICAL_PROCESS	1	1	0	2	154	12050
	GO:0019902	phosphatase binding	MOLECULAR_FUNCTION	1	1	0	1	154	12051
	GO:0016877	ligase activity, forming carbon-sulfur bonds	MOLECULAR_FUNCTION	1	1	0	16	154	12036
	GO:0019901	protein kinase binding	MOLECULAR_FUNCTION	1	1	0	12	154	12040
	GO:0016878	acid-thiol ligase activity	MOLECULAR_FUNCTION	1	1	0	8	154	12044
	GO:0019904	protein domain specific binding	MOLECULAR_FUNCTION	1	1	0	3	154	12049
	GO:0016879	ligase activity, forming carbon-nitrogen bonds	MOLECULAR_FUNCTION	1	1	0	43	154	12009
	GO:0019903	protein phosphatase binding	MOLECULAR_FUNCTION	1	1	0	1	154	12051
	GO:0019905	syntaxin binding	MOLECULAR_FUNCTION	1	1	0	1	154	12051
	GO:0019908	nuclear cyclin-dependent protein kinase holoenzyme complex	CELLULAR_COMPONENT	1	1	0	2	154	12050
	GO:1902562	H4 histone acetyltransferase complex	CELLULAR_COMPONENT	1	1	0	8	154	12044
	GO:0019907	cyclin-dependent protein kinase activating kinase holoenzyme complex	CELLULAR_COMPONENT	1	1	0	1	154	12051
	GO:0006611	protein export from nucleus	BIOLOGICAL_PROCESS	1	1	0	2	154	12050
	GO:0006612	protein targeting to membrane	BIOLOGICAL_PROCESS	1	1	0	12	154	12040
	GO:0098744	1-phosphatidylinositol 4-kinase activator activity	MOLECULAR_FUNCTION	1	1	0	1	154	12051
	GO:0006606	protein import into nucleus	BIOLOGICAL_PROCESS	1	1	0	12	154	12040
	GO:0016880	acid-ammonia (or amide) ligase activity	MOLECULAR_FUNCTION	1	1	0	5	154	12047
	GO:0016881	acid-amino acid ligase activity	MOLECULAR_FUNCTION	1	1	0	10	154	12042
	GO:0016882	cyclo-ligase activity	MOLECULAR_FUNCTION	1	1	0	3	154	12049
	GO:0016884	carbon-nitrogen ligase activity, with glutamine as amido-N-donor	MOLECULAR_FUNCTION	1	1	0	11	154	12041
	GO:0016885	ligase activity, forming carbon-carbon bonds	MOLECULAR_FUNCTION	1	1	0	2	154	12050
	GO:0015556	C4-dicarboxylate transmembrane transporter activity	MOLECULAR_FUNCTION	1	1	0	2	154	12050
	GO:0016886	ligase activity, forming phosphoric ester bonds	MOLECULAR_FUNCTION	1	1	0	8	154	12044
	GO:0016866	intramolecular transferase activity	MOLECULAR_FUNCTION	1	1	0	16	154	12036
	GO:0035145	exon-exon junction complex	CELLULAR_COMPONENT	1	1	0	1	154	12051
	GO:0016868	intramolecular transferase activity, phosphotransferases	MOLECULAR_FUNCTION	1	1	0	5	154	12047
	GO:2000142	regulation of DNA-templated transcription initiation	BIOLOGICAL_PROCESS	1	1	0	1	154	12051
	GO:2000134	negative regulation of G1/S transition of mitotic cell cycle	BIOLOGICAL_PROCESS	1	1	0	1	154	12051
	GO:0016872	intramolecular lyase activity	MOLECULAR_FUNCTION	1	1	0	2	154	12050
	GO:0016874	ligase activity	MOLECULAR_FUNCTION	1	0.678951	2	127	152	11925
	GO:0019900	kinase binding	MOLECULAR_FUNCTION	1	1	0	12	154	12040
	GO:0016875	ligase activity, forming carbon-oxygen bonds	MOLECULAR_FUNCTION	1	1	0	34	154	12018
	GO:0016854	racemase and epimerase activity	MOLECULAR_FUNCTION	1	1	0	7	154	12045
	GO:0036464	cytoplasmic ribonucleoprotein granule	CELLULAR_COMPONENT	1	1	0	5	154	12047
	GO:0016855	racemase and epimerase activity, acting on amino acids and derivatives	MOLECULAR_FUNCTION	1	1	0	1	154	12051
	GO:0016857	racemase and epimerase activity, acting on carbohydrates and derivatives	MOLECULAR_FUNCTION	1	1	0	5	154	12047
	GO:0016859	cis-trans isomerase activity	MOLECULAR_FUNCTION	1	0.253453	1	22	153	12030
	GO:1901255	nucleotide-excision repair involved in interstrand cross-link repair	BIOLOGICAL_PROCESS	1	1	0	1	154	12051
	GO:0004888	transmembrane signaling receptor activity	MOLECULAR_FUNCTION	1	1	0	10	154	12042
	GO:2000144	positive regulation of DNA-templated transcription initiation	BIOLOGICAL_PROCESS	1	1	0	1	154	12051
	GO:0016860	intramolecular oxidoreductase activity	MOLECULAR_FUNCTION	1	1	0	15	154	12037
	GO:0106005	RNA 5'-cap (guanine-N7)-methylation	BIOLOGICAL_PROCESS	1	1	0	1	154	12051
	GO:0016861	intramolecular oxidoreductase activity, interconverting aldoses and ketoses	MOLECULAR_FUNCTION	1	1	0	7	154	12045
	GO:0106004	tRNA (guanine-N7)-methylation	BIOLOGICAL_PROCESS	1	1	0	1	154	12051
	GO:0016863	intramolecular oxidoreductase activity, transposing C=C bonds	MOLECULAR_FUNCTION	1	1	0	2	154	12050
	GO:0016864	intramolecular oxidoreductase activity, transposing S-S bonds	MOLECULAR_FUNCTION	1	1	0	6	154	12046
	GO:0005310	dicarboxylic acid transmembrane transporter activity	MOLECULAR_FUNCTION	1	1	0	3	154	12049
	GO:0006644	phospholipid metabolic process	BIOLOGICAL_PROCESS	1	0.639955	0	100	154	11952
	GO:0006642	triglyceride mobilization	BIOLOGICAL_PROCESS	1	1	0	1	154	12051
	GO:0006643	membrane lipid metabolic process	BIOLOGICAL_PROCESS	1	1	0	46	154	12006
	GO:0006637	acyl-CoA metabolic process	BIOLOGICAL_PROCESS	1	1	0	23	154	12029
	GO:0006635	fatty acid beta-oxidation	BIOLOGICAL_PROCESS	1	1	0	10	154	12042
	GO:0006636	unsaturated fatty acid biosynthetic process	BIOLOGICAL_PROCESS	1	1	0	2	154	12050
	GO:0044087	regulation of cellular component biogenesis	BIOLOGICAL_PROCESS	1	1	0	17	154	12035
	GO:0044089	positive regulation of cellular component biogenesis	BIOLOGICAL_PROCESS	1	1	0	4	154	12048
	GO:0106019	phosphatidylinositol-4,5-bisphosphate phosphatase activity	MOLECULAR_FUNCTION	1	1	0	1	154	12051
	GO:0106018	phosphatidylinositol-3,5-bisphosphate phosphatase activity	MOLECULAR_FUNCTION	1	1	0	1	154	12051
	GO:0019948	SUMO activating enzyme activity	MOLECULAR_FUNCTION	1	1	0	1	154	12051
	GO:0035194	ncRNA-mediated post-transcriptional gene silencing	BIOLOGICAL_PROCESS	1	1	0	5	154	12047
	GO:0006650	glycerophospholipid metabolic process	BIOLOGICAL_PROCESS	1	1	0	61	154	11991
	GO:0006655	phosphatidylglycerol biosynthetic process	BIOLOGICAL_PROCESS	1	1	0	2	154	12050
	GO:0006656	phosphatidylcholine biosynthetic process	BIOLOGICAL_PROCESS	1	1	0	4	154	12048
	GO:0006654	phosphatidic acid biosynthetic process	BIOLOGICAL_PROCESS	1	1	0	2	154	12050
	GO:0044093	positive regulation of molecular function	BIOLOGICAL_PROCESS	1	1	0	17	154	12035
	GO:0005315	inorganic phosphate transmembrane transporter activity	MOLECULAR_FUNCTION	1	1	0	4	154	12048
	GO:0006646	phosphatidylethanolamine biosynthetic process	BIOLOGICAL_PROCESS	1	1	0	6	154	12046
	GO:0005319	lipid transporter activity	MOLECULAR_FUNCTION	1	1	0	11	154	12041
	GO:0098703	calcium ion import across plasma membrane	BIOLOGICAL_PROCESS	1	1	0	2	154	12050
	GO:0019953	sexual reproduction	BIOLOGICAL_PROCESS	1	1	0	27	154	12025
	GO:0044092	negative regulation of molecular function	BIOLOGICAL_PROCESS	1	1	0	7	154	12045
	GO:1902531	regulation of intracellular signal transduction	BIOLOGICAL_PROCESS	1	1	0	35	154	12017
	GO:1902532	negative regulation of intracellular signal transduction	BIOLOGICAL_PROCESS	1	1	0	4	154	12048
	GO:1902533	positive regulation of intracellular signal transduction	BIOLOGICAL_PROCESS	1	1	0	5	154	12047
	GO:0006623	protein targeting to vacuole	BIOLOGICAL_PROCESS	1	1	0	4	154	12048
	GO:0006620	post-translational protein targeting to endoplasmic reticulum membrane	BIOLOGICAL_PROCESS	1	1	0	3	154	12049
	GO:0006621	protein retention in ER lumen	BIOLOGICAL_PROCESS	1	1	0	2	154	12050
	GO:0070382	exocytic vesicle	CELLULAR_COMPONENT	1	1	0	1	154	12051
	GO:0047131	saccharopine dehydrogenase (NAD+, L-glutamate-forming) activity	MOLECULAR_FUNCTION	1	1	0	1	154	12051
	GO:0006613	cotranslational protein targeting to membrane	BIOLOGICAL_PROCESS	1	1	0	8	154	12044
	GO:0047130	saccharopine dehydrogenase (NADP+, L-lysine-forming) activity	MOLECULAR_FUNCTION	1	1	0	1	154	12051
	GO:0006614	SRP-dependent cotranslational protein targeting to membrane	BIOLOGICAL_PROCESS	1	1	0	8	154	12044
	GO:0047134	protein-disulfide reductase (NAD(P)) activity	MOLECULAR_FUNCTION	1	1	0	2	154	12050
	GO:0050779	RNA destabilization	BIOLOGICAL_PROCESS	1	1	0	13	154	12039
	GO:0019941	modification-dependent protein catabolic process	BIOLOGICAL_PROCESS	1	1	1	79	153	11973
	GO:0106035	protein maturation by [4Fe-4S] cluster transfer	BIOLOGICAL_PROCESS	1	1	0	1	154	12051
	GO:0038202	TORC1 signaling	BIOLOGICAL_PROCESS	1	1	0	3	154	12049
	GO:0038201	TOR complex	CELLULAR_COMPONENT	1	1	0	4	154	12048
	GO:0016899	oxidoreductase activity, acting on the CH-OH group of donors, oxygen as acceptor	MOLECULAR_FUNCTION	1	1	0	3	154	12049
	GO:0035173	histone kinase activity	MOLECULAR_FUNCTION	1	1	0	1	154	12051
	GO:0006633	fatty acid biosynthetic process	BIOLOGICAL_PROCESS	1	1	0	25	154	12027
	GO:0006631	fatty acid metabolic process	BIOLOGICAL_PROCESS	1	1	0	43	154	12009
	GO:0006626	protein targeting to mitochondrion	BIOLOGICAL_PROCESS	1	0.194258	1	16	153	12036
	GO:0006627	protein processing involved in protein targeting to mitochondrion	BIOLOGICAL_PROCESS	1	1	0	3	154	12049
	GO:0006625	protein targeting to peroxisome	BIOLOGICAL_PROCESS	1	0.0733671	1	5	153	12047
	GO:0048471	perinuclear region of cytoplasm	CELLULAR_COMPONENT	1	0.0373777	1	2	153	12050
	GO:0006629	lipid metabolic process	BIOLOGICAL_PROCESS	1	1	3	274	151	11778
	GO:0048475	coated membrane	CELLULAR_COMPONENT	1	1	0	27	154	12025
	GO:0050789	regulation of biological process	BIOLOGICAL_PROCESS	1	0.125116	3	584	151	11468
	GO:0019932	second-messenger-mediated signaling	BIOLOGICAL_PROCESS	1	1	0	5	154	12047
	GO:0043625	delta DNA polymerase complex	CELLULAR_COMPONENT	1	1	0	2	154	12050
	GO:0043628	regulatory ncRNA 3'-end processing	BIOLOGICAL_PROCESS	1	1	0	1	154	12051
	GO:1905664	regulation of calcium ion import across plasma membrane	BIOLOGICAL_PROCESS	1	1	0	1	154	12051
	GO:0006684	sphingomyelin metabolic process	BIOLOGICAL_PROCESS	1	1	0	3	154	12049
	GO:1903008	organelle disassembly	BIOLOGICAL_PROCESS	1	1	0	4	154	12048
	GO:0005351	carbohydrate:proton symporter activity	MOLECULAR_FUNCTION	1	1	0	3	154	12049
	GO:0006685	sphingomyelin catabolic process	BIOLOGICAL_PROCESS	1	1	0	3	154	12049
	GO:0004020	adenylylsulfate kinase activity	MOLECULAR_FUNCTION	1	1	0	2	154	12050
	GO:0043620	regulation of DNA-templated transcription in response to stress	BIOLOGICAL_PROCESS	1	1	0	1	154	12051
	GO:0004022	alcohol dehydrogenase (NAD+) activity	MOLECULAR_FUNCTION	1	1	0	1	154	12051
	GO:0043621	protein self-association	MOLECULAR_FUNCTION	1	1	0	1	154	12051
	GO:0009713	catechol-containing compound biosynthetic process	BIOLOGICAL_PROCESS	1	1	0	1	154	12051
	GO:0009712	catechol-containing compound metabolic process	BIOLOGICAL_PROCESS	1	1	0	2	154	12050
	GO:0051246	regulation of protein metabolic process	BIOLOGICAL_PROCESS	1	0.605306	1	72	153	11980
	GO:0004018	N6-(1,2-dicarboxyethyl)AMP AMP-lyase (fumarate-forming) activity	MOLECULAR_FUNCTION	1	1	0	1	154	12051
	GO:0032968	positive regulation of transcription elongation by RNA polymerase II	BIOLOGICAL_PROCESS	1	1	0	3	154	12049
	GO:0051247	positive regulation of protein metabolic process	BIOLOGICAL_PROCESS	1	1	0	21	154	12031
	GO:0004017	adenylate kinase activity	MOLECULAR_FUNCTION	1	1	0	3	154	12049
	GO:0004019	adenylosuccinate synthase activity	MOLECULAR_FUNCTION	1	1	0	1	154	12051
	GO:0051248	negative regulation of protein metabolic process	BIOLOGICAL_PROCESS	1	1	0	18	154	12034
	GO:0106057	negative regulation of calcineurin-mediated signaling	BIOLOGICAL_PROCESS	1	1	0	1	154	12051
	GO:0106056	regulation of calcineurin-mediated signaling	BIOLOGICAL_PROCESS	1	1	0	1	154	12051
	GO:0004030	aldehyde dehydrogenase [NAD(P)+] activity	MOLECULAR_FUNCTION	1	0.0850639	1	6	153	12046
	GO:0051260	protein homooligomerization	BIOLOGICAL_PROCESS	1	1	0	1	154	12051
	GO:0052591	sn-glycerol-3-phosphate:ubiquinone-8 oxidoreductase activity	MOLECULAR_FUNCTION	1	1	0	1	154	12051
	GO:0006696	ergosterol biosynthetic process	BIOLOGICAL_PROCESS	1	0.0495259	1	3	153	12049
	GO:0051261	protein depolymerization	BIOLOGICAL_PROCESS	1	1	0	4	154	12048
	GO:0043631	RNA polyadenylation	BIOLOGICAL_PROCESS	1	1	0	6	154	12046
	GO:0052590	sn-glycerol-3-phosphate:ubiquinone oxidoreductase activity	MOLECULAR_FUNCTION	1	1	0	1	154	12051
	GO:0009725	response to hormone	BIOLOGICAL_PROCESS	1	1	0	1	154	12051
	GO:0043632	modification-dependent macromolecule catabolic process	BIOLOGICAL_PROCESS	1	1	1	80	153	11972
	GO:0004035	alkaline phosphatase activity	MOLECULAR_FUNCTION	1	1	0	2	154	12050
	GO:0004038	allantoinase activity	MOLECULAR_FUNCTION	1	1	0	1	154	12051
	GO:0004037	allantoicase activity	MOLECULAR_FUNCTION	1	1	0	1	154	12051
	GO:0004029	aldehyde dehydrogenase (NAD+) activity	MOLECULAR_FUNCTION	1	0.0373777	1	2	153	12050
	GO:0051258	protein polymerization	BIOLOGICAL_PROCESS	1	1	0	19	154	12033
	GO:0032958	inositol phosphate biosynthetic process	BIOLOGICAL_PROCESS	1	1	0	2	154	12050
	GO:0032955	regulation of division septum assembly	BIOLOGICAL_PROCESS	1	1	0	2	154	12050
	GO:0032956	regulation of actin cytoskeleton organization	BIOLOGICAL_PROCESS	1	1	0	13	154	12039
	GO:0031625	ubiquitin protein ligase binding	MOLECULAR_FUNCTION	1	1	0	8	154	12044
	GO:0051253	negative regulation of RNA metabolic process	BIOLOGICAL_PROCESS	1	1	0	16	154	12036
	GO:0051254	positive regulation of RNA metabolic process	BIOLOGICAL_PROCESS	1	0.375303	1	36	153	12016
	GO:0051252	regulation of RNA metabolic process	BIOLOGICAL_PROCESS	1	0.773962	2	252	152	11800
	GO:0009719	response to endogenous stimulus	BIOLOGICAL_PROCESS	1	1	0	1	154	12051
	GO:0032950	regulation of beta-glucan metabolic process	BIOLOGICAL_PROCESS	1	1	0	1	154	12051
	GO:0016002	sulfite reductase activity	MOLECULAR_FUNCTION	1	1	0	1	154	12051
	GO:0032954	regulation of cytokinetic process	BIOLOGICAL_PROCESS	1	1	0	2	154	12050
	GO:0106068	SUMO ligase complex	CELLULAR_COMPONENT	1	1	0	5	154	12047
	GO:0051259	protein complex oligomerization	BIOLOGICAL_PROCESS	1	1	0	2	154	12050
	GO:0032951	regulation of beta-glucan biosynthetic process	BIOLOGICAL_PROCESS	1	1	0	1	154	12051
	GO:0043648	dicarboxylic acid metabolic process	BIOLOGICAL_PROCESS	1	1	0	46	154	12006
	GO:0043647	inositol phosphate metabolic process	BIOLOGICAL_PROCESS	1	1	0	2	154	12050
	GO:0043649	dicarboxylic acid catabolic process	BIOLOGICAL_PROCESS	1	1	0	2	154	12050
	GO:1904357	negative regulation of telomere maintenance via telomere lengthening	BIOLOGICAL_PROCESS	1	1	0	1	154	12051
	GO:1904356	regulation of telomere maintenance via telomere lengthening	BIOLOGICAL_PROCESS	1	1	0	1	154	12051
	GO:0006662	glycerol ether metabolic process	BIOLOGICAL_PROCESS	1	1	0	4	154	12048
	GO:0004001	adenosine kinase activity	MOLECULAR_FUNCTION	1	1	0	1	154	12051
	GO:0004000	adenosine deaminase activity	MOLECULAR_FUNCTION	1	1	0	4	154	12048
	GO:0006661	phosphatidylinositol biosynthetic process	BIOLOGICAL_PROCESS	1	1	0	37	154	12015
	GO:0006666	3-keto-sphinganine metabolic process	BIOLOGICAL_PROCESS	1	1	0	1	154	12051
	GO:0006664	glycolipid metabolic process	BIOLOGICAL_PROCESS	1	1	0	28	154	12024
	GO:0097472	cyclin-dependent protein kinase activity	MOLECULAR_FUNCTION	1	1	0	1	154	12051
	GO:0006665	sphingolipid metabolic process	BIOLOGICAL_PROCESS	1	1	0	18	154	12034
	GO:0006659	phosphatidylserine biosynthetic process	BIOLOGICAL_PROCESS	1	1	0	1	154	12051
	GO:0098796	membrane protein complex	CELLULAR_COMPONENT	1	0.0330195	5	136	149	11916
	GO:0006657	CDP-choline pathway	BIOLOGICAL_PROCESS	1	1	0	2	154	12050
	GO:0106074	aminoacyl-tRNA metabolism involved in translational fidelity	BIOLOGICAL_PROCESS	1	1	0	6	154	12046
	GO:0006658	phosphatidylserine metabolic process	BIOLOGICAL_PROCESS	1	1	0	1	154	12051
	GO:0106073	dolichyl pyrophosphate Glc2Man9GlcNAc2 alpha-1,2-glucosyltransferase activity	MOLECULAR_FUNCTION	1	1	0	1	154	12051
	GO:0098799	outer mitochondrial membrane protein complex	CELLULAR_COMPONENT	1	0.0966141	1	7	153	12045
	GO:0097466	ubiquitin-dependent glycoprotein ERAD pathway	BIOLOGICAL_PROCESS	1	1	0	1	154	12051
	GO:0098797	plasma membrane protein complex	CELLULAR_COMPONENT	1	1	0	13	154	12039
	GO:0019985	translesion synthesis	BIOLOGICAL_PROCESS	1	1	0	4	154	12048
	GO:0032940	secretion by cell	BIOLOGICAL_PROCESS	1	0.162935	1	13	153	12039
	GO:0019988	charged-tRNA amino acid modification	BIOLOGICAL_PROCESS	1	1	0	2	154	12050
	GO:0042327	positive regulation of phosphorylation	BIOLOGICAL_PROCESS	1	1	0	6	154	12046
	GO:0043651	linoleic acid metabolic process	BIOLOGICAL_PROCESS	1	1	0	3	154	12049
	GO:0006673	inositol phosphoceramide metabolic process	BIOLOGICAL_PROCESS	1	1	0	1	154	12051
	GO:0043650	dicarboxylic acid biosynthetic process	BIOLOGICAL_PROCESS	1	1	0	17	154	12035
	GO:0005342	organic acid transmembrane transporter activity	MOLECULAR_FUNCTION	1	1	0	26	154	12026
	GO:0006672	ceramide metabolic process	BIOLOGICAL_PROCESS	1	1	0	4	154	12048
	GO:0004014	adenosylmethionine decarboxylase activity	MOLECULAR_FUNCTION	1	1	0	1	154	12051
	GO:0004013	adenosylhomocysteinase activity	MOLECULAR_FUNCTION	1	1	0	1	154	12051
	GO:0042325	regulation of phosphorylation	BIOLOGICAL_PROCESS	1	1	0	18	154	12034
	GO:0005347	ATP transmembrane transporter activity	MOLECULAR_FUNCTION	1	1	0	1	154	12051
	GO:0043657	host cell	CELLULAR_COMPONENT	1	1	0	3	154	12049
	GO:0004016	adenylate cyclase activity	MOLECULAR_FUNCTION	1	1	0	1	154	12051
	GO:0005346	purine ribonucleotide transmembrane transporter activity	MOLECULAR_FUNCTION	1	1	0	2	154	12050
	GO:0043656	host intracellular region	CELLULAR_COMPONENT	1	1	0	3	154	12049
	GO:0005338	nucleotide-sugar transmembrane transporter activity	MOLECULAR_FUNCTION	1	1	0	7	154	12045
	GO:0005337	nucleoside transmembrane transporter activity	MOLECULAR_FUNCTION	1	1	0	2	154	12050
	GO:0032933	SREBP signaling pathway	BIOLOGICAL_PROCESS	1	1	0	1	154	12051
	GO:0032934	sterol binding	MOLECULAR_FUNCTION	1	1	0	2	154	12050
	GO:0051275	beta-glucan catabolic process	BIOLOGICAL_PROCESS	1	0.144009	2	51	152	12001
	GO:0051276	chromosome organization	BIOLOGICAL_PROCESS	1	0.630947	0	88	154	11964
	GO:0051273	beta-glucan metabolic process	BIOLOGICAL_PROCESS	1	0.166075	2	56	152	11996
	GO:0051274	beta-glucan biosynthetic process	BIOLOGICAL_PROCESS	1	1	0	5	154	12047
	GO:1901264	carbohydrate derivative transport	BIOLOGICAL_PROCESS	1	1	0	14	154	12038
	GO:0004061	arylformamidase activity	MOLECULAR_FUNCTION	1	1	0	2	154	12050
	GO:0004060	arylamine N-acetyltransferase activity	MOLECULAR_FUNCTION	1	1	0	1	154	12051
	GO:0031681	G-protein beta-subunit binding	MOLECULAR_FUNCTION	1	1	0	2	154	12050
	GO:1901265	nucleoside phosphate binding	MOLECULAR_FUNCTION	1	0.0275302	7	1180	147	10872
	GO:0008422	beta-glucosidase activity	MOLECULAR_FUNCTION	1	1	0	3	154	12049
	GO:0004067	asparaginase activity	MOLECULAR_FUNCTION	1	1	0	1	154	12051
	GO:0008420	RNA polymerase II CTD heptapeptide repeat phosphatase activity	MOLECULAR_FUNCTION	1	1	0	2	154	12050
	GO:0004066	asparagine synthase (glutamine-hydrolyzing) activity	MOLECULAR_FUNCTION	1	1	0	2	154	12050
	GO:1901269	lipooligosaccharide metabolic process	BIOLOGICAL_PROCESS	1	1	0	1	154	12051
	GO:0004069	L-aspartate:2-oxoglutarate aminotransferase activity	MOLECULAR_FUNCTION	1	1	0	2	154	12050
	GO:0098781	ncRNA transcription	BIOLOGICAL_PROCESS	1	1	0	6	154	12046
	GO:0008425	2-polyprenyl-6-methoxy-1,4-benzoquinone methyltransferase activity	MOLECULAR_FUNCTION	1	1	0	2	154	12050
	GO:0009755	hormone-mediated signaling pathway	BIOLOGICAL_PROCESS	1	1	0	1	154	12051
	GO:0008419	RNA lariat debranching enzyme activity	MOLECULAR_FUNCTION	1	1	0	1	154	12051
[truncated: 4,685 more rows]

## Sheet: Lightcyan1
Tag	GO Term	GO Name	GO Category	Adj. P-value	P-value	Nr Test	Nr Reference	Not Annot Test	Not Annot Ref	Ratio in Test	Ratio in Ref	Fold Change
[truncated: 5,048 more rows]

[truncated: 9 more sheets: Darkgreen, Orangered4, Navojowhite, Steelblue, Black, Skyblue3, Darkolivegreen, Orange, Darkorange2]
